# Supplementary material for: Highly specific intracellular ubiquitination of a small molecule
Source: Nat Chem Biol. 2025 Aug 21;22(4):663–71. doi: 10.1038/s41589-025-02011-1 (PMC13038411; doi:10.1038/s41589-025-02011-1)
Supplement: Supplementary file 3 — Summary of genome-wide CRISPR resistance screening summary. [file 41589_2025_2011_MOESM3_ESM.xlsx]

## Sheet: BRD1732 MAGeCK Gene Summary
id	num	neg|score	neg|p-value	neg|fdr	neg|rank	neg|goodsgrna	neg|lfc	pos|score	pos|p-value	pos|fdr	pos|rank	pos|goodsgrna	pos|lfc	-LOG(p-value)
RNF19A	4	1	1	1	19114	0	12.81	9.2372e-16	2.4612e-07	0.001238	1	4	12.81	6.60885
UBE2L3	4	0.063883	0.66848	1	3835	1	12.083	5.2898e-12	2.4612e-07	0.001238	2	3	12.083	6.60885
RNF19B	4	0.15599	0.82031	1	6275	1	12.255	7.3849e-12	2.4612e-07	0.001238	3	3	12.255	6.60885
WDR20	4	0.99988	1	1	19084	0	3.2233	1.5432e-08	2.4612e-07	0.001238	4	3	3.2233	6.60885
OTUB1	4	0.36368	0.95055	1	10383	2	-2.3957	2.9002e-05	8.122e-06	0.020306	5	2	-2.3957	0.022025
PDLIM5	4	0.21677	0.88447	1	7724	3	-6.1458	0.00038736	0.00010854	0.020306	6	1	-6.1458	0.0533169
C12orf10	4	0.18293	0.84824	1	6946	3	-6.0235	0.00054227	0.00010854	0.020306	7	1	-6.0235	0.0714813
ODC1	4	0.10507	0.74873	1	4922	2	-5.6776	0.0005939	0.00010854	0.020306	8	1	-5.6776	0.125675
MRPL2	4	0.22401	0.89033	1	7891	2	-5.8229	0.00064553	0.00010854	0.020306	9	1	-5.8229	0.050449
TCEB3B	4	0.75637	0.99406	1	15027	1	-4.4192	0.00074879	0.00010854	0.020306	10	1	-4.4192	0.0025874
GLMN	4	0.4204	0.95983	1	11052	2	-4.7991	0.00080041	0.00010854	0.020306	11	1	-4.7991	0.0178057
YY1	4	0.97258	0.99979	1	18065	0	-1.1189	0.00085203	0.00010854	0.020306	12	1	-1.1189	9.12114e-05
FOXK1	4	0.67945	0.99173	1	14484	1	-3.8308	0.00095527	0.00010854	0.020306	13	1	-3.8308	0.00360655
NHSL1	4	0.31589	0.9424	1	9853	1	-3.2677	0.0010069	0.00010854	0.020306	14	1	-3.2677	0.0257647
UBE3C	4	0.82718	0.9958	1	15589	1	-3.0209	0.0010585	0.00010854	0.020306	15	1	-3.0209	0.00182788
PRKAR1B	4	0.66153	0.99062	1	14220	2	-5.059	0.0011101	0.00010854	0.020306	16	1	-5.059	0.00409291
UBALD1	4	0.99513	0.99997	1	18803	0	-0.84972	0.0011617	0.00010854	0.020306	17	1	-0.84972	1.3029e-05
TACC1	4	0.27362	0.92464	1	8994	3	-6.0746	0.0012133	0.00010854	0.020306	18	1	-6.0746	0.0340273
LTB	4	0.88649	0.99757	1	16264	1	-4.9493	0.0012649	0.00010854	0.020306	19	1	-4.9493	0.00105662
ZNF260	4	0.56629	0.98021	1	12890	2	-5.5333	0.0013165	0.00010854	0.020306	20	1	-5.5333	0.00868087
PPM1E	4	0.28028	0.9282	1	9122	1	-2.7258	0.0014198	0.00010854	0.020306	21	1	-2.7258	0.0323584
PALM2-AKAP2	4	0.23662	0.90175	1	8176	2	-3.8799	0.0014714	0.00010854	0.020306	22	1	-3.8799	0.0449138
STAT6	4	0.028943	0.47531	1	2070	3	-7.7712	0.0015229	0.00010854	0.020306	23	1	-7.7712	0.323023
ZBTB2	4	0.99993	1	1	19090	0	-0.57244	0.0015745	0.00010854	0.020306	24	1	-0.57244	0
CGREF1	4	0.71052	0.99291	1	14740	1	-3.6777	0.0016261	0.00010854	0.020306	25	1	-3.6777	0.00309012
DNALI1	4	0.26741	0.9216	1	8870	3	-6.2362	0.0016777	0.00010854	0.020306	26	1	-6.2362	0.0354575
SLC25A15	4	0.45281	0.96503	1	11456	1	-2.7249	0.0017293	0.00010854	0.020306	27	1	-2.7249	0.0154592
PROM2	4	0.98079	0.99989	1	18312	0	-4.1854	0.0017809	0.00010854	0.020306	28	1	-4.1854	4.7775e-05
TMEM19	4	0.21624	0.88292	1	7707	3	-5.8812	0.0018325	0.00010854	0.020306	29	1	-5.8812	0.0540786
WDR48	4	0.039611	0.55449	1	2686	2	-4.338	0.0018841	0.00010854	0.020306	30	1	-4.338	0.256106
EDEM1	4	0.91088	0.99834	1	16612	1	-0.87046	0.0019357	0.00010854	0.020306	31	1	-0.87046	0.000721528
GPN2	4	0.99743	0.99998	1	18917	0	-1.2385	0.0019872	0.00010854	0.020306	32	1	-1.2385	8.68598e-06
BRPF1	4	0.85764	0.99674	1	15913	1	-4.4896	0.0020388	0.00010854	0.020306	33	1	-4.4896	0.00141811
PSMD11	4	0.99871	0.99999	1	18986	0	-3.0161	0.0020904	0.00010854	0.020306	34	1	-3.0161	4.34297e-06
PPP1R14C	4	0.1093	0.75506	1	5054	2	-4.3932	0.002142	0.00010854	0.020306	35	1	-4.3932	0.122019
AARS	4	0.9744	0.99984	1	18114	0	-4.4309	0.0021935	0.00010854	0.020306	36	1	-4.4309	6.94927e-05
TG	4	0.1054	0.74926	1	4934	1	-1.783	0.0022451	0.00010854	0.020306	37	1	-1.783	0.125367
DLEU7	4	0.65354	0.99029	1	14095	1	-3.7017	0.0022967	0.00010854	0.020306	38	1	-3.7017	0.00423761
DEFB1	4	0.55281	0.97878	1	12713	1	-3.6869	0.0023482	0.00010854	0.020306	39	1	-3.6869	0.00931491
LYZL6	4	0.02735	0.46281	1	1970	2	-5.2588	0.0023998	0.00010854	0.020306	40	1	-5.2588	0.334597
PON1	4	0.26716	0.9216	1	8864	1	-2.4137	0.0024514	0.00010854	0.020306	41	1	-2.4137	0.0354575
GTF2H5	4	0.9234	0.99876	1	16849	1	-1.1519	0.0025029	0.00010854	0.020306	42	1	-1.1519	0.000538859
ATXN1L	4	0.030206	0.48485	1	2143	3	-7.8309	0.0025545	0.00010854	0.020306	43	1	-7.8309	0.314393
RAB30	4	0.82946	0.99587	1	15610	1	-2.3923	0.002606	0.00010854	0.020306	44	1	-2.3923	0.00179735
MTMR12	4	0.061988	0.66226	1	3755	2	-3.6916	0.0026576	0.00010854	0.020306	45	1	-3.6916	0.178971
TFE3	4	0.0092912	0.23867	1	791	2	-5.6011	0.0027091	0.00010854	0.020306	46	1	-5.6011	0.622202
C8orf33	4	0.12593	0.77967	1	5486	2	-3.9125	0.0027607	0.00010854	0.020306	47	1	-3.9125	0.108089
ZNF519	4	0.15553	0.81914	1	6263	1	-3.0497	0.0028122	0.00010854	0.020306	48	1	-3.0497	0.0866419
PSMD3	4	0.94453	0.99928	1	17350	0	-4.5989	0.0028638	0.00010854	0.020306	49	1	-4.5989	0.000312805
ADAMTS20	4	0.59395	0.9837	1	13272	2	-4.2973	0.0029153	0.00010854	0.020306	50	1	-4.2973	0.00713733
HOXC10	4	0.99648	0.99997	1	18865	0	-0.66001	0.0029668	0.00010854	0.020306	51	1	-0.66001	1.3029e-05
ANKRD30B	4	0.142	0.80273	1	5921	3	-6.5998	0.0030184	0.00010854	0.020306	52	1	-6.5998	0.0954305
PSMD8	4	0.0037912	0.1291	1	346	1	-2.2014	0.0030699	0.00010903	0.020306	53	1	-2.2014	0.889074
DDI2	4	0.71586	0.99296	1	14781	1	-2.5643	0.0031215	0.00010903	0.020306	54	1	-2.5643	0.00306825
CCNT1	4	0.047156	0.60157	1	3055	1	-2.7639	0.003173	0.00010903	0.020306	55	1	-2.7639	0.220714
ZNF844	4	0.17588	0.84172	1	6777	2	-5.858	0.0032245	0.00010903	0.020306	56	1	-5.858	0.0748324
ALDH1A3	4	0.18464	0.85116	1	6980	1	-3.9986	0.0032761	0.00010903	0.020306	57	1	-3.9986	0.0699888
TNFAIP8L2-SCNM1	4	0.99667	0.99997	1	18880	0	-2.209	0.0033276	0.00010903	0.020306	58	1	-2.209	1.3029e-05
CALCOCO2	4	0.88254	0.99747	1	16206	1	-1.9046	0.0034306	0.00010903	0.020306	59	1	-1.9046	0.00110016
GNE	4	0.3403	0.94698	1	10117	2	-4.6611	0.0034821	0.00010903	0.020306	60	1	-4.6611	0.0236592
CISD1	4	0.16793	0.8345	1	6577	2	-3.8053	0.0035337	0.00010903	0.020306	61	1	-3.8053	0.0785737
TECPR2	4	0.15123	0.81558	1	6154	3	-6.5286	0.0035852	0.00010903	0.020306	62	1	-6.5286	0.0885334
AIMP1	4	0.31305	0.94215	1	9810	2	-4.8517	0.0036367	0.00010903	0.020306	63	1	-4.8517	0.0258799
VGLL3	4	0.66639	0.9908	1	14296	2	-4.2706	0.0036882	0.00010903	0.020306	64	1	-4.2706	0.004014
ZDHHC7	4	0.033483	0.50634	1	2337	3	-6.6234	0.0037397	0.00010903	0.020306	65	1	-6.6234	0.295558
RIPK3	4	0.80138	0.99508	1	15384	1	-6.3837	0.0037912	0.00010903	0.020306	66	1	-6.3837	0.002142
MAST2	4	0.27635	0.92717	1	9045	3	-5.7774	0.0038427	0.00010903	0.020306	67	1	-5.7774	0.0328406
PHACTR3	4	0.86598	0.99692	1	16014	1	-4.1051	0.0038942	0.00010903	0.020306	68	1	-4.1051	0.00133969
IMMP2L	4	0.6808	0.99185	1	14505	2	-5.1173	0.0039457	0.00010903	0.020306	69	1	-5.1173	0.003554
USP1	4	0.54526	0.97793	1	12631	2	-4.6332	0.0039972	0.00010903	0.020306	70	1	-4.6332	0.00969223
NDUFS8	4	0.63386	0.98861	1	13809	1	-2.1428	0.0040487	0.00010903	0.020306	71	1	-2.1428	0.004975
CPNE8	4	0.75137	0.99397	1	14990	1	-1.7964	0.0041002	0.00010903	0.020306	72	1	-1.7964	0.00262672
ATXN7	4	0.99806	0.99998	1	18940	0	-1.467	0.0041517	0.00010903	0.020306	73	1	-1.467	8.68598e-06
SYF2	4	0.96575	0.99971	1	17872	0	-1.6245	0.0042032	0.00010903	0.020306	74	1	-1.6245	0.000125964
MUC15	4	0.65874	0.99057	1	14175	1	-4.608	0.0042547	0.00010903	0.020306	75	1	-4.608	0.00411483
MEGF9	4	0.19636	0.86548	1	7239	3	-5.9694	0.0043062	0.00010903	0.020306	76	1	-5.9694	0.062743
CSMD1	4	0.073811	0.68963	1	4102	3	-6.9029	0.0043577	0.00010903	0.020306	77	1	-6.9029	0.161384
C11orf30	4	0.85479	0.99662	1	15877	1	-2.7901	0.0044092	0.00010903	0.020306	78	1	-2.7901	0.0014704
UBL5	4	0.98194	0.99991	1	18339	0	-3.5956	0.0044607	0.00010903	0.020306	79	1	-3.5956	3.90883e-05
LRRC37A2	4	0.30317	0.93781	1	9612	2	-4.7564	0.0045121	0.00010903	0.020306	80	1	-4.7564	0.0278851
TNFRSF11A	4	0.59929	0.98448	1	13355	2	-5.1155	0.0045636	0.00010903	0.020306	81	1	-5.1155	0.0067931
TUBG2	4	0.52687	0.97508	1	12376	2	-4.043	0.0046151	0.00010903	0.020306	82	1	-4.043	0.0109598
TOMM6	4	0.8556	0.99662	1	15886	1	-3.9709	0.0046666	0.00010903	0.020306	83	1	-3.9709	0.0014704
RNF219	4	0.29299	0.93221	1	9385	2	-5.604	0.0047181	0.00010903	0.020306	84	1	-5.604	0.0304862
YIF1B	4	0.28648	0.93012	1	9252	2	-3.944	0.0047695	0.00010903	0.020306	85	1	-3.944	0.031461
NPFFR1	4	0.44111	0.96326	1	11298	2	-4.863	0.004821	0.00010903	0.020306	86	1	-4.863	0.0162565
MAP3K9	4	0.55773	0.97922	1	12780	2	-5.0257	0.0048725	0.00010903	0.020306	87	1	-5.0257	0.00911972
TMEM248	4	0.19311	0.86265	1	7166	3	-5.8785	0.0049239	0.00010903	0.020306	88	1	-5.8785	0.0641654
TGDS	4	0.66278	0.99062	1	14238	2	-4.8942	0.0049754	0.00010903	0.020306	89	1	-4.8942	0.00409291
FAM83A	4	0.4217	0.96028	1	11064	2	-5.3877	0.0050268	0.00010903	0.020306	90	1	-5.3877	0.0176021
ATRX	4	0.99928	0.99999	1	19037	0	-0.98607	0.0050783	0.00010903	0.020306	91	1	-0.98607	4.34297e-06
SLC35D1	4	0.36049	0.94996	1	10341	1	-1.5686	0.0051298	0.00010903	0.020306	92	1	-1.5686	0.0222947
RNASE6	4	0.10668	0.75087	1	4972	2	-6.6252	0.0051812	0.00010903	0.020306	93	1	-6.6252	0.124435
SIRT1	4	0.18941	0.85933	1	7078	1	-3.1819	0.0052327	0.00010903	0.020306	94	1	-3.1819	0.06584
FAM71D	4	0.94955	0.99938	1	17467	0	-2.3421	0.0052841	0.00010903	0.020306	95	1	-2.3421	0.000269346
TMEM217	4	0.9875	0.99993	1	18523	0	-2.7844	0.0053356	0.00010903	0.020306	96	1	-2.7844	3.04017e-05
STX17	4	0.6222	0.98698	1	13649	1	-4.604	0.005387	0.00010903	0.020306	97	1	-4.604	0.00569165
WEE2	4	0.12061	0.77162	1	5365	3	-6.9304	0.0054385	0.00010903	0.020306	98	1	-6.9304	0.112597
PDCL2	4	0.10568	0.74979	1	4942	3	-6.8721	0.0054899	0.00010903	0.020306	99	1	-6.8721	0.12506
GRB10	4	0.3572	0.94957	1	10304	1	-1.8699	0.0055413	0.00010903	0.020306	100	1	-1.8699	0.022473
KRTAP1-5	4	0.28035	0.9282	1	9123	3	-5.9163	0.0055928	0.00010903	0.020306	101	1	-5.9163	0.0323584
MOB4	4	0.68605	0.99222	1	14580	2	-4.3217	0.0056442	0.00010903	0.020306	102	1	-4.3217	0.00339202
CTAGE1	4	0.1358	0.79443	1	5753	2	-5.9352	0.0056957	0.00010903	0.020306	103	1	-5.9352	0.0999444
C21orf33	4	0.77484	0.99438	1	15175	1	-4.186	0.0057471	0.00010903	0.020306	104	1	-4.186	0.00244762
KLF5	4	0.1177	0.76869	1	5277	2	-6.4529	0.0057985	0.00010903	0.020306	105	1	-6.4529	0.114249
SPANXN4	4	0.14142	0.80186	1	5905	2	-6.5738	0.00585	0.00010903	0.020306	106	1	-6.5738	0.0959015
STYX	4	0.19695	0.86655	1	7250	2	-4.4008	0.0059014	0.00010903	0.020306	107	1	-4.4008	0.0622064
NKX2-2	4	0.40275	0.95687	1	10851	2	-5.0661	0.0059528	0.00010903	0.020306	108	1	-5.0661	0.0191471
TMOD3	4	0.95588	0.99953	1	17622	0	-2.3769	0.0060556	0.0040312	0.360402	109	1	-2.3769	0.000204166
LYZL4	4	0.10865	0.75366	1	5036	2	-5.3352	0.0061071	0.0040312	0.360402	110	1	-5.3352	0.122825
KLHL17	4	0.88508	0.99752	1	16245	1	-2.7941	0.0061585	0.0040312	0.360402	111	1	-2.7941	0.00107839
OR8D2	4	0.51652	0.97401	1	12245	2	-3.402	0.0062099	0.0040312	0.360402	112	1	-3.402	0.0114366
SGMS1	4	0.9623	0.99967	1	17774	0	-2.1097	0.0063127	0.0040312	0.360402	113	1	-2.1097	0.000143341
GAL	4	0.9423	0.99922	1	17295	0	-3.3991	0.0063641	0.0040312	0.360402	114	1	-3.3991	0.000338882
COLCA1	4	0.54064	0.97736	1	12575	2	-3.4221	0.0064155	0.0040312	0.360402	115	1	-3.4221	0.00994544
PIGM	4	0.83861	0.99618	1	15707	1	-3.6093	0.0064669	0.0040312	0.360402	116	1	-3.6093	0.00166218
USP40	4	0.98327	0.99991	1	18384	0	-1.4655	0.0065183	0.0040312	0.360402	117	1	-1.4655	3.90883e-05
ZNF777	4	0.12631	0.78189	1	5499	3	-6.4797	0.0065698	0.0040312	0.360402	118	1	-6.4797	0.106854
ZC3H15	4	0.9903	0.99995	1	18633	0	-1.8532	0.0066212	0.0040312	0.360402	119	1	-1.8532	2.17153e-05
CYP21A2	4	0.46674	0.96731	1	11631	2	-5.5592	0.0066725	0.0040312	0.360402	120	1	-5.5592	0.0144343
TFEC	4	0.1598	0.82462	1	6375	2	-4.6228	0.0067239	0.0040312	0.360402	121	1	-4.6228	0.0837461
ZBTB8A	4	0.63497	0.98871	1	13821	2	-4.0623	0.0067753	0.0040312	0.360402	122	1	-4.0623	0.00493107
AADACL4	4	0.24559	0.90709	1	8384	3	-5.9442	0.0068267	0.0040312	0.360402	123	1	-5.9442	0.0423496
TMEM189-UBE2V1	4	0.32893	0.94429	1	9996	2	-4.0183	0.0068781	0.0040312	0.360402	124	1	-4.0183	0.0248946
FANK1	4	0.85104	0.99657	1	15838	1	-3.3553	0.0069295	0.0040312	0.360402	125	1	-3.3553	0.00149219
WASF1	4	0.021341	0.40221	1	1590	2	-3.2468	0.0069809	0.0040312	0.360402	126	1	-3.2468	0.395547
PSMD12	4	0.72669	0.9933	1	14847	1	-3.1229	0.0070323	0.0040312	0.360402	127	1	-3.1229	0.00291956
SERPINA9	4	0.24876	0.90929	1	8460	3	-5.7733	0.0070837	0.0040312	0.360402	128	1	-5.7733	0.0412976
EPHA5	4	0.38735	0.95456	1	10662	2	-5.8704	0.007135	0.0040312	0.360402	129	1	-5.8704	0.0201968
LELP1	4	0.033332	0.50634	1	2327	3	-7.2398	0.0071864	0.0040312	0.360402	130	1	-7.2398	0.295558
RAB21	4	0.82229	0.99568	1	15549	1	-4.2023	0.0072378	0.0040312	0.360402	131	1	-4.2023	0.00188022
LRRC8D	4	0.62073	0.98681	1	13627	1	-4.9716	0.0072892	0.0040312	0.360402	132	1	-4.9716	0.00576646
SSBP3	4	0.74463	0.99371	1	14955	1	-2.0866	0.0073405	0.0040312	0.360402	133	1	-2.0866	0.00274034
POC1B-GALNT4	4	0.16477	0.83101	1	6497	2	-3.8647	0.0073919	0.0040312	0.360402	134	1	-3.8647	0.0803938
CDH8	4	0.70389	0.99273	1	14695	1	-4.448	0.0074433	0.0040312	0.360402	135	1	-4.448	0.00316885
KIAA1161	4	0.1687	0.83493	1	6591	1	-3.9302	0.0074946	0.0040312	0.360402	136	1	-3.9302	0.0783499
ARL14EPL	4	0.55024	0.97857	1	12686	2	-5.3969	0.007546	0.0040312	0.360402	137	1	-5.3969	0.0094081
CYTL1	4	0.28283	0.92915	1	9179	2	-5.1037	0.0075974	0.0040312	0.360402	138	1	-5.1037	0.0319142
HTR4	4	0.38896	0.9547	1	10684	1	-1.088	0.0076487	0.0040317	0.360402	139	1	-1.088	0.0201331
CBWD1	3	0.99977	0.99999	1	19071	0	-0.15212	0.0076704	0.0061041	0.360402	140	1	-0.15212	4.34297e-06
NT5C1B	4	0.93745	0.99905	1	17177	1	-1.0336	0.0077001	0.0040317	0.360402	141	1	-1.0336	0.000412776
WRN	4	0.096796	0.73558	1	4698	3	-6.6916	0.0077514	0.0040317	0.360402	142	1	-6.6916	0.13337
ZNF547	4	0.46593	0.96724	1	11622	2	-5.7379	0.0078028	0.0040317	0.360402	143	1	-5.7379	0.0144658
OBP2A	4	0.38212	0.95382	1	10600	1	-2.3025	0.0078541	0.0040317	0.360402	144	1	-2.3025	0.0205336
CMKLR1	4	0.64926	0.99014	1	14037	2	-4.6712	0.0079055	0.0040317	0.360402	145	1	-4.6712	0.00430339
PSMC4	4	0.99264	0.99996	1	18708	0	-0.14937	0.0079568	0.0040317	0.360402	146	1	-0.14937	1.73721e-05
PBDC1	4	0.18422	0.85	1	6969	3	-6.0545	0.0080082	0.0040317	0.360402	147	1	-6.0545	0.0705811
ACSS1	4	0.53206	0.97543	1	12452	2	-4.8405	0.0080595	0.0040317	0.360402	148	1	-4.8405	0.0108039
OR10H2	4	0.85316	0.9966	1	15860	1	-1.8304	0.0081109	0.0040317	0.360402	149	1	-1.8304	0.00147912
KRTAP19-4	4	0.99944	0.99999	1	19049	0	-1.1204	0.0081622	0.0040317	0.360402	150	1	-1.1204	4.34297e-06
SCUBE3	4	0.47469	0.96853	1	11729	1	-4.0207	0.0082135	0.0040317	0.360402	151	1	-4.0207	0.0138869
OR3A1	4	0.652	0.99025	1	14076	2	-5.2282	0.0082649	0.0040317	0.360402	152	1	-5.2282	0.00425515
FGFRL1	4	0.18239	0.84824	1	6936	3	-6.1506	0.0083162	0.0040317	0.360402	153	1	-6.1506	0.0714813
OPCML	4	0.078636	0.70324	1	4238	3	-6.8407	0.0083675	0.0040317	0.360402	154	1	-6.8407	0.152896
TMEM74	4	0.12962	0.78505	1	5593	3	-6.519	0.0084189	0.0040317	0.360402	155	1	-6.519	0.105103
C5orf38	4	0.1887	0.85826	1	7064	3	-6.115	0.0084702	0.0040317	0.360402	156	1	-6.115	0.0663811
LANCL2	4	0.99741	0.99998	1	18915	0	-1.255	0.0085215	0.0040317	0.360402	157	1	-1.255	8.68598e-06
TAS2R38	4	0.65031	0.99017	1	14049	1	-4.752	0.0085728	0.0040317	0.360402	158	1	-4.752	0.00429024
PPP1R32	4	0.95661	0.99953	1	17637	0	-2.4951	0.0086242	0.0040317	0.360402	159	1	-2.4951	0.000204166
PSMD1	4	0.86203	0.99682	1	15961	1	-4.5743	0.0086755	0.0040317	0.360402	160	1	-4.5743	0.00138326
TRIM43B	4	0.30353	0.93781	1	9619	1	-2.0431	0.0087268	0.0040317	0.360402	161	1	-2.0431	0.0278851
IRF7	4	0.10716	0.75087	1	4991	3	-6.4847	0.0088294	0.0040317	0.360402	162	1	-6.4847	0.124435
TRIM11	4	0.87519	0.99717	1	16117	1	-4.5802	0.0088807	0.0040317	0.360402	163	1	-4.5802	0.0012308
TATDN1	4	0.88538	0.99752	1	16249	1	-4.2647	0.008932	0.0040317	0.360402	164	1	-4.2647	0.00107839
CFAP20	4	0.797	0.99494	1	15342	1	-4.2132	0.0089834	0.0040317	0.360402	165	1	-4.2132	0.00220311
NAT8B	4	0.66097	0.99062	1	14209	1	-2.4363	0.0090347	0.0040317	0.360402	166	1	-2.4363	0.00409291
ANKRD22	4	0.0031135	0.1097	1	301	3	-9.1015	0.009086	0.0040317	0.360402	167	1	-9.1015	0.959793
LCT	4	0.59553	0.98395	1	13292	2	-3.3172	0.0091373	0.0040317	0.360402	168	1	-3.3172	0.00702697
DIXDC1	4	0.68069	0.99185	1	14503	2	-5.0437	0.0091886	0.0040317	0.360402	169	1	-5.0437	0.003554
TECTA	4	0.18051	0.84771	1	6894	2	-4.3939	0.0092399	0.0040317	0.360402	170	1	-4.3939	0.0717527
SAMD15	4	0.99974	0.99999	1	19067	0	-1.2161	0.0093425	0.0079761	0.360402	171	1	-1.2161	4.34297e-06
POP4	4	0.77236	0.99435	1	15152	1	-4.0828	0.0093937	0.0079761	0.360402	172	1	-4.0828	0.00246072
MORN3	4	0.74246	0.9936	1	14945	1	-3.4922	0.009445	0.0079761	0.360402	173	1	-3.4922	0.00278842
C12orf45	4	0.98526	0.99992	1	18435	0	-3.2552	0.0094963	0.0079761	0.360402	174	1	-3.2552	3.47449e-05
HOPX	4	0.32663	0.94364	1	9973	1	-4.2802	0.0095476	0.0079761	0.360402	175	1	-4.2802	0.0251937
LOC388436	4	0.55679	0.97908	1	12766	2	-5.4082	0.0095989	0.0079761	0.360402	176	1	-5.4082	0.00918182
ZCCHC13	4	0.34908	0.94844	1	10221	2	-5.9152	0.0096502	0.0079761	0.360402	177	1	-5.9152	0.0229901
FAM171A2	4	0.1756	0.84152	1	6765	2	-6.3619	0.0097015	0.0079761	0.360402	178	1	-6.3619	0.0749356
HSD17B4	4	0.17506	0.84152	1	6749	2	-5.9868	0.0097527	0.0079761	0.360402	179	1	-5.9868	0.0749356
CCDC160	4	0.41753	0.95959	1	11022	2	-5.6421	0.009804	0.0079761	0.360402	180	1	-5.6421	0.0179143
PIK3R5	4	0.95872	0.99959	1	17686	0	-3.7206	0.0098553	0.0079761	0.360402	181	1	-3.7206	0.000178097
SERPINH1	4	0.52348	0.97462	1	12330	2	-4.7758	0.0099066	0.0079761	0.360402	182	1	-4.7758	0.0111647
TNFSF9	4	0.89485	0.99777	1	16373	1	-2.4021	0.0099578	0.0079766	0.360402	183	1	-2.4021	0.000969558
DRG1	4	0.98385	0.99992	1	18399	0	-2.6928	0.010009	0.0079766	0.360402	184	1	-2.6928	3.47449e-05
DNAH2	4	0.62739	0.98761	1	13715	2	-4.6756	0.01006	0.0079766	0.360402	185	1	-4.6756	0.00541452
C5orf51	4	0.00076439	0.030121	1	90	3	-9.7538	0.010112	0.0079766	0.360402	186	1	-9.7538	1.52113
DDX18	4	0.91746	0.9986	1	16742	1	-1.5341	0.010163	0.0079766	0.360402	187	1	-1.5341	0.000608438
GPCPD1	4	0.99759	0.99998	1	18925	0	-1.9355	0.010265	0.0079766	0.360402	188	1	-1.9355	8.68598e-06
MSGN1	4	0.96054	0.99963	1	17731	0	-4.4879	0.010317	0.0079766	0.360402	189	1	-4.4879	0.000160719
RBMS1	4	0.80351	0.99518	1	15399	1	-1.7048	0.010368	0.0079766	0.360402	190	1	-1.7048	0.00209836
SAA1	4	0.87723	0.99732	1	16144	1	-1.506	0.010419	0.0079766	0.360402	191	1	-1.506	0.00116547
MUC6	4	0.51863	0.97413	1	12265	2	-5.5266	0.01047	0.0079766	0.360402	192	1	-5.5266	0.0113831
SMAGP	4	0.082454	0.70998	1	4330	2	-5.9816	0.010522	0.0079766	0.360402	193	1	-5.9816	0.148754
TRERF1	4	0.065123	0.67236	1	3868	3	-7.1102	0.010573	0.0079766	0.360402	194	1	-7.1102	0.172398
GNB1	4	0.6015	0.98496	1	13387	2	-5.101	0.010675	0.011939	0.360402	195	1	-5.101	0.00658141
ADGRB3	4	0.25224	0.91099	1	8521	2	-3.4776	0.010727	0.011939	0.360402	196	1	-3.4776	0.0404864
ZNF24	4	0.076365	0.69658	1	4174	3	-6.8834	0.010778	0.011939	0.360402	197	1	-6.8834	0.157029
MTRNR2L6	4	0.99996	1	1	19098	0	-0.18249	0.010829	0.011939	0.360402	198	1	-0.18249	0
MS4A8	4	0.96506	0.99969	1	17849	0	-2.1482	0.01088	0.011939	0.360402	199	1	-2.1482	0.000134652
PMEPA1	4	0.43282	0.96191	1	11201	2	-5.1225	0.010932	0.011939	0.360402	200	1	-5.1225	0.0168656
BECN1	4	0.68501	0.99215	1	14560	2	-4.2545	0.010983	0.011939	0.360402	201	1	-4.2545	0.00342266
KRT4	4	0.99019	0.99995	1	18628	0	-2.042	0.011034	0.011939	0.360402	202	1	-2.042	2.17153e-05
AQP12A	4	0.96838	0.99974	1	17943	0	-4.2289	0.011085	0.011939	0.360402	203	1	-4.2289	0.000112931
FAM81A	4	0.59756	0.98428	1	13329	2	-5.4791	0.011136	0.011939	0.360402	204	1	-5.4791	0.00688134
SLC25A29	4	0.36662	0.95088	1	10416	1	-2.7204	0.011188	0.011939	0.360402	205	1	-2.7204	0.0218743
TAF5L	4	0.78795	0.99473	1	15280	1	-2.3784	0.011239	0.011939	0.360402	206	1	-2.3784	0.00229478
EVX2	4	0.95292	0.99944	1	17547	0	-3.7239	0.01129	0.011939	0.360402	207	1	-3.7239	0.000243273
CES2	4	0.17155	0.83749	1	6668	3	-6.0132	0.011341	0.011939	0.360402	208	1	-6.0132	0.0770204
CAPNS2	4	0.97996	0.99989	1	18283	0	-3.7561	0.011393	0.011939	0.360402	209	1	-3.7561	4.7775e-05
KIAA0196	4	0.43753	0.9629	1	11255	1	-1.0068	0.011444	0.011939	0.360402	210	1	-1.0068	0.0164188
TMEM216	4	0.94443	0.99928	1	17348	0	-4.5841	0.011495	0.011939	0.360402	211	1	-4.5841	0.000312805
TCF15	4	0.28358	0.92943	1	9189	2	-5.9066	0.011546	0.011939	0.360402	212	1	-5.9066	0.0317833
ERVV-1	4	0.99922	0.99999	1	19030	0	-1.793	0.011597	0.011939	0.360402	213	1	-1.793	4.34297e-06
PEX7	4	0.82573	0.99575	1	15575	1	-4.017	0.011649	0.011939	0.360402	214	1	-4.017	0.00184968
C17orf53	4	0.97852	0.99989	1	18241	0	-3.3156	0.0117	0.011939	0.360402	215	1	-3.3156	4.7775e-05
AK6	4	0.0028638	0.10386	1	276	2	-5.161	0.011751	0.011939	0.360402	216	1	-5.161	0.983552
ACBD6	4	0.24238	0.9066	1	8312	2	-5.2431	0.011802	0.011939	0.360402	217	1	-5.2431	0.0425843
AGTRAP	4	0.99413	0.99996	1	18768	0	-1.5314	0.011905	0.015968	0.360402	218	1	-1.5314	1.73721e-05
DVL3	4	0.099734	0.7411	1	4783	2	-5.6594	0.011956	0.015968	0.360402	219	1	-5.6594	0.130123
ASIP	4	0.11005	0.75591	1	5073	2	-3.4243	0.012007	0.015968	0.360402	220	1	-3.4243	0.12153
ZNF705A	4	0.56285	0.97992	1	12849	2	-3.3131	0.012058	0.015968	0.360402	221	1	-3.3131	0.00880938
SLC52A2	4	0.16143	0.82601	1	6412	2	-5.9843	0.012109	0.015968	0.360402	222	0	-5.9843	0.0830147
ZDHHC12	4	0.49002	0.97076	1	11925	2	-5.2821	0.012161	0.015968	0.360402	223	0	-5.2821	0.0128881
CCNDBP1	4	0.91039	0.99831	1	16603	1	-3.1795	0.012212	0.015968	0.360402	224	0	-3.1795	0.000734579
AUP1	4	0.99966	0.99999	1	19060	0	-0.58192	0.012263	0.015968	0.360402	225	0	-0.58192	4.34297e-06
KAT2B	4	0.99335	0.99996	1	18737	0	-1.8665	0.012314	0.015968	0.360402	226	0	-1.8665	1.73721e-05
SLC46A1	4	0.78894	0.99477	1	15288	1	-4.0728	0.012365	0.015968	0.360402	227	0	-4.0728	0.00227732
B3GNT7	4	0.12079	0.77217	1	5371	2	-5.8844	0.012416	0.015968	0.360402	228	0	-5.8844	0.112287
FAHD1	4	0.33751	0.94653	1	10088	2	-5.4534	0.012468	0.015968	0.360402	229	0	-5.4534	0.0238656
SOWAHC	4	0.3084	0.93986	1	9721	1	-3.6846	0.012519	0.015968	0.360402	230	0	-3.6846	0.0269368
OR5B2	4	0.09507	0.73133	1	4656	2	-5.6401	0.01257	0.015968	0.360402	231	0	-5.6401	0.135887
MARCH11	4	0.43397	0.96209	1	11211	2	-5.387	0.012621	0.015968	0.360402	232	0	-5.387	0.0167843
ATP8B2	4	0.14428	0.80585	1	5971	2	-4.3384	0.012672	0.015968	0.360402	233	0	-4.3384	0.0937458
KDM5C	4	0.9821	0.99991	1	18347	0	-0.18182	0.012723	0.015968	0.360402	234	0	-0.18182	3.90883e-05
GAS7	4	0.71243	0.99291	1	14759	1	-5.6805	0.012775	0.015968	0.360402	235	0	-5.6805	0.00309012
MSC	4	0.97762	0.99989	1	18204	0	-2.1345	0.012826	0.015968	0.360402	236	0	-2.1345	4.7775e-05
SPPL2A	4	0.19056	0.86033	1	7103	3	-6.5536	0.012877	0.015968	0.360402	237	0	-6.5536	0.0653349
TXNDC8	4	0.76277	0.99422	1	15075	1	-2.4937	0.012928	0.015968	0.360402	238	0	-2.4937	0.0025175
RNASEH2C	4	0.93629	0.99902	1	17144	1	-3.531	0.012979	0.015968	0.360402	239	0	-3.531	0.000425817
ATP6AP2	4	0.37975	0.9535	1	10573	2	-4.1655	0.01303	0.015968	0.360402	240	0	-4.1655	0.0206793
C15orf39	4	0.036952	0.53445	1	2548	1	-3.2458	0.013082	0.015968	0.360402	241	0	-3.2458	0.272093
ASMTL	4	0.99872	0.99999	1	18987	0	-1.7769	0.013133	0.015968	0.360402	242	0	-1.7769	4.34297e-06
NME8	4	0.32868	0.94417	1	9989	2	-2.8914	0.013184	0.015968	0.360402	243	0	-2.8914	0.0249498
ZRANB2	4	0.21438	0.88149	1	7665	2	-4.7378	0.013235	0.015968	0.360402	244	0	-4.7378	0.0547826
CDK9	4	0.94383	0.99924	1	17333	0	-0.22001	0.013286	0.015968	0.360402	245	0	-0.22001	0.000330189
ZFPL1	4	0.0091244	0.23665	1	771	3	-7.9404	0.013337	0.015968	0.360402	246	0	-7.9404	0.625893
TJP3	4	0.24553	0.90709	1	8383	1	-3.3758	0.013388	0.015968	0.360402	247	0	-3.3758	0.0423496
TM2D1	4	0.97705	0.99987	1	18192	0	-4.4988	0.013439	0.015968	0.360402	248	0	-4.4988	5.6462e-05
ZNF223	4	0.72401	0.99326	1	14829	1	-2.9625	0.013491	0.015968	0.360402	249	0	-2.9625	0.00293705
FEN1	3	0.59237	0.96739	1	13247	1	-2.6914	0.013498	0.012041	0.360402	250	0	-2.6914	0.0143984
TXNDC12	4	0.57492	0.98134	1	12989	2	-3.6597	0.013542	0.015968	0.360402	251	0	-3.6597	0.0081805
LDOC1L	4	0.068715	0.68212	1	3962	3	-6.8248	0.013593	0.015968	0.360402	252	0	-6.8248	0.166139
CDK13	4	0.79381	0.9949	1	15321	1	-0.78249	0.013644	0.015968	0.360402	253	0	-0.78249	0.00222057
WBP2NL	4	0.29844	0.93521	1	9513	2	-3.0042	0.013695	0.015968	0.360402	254	0	-3.0042	0.0290909
PHLDB2	4	0.98703	0.99993	1	18508	0	-2.5733	0.013746	0.015968	0.360402	255	0	-2.5733	3.04017e-05
ASTE1	4	0.47973	0.96969	1	11798	1	-2.682	0.013797	0.015968	0.360402	256	0	-2.682	0.0133671
SEPN1	4	0.47869	0.96969	1	11786	2	-4.229	0.013848	0.015968	0.360402	257	0	-4.229	0.0133671
SPATA32	4	0.074212	0.68963	1	4114	1	-3.0551	0.0139	0.015968	0.360402	258	0	-3.0551	0.161384
ECE2	4	0.55102	0.97857	1	12692	2	-3.2268	0.013951	0.015968	0.360402	259	0	-3.2268	0.0094081
MEIS3	4	0.015534	0.3307	1	1238	2	-5.4962	0.014002	0.015968	0.360402	260	0	-5.4962	0.480566
IFNA10	4	0.23995	0.90435	1	8265	1	-1.467	0.014053	0.015968	0.360402	261	0	-1.467	0.0436635
TM4SF4	4	0.28601	0.93012	1	9246	2	-6.0009	0.014104	0.015968	0.360402	262	0	-6.0009	0.031461
PTPRD	4	0.05871	0.65253	1	3586	2	-3.9752	0.014155	0.015968	0.360402	263	0	-3.9752	0.1854
C22orf46	4	0.82838	0.99587	1	15600	1	-2.7865	0.014206	0.015968	0.360402	264	0	-2.7865	0.00179735
LCE1A	4	0.11947	0.77034	1	5338	2	-4.9355	0.014257	0.015968	0.360402	265	0	-4.9355	0.113318
PIP	4	0.015141	0.32889	1	1208	3	-8.2277	0.014308	0.015968	0.360402	266	0	-8.2277	0.482949
PAQR7	4	0.096292	0.73449	1	4683	3	-6.6637	0.01436	0.015968	0.360402	267	0	-6.6637	0.134014
RAB36	4	0.3972	0.95624	1	10786	2	-3.4053	0.014411	0.015968	0.360402	268	0	-3.4053	0.0194331
SDHD	4	0.89844	0.9979	1	16414	1	-3.72	0.014462	0.015968	0.360402	269	0	-3.72	0.000912977
MLLT1	4	0.48267	0.97023	1	11834	1	-3.2988	0.014513	0.015968	0.360402	270	0	-3.2988	0.0131253
NLRP5	4	0.56311	0.97992	1	12853	1	-3.7378	0.014564	0.015968	0.360402	271	0	-3.7378	0.00880938
SNX17	4	0.40616	0.95808	1	10898	1	-4.106	0.014615	0.015968	0.360402	272	0	-4.106	0.0185982
CLRN1	4	0.40529	0.95773	1	10887	1	-4.8406	0.014666	0.015968	0.360402	273	0	-4.8406	0.0187569
AKAP9	4	0.083319	0.71195	1	4347	3	-6.822	0.014717	0.015968	0.360402	274	0	-6.822	0.147551
RGPD6	4	0.90031	0.99797	1	16448	1	-0.92466	0.014768	0.015968	0.360402	275	0	-0.92466	0.000882514
CITED4	4	0.20536	0.87147	1	7465	2	-4.3345	0.014819	0.015968	0.360402	276	0	-4.3345	0.0597476
ZNF132	4	0.050907	0.62353	1	3224	3	-7.0885	0.01487	0.015968	0.360402	277	0	-7.0885	0.205143
PIGR	4	0.95771	0.99953	1	17665	0	-2.2544	0.014922	0.015968	0.360402	278	0	-2.2544	0.000204166
RPAP3	4	0.26758	0.9216	1	8872	3	-5.8148	0.014973	0.015968	0.360402	279	0	-5.8148	0.0354575
KIAA1143	4	0.50657	0.97269	1	12123	1	-3.4894	0.015024	0.015968	0.360402	280	0	-3.4894	0.0120255
PAPPA	4	0.2271	0.89417	1	7956	2	-5.8268	0.015075	0.015968	0.360402	281	0	-5.8268	0.0485799
ZNF675	4	0.46599	0.96724	1	11624	1	-2.6242	0.015126	0.015968	0.360402	282	0	-2.6242	0.0144658
ADAMTSL2	4	0.60335	0.98502	1	13408	2	-5.4624	0.015177	0.015968	0.360402	283	0	-5.4624	0.00655495
EME2	4	0.12987	0.7853	1	5605	2	-5.5389	0.015228	0.015968	0.360402	284	0	-5.5389	0.104964
FRMPD1	4	0.57171	0.98073	1	12946	2	-5.9853	0.015279	0.015968	0.360402	285	0	-5.9853	0.00845054
AVL9	4	0.090918	0.72499	1	4545	1	-1.3536	0.01533	0.015968	0.360402	286	0	-1.3536	0.139668
SPACA7	4	0.32555	0.94352	1	9957	2	-5.5627	0.015381	0.015968	0.360402	287	0	-5.5627	0.0252489
MSANTD4	4	0.75189	0.994	1	14994	1	-4.0683	0.015432	0.015968	0.360402	288	0	-4.0683	0.00261362
STRIP1	4	0.59804	0.98441	1	13336	1	-3.1156	0.015483	0.015968	0.360402	289	0	-3.1156	0.00682398
DIABLO	4	0.13569	0.79443	1	5751	3	-6.7017	0.015534	0.015968	0.360402	290	0	-6.7017	0.0999444
ATXN7L1	4	0.11704	0.76692	1	5258	2	-6.3349	0.015585	0.015968	0.360402	291	0	-6.3349	0.11525
SEC63	4	0.63015	0.98826	1	13751	1	-3.5083	0.015636	0.015968	0.360402	292	0	-3.5083	0.00512878
MTRNR2L10	4	0.9794	0.99989	1	18268	0	-0.14937	0.015687	0.015968	0.360402	293	0	-0.14937	4.7775e-05
C14orf1	4	0.43585	0.96245	1	11235	1	-4.9905	0.015738	0.015968	0.360402	294	0	-4.9905	0.0166218
PLEKHF1	4	0.97817	0.99989	1	18224	0	-2.7422	0.01579	0.015968	0.360402	295	0	-2.7422	4.7775e-05
TTC30B	4	0.43994	0.96297	1	11286	2	-5.5607	0.015841	0.015968	0.360402	296	0	-5.5607	0.0163872
PTTG2	4	0.8784	0.99737	1	16154	1	-1.9619	0.015892	0.015968	0.360402	297	0	-1.9619	0.0011437
SYT4	4	0.63562	0.98871	1	13830	1	-4.2199	0.015943	0.015968	0.360402	298	0	-4.2199	0.00493107
TTYH1	4	0.6221	0.98685	1	13647	2	-4.3822	0.015994	0.015968	0.360402	299	0	-4.3822	0.00574885
KRTAP7-1	4	0.12801	0.78322	1	5539	3	-7.1946	0.016045	0.015968	0.360402	300	0	-7.1946	0.106116
ZNF614	4	0.73266	0.99349	1	14879	1	-4.409	0.016096	0.015968	0.360402	301	0	-4.409	0.0028365
ZNF197	4	0.23451	0.90014	1	8124	2	-6.1856	0.016147	0.015968	0.360402	302	0	-6.1856	0.0456899
SNX12	4	0.14801	0.81012	1	6075	3	-6.3423	0.016198	0.015968	0.360402	303	0	-6.3423	0.0914506
ELOVL6	4	0.88067	0.99742	1	16187	1	-1.7627	0.016249	0.015968	0.360402	304	0	-1.7627	0.00112193
HNRNPUL2	4	0.14171	0.80273	1	5914	1	-4.3223	0.0163	0.015968	0.360402	305	0	-4.3223	0.0954305
GET4	4	0.98556	0.99992	1	18453	0	-1.5257	0.016351	0.015968	0.360402	306	0	-1.5257	3.47449e-05
CDY2A	4	0.14904	0.81217	1	6104	3	-6.5756	0.016402	0.015968	0.360402	307	0	-6.5756	0.0903531
DDX3Y	4	0.1135	0.76062	1	5167	2	-4.5359	0.016453	0.015968	0.360402	308	0	-4.5359	0.118832
DUSP23	4	0.29526	0.93325	1	9428	2	-4.9935	0.016504	0.015968	0.360402	309	0	-4.9935	0.030002
ZNHIT2	4	0.9943	0.99996	1	18774	0	-1.1517	0.016555	0.015968	0.360402	310	0	-1.1517	1.73721e-05
PIP4K2C	4	0.94124	0.99917	1	17270	0	-2.3432	0.016606	0.015968	0.360402	311	0	-2.3432	0.000360614
PET117	4	0.90978	0.99831	1	16593	1	-1.5024	0.016657	0.015968	0.360402	312	0	-1.5024	0.000734579
ZNF28	4	0.14313	0.80418	1	5948	3	-6.5576	0.016708	0.015968	0.360402	313	0	-6.5576	0.0946467
RERE	4	0.98529	0.99992	1	18437	0	-3.8487	0.016759	0.015968	0.360402	314	0	-3.8487	3.47449e-05
DEFA5	4	0.091253	0.72552	1	4551	3	-7.1667	0.01681	0.015968	0.360402	315	0	-7.1667	0.139351
KDM5B	4	0.20008	0.86802	1	7326	2	-3.3628	0.016861	0.015968	0.360402	316	0	-3.3628	0.0614703
PPARGC1A	4	0.56069	0.97955	1	12820	1	-4.0662	0.016912	0.015968	0.360402	317	0	-4.0662	0.00897339
B4GAT1	4	0.93749	0.99905	1	17179	1	-2.9104	0.016963	0.015968	0.360402	318	0	-2.9104	0.000412776
AUNIP	4	0.52728	0.97508	1	12387	1	-2.3298	0.017014	0.015968	0.360402	319	0	-2.3298	0.0109598
CDK1	4	0.97024	0.99978	1	17999	0	-3.6327	0.017065	0.015968	0.360402	320	0	-3.6327	9.55553e-05
PIGC	4	0.26046	0.91725	1	8720	2	-5.6742	0.017116	0.015968	0.360402	321	0	-5.6742	0.0375123
CXorf38	4	0.41409	0.95865	1	10996	1	-4.9652	0.017167	0.015968	0.360402	322	0	-4.9652	0.0183399
C4orf32	4	0.21808	0.88527	1	7762	3	-5.9716	0.017218	0.015968	0.360402	323	0	-5.9716	0.0529243
LIPF	4	0.78714	0.99473	1	15274	1	-3.9471	0.017269	0.015968	0.360402	324	0	-3.9471	0.00229478
LRRC56	4	0.9782	0.99989	1	18230	0	-2.5092	0.01732	0.015968	0.360402	325	0	-2.5092	4.7775e-05
PIAS2	4	0.0039479	0.13235	1	365	3	-8.3152	0.017371	0.015968	0.360402	326	0	-8.3152	0.878276
PSG11	4	0.033835	0.50794	1	2357	3	-6.4145	0.017422	0.015968	0.360402	327	0	-6.4145	0.294188
SHC2	4	0.92497	0.9988	1	16884	1	-4.4003	0.017473	0.015968	0.360402	328	0	-4.4003	0.000521466
FAM98A	4	0.31539	0.94227	1	9845	1	-2.4379	0.017524	0.015968	0.360402	329	0	-2.4379	0.0258246
NLGN4X	4	0.26924	0.92234	1	8905	1	-2.9021	0.017575	0.015968	0.360402	330	0	-2.9021	0.035109
TMCO4	4	0.14736	0.8099	1	6048	1	-4.8061	0.017626	0.015968	0.360402	331	0	-4.8061	0.0915686
EIF5A	4	0.99606	0.99997	1	18854	0	-0.90262	0.017779	0.015968	0.360402	332	0	-0.90262	1.3029e-05
ATP5G1	4	0.16297	0.82922	1	6448	2	-5.4225	0.017779	0.015968	0.360402	333	0	-5.4225	0.0813302
KAT6B	4	0.32351	0.94331	1	9931	1	-2.8383	0.017779	0.015968	0.360402	334	0	-2.8383	0.0253456
MAGOHB	4	0.85062	0.99655	1	15832	1	-4.8165	0.017779	0.015968	0.360402	335	0	-4.8165	0.00150091
STAT3	4	0.56062	0.97955	1	12817	2	-4.3964	0.017779	0.015968	0.360402	336	0	-4.3964	0.00897339
FCGR3A	4	0.94206	0.99919	1	17289	0	-2.4944	0.017957	0.015968	0.360402	337	0	-2.4944	0.000351921
SLC5A4	4	0.10095	0.74192	1	4809	2	-5.3514	0.018033	0.015968	0.360402	338	0	-5.3514	0.129643
VRTN	4	0.016475	0.34505	1	1291	3	-8.525	0.018084	0.015968	0.360402	339	0	-8.525	0.462118
GOLGA1	4	0.14349	0.80476	1	5955	2	-4.8581	0.018135	0.015968	0.360402	340	0	-4.8581	0.0943336
WIPF2	4	0.36766	0.95099	1	10435	1	-3.518	0.018186	0.015968	0.360402	341	0	-3.518	0.021824
EHD3	4	0.37861	0.95322	1	10555	2	-4.9527	0.018237	0.015968	0.360402	342	0	-4.9527	0.0208069
PSMD4	4	0.97178	0.99979	1	18039	0	-1.5577	0.018288	0.015968	0.360402	343	0	-1.5577	9.12114e-05
CEACAM3	4	0.2653	0.92117	1	8826	3	-6.0665	0.018339	0.015968	0.360402	344	0	-6.0665	0.0356602
ARHGAP8	4	0.65127	0.99025	1	14061	1	-2.3079	0.01839	0.015968	0.360402	345	0	-2.3079	0.00425515
MAPRE2	4	0.14754	0.8099	1	6055	1	-1.6532	0.018441	0.015968	0.360402	346	0	-1.6532	0.0915686
CDR2L	4	0.66778	0.99092	1	14314	1	-3.1878	0.018492	0.015968	0.360402	347	0	-3.1878	0.00396141
GPS1	4	0.93369	0.99897	1	17084	1	-3.2191	0.018543	0.015968	0.360402	348	0	-3.2191	0.000447554
FRMPD3	4	0.38957	0.95485	1	10691	2	-5.7879	0.018594	0.015968	0.360402	349	0	-5.7879	0.0200648
ALG10	4	0.015134	0.32847	1	1207	2	-5.3492	0.018645	0.015968	0.360402	350	0	-5.3492	0.483504
DEK	4	0.21874	0.88549	1	7776	3	-5.961	0.018696	0.015968	0.360402	351	0	-5.961	0.0528163
RPL18A	4	0.79983	0.99506	1	15369	1	-2.6079	0.018747	0.015968	0.360402	352	0	-2.6079	0.00215073
KLHDC1	4	0.77608	0.99442	1	15187	1	-2.9316	0.018798	0.015968	0.360402	353	0	-2.9316	0.00243015
PNMA1	4	0.17874	0.8459	1	6859	3	-5.9467	0.018848	0.015968	0.360402	354	0	-5.9467	0.072681
KIAA1147	4	0.82964	0.99587	1	15611	1	-1.7448	0.018899	0.015968	0.360402	355	0	-1.7448	0.00179735
PRAMEF4	4	0.89449	0.99777	1	16366	1	-3.6253	0.01895	0.015968	0.360402	356	0	-3.6253	0.000969558
STARD6	4	0.60711	0.98555	1	13447	1	-1.9789	0.019001	0.015968	0.360402	357	0	-1.9789	0.00632134
SPDYE3	4	0.27158	0.92332	1	8960	2	-4.9655	0.019052	0.015968	0.360402	358	0	-4.9655	0.0346478
RFPL4A	4	0.85915	0.99676	1	15929	1	-1.6719	0.019103	0.015968	0.360402	359	0	-1.6719	0.0014094
GUCY1A3	4	0.98622	0.99992	1	18477	0	-3.8462	0.019154	0.015968	0.360402	360	0	-3.8462	3.47449e-05
FST	4	0.89077	0.99763	1	16314	1	-4.5822	0.019205	0.015968	0.360402	361	0	-4.5822	0.0010305
ATP6V1C1	4	0.39423	0.95579	1	10752	1	-4.3535	0.019256	0.015968	0.360402	362	0	-4.3535	0.0196375
KLHL7	4	0.99284	0.99996	1	18715	0	-3.0236	0.019307	0.015968	0.360402	363	0	-3.0236	1.73721e-05
NPHS2	4	0.42484	0.96061	1	11111	2	-4.4033	0.019358	0.015968	0.360402	364	0	-4.4033	0.0174529
ZNF84	4	0.036659	0.53193	1	2531	3	-7.3116	0.019408	0.015968	0.360402	365	0	-7.3116	0.274146
SMIM23	4	0.11774	0.76869	1	5279	1	-3.7426	0.019459	0.015968	0.360402	366	0	-3.7426	0.114249
WDR63	4	0.15348	0.81767	1	6217	2	-5.6764	0.01951	0.015968	0.360402	367	0	-5.6764	0.0874219
KIR3DL1	4	0.099434	0.7411	1	4776	3	-7.0523	0.019561	0.015968	0.360402	368	0	-7.0523	0.130123
TTC27	4	0.9982	0.99998	1	18950	0	-0.43268	0.019612	0.015968	0.360402	369	0	-0.43268	8.68598e-06
CSHL1	4	0.56688	0.98021	1	12897	1	-0.87566	0.019663	0.015968	0.360402	370	0	-0.87566	0.00868087
KCNG4	4	0.20516	0.87147	1	7461	3	-6.2924	0.019714	0.015968	0.360402	371	0	-6.2924	0.0597476
PSG5	4	0.57594	0.98134	1	13003	2	-4.8395	0.019765	0.015968	0.360402	372	0	-4.8395	0.0081805
CSF1R	4	0.47043	0.96803	1	11679	1	-3.806	0.019816	0.015968	0.360402	373	0	-3.806	0.0141112
MICALL2	4	0.083537	0.71249	1	4356	2	-5.4912	0.019867	0.015968	0.360402	374	0	-5.4912	0.147221
KRTAP5-7	4	0.4412	0.96326	1	11302	2	-3.4743	0.019917	0.015968	0.360402	375	0	-3.4743	0.0162565
FTL	4	0.51336	0.9733	1	12204	2	-4.9041	0.020121	0.015968	0.360402	376	0	-4.9041	0.0117533
COA6	4	0.98708	0.99993	1	18511	0	-0.34841	0.020121	0.015968	0.360402	377	0	-0.34841	3.04017e-05
DLL3	4	0.53805	0.97709	1	12530	2	-3.3055	0.020121	0.015968	0.360402	378	0	-3.3055	0.0100654
PSMA5	4	0.1989	0.8674	1	7295	2	-3.8624	0.020121	0.015968	0.360402	379	0	-3.8624	0.0617806
GPATCH3	4	0.55337	0.97878	1	12727	1	-3.6032	0.020121	0.015968	0.360402	380	0	-3.6032	0.00931491
RGCC	4	0.99498	0.99997	1	18798	0	-1.0939	0.020121	0.015968	0.360402	381	0	-1.0939	1.3029e-05
NUP205	4	0.99585	0.99997	1	18843	0	-3.0256	0.020121	0.015968	0.360402	382	0	-3.0256	1.3029e-05
STK32A	4	0.98845	0.99993	1	18560	0	-2.1658	0.020324	0.015968	0.360402	383	0	-2.1658	3.04017e-05
ARF5	4	0.785	0.99471	1	15250	1	-2.159	0.020426	0.015968	0.360402	384	0	-2.159	0.00230352
APOBEC3D	4	0.95499	0.99949	1	17602	0	-2.7339	0.020426	0.015968	0.360402	385	0	-2.7339	0.000221547
GSTM2	4	0.95213	0.99942	1	17531	0	-4.7614	0.020426	0.015968	0.360402	386	0	-4.7614	0.000251964
ZNF786	4	0.96135	0.99965	1	17752	0	-4.261	0.020528	0.015968	0.360402	387	0	-4.261	0.00015203
RCL1	4	0.91501	0.99846	1	16688	1	-1.7937	0.020579	0.015968	0.360402	388	0	-1.7937	0.000669329
DBX2	4	0.82073	0.99563	1	15531	1	-2.7516	0.02063	0.015968	0.360402	389	0	-2.7516	0.00190203
ZNF583	4	0.056629	0.64113	1	3493	3	-7.4609	0.02068	0.015968	0.360402	390	0	-7.4609	0.193054
MR1	4	0.06283	0.66534	1	3802	2	-6.3312	0.020731	0.015968	0.360402	391	0	-6.3312	0.176956
ZNF267	4	0.12287	0.77494	1	5423	3	-6.6784	0.021062	0.015968	0.360402	392	0	-6.6784	0.110732
ZNF716	4	0.029044	0.47647	1	2075	1	-0.18162	0.021062	0.015968	0.360402	393	0	-0.18162	0.321964
EIF4A3	4	0.9973	0.99998	1	18908	0	-2.5051	0.021062	0.015968	0.360402	394	0	-2.5051	8.68598e-06
LINGO2	4	0.79409	0.9949	1	15322	1	-1.6348	0.021062	0.015968	0.360402	395	0	-1.6348	0.00222057
ECD	4	0.98435	0.99992	1	18407	0	-0.8936	0.021062	0.015968	0.360402	396	0	-0.8936	3.47449e-05
CAPN14	4	0.67899	0.99173	1	14476	2	-5.5572	0.021062	0.015968	0.360402	397	0	-5.5572	0.00360655
DDX31	4	0.36539	0.95074	1	10400	2	-4.1841	0.021062	0.015968	0.360402	398	0	-4.1841	0.0219382
MRPL57	4	0.99993	1	1	19091	0	-0.14937	0.021062	0.015968	0.360402	399	0	-0.14937	0
SLC12A6	4	0.79362	0.9949	1	15319	1	-4.5364	0.021062	0.015968	0.360402	400	0	-4.5364	0.00222057
UMAD1	4	0.97818	0.99989	1	18226	0	-2.2192	0.021062	0.015968	0.360402	401	0	-2.2192	4.7775e-05
MTOR	4	0.97218	0.99979	1	18049	0	-0.44864	0.021062	0.015968	0.360402	402	0	-0.44864	9.12114e-05
RAB11A	4	0.073383	0.68833	1	4091	2	-3.5345	0.021062	0.015968	0.360402	403	0	-3.5345	0.162203
RYR1	4	0.096459	0.73503	1	4689	2	-5.2422	0.021392	0.015968	0.360402	404	0	-5.2422	0.133695
RICTOR	4	0.94251	0.99922	1	17300	0	-1.6633	0.022688	0.015968	0.360402	405	0	-1.6633	0.000338882
RBM15	4	0.98595	0.99992	1	18472	0	-3.2981	0.022688	0.015968	0.360402	406	0	-3.2981	3.47449e-05
RPL18	4	0.99354	0.99996	1	18747	0	-2.2217	0.022688	0.015968	0.360402	407	0	-2.2217	1.73721e-05
RPA3	4	0.75113	0.99397	1	14988	1	-2.3727	0.022688	0.015968	0.360402	408	0	-2.3727	0.00262672
PSMD2	4	0.73567	0.99355	1	14903	1	-3.2244	0.022688	0.015968	0.360402	409	0	-3.2244	0.00281027
POLR2D	4	0.45602	0.9656	1	11499	1	-1.4736	0.022688	0.015968	0.360402	410	0	-1.4736	0.0152027
PHIP	4	0.55404	0.97878	1	12732	1	-2.8662	0.022688	0.015968	0.360402	411	0	-2.8662	0.00931491
POLR3C	4	0.99973	0.99999	1	19065	0	-0.24953	0.022688	0.015968	0.360402	412	0	-0.24953	4.34297e-06
POLR2J2	4	0.6119	0.98615	1	13513	1	-1.7494	0.022688	0.015968	0.360402	413	0	-1.7494	0.00605702
RPP30	4	0.94889	0.99936	1	17452	0	-3.852	0.022688	0.015968	0.360402	414	0	-3.852	0.000278037
UTRN	4	0.21994	0.88686	1	7808	2	-4.4813	0.022688	0.015968	0.360402	415	0	-4.4813	0.0521449
USP22	4	0.52084	0.97443	1	12298	1	-1.9863	0.022688	0.015968	0.360402	416	0	-1.9863	0.0112494
ZNF284	4	0.90711	0.99817	1	16553	1	-2.4636	0.022688	0.015968	0.360402	417	0	-2.4636	0.000795487
WRNIP1	4	0.70784	0.99289	1	14720	1	-4.8723	0.022688	0.015968	0.360402	418	0	-4.8723	0.00309886
UBXN7	4	0.91312	0.99839	1	16660	1	-3.8905	0.022688	0.015968	0.360402	419	0	-3.8905	0.000699778
TBPL1	4	0.2086	0.87568	1	7534	2	-5.2962	0.022688	0.015968	0.360402	420	0	-5.2962	0.0576546
SUMO2	4	0.99985	1	1	19080	0	-0.14937	0.022688	0.015968	0.360402	421	0	-0.14937	0
TIMM44	4	0.85188	0.9966	1	15845	1	-2.6639	0.022688	0.015968	0.360402	422	0	-2.6639	0.00147912
THAP11	4	0.98659	0.99993	1	18489	0	-1.0649	0.022688	0.015968	0.360402	423	0	-1.0649	3.04017e-05
PFDN6	4	0.49312	0.97123	1	11965	1	-0.4359	0.022688	0.015968	0.360402	424	0	-0.4359	0.0126779
EIF6	4	0.34076	0.94708	1	10124	1	-4.1431	0.022688	0.015968	0.360402	425	0	-4.1431	0.0236133
EIF4G1	4	0.98298	0.99991	1	18378	0	-1.9625	0.022688	0.015968	0.360402	426	0	-1.9625	3.90883e-05
AMT	4	0.55828	0.97941	1	12787	1	-4.2812	0.022688	0.015968	0.360402	427	0	-4.2812	0.00903547
FNIP1	4	0.96599	0.99972	1	17880	0	-1.1647	0.022688	0.015968	0.360402	428	0	-1.1647	0.000121619
FMNL1	4	0.99787	0.99998	1	18934	0	-1.4878	0.022688	0.015968	0.360402	429	0	-1.4878	8.68598e-06
ERMP1	4	0.19973	0.86802	1	7313	2	-4.858	0.022688	0.015968	0.360402	430	0	-4.858	0.0614703
ARIH1	4	0.84875	0.99655	1	15812	1	-2.654	0.022688	0.015968	0.360402	431	0	-2.654	0.00150091
BTF3	4	0.92971	0.99885	1	16981	1	-2.3576	0.022688	0.015968	0.360402	432	0	-2.3576	0.000499726
C19orf44	4	0.83082	0.99594	1	15628	1	-2.4478	0.022688	0.015968	0.360402	433	0	-2.4478	0.00176682
CDH19	4	0.40606	0.95795	1	10897	2	-3.904	0.022688	0.015968	0.360402	434	0	-3.904	0.0186572
BLK	4	0.80654	0.9952	1	15427	1	-2.9069	0.022688	0.015968	0.360402	435	0	-2.9069	0.00208963
BOLA3	4	0.97035	0.99978	1	18003	0	-2.9038	0.022688	0.015968	0.360402	436	0	-2.9038	9.55553e-05
DNAJC9	4	0.99791	0.99998	1	18937	0	-0.97363	0.022688	0.015968	0.360402	437	0	-0.97363	8.68598e-06
FXN	4	0.94055	0.99912	1	17252	0	-4.7946	0.022688	0.015968	0.360402	438	0	-4.7946	0.000382347
OR4F29	4	0.99946	0.99999	1	19050	0	-0.26468	0.022688	0.015968	0.360402	439	0	-0.26468	4.34297e-06
OR51G2	4	0.97017	0.99978	1	17996	0	-1.5665	0.022688	0.015968	0.360402	440	0	-1.5665	9.55553e-05
PCNA	4	0.98756	0.99993	1	18525	0	-1.8733	0.022688	0.015968	0.360402	441	0	-1.8733	3.04017e-05
MAF	4	0.92241	0.99872	1	16830	1	-0.77097	0.022688	0.015968	0.360402	442	0	-0.77097	0.000556253
KIR2DL3	4	0.46493	0.96709	1	11611	2	-3.3384	0.022688	0.015968	0.360402	443	0	-3.3384	0.0145331
LAS1L	4	0.88793	0.99757	1	16283	1	-3.4979	0.022688	0.015968	0.360402	444	0	-3.4979	0.00105662
LYPLA1	4	0.93953	0.99909	1	17229	0	-4.3747	0.022688	0.015968	0.360402	445	0	-4.3747	0.000395388
PDIA6	4	0.79248	0.99488	1	15310	1	-0.14937	0.022688	0.015968	0.360402	446	0	-0.14937	0.0022293
IL1RN	4	0.033986	0.51074	1	2369	2	-5.2294	0.022688	0.015968	0.360402	447	0	-5.2294	0.2918
GZMA	4	0.98777	0.99993	1	18532	0	-1.8016	0.022688	0.015968	0.360402	448	0	-1.8016	3.04017e-05
GPHA2	4	0.60046	0.98476	1	13373	2	-4.8873	0.022688	0.015968	0.360402	449	0	-4.8873	0.0066696
IREB2	4	0.7096	0.99291	1	14730	1	-0.85795	0.022688	0.015968	0.360402	450	0	-0.85795	0.00309012
IRF4	4	0.98627	0.99992	1	18478	0	-0.23391	0.022688	0.015968	0.360402	451	0	-0.23391	3.47449e-05
CT47A9	4	0.33172	0.94469	1	10027	1	-1.7621	0.023982	0.015968	0.360402	452	0	-1.7621	0.0247107
SCNN1A	4	0.57352	0.98096	1	12969	2	-3.029	0.024032	0.015968	0.360402	453	0	-3.029	0.0083487
CHMP4B	4	0.95054	0.99939	1	17498	0	-3.0066	0.024235	0.015968	0.360402	454	0	-3.0066	0.000265
C14orf80	4	0.70968	0.99291	1	14731	1	-2.2953	0.024235	0.015968	0.360402	455	0	-2.2953	0.00309012
ACTR3B	4	0.85092	0.99657	1	15837	1	-2.6405	0.024235	0.015968	0.360402	456	0	-2.6405	0.00149219
KRTAP10-9	4	0.83439	0.99607	1	15663	1	-3.6706	0.024235	0.015968	0.360402	457	0	-3.6706	0.00171014
RPF2	4	0.99283	0.99996	1	18714	0	-1.5552	0.024235	0.015968	0.360402	458	0	-1.5552	1.73721e-05
RAD51	4	0.99996	1	1	19099	0	-0.53192	0.024235	0.015968	0.360402	459	0	-0.53192	0
PDP1	4	0.23064	0.8968	1	8037	2	-5.8457	0.024235	0.015968	0.360402	460	0	-5.8457	0.0473044
CD1B	4	0.18548	0.85263	1	7004	2	-5.4946	0.024438	0.015968	0.360402	461	0	-5.4946	0.0692394
TVP23B	4	0.059401	0.65459	1	3632	2	-3.0059	0.024489	0.015968	0.360402	462	0	-3.0059	0.184031
ADGRL2	4	0.98994	0.99994	1	18617	0	-0.60016	0.024615	0.017974	0.360402	463	0	-0.60016	2.60585e-05
HSD17B10	4	0.98844	0.99993	1	18559	0	-2.1463	0.024615	0.017974	0.360402	464	0	-2.1463	3.04017e-05
NBPF7	4	0.1533	0.81767	1	6215	2	-4.948	0.024742	0.01998	0.360402	465	0	-4.948	0.0874219
ZSWIM6	4	0.52919	0.97525	1	12405	1	-1.7138	0.024793	0.01998	0.360402	466	0	-1.7138	0.010884
PDP2	4	0.1498	0.81356	1	6120	2	-5.2616	0.024844	0.01998	0.360402	467	0	-5.2616	0.0896104
FAM69A	4	0.98743	0.99993	1	18519	0	-2.9013	0.024894	0.01998	0.360402	468	0	-2.9013	3.04017e-05
XCR1	4	0.086582	0.71712	1	4426	2	-4.6009	0.024945	0.01998	0.360402	469	0	-4.6009	0.144408
GADD45A	4	0.98018	0.99989	1	18293	0	-1.9396	0.025046	0.01998	0.360402	470	0	-1.9396	4.7775e-05
ECHDC1	4	0.23717	0.9019	1	8193	3	-5.992	0.025097	0.019981	0.360402	471	0	-5.992	0.0448416
NOTUM	4	0.29352	0.93221	1	9396	3	-5.4547	0.025148	0.019981	0.360402	472	0	-5.4547	0.0304862
RPL10A	4	0.29724	0.93456	1	9481	2	-3.5567	0.025198	0.019981	0.360402	473	0	-3.5567	0.0293928
C1orf127	4	0.13329	0.79067	1	5696	3	-6.5538	0.025249	0.019981	0.360402	474	0	-6.5538	0.102005
KIAA1456	4	0.45628	0.9656	1	11505	2	-4.7401	0.0253	0.019981	0.360402	475	0	-4.7401	0.0152027
ZNF792	4	0.83321	0.996	1	15650	1	-3.4548	0.02535	0.019981	0.360402	476	0	-3.4548	0.00174066
GAGE12H	4	0.8077	0.99524	1	15439	1	-4.2184	0.025401	0.019981	0.360402	477	0	-4.2184	0.00207218
RNF165	4	0.12843	0.78322	1	5558	2	-4.5582	0.025452	0.019981	0.360402	478	0	-4.5582	0.106116
NOSTRIN	4	0.062851	0.66534	1	3803	3	-7.5925	0.025553	0.023927	0.360402	479	0	-7.5925	0.176956
OR5AP2	4	0.20974	0.87725	1	7568	3	-5.7969	0.025604	0.023927	0.360402	480	0	-5.7969	0.0568766
CPTP	4	0.891	0.99768	1	16318	1	-2.3494	0.025654	0.023927	0.360402	481	0	-2.3494	0.00100873
SNX25	4	0.041564	0.56844	1	2786	1	-1.5872	0.025705	0.023927	0.360402	482	0	-1.5872	0.245315
ZNF595	4	0.94513	0.9993	1	17361	0	-3.0613	0.025756	0.023927	0.360402	483	0	-3.0613	0.000304113
PSCA	4	0.25348	0.91174	1	8552	1	-4.1075	0.025806	0.023927	0.360402	484	0	-4.1075	0.040129
OXA1L	4	0.99502	0.99997	1	18799	0	-0.81573	0.025857	0.023927	0.360402	485	0	-0.81573	1.3029e-05
ZNF726	4	0.22239	0.8891	1	7853	2	-4.04	0.025908	0.023927	0.360402	486	0	-4.04	0.0510494
SERINC4	4	0.13724	0.79627	1	5789	3	-6.3739	0.025958	0.023927	0.360402	487	0	-6.3739	0.0989396
C11orf49	4	0.97119	0.99978	1	18025	0	-1.0952	0.026009	0.023927	0.360402	488	0	-1.0952	9.55553e-05
IRGM	4	0.36697	0.95099	1	10422	1	-4.6482	0.02606	0.023927	0.360402	489	0	-4.6482	0.021824
SYNPO	4	0.54019	0.97736	1	12564	1	-2.8361	0.02611	0.023927	0.360402	490	0	-2.8361	0.00994544
NCOR2	4	0.6733	0.99139	1	14395	1	-3.2355	0.026161	0.023927	0.360402	491	0	-3.2355	0.00375547
SLFN11	4	0.066501	0.67636	1	3902	3	-7.0386	0.026211	0.023927	0.360402	492	0	-7.0386	0.169822
RGS6	4	0.4047	0.95772	1	10879	2	-4.8617	0.026262	0.023927	0.360402	493	0	-4.8617	0.0187614
ST8SIA5	4	0.1637	0.83017	1	6470	3	-6.4642	0.026313	0.023927	0.360402	494	0	-6.4642	0.080833
IRF8	4	0.15753	0.82167	1	6312	1	-4.3343	0.026363	0.023927	0.360402	495	0	-4.3343	0.0853026
OR52I2	4	0.58685	0.98279	1	13166	1	-1.4191	0.026414	0.023927	0.360402	496	0	-1.4191	0.00753927
KRBA2	4	0.36534	0.95064	1	10399	2	-5.6607	0.026465	0.023927	0.360402	497	0	-5.6607	0.0219839
ANKRD7	4	0.18444	0.85116	1	6975	1	-4.9742	0.026515	0.023927	0.360402	498	0	-4.9742	0.0699888
ZNF862	4	0.9679	0.99973	1	17925	0	-4.4425	0.026566	0.023927	0.360402	499	0	-4.4425	0.000117275
MILR1	4	0.30648	0.93887	1	9678	3	-6.1433	0.026617	0.023927	0.360402	500	0	-6.1433	0.0273945
PTGDR	4	0.58493	0.98272	1	13146	2	-4.9988	0.026667	0.023927	0.360402	501	0	-4.9988	0.00757021
PROSER2	4	0.59116	0.98348	1	13229	2	-4.8244	0.026718	0.023927	0.360402	502	0	-4.8244	0.00723447
NEU4	4	0.080165	0.7053	1	4276	2	-6.5529	0.026768	0.023927	0.360402	503	0	-6.5529	0.151626
UPK1A	4	0.2059	0.87335	1	7473	3	-6.0927	0.026819	0.023927	0.360402	504	0	-6.0927	0.0588117
MAPKAPK3	4	0.97337	0.99981	1	18084	0	-2.5524	0.02687	0.023927	0.360402	505	0	-2.5524	8.25238e-05
KLB	4	0.09441	0.73	1	4636	2	-6.7181	0.02692	0.023927	0.360402	506	0	-6.7181	0.136677
MAPKAPK2	4	0.039451	0.55402	1	2679	3	-7.5362	0.026971	0.023927	0.360402	507	0	-7.5362	0.256475
C16orf96	4	0.29317	0.93221	1	9392	2	-5.8514	0.027021	0.023927	0.360402	508	0	-5.8514	0.0304862
CASC5	4	0.93551	0.99899	1	17125	1	-3.7744	0.027072	0.023927	0.360402	509	0	-3.7744	0.000438859
SLC24A4	4	0.15751	0.82167	1	6310	3	-6.6471	0.027123	0.023927	0.360402	510	0	-6.6471	0.0853026
SLC9A8	4	0.78143	0.99462	1	15224	1	-4.3402	0.027173	0.023927	0.360402	511	0	-4.3402	0.00234281
OXTR	4	0.18164	0.84824	1	6922	3	-6.5894	0.027224	0.023927	0.360402	512	0	-6.5894	0.0714813
LYRM5	4	0.89498	0.99777	1	16376	1	-3.1011	0.027274	0.023927	0.360402	513	0	-3.1011	0.000969558
RMND5A	4	0.10588	0.75032	1	4949	2	-6.0616	0.027325	0.023927	0.360402	514	0	-6.0616	0.124753
SCRN1	4	0.59738	0.98428	1	13328	2	-4.1249	0.027376	0.023927	0.360402	515	0	-4.1249	0.00688134
HMG20A	4	0.64638	0.98968	1	13994	2	-5.0546	0.027426	0.023927	0.360402	516	0	-5.0546	0.00450521
ELFN1	4	0.80541	0.9952	1	15418	1	-3.6071	0.027477	0.023928	0.360402	517	0	-3.6071	0.00208963
CDH2	4	0.57845	0.98192	1	13047	2	-3.9763	0.027527	0.023928	0.360402	518	0	-3.9763	0.00792389
CSRP1	4	0.92877	0.99882	1	16961	1	-3.5889	0.027578	0.023928	0.360402	519	0	-3.5889	0.00051277
RWDD4	4	0.75862	0.99416	1	15040	1	-4.2912	0.027629	0.023928	0.360402	520	0	-4.2912	0.00254371
FAM135A	4	0.61872	0.98677	1	13598	2	-5.1143	0.027679	0.023928	0.360402	521	0	-5.1143	0.00578406
MAPK13	4	0.12196	0.77347	1	5398	1	-4.4062	0.02773	0.023928	0.360402	522	0	-4.4062	0.111557
TMEM8C	4	0.29412	0.93235	1	9403	3	-5.8607	0.02778	0.023928	0.360402	523	0	-5.8607	0.030421
SLC35F2	4	0.47219	0.96833	1	11693	1	-4.5368	0.027831	0.023928	0.360402	524	0	-4.5368	0.0139766
COMMD2	4	0.40441	0.95772	1	10873	1	-2.872	0.027881	0.023928	0.360402	525	0	-2.872	0.0187614
ZNF684	4	0.058957	0.65286	1	3599	1	-5.1818	0.027983	0.023928	0.360402	526	0	-5.1818	0.18518
ATP1B1	4	0.12822	0.78322	1	5552	2	-5.672	0.028033	0.023928	0.360402	527	0	-5.672	0.106116
SUCLA2	4	0.65572	0.99036	1	14131	1	-0.33303	0.028134	0.023928	0.360402	528	0	-0.33303	0.00420691
PPP2R1A	4	0.97696	0.99987	1	18189	0	-3.6878	0.028185	0.023928	0.360402	529	0	-3.6878	5.6462e-05
TMEM260	4	0.25776	0.91432	1	8651	3	-6.3123	0.028235	0.023928	0.360402	530	0	-6.3123	0.0389018
DEFB105A	4	0.90578	0.99817	1	16533	1	-2.7377	0.028286	0.023928	0.360402	531	0	-2.7377	0.000795487
URGCP	4	0.0046151	0.14795	1	422	2	-7.4374	0.028336	0.023928	0.360402	532	0	-7.4374	0.829885
COL4A6	4	0.88252	0.99747	1	16204	1	-3.7056	0.028387	0.023928	0.360402	533	0	-3.7056	0.00110016
CADPS	4	0.25889	0.9156	1	8678	2	-4.3344	0.028438	0.023928	0.360402	534	0	-4.3344	0.0382942
ABHD10	4	0.98531	0.99992	1	18438	0	-3.933	0.028488	0.023928	0.360402	535	0	-3.933	3.47449e-05
DNAJA1	4	0.8828	0.9975	1	16210	1	-2.5524	0.028539	0.023928	0.360402	536	0	-2.5524	0.0010871
WISP3	4	0.14554	0.80805	1	6005	2	-4.9837	0.028589	0.023928	0.360402	537	0	-4.9837	0.0925618
NUP50	4	0.47726	0.96922	1	11769	1	-4.9975	0.02864	0.023928	0.360402	538	0	-4.9975	0.0135776
CLEC4D	4	0.88314	0.9975	1	16215	1	-3.6883	0.02869	0.023928	0.360402	539	0	-3.6883	0.0010871
MZF1	4	0.19969	0.86802	1	7312	3	-6.3676	0.028741	0.023928	0.360402	540	0	-6.3676	0.0614703
IMPACT	4	0.26912	0.92234	1	8903	3	-5.6124	0.028791	0.023928	0.360402	541	0	-5.6124	0.035109
ASB7	4	0.22056	0.88728	1	7826	2	-5.8786	0.028842	0.023928	0.360402	542	0	-5.8786	0.0519393
USP29	4	0.9197	0.99867	1	16778	1	-4.6799	0.028892	0.023928	0.360402	543	0	-4.6799	0.000577996
MANSC1	4	0.42426	0.96061	1	11099	2	-3.0821	0.028943	0.023928	0.360402	544	0	-3.0821	0.0174529
LMAN2	4	0.89671	0.99785	1	16393	1	-2.6997	0.028993	0.023928	0.360402	545	0	-2.6997	0.000934738
PPP1R3B	4	0.16137	0.82601	1	6409	3	-6.8727	0.029044	0.023928	0.360402	546	0	-6.8727	0.0830147
FBXO25	4	0.41051	0.95852	1	10951	2	-4.514	0.029095	0.023928	0.360402	547	0	-4.514	0.0183988
SLC38A4	4	0.86273	0.99683	1	15967	1	-4.0892	0.029145	0.023928	0.360402	548	0	-4.0892	0.0013789
ARHGEF37	4	0.89973	0.99794	1	16434	1	-3.5957	0.029196	0.023928	0.360402	549	0	-3.5957	0.000895569
MYBPH	4	0.63338	0.98861	1	13795	1	-3.8753	0.029246	0.023928	0.360402	550	0	-3.8753	0.004975
WWP2	4	0.2519	0.91098	1	8516	1	-4.5177	0.029297	0.023928	0.360402	551	0	-4.5177	0.0404912
TBC1D24	4	0.086473	0.71712	1	4423	3	-6.8165	0.029347	0.023928	0.360402	552	0	-6.8165	0.144408
DDX6	4	2.2605e-05	0.0018782	1	15	3	-9.1042	0.029398	0.023928	0.360402	553	0	-9.1042	2.72626
RAX2	4	0.20257	0.87008	1	7401	2	-5.164	0.029499	0.027863	0.360402	554	0	-5.164	0.0604408
OR2T11	4	0.01951	0.38623	1	1484	3	-6.5344	0.029549	0.027863	0.360402	555	0	-6.5344	0.413154
RGMA	4	0.86752	0.99694	1	16031	1	-2.8133	0.0296	0.027863	0.360402	556	0	-2.8133	0.00133098
TRPV4	4	0.91036	0.99831	1	16602	1	-4.1599	0.02965	0.027863	0.360402	557	0	-4.1599	0.000734579
TNIP3	4	0.031715	0.49322	1	2224	3	-8.0171	0.029701	0.027863	0.360402	558	0	-8.0171	0.306959
SESTD1	4	0.052141	0.62794	1	3281	3	-7.488	0.029751	0.027863	0.360402	559	0	-7.488	0.202082
ZER1	4	0.40238	0.95687	1	10848	2	-5.2935	0.029802	0.027863	0.360402	560	0	-5.2935	0.0191471
SPTAN1	4	0.31196	0.94203	1	9796	2	-5.6804	0.029852	0.027863	0.360402	561	0	-5.6804	0.0259353
OR6C65	4	0.018181	0.36987	1	1399	3	-7.6777	0.029903	0.027863	0.360402	562	0	-7.6777	0.431951
CCDC140	4	0.70488	0.9928	1	14704	1	-3.0303	0.029953	0.027863	0.360402	563	0	-3.0303	0.00313823
ITIH4	4	0.22697	0.89398	1	7952	2	-5.9457	0.030004	0.027863	0.360402	564	0	-5.9457	0.0486722
EPHX4	4	0.36578	0.95088	1	10405	2	-4.4649	0.030054	0.027863	0.360402	565	0	-4.4649	0.0218743
CCL3	4	0.6415	0.98926	1	13925	1	-1.8544	0.030105	0.027863	0.360402	566	0	-1.8544	0.00468955
FAM58A	4	0.084891	0.71449	1	4391	1	-4.9542	0.030155	0.027863	0.360402	567	0	-4.9542	0.146004
XKR7	4	0.21897	0.88627	1	7787	3	-5.8631	0.030206	0.027863	0.360402	568	0	-5.8631	0.052434
ZC3H13	4	0.13266	0.79018	1	5677	3	-6.304	0.030256	0.027863	0.360402	569	0	-6.304	0.102274
FAM150B	4	0.5167	0.97401	1	12248	2	-5.688	0.030307	0.027863	0.360402	570	0	-5.688	0.0114366
ROM1	4	0.086658	0.71746	1	4429	3	-6.722	0.030357	0.027863	0.360402	571	0	-6.722	0.144202
TMEM110-MUSTN1	4	0.99987	1	1	19082	0	-0.22483	0.030407	0.027863	0.360402	572	0	-0.22483	0
SAMD4B	4	0.030105	0.48485	1	2137	2	-5.6906	0.030458	0.027863	0.360402	573	0	-5.6906	0.314393
SHOX	4	0.11307	0.76062	1	5158	1	-4.8259	0.030508	0.027863	0.360402	574	0	-4.8259	0.118832
ZNF513	4	0.18131	0.84771	1	6912	2	-4.878	0.030559	0.027863	0.360402	575	0	-4.878	0.0717527
TSPO2	4	0.032026	0.49802	1	2245	3	-8.1543	0.030609	0.027863	0.360402	576	0	-8.1543	0.302753
INTS10	4	0.36719	0.95099	1	10426	1	-5.0499	0.03066	0.027863	0.360402	577	0	-5.0499	0.021824
MTRNR2L1	2	0.99523	0.99931	1	18807	0	-0.41292	0.037606	0.018895	0.360402	578	0	-0.41292	0.000299767
CBWD3	3	0.3957	0.92165	1	10763	2	-5.6576	0.055875	0.028256	0.360402	579	0	-5.6576	0.035434
PRG4	4	0.98041	0.99989	1	18298	0	-0.73763	0.073798	0.037574	0.360402	580	0	-0.73763	4.7775e-05
PRDX6	4	0.75913	0.99416	1	15048	1	-0.9067	0.073798	0.037574	0.360402	581	0	-0.9067	0.00254371
PRPF38B	4	0.29806	0.93507	1	9506	3	-5.7939	0.073798	0.037574	0.360402	582	0	-5.7939	0.0291559
PRPF8	4	0.99745	0.99998	1	18918	0	-0.15075	0.073798	0.037574	0.360402	583	0	-0.15075	8.68598e-06
PRR20A	4	0.63493	0.98868	1	13820	1	-1.968	0.073798	0.037574	0.360402	584	0	-1.968	0.00494425
PROX1	4	0.96451	0.99969	1	17833	0	-2.5804	0.073798	0.037574	0.360402	585	0	-2.5804	0.000134652
PRICKLE2	4	0.73699	0.99355	1	14913	1	-2.6132	0.073798	0.037574	0.360402	586	0	-2.6132	0.00281027
PRKAA2	4	0.98095	0.9999	1	18316	0	-3.3537	0.073798	0.037574	0.360402	587	0	-3.3537	4.34316e-05
PRL	4	0.091879	0.72614	1	4566	1	-3.9184	0.073798	0.037574	0.360402	588	0	-3.9184	0.13898
PPP1R3C	4	0.22349	0.8895	1	7880	2	-6.0538	0.073798	0.037574	0.360402	589	0	-6.0538	0.050854
PPRC1	4	0.27311	0.92418	1	8984	2	-4.7931	0.073798	0.037574	0.360402	590	0	-4.7931	0.0342434
PRAC2	4	0.075313	0.69269	1	4147	2	-5.8365	0.073798	0.037574	0.360402	591	0	-5.8365	0.159461
PPP1R15A	4	0.5913	0.98348	1	13232	1	-4.1215	0.073798	0.037574	0.360402	592	0	-4.1215	0.00723447
PPP1R15B	4	0.99928	0.99999	1	19036	0	-2.2401	0.073798	0.037574	0.360402	593	0	-2.2401	4.34297e-06
PPP1R36	4	0.027522	0.46323	1	1983	3	-7.6394	0.073798	0.037574	0.360402	594	0	-7.6394	0.334203
PRB3	4	0.66358	0.99075	1	14251	1	-0.38228	0.073798	0.037574	0.360402	595	0	-0.38228	0.00403592
PRDM7	4	0.54784	0.97838	1	12660	2	-5.3195	0.073798	0.037574	0.360402	596	0	-5.3195	0.00949243
PRDM9	4	0.26211	0.91816	1	8759	1	-4.2344	0.073798	0.037574	0.360402	597	0	-4.2344	0.0370816
PRAMEF15	4	0.093241	0.72883	1	4610	3	-6.6972	0.073798	0.037574	0.360402	598	0	-6.6972	0.137374
PRAMEF6	4	0.49097	0.97103	1	11936	1	-2.4121	0.073798	0.037574	0.360402	599	0	-2.4121	0.0127674
PRAMEF9	4	0.99746	0.99998	1	18920	0	-0.81028	0.073798	0.037574	0.360402	600	0	-0.81028	8.68598e-06
PSMC6	4	0.2955	0.93338	1	9435	1	-1.0411	0.073798	0.037574	0.360402	601	0	-1.0411	0.0299415
PSMD6	4	0.13232	0.78825	1	5667	1	-3.1779	0.073798	0.037574	0.360402	602	0	-3.1779	0.103336
PSMB10	4	0.58375	0.98249	1	13125	1	-3.5825	0.073798	0.037574	0.360402	603	0	-3.5825	0.00767186
PSMA6	4	0.99808	0.99998	1	18943	0	-0.33639	0.073798	0.037574	0.360402	604	0	-0.33639	8.68598e-06
PSMB1	4	0.10682	0.75087	1	4977	3	-6.6379	0.073798	0.037574	0.360402	605	0	-6.6379	0.124435
PTCD1	4	0.99324	0.99996	1	18734	0	-2.1874	0.073798	0.037574	0.360402	606	0	-2.1874	1.73721e-05
PTPN9	4	0.0020211	0.073134	1	212	3	-8.7671	0.073798	0.037574	0.360402	607	0	-8.7671	1.13588
PTPRH	4	0.96589	0.99971	1	17878	0	-2.5896	0.073798	0.037574	0.360402	608	0	-2.5896	0.000125964
PTPN11	4	0.9931	0.99996	1	18731	0	-1.0636	0.073798	0.037574	0.360402	609	0	-1.0636	1.73721e-05
PTCHD4	4	0.042311	0.57427	1	2814	2	-6.1259	0.073798	0.037574	0.360402	610	0	-6.1259	0.240884
PTGES3L	4	0.46508	0.96709	1	11614	2	-4.9855	0.073798	0.037574	0.360402	611	0	-4.9855	0.0145331
PRR35	4	0.74021	0.9936	1	14927	1	-2.6718	0.073798	0.037574	0.360402	612	0	-2.6718	0.00278842
PRR5-ARHGAP8	4	0.068572	0.68115	1	3959	2	-5.3554	0.073798	0.037574	0.360402	613	0	-5.3554	0.166757
PRR21	4	0.082152	0.70998	1	4322	2	-4.4366	0.073798	0.037574	0.360402	614	0	-4.4366	0.148754
PRR20B	4	0.21823	0.88527	1	7764	3	-6.3417	0.073798	0.037574	0.360402	615	0	-6.3417	0.0529243
PRR20E	4	0.25265	0.91157	1	8532	2	-3.5456	0.073798	0.037574	0.360402	616	0	-3.5456	0.04021
PRSS3	4	0.32625	0.94352	1	9971	2	-4.3822	0.073798	0.037574	0.360402	617	0	-4.3822	0.0252489
PSMA3	4	0.99748	0.99998	1	18921	0	-1.8955	0.073798	0.037574	0.360402	618	0	-1.8955	8.68598e-06
PSMA4	4	0.62974	0.9881	1	13743	2	-3.3802	0.073798	0.037574	0.360402	619	0	-3.3802	0.0051991
PSG7	4	0.03964	0.55491	1	2689	2	-6.084	0.073798	0.037574	0.360402	620	0	-6.084	0.255777
PRY	4	0.83574	0.99607	1	15678	1	-2.3888	0.073798	0.037574	0.360402	621	0	-2.3888	0.00171014
PSG1	4	0.46451	0.96709	1	11605	2	-5.6006	0.073798	0.037574	0.360402	622	0	-5.6006	0.0145331
PLEKHD1	4	0.4626	0.96673	1	11586	2	-5.0302	0.073798	0.037574	0.360402	623	0	-5.0302	0.0146948
PLEKHF2	4	0.3391	0.94688	1	10105	1	-2.3827	0.073798	0.037574	0.360402	624	0	-2.3827	0.0237051
PLEKHS1	4	0.56613	0.98021	1	12886	1	-4.0101	0.073798	0.037574	0.360402	625	0	-4.0101	0.00868087
PIP5KL1	4	0.53953	0.97736	1	12551	2	-5.0898	0.073798	0.037574	0.360402	626	0	-5.0898	0.00994544
PITPNB	4	0.224	0.89033	1	7890	3	-5.861	0.073798	0.037574	0.360402	627	0	-5.861	0.050449
PLA2G2F	4	0.48034	0.96969	1	11809	1	-4.6774	0.073798	0.037574	0.360402	628	0	-4.6774	0.0133671
PMF1	4	0.9782	0.99989	1	18229	0	-3.631	0.073798	0.037574	0.360402	629	0	-3.631	4.7775e-05
PMP22	4	0.67343	0.9914	1	14397	2	-5.1011	0.073798	0.037574	0.360402	630	0	-5.1011	0.00375109
POC1B	4	0.80375	0.99518	1	15400	1	-1.6979	0.073798	0.037574	0.360402	631	0	-1.6979	0.00209836
PLGLB1	4	0.99976	1	1	19069	0	-0.14937	0.073798	0.037574	0.360402	632	0	-0.14937	0
PLGLB2	4	0.54912	0.97838	1	12672	2	-4.1512	0.073798	0.037574	0.360402	633	0	-4.1512	0.00949243
PLK4	4	0.35352	0.94901	1	10267	1	-1.8669	0.073798	0.037574	0.360402	634	0	-1.8669	0.0227292
PHB2	4	0.89141	0.9977	1	16327	1	-3.0951	0.073798	0.037574	0.360402	635	0	-3.0951	0.00100003
PHC2	4	0.58889	0.98334	1	13201	1	-3.6218	0.073798	0.037574	0.360402	636	0	-3.6218	0.00729629
PHC3	4	0.97892	0.99989	1	18256	0	-2.7034	0.073798	0.037574	0.360402	637	0	-2.7034	4.7775e-05
PGR	4	0.93167	0.99889	1	17038	1	-4.0266	0.073798	0.037574	0.360402	638	0	-4.0266	0.000482335
PHACTR1	4	0.24251	0.9066	1	8316	1	-4.5041	0.073798	0.037574	0.360402	639	0	-4.5041	0.0425843
PHAX	4	0.99883	0.99999	1	18998	0	-0.24472	0.073798	0.037574	0.360402	640	0	-0.24472	4.34297e-06
PIF1	4	0.6434	0.9895	1	13956	2	-5.4023	0.073798	0.037574	0.360402	641	0	-5.4023	0.0045842
PIK3AP1	4	0.13786	0.79748	1	5810	3	-6.244	0.073798	0.037574	0.360402	642	0	-6.244	0.0982802
PIP5K1C	4	0.010242	0.25646	1	862	3	-7.701	0.073798	0.037574	0.360402	643	0	-7.701	0.59098
PHF5A	4	0.080922	0.7064	1	4296	1	-2.7383	0.073798	0.037574	0.360402	644	0	-2.7383	0.150949
PHYH	4	0.26852	0.92234	1	8892	2	-5.723	0.073798	0.037574	0.360402	645	0	-5.723	0.035109
PI4KA	4	0.9998	1	1	19076	0	-1.0746	0.073798	0.037574	0.360402	646	0	-1.0746	0
POLE4	4	0.58311	0.98245	1	13116	2	-4.875	0.073798	0.037574	0.360402	647	0	-4.875	0.00768954
POTEM	4	0.96338	0.99969	1	17800	0	-1.6492	0.073798	0.037574	0.360402	648	0	-1.6492	0.000134652
POU2AF1	4	0.99878	0.99999	1	18991	0	-0.14937	0.073798	0.037574	0.360402	649	0	-0.14937	4.34297e-06
POU2F1	4	0.96947	0.99977	1	17975	0	-1.6937	0.073798	0.037574	0.360402	650	0	-1.6937	9.98992e-05
POTEB3	4	0.9999	1	1	19086	0	-0.34637	0.073798	0.037574	0.360402	651	0	-0.34637	0
POTEG	4	0.64089	0.98926	1	13912	1	-2.1939	0.073798	0.037574	0.360402	652	0	-2.1939	0.00468955
POTEJ	4	0.9954	0.99997	1	18819	0	-2.0124	0.073798	0.037574	0.360402	653	0	-2.0124	1.3029e-05
PPIAL4E	4	0.9992	0.99999	1	19027	0	-0.98582	0.073798	0.037574	0.360402	654	0	-0.98582	4.34297e-06
PPIG	4	0.70818	0.99289	1	14722	1	-3.8172	0.073798	0.037574	0.360402	655	0	-3.8172	0.00309886
PPP1R14A	4	0.41135	0.95865	1	10966	2	-4.77	0.073798	0.037574	0.360402	656	0	-4.77	0.0183399
POU5F1B	4	0.39284	0.95555	1	10730	2	-5.0668	0.073798	0.037574	0.360402	657	0	-5.0668	0.0197466
PPAN-P2RY11	4	0.97639	0.99986	1	18176	0	-3.8866	0.073798	0.037574	0.360402	658	0	-3.8866	6.08055e-05
PPCS	4	0.9898	0.99994	1	18610	0	-3.2498	0.073798	0.037574	0.360402	659	0	-3.2498	2.60585e-05
POLR2A	4	0.66747	0.99092	1	14309	1	-0.36118	0.073798	0.037574	0.360402	660	0	-0.36118	0.00396141
POLR2I	4	0.46798	0.96766	1	11652	2	-3.1716	0.073798	0.037574	0.360402	661	0	-3.1716	0.0142772
POLR2J	4	0.99817	0.99998	1	18949	0	-0.70251	0.073798	0.037574	0.360402	662	0	-0.70251	8.68598e-06
POLG2	4	0.98464	0.99992	1	18416	0	-1.6626	0.073798	0.037574	0.360402	663	0	-1.6626	3.47449e-05
POLN	4	0.91508	0.99848	1	16690	1	-5.0252	0.073798	0.037574	0.360402	664	0	-5.0252	0.00066063
POLR1B	4	0.074017	0.68963	1	4109	2	-4.8987	0.073798	0.037574	0.360402	665	0	-4.8987	0.161384
POP5	4	0.57695	0.98153	1	13022	1	-3.9043	0.073798	0.037574	0.360402	666	0	-3.9043	0.00809642
POTEB	4	0.99706	0.99998	1	18895	0	-2.7559	0.073798	0.037574	0.360402	667	0	-2.7559	8.68598e-06
POTEB2	4	0.99379	0.99996	1	18755	0	-0.41305	0.073798	0.037574	0.360402	668	0	-0.41305	1.73721e-05
POLR2L	4	0.86988	0.99705	1	16057	1	-0.76801	0.073798	0.037574	0.360402	669	0	-0.76801	0.00128306
POLRMT	4	0.78369	0.99471	1	15236	1	-4.4896	0.073798	0.037574	0.360402	670	0	-4.4896	0.00230352
POM121	4	0.81148	0.99537	1	15461	1	-3.9921	0.073798	0.037574	0.360402	671	0	-3.9921	0.00201545
RPL34	4	0.94842	0.99936	1	17440	0	-3.0758	0.073798	0.037574	0.360402	672	0	-3.0758	0.000278037
RPL36A-HNRNPH2	4	0.89149	0.9977	1	16328	1	-2.1422	0.073798	0.037574	0.360402	673	0	-2.1422	0.00100003
RPL3	4	0.99808	0.99998	1	18942	0	-2.4676	0.073798	0.037574	0.360402	674	0	-2.4676	8.68598e-06
RPL24	4	0.9116	0.99837	1	16629	1	-1.4505	0.073798	0.037574	0.360402	675	0	-1.4505	0.000708478
RPL27	4	0.99856	0.99999	1	18974	0	-0.53736	0.073798	0.037574	0.360402	676	0	-0.53736	4.34297e-06
RPL37A	4	0.97052	0.99978	1	18007	0	-3.1528	0.073798	0.037574	0.360402	677	0	-3.1528	9.55553e-05
RPLP2	4	0.36796	0.95099	1	10437	2	-5.9153	0.073798	0.037574	0.360402	678	0	-5.9153	0.021824
RPN2	4	0.98928	0.99994	1	18593	0	-0.28115	0.073798	0.037574	0.360402	679	0	-0.28115	2.60585e-05
RPL9	4	0.46732	0.96751	1	11638	1	-2.1205	0.073798	0.037574	0.360402	680	0	-2.1205	0.0143445
RPL6	4	0.68999	0.99239	1	14613	1	-2.471	0.073798	0.037574	0.360402	681	0	-2.471	0.00331762
RPL7A	4	0.956	0.99953	1	17626	0	-3.8107	0.073798	0.037574	0.360402	682	0	-3.8107	0.000204166
RPL23	4	0.27701	0.92746	1	9063	2	-3.5076	0.073798	0.037574	0.360402	683	0	-3.5076	0.0327048
RNF38	4	0.18461	0.85116	1	6979	3	-6.2764	0.073798	0.037574	0.360402	684	0	-6.2764	0.0699888
RNF39	4	0.089185	0.72163	1	4505	1	-3.213	0.073798	0.037574	0.360402	685	0	-3.213	0.141685
RNF216	4	0.20269	0.87029	1	7404	2	-5.2636	0.073798	0.037574	0.360402	686	0	-5.2636	0.060336
RNASE9	4	0.56136	0.97955	1	12827	1	-2.4328	0.073798	0.037574	0.360402	687	0	-2.4328	0.00897339
RNF166	4	0.20104	0.86802	1	7356	2	-4.8304	0.073798	0.037574	0.360402	688	0	-4.8304	0.0614703
RNMT	4	0.28529	0.92956	1	9232	3	-5.8578	0.073798	0.037574	0.360402	689	0	-5.8578	0.0317226
RPIA	4	0.99813	0.99998	1	18946	0	-1.051	0.073798	0.037574	0.360402	690	0	-1.051	8.68598e-06
RPL14	4	0.44461	0.96369	1	11343	1	-0.21895	0.073798	0.037574	0.360402	691	0	-0.21895	0.0160626
RPEL1	4	0.99763	0.99998	1	18927	0	-1.9297	0.073798	0.037574	0.360402	692	0	-1.9297	8.68598e-06
ROBO2	4	0.3103	0.9404	1	9764	3	-5.667	0.073798	0.037574	0.360402	693	0	-5.667	0.0266874
RPE	4	0.99605	0.99997	1	18853	0	-1.7602	0.073798	0.037574	0.360402	694	0	-1.7602	1.3029e-05
RPS8	4	0.9955	0.99997	1	18826	0	-0.32932	0.073798	0.037574	0.360402	695	0	-0.32932	1.3029e-05
RRP12	4	0.98012	0.99989	1	18289	0	-1.6987	0.073798	0.037574	0.360402	696	0	-1.6987	4.7775e-05
RPS3	4	0.46344	0.96695	1	11595	1	-3.1769	0.073798	0.037574	0.360402	697	0	-3.1769	0.014596
RPS27A	4	0.96207	0.99967	1	17770	0	-2.185	0.073798	0.037574	0.360402	698	0	-2.185	0.000143341
RPS29	4	0.91302	0.99839	1	16653	1	-3.9246	0.073798	0.037574	0.360402	699	0	-3.9246	0.000699778
RSL24D1	4	0.67279	0.99135	1	14386	2	-5.4247	0.073798	0.037574	0.360402	700	0	-5.4247	0.00377299
S100A13	4	0.083514	0.71249	1	4354	3	-6.7392	0.073798	0.037574	0.360402	701	0	-6.7392	0.147221
S100A5	4	0.27908	0.9279	1	9093	3	-5.5637	0.073798	0.037574	0.360402	702	0	-5.5637	0.0324988
RTCB	4	0.73209	0.99349	1	14874	1	-2.5682	0.073798	0.037574	0.360402	703	0	-2.5682	0.0028365
RSPH1	4	0.9909	0.99995	1	18654	0	-2.336	0.073798	0.037574	0.360402	704	0	-2.336	2.17153e-05
RSRC2	4	0.96528	0.99969	1	17861	0	-2.7098	0.073798	0.037574	0.360402	705	0	-2.7098	0.000134652
RPS27	4	0.94254	0.99922	1	17302	0	-0.76613	0.073798	0.037574	0.360402	706	0	-0.76613	0.000338882
RPS10-NUDT3	4	0.96522	0.99969	1	17856	0	-2.937	0.073798	0.037574	0.360402	707	0	-2.937	0.000134652
RPS11	4	0.19491	0.86505	1	7200	2	-3.9669	0.073798	0.037574	0.360402	708	0	-3.9669	0.0629588
RPS10	4	0.99917	0.99999	1	19023	0	-1.0776	0.073798	0.037574	0.360402	709	0	-1.0776	4.34297e-06
RPP25	4	0.3136	0.94216	1	9816	2	-5.6291	0.073798	0.037574	0.360402	710	0	-5.6291	0.0258753
RPRD1B	4	0.36829	0.95099	1	10442	1	-0.49703	0.073798	0.037574	0.360402	711	0	-0.49703	0.021824
RPS14	4	0.9748	0.99984	1	18129	0	-2.6285	0.073798	0.037574	0.360402	712	0	-2.6285	6.94927e-05
RPS20	4	0.9943	0.99996	1	18775	0	-0.52686	0.073798	0.037574	0.360402	713	0	-0.52686	1.73721e-05
RPS26	4	0.39144	0.95508	1	10711	1	-1.8706	0.073798	0.037574	0.360402	714	0	-1.8706	0.0199602
RPS2	4	0.87101	0.99705	1	16067	1	-2.6367	0.073798	0.037574	0.360402	715	0	-2.6367	0.00128306
RPS15A	4	0.81395	0.99545	1	15481	1	-1.485	0.073798	0.037574	0.360402	716	0	-1.485	0.00198055
RPS19	4	0.99529	0.99997	1	18812	0	-0.67031	0.073798	0.037574	0.360402	717	0	-0.67031	1.3029e-05
RLTPR	4	0.13339	0.7911	1	5697	3	-6.1076	0.073798	0.037574	0.360402	718	0	-6.1076	0.101769
RAET1L	4	0.0027704	0.10121	1	267	3	-9.2556	0.073798	0.037574	0.360402	719	0	-9.2556	0.994777
RALA	4	0.79907	0.99501	1	15362	1	-3.4213	0.073798	0.037574	0.360402	720	0	-3.4213	0.00217255
RAE1	4	0.41118	0.95865	1	10963	2	-4.6276	0.073798	0.037574	0.360402	721	0	-4.6276	0.0183399
RAB6C	4	0.41524	0.95891	1	11005	2	-5.6494	0.073798	0.037574	0.360402	722	0	-5.6494	0.0182222
RAB9B	4	0.67179	0.99123	1	14372	2	-4.3682	0.073798	0.037574	0.360402	723	0	-4.3682	0.00382556
RALY	4	0.88631	0.99757	1	16259	1	-0.96316	0.073798	0.037574	0.360402	724	0	-0.96316	0.00105662
RBM25	4	0.20855	0.87549	1	7531	2	-4.9716	0.073798	0.037574	0.360402	725	0	-4.9716	0.0577488
RBMXL1	4	0.0010573	0.040204	1	122	3	-9.3912	0.073798	0.037574	0.360402	726	0	-9.3912	1.39573
RARG	4	0.32519	0.94352	1	9953	2	-5.26	0.073798	0.037574	0.360402	727	0	-5.26	0.0252489
RANBP3	4	0.97078	0.99978	1	18014	0	-1.4521	0.073798	0.037574	0.360402	728	0	-1.4521	9.55553e-05
RAP2A	4	0.0097698	0.24425	1	827	2	-5.3377	0.073798	0.037574	0.360402	729	0	-5.3377	0.612165
RAB33B	4	0.32688	0.94377	1	9975	1	-3.3205	0.073798	0.037574	0.360402	730	0	-3.3205	0.0251338
PYDC2	4	0.26261	0.91847	1	8772	2	-5.1138	0.073798	0.037574	0.360402	731	0	-5.1138	0.036935
PYGB	4	0.46458	0.96709	1	11606	2	-4.4646	0.073798	0.037574	0.360402	732	0	-4.4646	0.0145331
PYDC1	4	0.99656	0.99997	1	18868	0	-2.7864	0.073798	0.037574	0.360402	733	0	-2.7864	1.3029e-05
PUSL1	4	0.64614	0.98968	1	13990	1	-2.8238	0.073798	0.037574	0.360402	734	0	-2.8238	0.00450521
PYCARD	4	0.62181	0.98685	1	13642	2	-3.4383	0.073798	0.037574	0.360402	735	0	-3.4383	0.00574885
PYHIN1	4	0.93408	0.99897	1	17098	1	-4.1073	0.073798	0.037574	0.360402	736	0	-4.1073	0.000447554
RAB12	4	0.49826	0.97143	1	12028	2	-3.4058	0.073798	0.037574	0.360402	737	0	-3.4058	0.0125885
RAB2A	4	0.1731	0.8394	1	6705	2	-6.3853	0.073798	0.037574	0.360402	738	0	-6.3853	0.076031
RAB11B	4	0.12075	0.77217	1	5369	2	-5.8426	0.073798	0.037574	0.360402	739	0	-5.8426	0.112287
QARS	4	0.24869	0.90929	1	8459	2	-4.7822	0.073798	0.037574	0.360402	740	0	-4.7822	0.0412976
R3HCC1	4	0.14764	0.8099	1	6058	3	-6.2673	0.073798	0.037574	0.360402	741	0	-6.2673	0.0915686
RGSL1	4	0.093054	0.72829	1	4600	3	-6.6515	0.073798	0.037574	0.360402	742	0	-6.6515	0.137696
RHEB	4	0.30384	0.93781	1	9626	3	-5.8767	0.073798	0.037574	0.360402	743	0	-5.8767	0.0278851
RGS10	4	0.2924	0.93153	1	9369	2	-5.0987	0.073798	0.037574	0.360402	744	0	-5.0987	0.0308032
RGPD5	4	0.59864	0.98448	1	13345	1	-3.648	0.073798	0.037574	0.360402	745	0	-3.648	0.0067931
RGS1	4	0.58815	0.98314	1	13188	1	-3.9272	0.073798	0.037574	0.360402	746	0	-3.9272	0.00738463
RHOQ	4	0.99337	0.99996	1	18739	0	-2.5388	0.073798	0.037574	0.360402	747	0	-2.5388	1.73721e-05
RILP	4	0.93112	0.99887	1	17025	1	-2.7775	0.073798	0.037574	0.360402	748	0	-2.7775	0.00049103
RIMBP3B	4	0.8704	0.99705	1	16062	1	-4.089	0.073798	0.037574	0.360402	749	0	-4.089	0.00128306
RIC1	4	0.59962	0.98448	1	13359	2	-3.4863	0.073798	0.037574	0.360402	750	0	-3.4863	0.0067931
RHOXF1	4	0.25046	0.91016	1	8486	2	-6.0574	0.073798	0.037574	0.360402	751	0	-6.0574	0.0408823
RHOXF2B	4	0.95103	0.99941	1	17509	0	-2.924	0.073798	0.037574	0.360402	752	0	-2.924	0.000256309
RGPD4	4	0.9687	0.99976	1	17951	0	-1.6505	0.073798	0.037574	0.360402	753	0	-1.6505	0.000104243
RBPMS2	4	0.19875	0.8674	1	7288	3	-6.1429	0.073798	0.037574	0.360402	754	0	-6.1429	0.0617806
RC3H1	4	0.86173	0.99682	1	15956	1	-3.8121	0.073798	0.037574	0.360402	755	0	-3.8121	0.00138326
RBP5	4	0.98853	0.99993	1	18564	0	-1.9426	0.073798	0.037574	0.360402	756	0	-1.9426	3.04017e-05
RBMY1D	4	0.088848	0.7208	1	4494	1	-2.6086	0.073798	0.037574	0.360402	757	0	-2.6086	0.142185
RBMY1F	4	0.99886	0.99999	1	19001	0	-0.61006	0.073798	0.037574	0.360402	758	0	-0.61006	4.34297e-06
REG3G	4	0.012775	0.29372	1	1051	2	-5.9644	0.073798	0.037574	0.360402	759	0	-5.9644	0.532066
RFC5	4	0.87726	0.99732	1	16145	1	-2.8469	0.073798	0.037574	0.360402	760	0	-2.8469	0.00116547
RGPD3	4	0.88463	0.99752	1	16237	1	-4.741	0.073798	0.037574	0.360402	761	0	-4.741	0.00107839
REV1	4	0.34167	0.94732	1	10134	2	-4.6878	0.073798	0.037574	0.360402	762	0	-4.6878	0.0235033
RELL2	4	0.63808	0.9891	1	13862	2	-2.8787	0.073798	0.037574	0.360402	763	0	-2.8787	0.0047598
RERGL	4	0.6418	0.98929	1	13929	1	-3.9664	0.073798	0.037574	0.360402	764	0	-3.9664	0.00467638
PGM3	4	0.75383	0.994	1	15010	1	-0.73869	0.073798	0.037574	0.360402	765	0	-0.73869	0.00261362
NEURL3	4	0.81427	0.99545	1	15486	1	-3.0676	0.073798	0.037574	0.360402	766	0	-3.0676	0.00198055
NFIC	4	0.34248	0.94759	1	10144	2	-3.8143	0.073798	0.037574	0.360402	767	0	-3.8143	0.0233795
NELFA	4	0.16625	0.83135	1	6533	3	-6.616	0.073798	0.037574	0.360402	768	0	-6.616	0.0802161
NDUFC2-KCTD14	4	0.88775	0.99757	1	16281	1	-2.8209	0.073798	0.037574	0.360402	769	0	-2.8209	0.00105662
NEK7	4	0.99187	0.99996	1	18686	0	-0.61632	0.073798	0.037574	0.360402	770	0	-0.61632	1.73721e-05
NFRKB	4	0.22089	0.88812	1	7829	2	-4.3827	0.073798	0.037574	0.360402	771	0	-4.3827	0.0515283
NHP2	4	0.93251	0.99893	1	17052	1	-4.474	0.073798	0.037574	0.360402	772	0	-4.474	0.000464944
NIM1K	4	0.98267	0.99991	1	18363	0	-3.5494	0.073798	0.037574	0.360402	773	0	-3.5494	3.90883e-05
NHLH2	4	0.40308	0.95742	1	10853	2	-4.8865	0.073798	0.037574	0.360402	774	0	-4.8865	0.0188975
NFS1	4	0.85561	0.99662	1	15887	1	-2.6164	0.073798	0.037574	0.360402	775	0	-2.6164	0.0014704
NGLY1	4	0.94785	0.99936	1	17430	0	-1.8342	0.073798	0.037574	0.360402	776	0	-1.8342	0.000278037
NDUFB9	4	0.96165	0.99967	1	17762	0	-1.579	0.073798	0.037574	0.360402	777	0	-1.579	0.000143341
NDUFA10	4	0.7717	0.99435	1	15150	1	-3.782	0.073798	0.037574	0.360402	778	0	-3.782	0.00246072
NDUFA2	4	0.99448	0.99996	1	18782	0	-1.292	0.073798	0.037574	0.360402	779	0	-1.292	1.73721e-05
NDST2	4	0.8405	0.99625	1	15726	1	-3.3911	0.073798	0.037574	0.360402	780	0	-3.3911	0.00163167
NCF1	4	0.87427	0.99713	1	16102	1	-3.0233	0.073798	0.037574	0.360402	781	0	-3.0233	0.00124822
NDST1	4	0.58453	0.98258	1	13140	2	-6.2975	0.073798	0.037574	0.360402	782	0	-6.2975	0.00763208
NDUFAF4	4	0.74914	0.99387	1	14976	1	-4.5012	0.073798	0.037574	0.360402	783	0	-4.5012	0.00267042
NDUFB6	4	0.99727	0.99998	1	18904	0	-1.6099	0.073798	0.037574	0.360402	784	0	-1.6099	8.68598e-06
NDUFB7	4	0.78927	0.99477	1	15290	1	-1.9993	0.073798	0.037574	0.360402	785	0	-1.9993	0.00227732
NDUFB2	4	0.37793	0.95322	1	10548	1	-4.0037	0.073798	0.037574	0.360402	786	0	-4.0037	0.0208069
NDUFAF7	4	0.97686	0.99987	1	18185	0	-2.9429	0.073798	0.037574	0.360402	787	0	-2.9429	5.6462e-05
NDUFB11	4	0.99345	0.99996	1	18744	0	-2.0361	0.073798	0.037574	0.360402	788	0	-2.0361	1.73721e-05
NPBWR2	4	0.28415	0.92943	1	9208	3	-6.0142	0.073798	0.037574	0.360402	789	0	-6.0142	0.0317833
NPIPA1	4	0.12402	0.77656	1	5451	1	-1.6783	0.073798	0.037574	0.360402	790	0	-1.6783	0.109825
NOTCH2NL	4	0.91441	0.99843	1	16679	1	-3.0158	0.073798	0.037574	0.360402	791	0	-3.0158	0.000682378
NOP56	4	0.40561	0.95773	1	10892	2	-4.1095	0.073798	0.037574	0.360402	792	0	-4.1095	0.0187569
NOP9	4	0.96626	0.99972	1	17889	0	-3.5825	0.073798	0.037574	0.360402	793	0	-3.5825	0.000121619
NPIPA3	4	0.94882	0.99936	1	17451	0	-0.18162	0.073798	0.037574	0.360402	794	0	-0.18162	0.000278037
NPY2R	4	0.90656	0.99817	1	16545	1	-2.7781	0.073798	0.037574	0.360402	795	0	-2.7781	0.000795487
NQO1	4	0.84111	0.99629	1	15732	1	-1.9383	0.073798	0.037574	0.360402	796	0	-1.9383	0.00161423
NPY1R	4	0.94396	0.99924	1	17339	0	-3.6159	0.073798	0.037574	0.360402	797	0	-3.6159	0.000330189
NPIPA7	4	0.11407	0.7609	1	5186	2	-4.7575	0.073798	0.037574	0.360402	798	0	-4.7575	0.118672
NPIPB9	4	0.65607	0.99036	1	14134	2	-5.2848	0.073798	0.037574	0.360402	799	0	-5.2848	0.00420691
NOP2	4	0.99908	0.99999	1	19017	0	-1.4463	0.073798	0.037574	0.360402	800	0	-1.4463	4.34297e-06
NKD1	4	0.46691	0.96731	1	11632	2	-3.2739	0.073798	0.037574	0.360402	801	0	-3.2739	0.0144343
NKX2-4	4	0.85421	0.99662	1	15874	1	-4.921	0.073798	0.037574	0.360402	802	0	-4.921	0.0014704
NKAP	4	0.94762	0.99936	1	17422	0	-2.3889	0.073798	0.037574	0.360402	803	0	-2.3889	0.000278037
NIP7	4	0.98344	0.99992	1	18387	0	-2.4546	0.073798	0.037574	0.360402	804	0	-2.4546	3.47449e-05
NISCH	4	0.96736	0.99973	1	17909	0	-3.4544	0.073798	0.037574	0.360402	805	0	-3.4544	0.000117275
NLE1	4	0.99652	0.99997	1	18867	0	-1.1167	0.073798	0.037574	0.360402	806	0	-1.1167	1.3029e-05
NOB1	4	0.61713	0.98658	1	13576	1	-3.1585	0.073798	0.037574	0.360402	807	0	-3.1585	0.00586769
NOM1	4	0.31441	0.94227	1	9827	1	-2.5119	0.073798	0.037574	0.360402	808	0	-2.5119	0.0258246
NMT1	4	0.99365	0.99996	1	18751	0	-1.5791	0.073798	0.037574	0.360402	809	0	-1.5791	1.73721e-05
NLRP4	4	0.30538	0.93886	1	9655	2	-5.436	0.073798	0.037574	0.360402	810	0	-5.436	0.0273992
NME1	4	0.20874	0.87568	1	7538	1	-0.61932	0.073798	0.037574	0.360402	811	0	-0.61932	0.0576546
MRPS18B	4	0.9173	0.99857	1	16738	1	-4.7909	0.073798	0.037574	0.360402	812	0	-4.7909	0.000621486
MS4A6A	4	0.7231	0.99319	1	14823	1	-1.1593	0.073798	0.037574	0.360402	813	0	-1.1593	0.00296766
MRPS15	4	0.24178	0.90529	1	8299	2	-5.5894	0.073798	0.037574	0.360402	814	0	-5.5894	0.0432123
MRPS10	4	0.84261	0.99634	1	15754	1	-1.9745	0.073798	0.037574	0.360402	815	0	-1.9745	0.00159243
MRPS14	4	0.30506	0.93875	1	9651	1	-3.1504	0.073798	0.037574	0.360402	816	0	-3.1504	0.02745
MSR1	4	0.12014	0.77135	1	5349	3	-6.5831	0.073798	0.037574	0.360402	817	0	-6.5831	0.112749
MT1M	4	0.12004	0.77135	1	5346	3	-6.9274	0.073798	0.037574	0.360402	818	0	-6.9274	0.112749
MT1X	4	0.55881	0.97941	1	12794	1	-0.76272	0.073798	0.037574	0.360402	819	0	-0.76272	0.00903547
MT1F	4	0.01047	0.25857	1	884	1	-1.5619	0.073798	0.037574	0.360402	820	0	-1.5619	0.587422
MSTO1	4	0.99693	0.99998	1	18892	0	-1.0209	0.073798	0.037574	0.360402	821	0	-1.0209	8.68598e-06
MT1B	4	0.8314	0.99596	1	15633	1	-2.1902	0.073798	0.037574	0.360402	822	0	-2.1902	0.0017581
MRPL52	4	0.16924	0.83537	1	6607	1	-3.6351	0.073798	0.037574	0.360402	823	0	-3.6351	0.0781211
MROH7	4	0.041534	0.56844	1	2784	2	-5.5181	0.073798	0.037574	0.360402	824	0	-5.5181	0.245315
MRPL12	4	0.59699	0.98428	1	13321	2	-5.1147	0.073798	0.037574	0.360402	825	0	-5.1147	0.00688134
MRLN	4	0.42886	0.96113	1	11159	1	-0.14937	0.073798	0.037574	0.360402	826	0	-0.14937	0.0172179
MRGBP	4	0.56239	0.97959	1	12845	2	-4.9605	0.073798	0.037574	0.360402	827	0	-4.9605	0.00895566
MRGPRX1	4	0.97597	0.99986	1	18158	0	-1.8212	0.073798	0.037574	0.360402	828	0	-1.8212	6.08055e-05
MRPL23	4	0.7591	0.99416	1	15047	1	-3.8662	0.073798	0.037574	0.360402	829	0	-3.8662	0.00254371
MRPL43	4	0.99926	0.99999	1	19034	0	-1.1298	0.073798	0.037574	0.360402	830	0	-1.1298	4.34297e-06
MRPL51	4	0.6448	0.9895	1	13966	2	-4.475	0.073798	0.037574	0.360402	831	0	-4.475	0.0045842
MRPL4	4	0.97641	0.99986	1	18177	0	-2.0424	0.073798	0.037574	0.360402	832	0	-2.0424	6.08055e-05
MRPL3	4	0.96525	0.99969	1	17857	0	-3.9781	0.073798	0.037574	0.360402	833	0	-3.9781	0.000134652
MRPL37	4	0.70423	0.99277	1	14698	1	-0.28475	0.073798	0.037574	0.360402	834	0	-0.28475	0.00315136
MYRF	4	0.39078	0.95485	1	10706	2	-4.5209	0.073798	0.037574	0.360402	835	0	-4.5209	0.0200648
NAA50	4	0.63842	0.98913	1	13869	1	-1.9924	0.073798	0.037574	0.360402	836	0	-1.9924	0.00474663
MYO1H	4	0.45924	0.96618	1	11539	2	-4.19	0.073798	0.037574	0.360402	837	0	-4.19	0.014942
MYL10	4	0.95698	0.99953	1	17646	0	-3.7727	0.073798	0.037574	0.360402	838	0	-3.7727	0.000204166
MYL7	4	0.22293	0.8891	1	7867	2	-4.5512	0.073798	0.037574	0.360402	839	0	-4.5512	0.0510494
NAPG	4	0.99891	0.99999	1	19008	0	-0.30628	0.073798	0.037574	0.360402	840	0	-0.30628	4.34297e-06
NBPF3	4	0.96747	0.99973	1	17914	0	-3.423	0.073798	0.037574	0.360402	841	0	-3.423	0.000117275
NCAPG2	4	0.93074	0.99887	1	17012	1	-0.98485	0.073798	0.037574	0.360402	842	0	-0.98485	0.00049103
NBL1	4	0.85586	0.99662	1	15890	1	-3.3937	0.073798	0.037574	0.360402	843	0	-3.3937	0.0014704
NBAS	4	0.99994	1	1	19093	0	-0.25661	0.073798	0.037574	0.360402	844	0	-0.25661	0
NBEAL2	4	0.2567	0.91375	1	8630	3	-5.916	0.073798	0.037574	0.360402	845	0	-5.916	0.0391726
MYH8	4	0.76537	0.99423	1	15100	1	-3.1187	0.073798	0.037574	0.360402	846	0	-3.1187	0.00251314
MTM1	4	0.97121	0.99978	1	18026	0	-3.6868	0.073798	0.037574	0.360402	847	0	-3.6868	9.55553e-05
MTRNR2L2	4	0.59793	0.98441	1	13332	2	-2.9135	0.073798	0.037574	0.360402	848	0	-2.9135	0.00682398
MTHFS	4	0.75283	0.994	1	15003	1	-0.88897	0.073798	0.037574	0.360402	849	0	-0.88897	0.00261362
MTBP	4	0.99415	0.99996	1	18769	0	-1.9939	0.073798	0.037574	0.360402	850	0	-1.9939	1.73721e-05
MTFMT	4	0.99839	0.99999	1	18959	0	-2.8974	0.073798	0.037574	0.360402	851	0	-2.8974	4.34297e-06
MTRNR2L4	4	0.63978	0.98915	1	13892	1	-0.45228	0.073798	0.037574	0.360402	852	0	-0.45228	0.00473784
MYH11	4	0.10744	0.75199	1	5005	1	-0.78177	0.073798	0.037574	0.360402	853	0	-0.78177	0.123788
MYH14	4	0.37653	0.95285	1	10532	1	-2.3529	0.073798	0.037574	0.360402	854	0	-2.3529	0.0209755
MYEOV2	4	0.031063	0.4914	1	2186	2	-4.9489	0.073798	0.037574	0.360402	855	0	-4.9489	0.308565
MTRNR2L5	4	0.67714	0.99173	1	14442	1	-1.4005	0.073798	0.037574	0.360402	856	0	-1.4005	0.00360655
MYCL	4	0.97568	0.99986	1	18151	0	-2.1358	0.073798	0.037574	0.360402	857	0	-2.1358	6.08055e-05
NRTN	4	0.79951	0.99506	1	15366	1	-2.4238	0.073798	0.037574	0.360402	858	0	-2.4238	0.00215073
P3H1	4	0.65369	0.99029	1	14099	2	-4.0388	0.073798	0.037574	0.360402	859	0	-4.0388	0.00423761
PABPN1	4	0.95478	0.99948	1	17595	0	-1.7022	0.073798	0.037574	0.360402	860	0	-1.7022	0.000225892
P2RX1	4	0.40448	0.95772	1	10876	1	-2.151	0.073798	0.037574	0.360402	861	0	-2.151	0.0187614
OXCT1	4	0.07627	0.69594	1	4172	3	-7.1254	0.073798	0.037574	0.360402	862	0	-7.1254	0.157428
OXLD1	4	0.86006	0.99676	1	15944	1	-4.6779	0.073798	0.037574	0.360402	863	0	-4.6779	0.0014094
PAF1	4	0.098464	0.73948	1	4744	3	-6.9229	0.073798	0.037574	0.360402	864	0	-6.9229	0.131074
PAK1IP1	4	0.99981	1	1	19078	0	-0.78889	0.073798	0.037574	0.360402	865	0	-0.78889	0
PAK7	4	0.1149	0.76306	1	5207	3	-6.9021	0.073798	0.037574	0.360402	866	0	-6.9021	0.117441
PAGE3	4	0.13258	0.78963	1	5673	3	-6.9203	0.073798	0.037574	0.360402	867	0	-6.9203	0.102576
PAFAH1B2	4	0.20144	0.86821	1	7368	2	-5.8684	0.073798	0.037574	0.360402	868	0	-5.8684	0.0613752
PAG1	4	0.87718	0.9973	1	16141	1	-2.5793	0.073798	0.037574	0.360402	869	0	-2.5793	0.00117418
OVCA2	4	0.99919	0.99999	1	19025	0	-2.3616	0.073798	0.037574	0.360402	870	0	-2.3616	4.34297e-06
OR8J1	4	0.94575	0.9993	1	17372	0	-2.2221	0.073798	0.037574	0.360402	871	0	-2.2221	0.000304113
OR9K2	4	0.13404	0.79258	1	5710	2	-4.4467	0.073798	0.037574	0.360402	872	0	-4.4467	0.100957
OR8B2	4	0.7634	0.99422	1	15078	1	-3.3115	0.073798	0.037574	0.360402	873	0	-3.3115	0.0025175
OR5T1	4	0.19606	0.86527	1	7234	1	-3.6023	0.073798	0.037574	0.360402	874	0	-3.6023	0.0628484
OR7D4	4	0.99848	0.99999	1	18969	0	-1.8422	0.073798	0.037574	0.360402	875	0	-1.8422	4.34297e-06
ORAOV1	4	0.93085	0.99887	1	17016	1	-1.9744	0.073798	0.037574	0.360402	876	0	-1.9744	0.00049103
OST4	4	0.93514	0.99899	1	17115	1	-2.6796	0.073798	0.037574	0.360402	877	0	-2.6796	0.000438859
OTUD7A	4	0.90261	0.99802	1	16485	1	-2.4361	0.073798	0.037574	0.360402	878	0	-2.4361	0.000860756
OSBPL9	4	0.96515	0.99969	1	17854	0	-2.7157	0.073798	0.037574	0.360402	879	0	-2.7157	0.000134652
OS9	4	0.99296	0.99996	1	18721	0	-2.7928	0.073798	0.037574	0.360402	880	0	-2.7928	1.73721e-05
OSBPL5	4	0.89374	0.99775	1	16357	1	-2.8245	0.073798	0.037574	0.360402	881	0	-2.8245	0.000978264
PDE2A	4	0.18194	0.84824	1	6927	2	-5.2611	0.073798	0.037574	0.360402	882	0	-5.2611	0.0714813
PDYN	4	0.33549	0.94618	1	10072	1	-3.228	0.073798	0.037574	0.360402	883	0	-3.228	0.0240262
PDE12	4	0.99518	0.99997	1	18806	0	-0.58207	0.073798	0.037574	0.360402	884	0	-0.58207	1.3029e-05
PDCD10	4	0.18849	0.85767	1	7061	1	-4.0636	0.073798	0.037574	0.360402	885	0	-4.0636	0.0666798
PDCD2	4	0.99494	0.99997	1	18795	0	-1.7445	0.073798	0.037574	0.360402	886	0	-1.7445	1.3029e-05
PDZD9	4	0.14088	0.80083	1	5890	2	-5.9638	0.073798	0.037574	0.360402	887	0	-5.9638	0.0964597
PGAM1	4	0.99495	0.99997	1	18796	0	-1.9219	0.073798	0.037574	0.360402	888	0	-1.9219	1.3029e-05
PGAM4	4	0.70645	0.99283	1	14715	1	-3.0149	0.073798	0.037574	0.360402	889	0	-3.0149	0.00312511
PGA4	4	0.99688	0.99998	1	18891	0	-2.0213	0.073798	0.037574	0.360402	890	0	-2.0213	8.68598e-06
PEMT	4	0.050439	0.61984	1	3201	1	-3.9779	0.073798	0.037574	0.360402	891	0	-3.9779	0.20772
PEX11B	4	0.90853	0.99824	1	16578	1	-3.3488	0.073798	0.037574	0.360402	892	0	-3.3488	0.000765032
PCNXL4	4	0.40143	0.95674	1	10839	1	-1.4533	0.073798	0.037574	0.360402	893	0	-1.4533	0.0192061
PARP4	4	0.33817	0.94683	1	10094	2	-4.6205	0.073798	0.037574	0.360402	894	0	-4.6205	0.023728
PCDHA11	4	0.06314	0.66699	1	3810	3	-7.3854	0.073798	0.037574	0.360402	895	0	-7.3854	0.175881
PAQR8	4	0.62223	0.98698	1	13650	1	-3.114	0.073798	0.037574	0.360402	896	0	-3.114	0.00569165
PALM3	4	0.80282	0.99515	1	15392	1	-4.3502	0.073798	0.037574	0.360402	897	0	-4.3502	0.00211145
PAPSS1	4	0.072811	0.68787	1	4073	3	-7.5672	0.073798	0.037574	0.360402	898	0	-7.5672	0.162494
PCDHA8	4	0.43629	0.96259	1	11239	2	-5.7408	0.073798	0.037574	0.360402	899	0	-5.7408	0.0165587
PCDHGA6	4	0.43147	0.9617	1	11186	1	-2.4317	0.073798	0.037574	0.360402	900	0	-2.4317	0.0169604
PCDHGA7	4	0.54298	0.97782	1	12605	1	-5.2423	0.073798	0.037574	0.360402	901	0	-5.2423	0.00974108
PCDHGA4	4	0.99471	0.99997	1	18790	0	-2.6953	0.073798	0.037574	0.360402	902	0	-2.6953	1.3029e-05
PCDHA9	4	0.2054	0.87147	1	7467	1	-3.9282	0.073798	0.037574	0.360402	903	0	-3.9282	0.0597476
PCDHB4	4	0.59107	0.98348	1	13228	2	-5.5289	0.073798	0.037574	0.360402	904	0	-5.5289	0.00723447
OCM	4	0.98669	0.99993	1	18492	0	-1.9282	0.073798	0.037574	0.360402	905	0	-1.9282	3.04017e-05
ODF3L1	4	0.94998	0.99938	1	17480	0	-2.4676	0.073798	0.037574	0.360402	906	0	-2.4676	0.000269346
OCLM	4	0.15808	0.82261	1	6328	1	-1.4619	0.073798	0.037574	0.360402	907	0	-1.4619	0.084806
NXF2	4	0.52867	0.97514	1	12398	2	-5.2413	0.073798	0.037574	0.360402	908	0	-5.2413	0.010933
OAZ1	4	0.29596	0.93338	1	9446	2	-5.5618	0.073798	0.037574	0.360402	909	0	-5.5618	0.0299415
OGDH	4	0.76464	0.99423	1	15090	1	-4.4449	0.073798	0.037574	0.360402	910	0	-4.4449	0.00251314
OR10H1	4	0.88872	0.99761	1	16295	1	-1.8175	0.073798	0.037574	0.360402	911	0	-1.8175	0.00103921
OR10H5	4	0.1059	0.75032	1	4950	3	-7.0017	0.073798	0.037574	0.360402	912	0	-7.0017	0.124753
OR10G8	4	0.5773	0.98166	1	13025	1	-2.5164	0.073798	0.037574	0.360402	913	0	-2.5164	0.0080389
OPHN1	4	0.95807	0.99954	1	17673	0	-2.7817	0.073798	0.037574	0.360402	914	0	-2.7817	0.000199821
OPTC	4	0.98887	0.99994	1	18576	0	-2.6813	0.073798	0.037574	0.360402	915	0	-2.6813	2.60585e-05
NUTF2	4	0.59088	0.98348	1	13225	1	-2.2727	0.073798	0.037574	0.360402	916	0	-2.2727	0.00723447
NUBPL	4	0.66148	0.99062	1	14219	1	-5.1653	0.073798	0.037574	0.360402	917	0	-5.1653	0.00409291
NUDT19	4	0.39855	0.95646	1	10807	2	-5.8521	0.073798	0.037574	0.360402	918	0	-5.8521	0.0193332
NTM	4	0.82228	0.99568	1	15548	1	-2.5087	0.073798	0.037574	0.360402	919	0	-2.5087	0.00188022
NSL1	4	0.99879	0.99999	1	18992	0	-1.2735	0.073798	0.037574	0.360402	920	0	-1.2735	4.34297e-06
NSUN5	4	0.96995	0.99978	1	17991	0	-2.7794	0.073798	0.037574	0.360402	921	0	-2.7794	9.55553e-05
NUDT4	4	0.99938	0.99999	1	19042	0	-0.84555	0.073798	0.037574	0.360402	922	0	-0.84555	4.34297e-06
NUPR1	4	0.98197	0.99991	1	18340	0	-1.3554	0.073798	0.037574	0.360402	923	0	-1.3554	3.90883e-05
NUS1	4	0.7576	0.99411	1	15036	1	-1.807	0.073798	0.037574	0.360402	924	0	-1.807	0.00256556
NUP88	4	0.97848	0.99989	1	18238	0	-2.0246	0.073798	0.037574	0.360402	925	0	-2.0246	4.7775e-05
NUP107	4	0.99964	0.99999	1	19059	0	-1.3727	0.073798	0.037574	0.360402	926	0	-1.3727	4.34297e-06
NUP155	4	0.91761	0.9986	1	16744	1	-3.3617	0.073798	0.037574	0.360402	927	0	-3.3617	0.000608438
OR4F21	4	0.96021	0.99963	1	17727	0	-0.84589	0.073798	0.037574	0.360402	928	0	-0.84589	0.000160719
OR51A7	4	0.5406	0.97736	1	12573	2	-4.4728	0.073798	0.037574	0.360402	929	0	-4.4728	0.00994544
OR4F16	4	0.16911	0.83537	1	6600	2	-5.2197	0.073798	0.037574	0.360402	930	0	-5.2197	0.0781211
OR3A3	4	0.01129	0.27266	1	946	3	-6.8852	0.073798	0.037574	0.360402	931	0	-6.8852	0.564379
OR4C3	4	0.84474	0.99643	1	15773	1	-4.6296	0.073798	0.037574	0.360402	932	0	-4.6296	0.00155321
OR51V1	4	0.80738	0.99524	1	15438	1	-4.2162	0.073798	0.037574	0.360402	933	0	-4.2162	0.00207218
OR5K4	4	0.95923	0.99963	1	17698	0	-0.41145	0.073798	0.037574	0.360402	934	0	-0.41145	0.000160719
OR5M1	4	0.37092	0.9517	1	10469	2	-5.249	0.073798	0.037574	0.360402	935	0	-5.249	0.0214999
OR5B17	4	0.20128	0.86821	1	7362	2	-5.7754	0.073798	0.037574	0.360402	936	0	-5.7754	0.0613752
OR52E6	4	0.020731	0.39712	1	1550	3	-6.3314	0.073798	0.037574	0.360402	937	0	-6.3314	0.401078
OR52N1	4	0.038719	0.54586	1	2642	3	-7.3014	0.073798	0.037574	0.360402	938	0	-7.3014	0.262919
OR3A2	4	0.68464	0.99211	1	14555	1	-3.6519	0.073798	0.037574	0.360402	939	0	-3.6519	0.00344017
OR2M2	4	0.96821	0.99974	1	17936	0	-0.21895	0.073798	0.037574	0.360402	940	0	-0.21895	0.000112931
OR2M5	4	0.2067	0.87413	1	7488	1	-1.9826	0.073798	0.037574	0.360402	941	0	-1.9826	0.058424
OR2L8	4	0.97982	0.99989	1	18281	0	-3.3136	0.073798	0.037574	0.360402	942	0	-3.3136	4.7775e-05
OR10V1	4	0.87007	0.99705	1	16058	1	-0.76834	0.073798	0.037574	0.360402	943	0	-0.76834	0.00128306
OR13J1	4	0.072358	0.68737	1	4066	2	-2.9973	0.073798	0.037574	0.360402	944	0	-2.9973	0.162809
OR2M7	4	0.68582	0.9922	1	14574	1	-3.1491	0.073798	0.037574	0.360402	945	0	-3.1491	0.00340078
OR2T35	4	0.41226	0.95865	1	10977	2	-5.7793	0.073798	0.037574	0.360402	946	0	-5.7793	0.0183399
OR2V1	4	0.0089026	0.23385	1	750	3	-9.0504	0.073798	0.037574	0.360402	947	0	-9.0504	0.631063
OR2T34	4	0.13536	0.79443	1	5744	3	-6.6265	0.073798	0.037574	0.360402	948	0	-6.6265	0.0999444
OR2T29	4	0.029608	0.47941	1	2107	2	-6.7234	0.073798	0.037574	0.360402	949	0	-6.7234	0.319293
OR2T33	4	0.99798	0.99998	1	18938	0	-0.85964	0.073798	0.037574	0.360402	950	0	-0.85964	8.68598e-06
UNKL	4	0.95044	0.99939	1	17496	0	-4.1913	0.073798	0.037574	0.360402	951	0	-4.1913	0.000265
UPF1	4	0.90365	0.99808	1	16501	1	-2.2337	0.073798	0.037574	0.360402	952	0	-2.2337	0.000834647
ULBP2	4	0.53771	0.97709	1	12523	1	-2.1196	0.073798	0.037574	0.360402	953	0	-2.1196	0.0100654
UGT2B17	4	0.97232	0.99979	1	18055	0	-2.6302	0.073798	0.037574	0.360402	954	0	-2.6302	9.12114e-05
UGT2B28	4	0.59295	0.98352	1	13255	1	-3.7088	0.073798	0.037574	0.360402	955	0	-3.7088	0.0072168
UPF3A	4	0.92486	0.9988	1	16879	1	-4.8554	0.073798	0.037574	0.360402	956	0	-4.8554	0.000521466
USH2A	4	0.10898	0.75506	1	5046	3	-6.4904	0.073798	0.037574	0.360402	957	0	-6.4904	0.122019
USP17L1	4	0.98583	0.99992	1	18466	0	-1.6882	0.073798	0.037574	0.360402	958	0	-1.6882	3.47449e-05
URM1	4	0.71269	0.99291	1	14762	1	-4.1323	0.073798	0.037574	0.360402	959	0	-4.1323	0.00309012
UQCC3	4	0.94791	0.99936	1	17432	0	-1.8626	0.073798	0.037574	0.360402	960	0	-1.8626	0.000278037
UQCRQ	4	0.93073	0.99887	1	17011	1	-2.4167	0.073798	0.037574	0.360402	961	0	-2.4167	0.00049103
UGT2B10	4	0.10183	0.74331	1	4835	2	-4.3373	0.073798	0.037574	0.360402	962	0	-4.3373	0.12883
UBTF	4	0.69238	0.99239	1	14631	1	-1.8401	0.073798	0.037574	0.360402	963	0	-1.8401	0.00331762
UBXN10	4	0.082303	0.70998	1	4327	2	-6.6061	0.073798	0.037574	0.360402	964	0	-6.6061	0.148754
UBR5	4	0.63523	0.98871	1	13826	1	-4.3754	0.073798	0.037574	0.360402	965	0	-4.3754	0.00493107
UBE3D	4	0.68168	0.9919	1	14523	2	-3.561	0.073798	0.037574	0.360402	966	0	-3.561	0.00353211
UBFD1	4	0.8503	0.99655	1	15827	1	-1.5476	0.073798	0.037574	0.360402	967	0	-1.5476	0.00150091
UBXN8	4	0.4753	0.96866	1	11739	2	-5.1993	0.073798	0.037574	0.360402	968	0	-5.1993	0.0138286
UGT1A9	4	0.99593	0.99997	1	18847	0	-3.4463	0.073798	0.037574	0.360402	969	0	-3.4463	1.3029e-05
UGT2A2	4	0.26096	0.9174	1	8735	1	-4.7138	0.073798	0.037574	0.360402	970	0	-4.7138	0.0374413
UGT1A7	4	0.23447	0.90014	1	8123	3	-6.28	0.073798	0.037574	0.360402	971	0	-6.28	0.0456899
UCHL5	4	0.30667	0.93899	1	9683	1	-2.7084	0.073798	0.037574	0.360402	972	0	-2.7084	0.027339
UCKL1	4	0.34675	0.9483	1	10192	2	-5.8209	0.073798	0.037574	0.360402	973	0	-5.8209	0.0230542
USP17L10	4	0.77311	0.99438	1	15158	1	-3.7682	0.073798	0.037574	0.360402	974	0	-3.7682	0.00244762
USP17L5	4	0.013593	0.3077	1	1105	1	-0.18162	0.073798	0.037574	0.360402	975	0	-0.18162	0.511873
USP24	4	0.98003	0.99989	1	18286	0	-1.0227	0.073798	0.037574	0.360402	976	0	-1.0227	4.7775e-05
USP17L4	4	0.99726	0.99998	1	18903	0	-2.0368	0.073798	0.037574	0.360402	977	0	-2.0368	8.68598e-06
USP17L3	4	0.85545	0.99662	1	15885	1	-3.6762	0.073798	0.037574	0.360402	978	0	-3.6762	0.0014704
USP17L30	4	1	1	1	19111	0	-0.14937	0.073798	0.037574	0.360402	979	0	-0.14937	0
USP37	4	0.41159	0.95865	1	10968	2	-5.5211	0.073798	0.037574	0.360402	980	0	-5.5211	0.0183399
USP8	4	0.73046	0.99347	1	14870	1	-1.5184	0.073798	0.037574	0.360402	981	0	-1.5184	0.00284524
USP9X	4	0.93563	0.99899	1	17130	1	-3.036	0.073798	0.037574	0.360402	982	0	-3.036	0.000438859
USP42	4	0.11713	0.7674	1	5262	3	-6.6151	0.073798	0.037574	0.360402	983	0	-6.6151	0.114978
USP38	4	0.5456	0.97803	1	12637	2	-4.7732	0.073798	0.037574	0.360402	984	0	-4.7732	0.00964782
USP39	4	0.54998	0.97857	1	12684	1	-4.7673	0.073798	0.037574	0.360402	985	0	-4.7673	0.0094081
USP17L29	4	0.99994	1	1	19094	0	-0.18182	0.073798	0.037574	0.360402	986	0	-0.18182	0
USP17L17	4	0.6932	0.99244	1	14638	1	-2.2642	0.073798	0.037574	0.360402	987	0	-2.2642	0.00329574
USP17L19	4	0.99864	0.99999	1	18983	0	-1.5628	0.073798	0.037574	0.360402	988	0	-1.5628	4.34297e-06
USP17L15	4	0.48713	0.97042	1	11891	1	-0.58123	0.073798	0.037574	0.360402	989	0	-0.58123	0.0130403
USP17L11	4	0.99999	1	1	19107	0	-0.18095	0.073798	0.037574	0.360402	990	0	-0.18095	0
USP17L12	4	0.99024	0.99995	1	18631	0	-1.6841	0.073798	0.037574	0.360402	991	0	-1.6841	2.17153e-05
USP17L21	4	0.8744	0.99713	1	16106	1	-2.4925	0.073798	0.037574	0.360402	992	0	-2.4925	0.00124822
USP17L27	4	0.111	0.75788	1	5101	1	-3.9528	0.073798	0.037574	0.360402	993	0	-3.9528	0.1204
USP17L28	4	1	1	1	19112	0	-0.15005	0.073798	0.037574	0.360402	994	0	-0.15005	0
USP17L26	4	0.43339	0.96199	1	11208	1	-3.8172	0.073798	0.037574	0.360402	995	0	-3.8172	0.0168294
USP17L22	4	1	1	1	19109	0	-0.14937	0.073798	0.037574	0.360402	996	0	-0.14937	0
USP17L25	4	0.99943	0.99999	1	19048	0	-0.50423	0.073798	0.037574	0.360402	997	0	-0.50423	4.34297e-06
TRAPPC3	4	0.66226	0.99062	1	14231	1	-1.5865	0.073798	0.037574	0.360402	998	0	-1.5865	0.00409291
TRAPPC4	4	0.96001	0.99963	1	17721	0	-2.8108	0.073798	0.037574	0.360402	999	0	-2.8108	0.000160719
TRAPPC1	4	0.32874	0.94417	1	9990	2	-4.1501	0.073798	0.037574	0.360402	1000	0	-4.1501	0.0249498
TRA2A	4	0.87302	0.99705	1	16089	1	-0.59543	0.073798	0.037574	0.360402	1001	0	-0.59543	0.00128306
TRAF3IP1	4	0.40796	0.95829	1	10922	2	-3.8582	0.073798	0.037574	0.360402	1002	0	-3.8582	0.018503
TRIM3	4	0.50889	0.9731	1	12154	2	-5.0319	0.073798	0.037574	0.360402	1003	0	-5.0319	0.0118425
TRMT112	4	0.62566	0.98752	1	13695	2	-3.0771	0.073798	0.037574	0.360402	1004	0	-3.0771	0.0054541
TRPM7	4	0.55585	0.97893	1	12750	1	-2.6822	0.073798	0.037574	0.360402	1005	0	-2.6822	0.00924836
TRIM68	4	0.19498	0.86505	1	7202	3	-6.5237	0.073798	0.037574	0.360402	1006	0	-6.5237	0.0629588
TRIM39-RPP21	4	0.23746	0.90209	1	8200	2	-6.1463	0.073798	0.037574	0.360402	1007	0	-6.1463	0.0447501
TRIM64	4	0.17265	0.83829	1	6695	2	-3.3496	0.073798	0.037574	0.360402	1008	0	-3.3496	0.0766057
TPTE2	4	0.52246	0.97449	1	12319	1	-2.6043	0.073798	0.037574	0.360402	1009	0	-2.6043	0.0112226
TP53RK	4	0.9144	0.99843	1	16678	1	-0.85298	0.073798	0.037574	0.360402	1010	0	-0.85298	0.000682378
TP53TG3	4	0.90113	0.99799	1	16460	1	-1.4448	0.073798	0.037574	0.360402	1011	0	-1.4448	0.00087381
TOP2A	4	0.89774	0.99787	1	16404	1	-3.2281	0.073798	0.037574	0.360402	1012	0	-3.2281	0.000926034
TOMM22	4	0.99979	1	1	19074	0	-1.3566	0.073798	0.037574	0.360402	1013	0	-1.3566	0
TOP1MT	4	0.056975	0.64345	1	3507	3	-7.5997	0.073798	0.037574	0.360402	1014	0	-7.5997	0.191485
TP53TG3B	4	0.46767	0.96766	1	11645	1	-2.0165	0.073798	0.037574	0.360402	1015	0	-2.0165	0.0142772
TPR	4	0.97757	0.99988	1	18202	0	-3.8107	0.073798	0.037574	0.360402	1016	0	-3.8107	5.21185e-05
TPTE	4	0.94705	0.99933	1	17408	0	-2.4527	0.073798	0.037574	0.360402	1017	0	-2.4527	0.000291075
TPP2	4	0.98382	0.99992	1	18398	0	-4.0816	0.073798	0.037574	0.360402	1018	0	-4.0816	3.47449e-05
TP53TG3D	4	0.86798	0.99694	1	16036	1	-4.6077	0.073798	0.037574	0.360402	1019	0	-4.6077	0.00133098
TPM1	4	0.98257	0.99991	1	18360	0	-2.3292	0.073798	0.037574	0.360402	1020	0	-2.3292	3.90883e-05
TSC22D2	4	0.98376	0.99992	1	18397	0	-0.98757	0.073798	0.037574	0.360402	1021	0	-0.98757	3.47449e-05
TWISTNB	4	0.83886	0.9962	1	15710	1	-3.2126	0.073798	0.037574	0.360402	1022	0	-3.2126	0.00165346
TXN	4	0.63062	0.98826	1	13757	1	-2.7408	0.073798	0.037574	0.360402	1023	0	-2.7408	0.00512878
TVP23C	4	0.99882	0.99999	1	18995	0	-0.83579	0.073798	0.037574	0.360402	1024	0	-0.83579	4.34297e-06
TUBG1	4	0.26276	0.91862	1	8774	3	-6.1221	0.073798	0.037574	0.360402	1025	0	-6.1221	0.0368641
TULP2	4	0.941	0.99912	1	17263	0	-4.579	0.073798	0.037574	0.360402	1026	0	-4.579	0.000382347
TXNRD1	4	0.00015857	0.0095527	1	35	3	-9.9593	0.073798	0.037574	0.360402	1027	0	-9.9593	2.01987
UBE2A	4	0.67206	0.99123	1	14377	1	-3.0716	0.073798	0.037574	0.360402	1028	0	-3.0716	0.00382556
UBE2M	4	0.017779	0.36446	1	1373	2	-3.3828	0.073798	0.037574	0.360402	1029	0	-3.3828	0.43835
UBAP2L	4	0.99886	0.99999	1	19002	0	-2.3381	0.073798	0.037574	0.360402	1030	0	-2.3381	4.34297e-06
TYMP	4	0.28515	0.92956	1	9224	3	-6.0189	0.073798	0.037574	0.360402	1031	0	-6.0189	0.0317226
U2AF2	4	0.95039	0.99939	1	17493	0	-0.55416	0.073798	0.037574	0.360402	1032	0	-0.55416	0.000265
TUBD1	4	0.95781	0.99953	1	17666	0	-4.0229	0.073798	0.037574	0.360402	1033	0	-4.0229	0.000204166
TSPY8	4	0.99998	1	1	19103	0	-0.14937	0.073798	0.037574	0.360402	1034	0	-0.14937	0
TSPYL2	4	0.55916	0.97946	1	12796	1	-2.5989	0.073798	0.037574	0.360402	1035	0	-2.5989	0.0090133
TSPY2	4	0.94786	0.99936	1	17431	0	-2.2385	0.073798	0.037574	0.360402	1036	0	-2.2385	0.000278037
TSPY1	4	0.99998	1	1	19106	0	-0.15075	0.073798	0.037574	0.360402	1037	0	-0.15075	0
TSPY10	4	0.098014	0.73948	1	4733	1	-3.2999	0.073798	0.037574	0.360402	1038	0	-3.2999	0.131074
TSR1	4	0.93385	0.99897	1	17091	1	-5.0807	0.073798	0.037574	0.360402	1039	0	-5.0807	0.000447554
TUBAL3	4	0.3386	0.94688	1	10099	2	-4.4892	0.073798	0.037574	0.360402	1040	0	-4.4892	0.0237051
TUBB	4	0.96403	0.99969	1	17816	0	-3.1444	0.073798	0.037574	0.360402	1041	0	-3.1444	0.000134652
TTLL3	4	0.5579	0.97936	1	12783	1	-4.4033	0.073798	0.037574	0.360402	1042	0	-4.4033	0.00905764
TSTD1	4	0.94002	0.99912	1	17242	0	-4.106	0.073798	0.037574	0.360402	1043	0	-4.106	0.000382347
TTC17	4	0.82971	0.99587	1	15612	1	-3.8238	0.073798	0.037574	0.360402	1044	0	-3.8238	0.00179735
ZNF397	4	0.95328	0.99944	1	17556	0	-3.2306	0.073798	0.037574	0.360402	1045	0	-3.2306	0.000243273
ZNF417	4	0.97117	0.99978	1	18023	0	-1.8496	0.073798	0.037574	0.360402	1046	0	-1.8496	9.55553e-05
ZNF37A	4	0.16238	0.82777	1	6430	2	-5.4404	0.073798	0.037574	0.360402	1047	0	-5.4404	0.0820903
ZNF343	4	0.19275	0.86224	1	7153	3	-6.4492	0.073798	0.037574	0.360402	1048	0	-6.4492	0.0643718
ZNF350	4	0.53468	0.97631	1	12484	2	-5.4016	0.073798	0.037574	0.360402	1049	0	-5.4016	0.0104123
ZNF418	4	0.1932	0.86265	1	7167	2	-3.7995	0.073798	0.037574	0.360402	1050	0	-3.7995	0.0641654
ZNF548	4	0.57582	0.98134	1	13001	2	-2.8522	0.073798	0.037574	0.360402	1051	0	-2.8522	0.0081805
ZNF559-ZNF177	4	0.75951	0.99418	1	15050	1	-3.786	0.073798	0.037574	0.360402	1052	0	-3.786	0.00253498
ZNF506	4	0.29206	0.93153	1	9361	2	-5.752	0.073798	0.037574	0.360402	1053	0	-5.752	0.0308032
ZNF45	4	0.57119	0.98073	1	12941	2	-4.1652	0.073798	0.037574	0.360402	1054	0	-4.1652	0.00845054
ZNF492	4	0.72982	0.99347	1	14865	1	-0.97441	0.073798	0.037574	0.360402	1055	0	-0.97441	0.00284524
ZNF341	4	0.55745	0.97922	1	12776	2	-4.8676	0.073798	0.037574	0.360402	1056	0	-4.8676	0.00911972
ZFYVE1	4	0.78477	0.99471	1	15247	1	-3.8919	0.073798	0.037574	0.360402	1057	0	-3.8919	0.00230352
ZIC1	4	0.35393	0.94912	1	10271	2	-5.5513	0.073798	0.037574	0.360402	1058	0	-5.5513	0.0226789
ZDHHC23	4	0.33883	0.94688	1	10102	1	-3.5533	0.073798	0.037574	0.360402	1059	0	-3.5533	0.0237051
ZBTB8OS	4	0.91245	0.99839	1	16642	1	-1.4647	0.073798	0.037574	0.360402	1060	0	-1.4647	0.000699778
ZBTB9	4	0.48922	0.97076	1	11918	2	-5.3854	0.073798	0.037574	0.360402	1061	0	-5.3854	0.0128881
ZMYND11	4	0.92143	0.99872	1	16811	1	-4.1924	0.073798	0.037574	0.360402	1062	0	-4.1924	0.000556253
ZNF19	4	0.72996	0.99347	1	14866	1	-4.6191	0.073798	0.037574	0.360402	1063	0	-4.6191	0.00284524
ZNF273	4	0.59246	0.98352	1	13248	1	-0.23459	0.073798	0.037574	0.360402	1064	0	-0.23459	0.0072168
ZNF154	4	0.54706	0.97838	1	12654	2	-5.4427	0.073798	0.037574	0.360402	1065	0	-5.4427	0.00949243
ZMYND8	4	0.60791	0.98563	1	13459	2	-2.8325	0.073798	0.037574	0.360402	1066	0	-2.8325	0.00628609
ZNF100	4	0.98369	0.99992	1	18393	0	-3.3791	0.073798	0.037574	0.360402	1067	0	-3.3791	3.47449e-05
ZNF580	4	0.93309	0.99893	1	17067	1	-4.0973	0.073798	0.037574	0.360402	1068	0	-4.0973	0.000464944
ZNF764	4	0.66211	0.99062	1	14229	1	-2.5508	0.073798	0.037574	0.360402	1069	0	-2.5508	0.00409291
ZNF813	4	0.93797	0.99907	1	17191	0	-2.9049	0.073798	0.037574	0.360402	1070	0	-2.9049	0.000404082
ZNF763	4	0.66009	0.99062	1	14194	1	-3.9133	0.073798	0.037574	0.360402	1071	0	-3.9133	0.00409291
ZNF728	4	0.93652	0.99902	1	17158	1	-4.5438	0.073798	0.037574	0.360402	1072	0	-4.5438	0.000425817
ZNF737	4	0.53626	0.97698	1	12504	1	-2.2126	0.073798	0.037574	0.360402	1073	0	-2.2126	0.0101143
ZNF829	4	0.032382	0.4993	1	2271	3	-7.2463	0.073798	0.037574	0.360402	1074	0	-7.2463	0.301638
ZSCAN22	4	0.21143	0.87913	1	7604	2	-4.0781	0.073798	0.037574	0.360402	1075	0	-4.0781	0.0559469
ZSWIM8	4	0.97344	0.99981	1	18087	0	-2.4734	0.073798	0.037574	0.360402	1076	0	-2.4734	8.25238e-05
ZNRF4	4	0.93378	0.99897	1	17088	1	-3.6953	0.073798	0.037574	0.360402	1077	0	-3.6953	0.000447554
ZNF845	4	0.31578	0.9424	1	9850	2	-3.4864	0.073798	0.037574	0.360402	1078	0	-3.4864	0.0257647
ZNF883	4	0.15597	0.82031	1	6274	3	-6.2571	0.073798	0.037574	0.360402	1079	0	-6.2571	0.086022
ZNF720	4	0.6981	0.99257	1	14664	1	-4.0179	0.073798	0.037574	0.360402	1080	0	-4.0179	0.00323886
ZNF626	4	0.99992	1	1	19089	0	-0.21895	0.073798	0.037574	0.360402	1081	0	-0.21895	0
ZNF655	4	0.21397	0.88089	1	7654	1	-4.8923	0.073798	0.037574	0.360402	1082	0	-4.8923	0.0550783
ZNF600	4	0.087595	0.71859	1	4458	2	-3.2153	0.073798	0.037574	0.360402	1083	0	-3.2153	0.143519
ZNF585A	4	0.12166	0.77274	1	5392	2	-5.487	0.073798	0.037574	0.360402	1084	0	-5.487	0.111967
ZNF594	4	0.1186	0.77034	1	5309	3	-6.8219	0.073798	0.037574	0.360402	1085	0	-6.8219	0.113318
ZNF664	4	0.98232	0.99991	1	18352	0	-0.8796	0.073798	0.037574	0.360402	1086	0	-0.8796	3.90883e-05
ZNF713	4	0.6083	0.98563	1	13468	2	-5.414	0.073798	0.037574	0.360402	1087	0	-5.414	0.00628609
ZNF714	4	0.56993	0.98065	1	12925	1	-4.0715	0.073798	0.037574	0.360402	1088	0	-4.0715	0.00848597
ZNF705B	4	0.22701	0.89398	1	7953	2	-4.8763	0.073798	0.037574	0.360402	1089	0	-4.8763	0.0486722
ZNF676	4	0.47352	0.96847	1	11713	1	-2.6323	0.073798	0.037574	0.360402	1090	0	-2.6323	0.0139138
ZNF692	4	0.34099	0.94708	1	10128	2	-5.9458	0.073798	0.037574	0.360402	1091	0	-5.9458	0.0236133
VSIG2	4	0.05921	0.65459	1	3618	3	-6.9275	0.073798	0.037574	0.360402	1092	0	-6.9275	0.184031
WAC	4	0.92853	0.99882	1	16955	1	-2.9585	0.073798	0.037574	0.360402	1093	0	-2.9585	0.00051277
VPREB3	4	0.034286	0.51212	1	2393	2	-6.7654	0.073798	0.037574	0.360402	1094	0	-6.7654	0.290628
VIP	4	0.9485	0.99936	1	17441	0	-3.8158	0.073798	0.037574	0.360402	1095	0	-3.8158	0.000278037
VNN2	4	0.80879	0.99532	1	15444	1	-2.926	0.073798	0.037574	0.360402	1096	0	-2.926	0.00203727
WARS	4	0.58872	0.98334	1	13196	1	-1.8914	0.073798	0.037574	0.360402	1097	0	-1.8914	0.00729629
WDR77	4	0.98775	0.99993	1	18531	0	-2.4515	0.073798	0.037574	0.360402	1098	0	-2.4515	3.04017e-05
WDR82	4	0.93097	0.99887	1	17021	1	-4.3485	0.073798	0.037574	0.360402	1099	0	-4.3485	0.00049103
WDR4	4	0.62326	0.98702	1	13666	1	-1.0449	0.073798	0.037574	0.360402	1100	0	-1.0449	0.00567405
WASH1	4	0.99972	0.99999	1	19064	0	-0.38467	0.073798	0.037574	0.360402	1101	0	-0.38467	4.34297e-06
WBSCR16	4	0.49593	0.97123	1	12003	1	-3.01	0.073798	0.037574	0.360402	1102	0	-3.01	0.0126779
VENTX	4	0.063683	0.66814	1	3829	3	-7.1471	0.073798	0.037574	0.360402	1103	0	-7.1471	0.175133
VANGL1	4	0.15107	0.81518	1	6148	2	-7.2677	0.073798	0.037574	0.360402	1104	0	-7.2677	0.0887465
VAPA	4	0.21698	0.88447	1	7728	2	-5.7456	0.073798	0.037574	0.360402	1105	0	-5.7456	0.0533169
UTS2	4	0.58554	0.98275	1	13149	1	-3.4702	0.073798	0.037574	0.360402	1106	0	-3.4702	0.00755695
UTP15	4	0.68721	0.99235	1	14598	1	-0.88365	0.073798	0.037574	0.360402	1107	0	-0.88365	0.00333513
UTP3	4	0.56361	0.97996	1	12859	1	-2.5037	0.073798	0.037574	0.360402	1108	0	-2.5037	0.00879165
VARS	4	0.80215	0.99515	1	15386	1	-2.4601	0.073798	0.037574	0.360402	1109	0	-2.4601	0.00211145
VCX3B	4	0.65422	0.99031	1	14110	1	-2.6993	0.073798	0.037574	0.360402	1110	0	-2.6993	0.00422884
VCY	4	0.48206	0.97009	1	11827	2	-4.6982	0.073798	0.037574	0.360402	1111	0	-4.6982	0.013188
VCX3A	4	0.50525	0.97255	1	12105	2	-5.1658	0.073798	0.037574	0.360402	1112	0	-5.1658	0.0120881
VARS2	4	0.95946	0.99963	1	17702	0	-3.5788	0.073798	0.037574	0.360402	1113	0	-3.5788	0.000160719
VCP	4	0.99942	0.99999	1	19047	0	-1.6976	0.073798	0.037574	0.360402	1114	0	-1.6976	4.34297e-06
WDR86	4	0.51749	0.97401	1	12255	1	-3.3406	0.073798	0.037574	0.360402	1115	0	-3.3406	0.0114366
YBX1	4	0.85036	0.99655	1	15828	1	-4.8428	0.073798	0.037574	0.360402	1116	0	-4.8428	0.00150091
YIF1A	4	0.7527	0.994	1	15000	1	-2.3293	0.073798	0.037574	0.360402	1117	0	-2.3293	0.00261362
YBEY	4	0.97474	0.99984	1	18128	0	-0.90346	0.073798	0.037574	0.360402	1118	0	-0.90346	6.94927e-05
YAE1D1	4	0.98174	0.9999	1	18333	0	-2.3008	0.073798	0.037574	0.360402	1119	0	-2.3008	4.34316e-05
YARS2	4	0.98234	0.99991	1	18354	0	-2.0092	0.073798	0.037574	0.360402	1120	0	-2.0092	3.90883e-05
YIPF2	4	0.3924	0.95546	1	10727	2	-4.3679	0.073798	0.037574	0.360402	1121	0	-4.3679	0.0197875
YWHAZ	4	0.35318	0.94891	1	10262	2	-5.4784	0.073798	0.037574	0.360402	1122	0	-5.4784	0.022775
ZBTB43	4	0.94387	0.99924	1	17336	0	-3.8432	0.073798	0.037574	0.360402	1123	0	-3.8432	0.000330189
YWHAE	4	0.58945	0.98334	1	13208	2	-2.9686	0.073798	0.037574	0.360402	1124	0	-2.9686	0.00729629
YPEL3	4	0.83038	0.99591	1	15623	1	-4.4755	0.073798	0.037574	0.360402	1125	0	-4.4755	0.00177991
YRDC	4	0.99913	0.99999	1	19020	0	-0.38856	0.073798	0.037574	0.360402	1126	0	-0.38856	4.34297e-06
XRCC3	4	0.95549	0.99952	1	17613	0	-4.1318	0.073798	0.037574	0.360402	1127	0	-4.1318	0.000208511
WRAP53	4	0.95871	0.99959	1	17685	0	-2.0547	0.073798	0.037574	0.360402	1128	0	-2.0547	0.000178097
XAGE3	4	0.8872	0.99757	1	16273	1	-4.605	0.073798	0.037574	0.360402	1129	0	-4.605	0.00105662
WNK1	4	0.98528	0.99992	1	18436	0	-3.7368	0.073798	0.037574	0.360402	1130	0	-3.7368	3.47449e-05
WDR93	4	0.96739	0.99973	1	17912	0	-3.2868	0.073798	0.037574	0.360402	1131	0	-3.2868	0.000117275
WFDC5	4	0.26179	0.91816	1	8753	2	-6.778	0.073798	0.037574	0.360402	1132	0	-6.778	0.0370816
XCL2	4	0.95655	0.99953	1	17635	0	-1.1447	0.073798	0.037574	0.360402	1133	0	-1.1447	0.000204166
XPNPEP1	4	0.0088585	0.23265	1	746	3	-9.1538	0.073798	0.037574	0.360402	1134	0	-9.1538	0.633297
XPO1	4	0.99666	0.99997	1	18878	0	-0.41749	0.073798	0.037574	0.360402	1135	0	-0.41749	1.3029e-05
XKRY2	4	0.64826	0.98985	1	14024	2	-2.8596	0.073798	0.037574	0.360402	1136	0	-2.8596	0.00443061
XKR3	4	0.56039	0.97951	1	12815	1	-3.5404	0.073798	0.037574	0.360402	1137	0	-3.5404	0.00899113
XKRY	4	0.12795	0.78322	1	5535	2	-4.6476	0.073798	0.037574	0.360402	1138	0	-4.6476	0.106116
TNNT2	4	0.95285	0.99944	1	17545	0	-2.9444	0.073798	0.037574	0.360402	1139	0	-2.9444	0.000243273
SMAD7	4	0.84752	0.99652	1	15803	1	-2.522	0.073798	0.037574	0.360402	1140	0	-2.522	0.00151398
SMC5	4	0.6595	0.99057	1	14187	2	-3.6971	0.073798	0.037574	0.360402	1141	0	-3.6971	0.00411483
SLX1A	4	0.5353	0.97644	1	12494	2	-2.8107	0.073798	0.037574	0.360402	1142	0	-2.8107	0.0103544
SLC5A9	4	0.37208	0.9517	1	10483	2	-5.5228	0.073798	0.037574	0.360402	1143	0	-5.5228	0.0214999
SLC7A9	4	0.43521	0.96244	1	11223	1	-2.2665	0.073798	0.037574	0.360402	1144	0	-2.2665	0.0166263
SMN1	4	0.92646	0.9988	1	16912	1	-4.2492	0.073798	0.037574	0.360402	1145	0	-4.2492	0.000521466
SNAPC5	4	0.35497	0.94912	1	10280	2	-5.5548	0.073798	0.037574	0.360402	1146	0	-5.5548	0.0226789
SNRNP25	4	0.45729	0.96574	1	11517	2	-4.6855	0.073798	0.037574	0.360402	1147	0	-4.6855	0.0151398
SNAPC4	4	0.51674	0.97401	1	12249	2	-3.1831	0.073798	0.037574	0.360402	1148	0	-3.1831	0.0114366
SMN2	4	0.79518	0.99492	1	15332	1	-2.3097	0.073798	0.037574	0.360402	1149	0	-2.3097	0.00221184
SNAPC3	4	0.41	0.95852	1	10946	1	-1.6166	0.073798	0.037574	0.360402	1150	0	-1.6166	0.0183988
SLC5A1	4	0.88894	0.99761	1	16300	1	-3.2049	0.073798	0.037574	0.360402	1151	0	-3.2049	0.00103921
SLC34A1	4	0.68394	0.99208	1	14547	2	-3.0196	0.073798	0.037574	0.360402	1152	0	-3.0196	0.00345331
SLC35A3	4	0.92537	0.9988	1	16893	1	-5.6072	0.073798	0.037574	0.360402	1153	0	-5.6072	0.000521466
SLC27A2	4	0.73886	0.99357	1	14923	1	-5.1628	0.073798	0.037574	0.360402	1154	0	-5.1628	0.00280153
SLC25A51	4	0.93155	0.99889	1	17035	1	-0.6077	0.073798	0.037574	0.360402	1155	0	-0.6077	0.000482335
SLC26A9	4	0.045411	0.59028	1	2964	2	-5.4369	0.073798	0.037574	0.360402	1156	0	-5.4369	0.228942
SLC35E2	4	0.44806	0.96441	1	11387	2	-5.1262	0.073798	0.037574	0.360402	1157	0	-5.1262	0.0157383
SLC38A7	4	0.37894	0.95322	1	10559	2	-3.76	0.073798	0.037574	0.360402	1158	0	-3.76	0.0208069
SLC3A2	4	0.99993	1	1	19092	0	-0.63403	0.073798	0.037574	0.360402	1159	0	-0.63403	0
SLC38A2	4	0.99924	0.99999	1	19033	0	-0.83086	0.073798	0.037574	0.360402	1160	0	-0.83086	4.34297e-06
SLC35E3	4	0.12034	0.77162	1	5354	3	-6.6028	0.073798	0.037574	0.360402	1161	0	-6.6028	0.112597
SLC37A2	4	0.73619	0.99355	1	14905	1	-4.2561	0.073798	0.037574	0.360402	1162	0	-4.2561	0.00281027
SNRNP40	4	0.87684	0.9973	1	16139	1	-5.1737	0.073798	0.037574	0.360402	1163	0	-5.1737	0.00117418
SPDYE5	4	0.94609	0.99931	1	17384	0	-0.87447	0.073798	0.037574	0.360402	1164	0	-0.87447	0.000299767
SPINK7	4	0.30495	0.93875	1	9647	3	-5.5212	0.073798	0.037574	0.360402	1165	0	-5.5212	0.02745
SPDYE2	4	0.99921	0.99999	1	19029	0	-1.2022	0.073798	0.037574	0.360402	1166	0	-1.2022	4.34297e-06
SPC25	4	0.32835	0.94403	1	9985	2	-5.8052	0.073798	0.037574	0.360402	1167	0	-5.8052	0.0250142
SPDYA	4	0.14667	0.80904	1	6027	1	-4.352	0.073798	0.037574	0.360402	1168	0	-4.352	0.09203
SPOCK1	4	0.97875	0.99989	1	18251	0	-2.8351	0.073798	0.037574	0.360402	1169	0	-2.8351	4.7775e-05
SPRR2F	4	0.34	0.94688	1	10115	2	-3.528	0.073798	0.037574	0.360402	1170	0	-3.528	0.0237051
SPRY1	4	0.30219	0.93757	1	9591	2	-5.7053	0.073798	0.037574	0.360402	1171	0	-5.7053	0.0279963
SPRR2E	4	0.99999	1	1	19108	0	-0.18079	0.073798	0.037574	0.360402	1172	0	-0.18079	0
SPRR2A	4	0.91306	0.99839	1	16657	1	-1.6355	0.073798	0.037574	0.360402	1173	0	-1.6355	0.000699778
SPRR2D	4	0.96013	0.99963	1	17725	0	-0.92623	0.073798	0.037574	0.360402	1174	0	-0.92623	0.000160719
SPATA8	4	0.30687	0.93899	1	9688	2	-6.1004	0.073798	0.037574	0.360402	1175	0	-6.1004	0.027339
SOX15	4	0.95457	0.99947	1	17589	0	-1.7654	0.073798	0.037574	0.360402	1176	0	-1.7654	0.000230237
SOX5	4	0.25049	0.91016	1	8488	3	-6.0135	0.073798	0.037574	0.360402	1177	0	-6.0135	0.0408823
SOX1	4	0.90713	0.99817	1	16554	1	-2.6915	0.073798	0.037574	0.360402	1178	0	-2.6915	0.000795487
SNRPA1	4	0.99373	0.99996	1	18754	0	-1.5637	0.073798	0.037574	0.360402	1179	0	-1.5637	1.73721e-05
SOGA1	4	0.58009	0.982	1	13072	2	-5.5921	0.073798	0.037574	0.360402	1180	0	-5.5921	0.00788851
SP6	4	0.13894	0.7988	1	5839	2	-4.8232	0.073798	0.037574	0.360402	1181	0	-4.8232	0.0975619
SPANXB1	4	0.90258	0.99802	1	16484	1	-3.3598	0.073798	0.037574	0.360402	1182	0	-3.3598	0.000860756
SPATA31C1	4	0.90639	0.99817	1	16543	1	-0.22138	0.073798	0.037574	0.360402	1183	0	-0.22138	0.000795487
SPANXA2	4	0.96716	0.99973	1	17905	0	-0.83224	0.073798	0.037574	0.360402	1184	0	-0.83224	0.000117275
SPAG1	4	0.63724	0.98898	1	13849	1	-3.1291	0.073798	0.037574	0.360402	1185	0	-3.1291	0.00481249
SPANXA1	4	0.94419	0.99926	1	17345	0	-1.4975	0.073798	0.037574	0.360402	1186	0	-1.4975	0.000321497
SDE2	4	0.9368	0.99902	1	17164	1	-0.61714	0.073798	0.037574	0.360402	1187	0	-0.61714	0.000425817
SDHAF3	4	0.50668	0.97283	1	12127	2	-5.194	0.073798	0.037574	0.360402	1188	0	-5.194	0.011963
SCO2	4	0.4341	0.96223	1	11213	1	-2.4797	0.073798	0.037574	0.360402	1189	0	-2.4797	0.0167211
SCN10A	4	0.98123	0.9999	1	18323	0	-1.9015	0.073798	0.037574	0.360402	1190	0	-1.9015	4.34316e-05
SCN3B	4	0.92918	0.99885	1	16969	1	-2.8945	0.073798	0.037574	0.360402	1191	0	-2.8945	0.000499726
SDHC	4	0.94484	0.99928	1	17356	0	-3.8495	0.073798	0.037574	0.360402	1192	0	-3.8495	0.000312805
SECISBP2L	4	0.89366	0.99774	1	16355	1	-4.6789	0.073798	0.037574	0.360402	1193	0	-4.6789	0.000982616
SEH1L	4	0.97696	0.99987	1	18188	0	-1.7239	0.073798	0.037574	0.360402	1194	0	-1.7239	5.6462e-05
SECISBP2	4	0.96825	0.99974	1	17937	0	-3.7365	0.073798	0.037574	0.360402	1195	0	-3.7365	0.000112931
SDR39U1	4	0.36909	0.95137	1	10455	2	-5.8044	0.073798	0.037574	0.360402	1196	0	-5.8044	0.0216505
SEC61B	4	0.98495	0.99992	1	18424	0	-3.3668	0.073798	0.037574	0.360402	1197	0	-3.3668	3.47449e-05
SCFD2	4	0.67504	0.99159	1	14416	2	-5.1181	0.073798	0.037574	0.360402	1198	0	-5.1181	0.00366786
SAMM50	4	0.38442	0.95423	1	10625	1	-2.165	0.073798	0.037574	0.360402	1199	0	-2.165	0.0203469
SAP18	4	0.94656	0.99931	1	17398	0	-1.3899	0.073798	0.037574	0.360402	1200	0	-1.3899	0.000299767
SAMD9	4	0.43265	0.96191	1	11198	2	-4.1661	0.073798	0.037574	0.360402	1201	0	-4.1661	0.0168656
S100A7A	4	0.26022	0.91649	1	8715	3	-5.8771	0.073798	0.037574	0.360402	1202	0	-5.8771	0.0378723
SAA2	4	0.6581	0.99057	1	14166	1	-0.52952	0.073798	0.037574	0.360402	1203	0	-0.52952	0.00411483
SAXO1	4	0.79888	0.99501	1	15358	1	-4.5667	0.073798	0.037574	0.360402	1204	0	-4.5667	0.00217255
SCEL	4	0.0151	0.32846	1	1205	3	-7.1332	0.073798	0.037574	0.360402	1205	0	-7.1332	0.483518
SCFD1	4	0.68644	0.99222	1	14588	2	-5.1538	0.073798	0.037574	0.360402	1206	0	-5.1538	0.00339202
SCD	4	0.99924	0.99999	1	19032	0	-1.0214	0.073798	0.037574	0.360402	1207	0	-1.0214	4.34297e-06
SBNO1	4	0.9746	0.99984	1	18121	0	-1.6683	0.073798	0.037574	0.360402	1208	0	-1.6683	6.94927e-05
SCCPDH	4	0.52646	0.97508	1	12371	2	-5.0862	0.073798	0.037574	0.360402	1209	0	-5.0862	0.0109598
SENP6	4	0.53457	0.97617	1	12481	1	-4.3311	0.073798	0.037574	0.360402	1210	0	-4.3311	0.0104745
SIRPB1	4	0.4751	0.9686	1	11737	2	-4.7336	0.073798	0.037574	0.360402	1211	0	-4.7336	0.0138555
SIRT5	4	0.98944	0.99994	1	18596	0	-3.5891	0.073798	0.037574	0.360402	1212	0	-3.5891	2.60585e-05
SIDT1	4	0.062749	0.66534	1	3799	2	-5.7072	0.073798	0.037574	0.360402	1213	0	-5.7072	0.176956
SHARPIN	4	0.18652	0.85484	1	7026	2	-5.65	0.073798	0.037574	0.360402	1214	0	-5.65	0.0681152
SHMT1	4	0.41215	0.95865	1	10975	2	-5.8521	0.073798	0.037574	0.360402	1215	0	-5.8521	0.0183399
SKIV2L	4	0.98557	0.99992	1	18454	0	-3.3622	0.073798	0.037574	0.360402	1216	0	-3.3622	3.47449e-05
SLC22A7	4	0.64361	0.9895	1	13958	1	-4.7569	0.073798	0.037574	0.360402	1217	0	-4.7569	0.0045842
SLC25A16	4	0.71442	0.99293	1	14772	1	-4.2266	0.073798	0.037574	0.360402	1218	0	-4.2266	0.00308137
SLC22A4	4	0.24848	0.90929	1	8451	3	-5.8231	0.073798	0.037574	0.360402	1219	0	-5.8231	0.0412976
SLC12A1	4	0.95398	0.99946	1	17572	0	-4.8984	0.073798	0.037574	0.360402	1220	0	-4.8984	0.000234582
SLC17A3	4	0.99559	0.99997	1	18830	0	-1.7982	0.073798	0.037574	0.360402	1221	0	-1.7982	1.3029e-05
SH3GL3	4	0.20905	0.87587	1	7554	1	-4.129	0.073798	0.037574	0.360402	1222	0	-4.129	0.0575603
SETD1A	4	0.9598	0.99963	1	17712	0	-1.4185	0.073798	0.037574	0.360402	1223	0	-1.4185	0.000160719
SF3A1	4	0.93075	0.99887	1	17013	1	-2.5654	0.073798	0.037574	0.360402	1224	0	-2.5654	0.00049103
SETBP1	4	0.85419	0.99662	1	15872	1	-1.5057	0.073798	0.037574	0.360402	1225	0	-1.5057	0.0014704
SERHL2	4	0.067293	0.67779	1	3926	3	-7.0706	0.073798	0.037574	0.360402	1226	0	-7.0706	0.168905
SERTAD1	4	0.4033	0.95742	1	10855	2	-3.8685	0.073798	0.037574	0.360402	1227	0	-3.8685	0.0188975
SF3A2	4	0.9423	0.99922	1	17294	0	-5.2143	0.073798	0.037574	0.360402	1228	0	-5.2143	0.000338882
SFTPA1	4	0.072554	0.68787	1	4071	3	-6.2119	0.073798	0.037574	0.360402	1229	0	-6.2119	0.162494
SGTA	4	0.65693	0.99051	1	14144	1	-2.6208	0.073798	0.037574	0.360402	1230	0	-2.6208	0.00414114
SFPQ	4	0.88291	0.9975	1	16212	1	-0.27986	0.073798	0.037574	0.360402	1231	0	-0.27986	0.0010871
SF3B4	4	0.99848	0.99999	1	18970	0	-1.5166	0.073798	0.037574	0.360402	1232	0	-1.5166	4.34297e-06
SFMBT1	4	0.8864	0.99757	1	16260	1	-3.6129	0.073798	0.037574	0.360402	1233	0	-3.6129	0.00105662
TEX10	4	0.94016	0.99912	1	17244	0	-2.2278	0.073798	0.037574	0.360402	1234	0	-2.2278	0.000382347
TFAM	4	0.53461	0.97617	1	12482	2	-5.5438	0.073798	0.037574	0.360402	1235	0	-5.5438	0.0104745
TERF2	4	0.49871	0.97156	1	12035	1	-2.3109	0.073798	0.037574	0.360402	1236	0	-2.3109	0.0125304
TEN1	4	0.35964	0.94982	1	10332	2	-4.7742	0.073798	0.037574	0.360402	1237	0	-4.7742	0.0223587
TERF1	4	0.59388	0.9837	1	13270	2	-3.2468	0.073798	0.037574	0.360402	1238	0	-3.2468	0.00713733
TFAP2A	4	0.092455	0.72614	1	4583	2	-6.1183	0.073798	0.037574	0.360402	1239	0	-6.1183	0.13898
TIGAR	4	0.19074	0.86033	1	7108	2	-5.5049	0.073798	0.037574	0.360402	1240	0	-5.5049	0.0653349
TIMM23	4	0.81254	0.99542	1	15467	1	-1.4218	0.073798	0.037574	0.360402	1241	0	-1.4218	0.00199364
THBS3	4	0.63396	0.98865	1	13810	1	-4.2795	0.073798	0.037574	0.360402	1242	0	-4.2795	0.00495743
TFDP1	4	0.99978	1	1	19073	0	-0.60006	0.073798	0.037574	0.360402	1243	0	-0.60006	0
TGIF2	4	0.46701	0.96738	1	11634	2	-5.7853	0.073798	0.037574	0.360402	1244	0	-5.7853	0.0144029
TDRD12	4	0.021955	0.40732	1	1633	3	-7.5787	0.073798	0.037574	0.360402	1245	0	-7.5787	0.390064
TBCC	4	0.96326	0.99969	1	17797	0	-3.7173	0.073798	0.037574	0.360402	1246	0	-3.7173	0.000134652
TBCE	4	0.87498	0.99717	1	16114	1	-4.393	0.073798	0.037574	0.360402	1247	0	-4.393	0.0012308
TBCA	4	0.91811	0.99863	1	16757	1	-4.743	0.073798	0.037574	0.360402	1248	0	-4.743	0.000595391
TBC1D3K	4	0.91188	0.99837	1	16632	1	-2.5022	0.073798	0.037574	0.360402	1249	0	-2.5022	0.000708478
TBC1D3L	4	0.9994	0.99999	1	19045	0	-1.2717	0.073798	0.037574	0.360402	1250	0	-1.2717	4.34297e-06
TBP	4	0.10746	0.75199	1	5007	2	-4.4405	0.073798	0.037574	0.360402	1251	0	-4.4405	0.123788
TCF4	4	0.9925	0.99996	1	18702	0	-0.65995	0.073798	0.037574	0.360402	1252	0	-0.65995	1.73721e-05
TCTN3	4	0.59642	0.98406	1	13311	2	-3.434	0.073798	0.037574	0.360402	1253	0	-3.434	0.00697842
TBX5	4	0.96856	0.99975	1	17948	0	-4.326	0.073798	0.037574	0.360402	1254	0	-4.326	0.000108587
TBPL2	4	0.17356	0.84107	1	6715	3	-6.322	0.073798	0.037574	0.360402	1255	0	-6.322	0.0751679
TBX18	4	0.39609	0.95613	1	10774	2	-4.4285	0.073798	0.037574	0.360402	1256	0	-4.4285	0.0194831
TIMM23B	4	0.79955	0.99506	1	15367	1	-1.2289	0.073798	0.037574	0.360402	1257	0	-1.2289	0.00215073
TMEM47	4	0.42218	0.9604	1	11072	2	-4.3287	0.073798	0.037574	0.360402	1258	0	-4.3287	0.0175478
TMEM59L	4	0.39213	0.95546	1	10724	2	-3.7291	0.073798	0.037574	0.360402	1259	0	-3.7291	0.0197875
TMEM30A	4	0.87153	0.99705	1	16075	1	-2.8645	0.073798	0.037574	0.360402	1260	0	-2.8645	0.00128306
TMEM182	4	0.94367	0.99924	1	17329	0	-4.2066	0.073798	0.037574	0.360402	1261	0	-4.2066	0.000330189
TMEM204	4	0.2549	0.91305	1	8585	3	-6.1131	0.073798	0.037574	0.360402	1262	0	-6.1131	0.0395054
TMSB10	4	0.84955	0.99655	1	15819	1	-2.101	0.073798	0.037574	0.360402	1263	0	-2.101	0.00150091
TMSB4Y	4	0.19215	0.86224	1	7138	1	-1.722	0.073798	0.037574	0.360402	1264	0	-1.722	0.0643718
TMX4	4	0.18118	0.84771	1	6907	3	-6.5292	0.073798	0.037574	0.360402	1265	0	-6.5292	0.0717527
TMSB4X	4	0.94037	0.99912	1	17247	0	-1.5475	0.073798	0.037574	0.360402	1266	0	-1.5475	0.000382347
TMSB15A	4	0.78345	0.99471	1	15234	1	-2.015	0.073798	0.037574	0.360402	1267	0	-2.015	0.00230352
TMSB15B	4	0.28876	0.93138	1	9300	1	-3.4934	0.073798	0.037574	0.360402	1268	0	-3.4934	0.0308731
TMEM180	4	0.17408	0.84107	1	6727	1	-4.4509	0.073798	0.037574	0.360402	1269	0	-4.4509	0.0751679
TLCD2	4	0.96704	0.99973	1	17899	0	-3.0138	0.073798	0.037574	0.360402	1270	0	-3.0138	0.000117275
TM6SF1	4	0.042859	0.5768	1	2843	3	-7.9939	0.073798	0.037574	0.360402	1271	0	-7.9939	0.238975
TKTL2	4	0.18767	0.8574	1	7052	2	-5.2243	0.073798	0.037574	0.360402	1272	0	-5.2243	0.0668165
TIMMDC1	4	0.96306	0.99969	1	17795	0	-4.307	0.073798	0.037574	0.360402	1273	0	-4.307	0.000134652
TJP1	4	0.45093	0.96489	1	11426	2	-4.8944	0.073798	0.037574	0.360402	1274	0	-4.8944	0.0155222
TM7SF2	4	0.92073	0.99867	1	16797	1	-2.0624	0.073798	0.037574	0.360402	1275	0	-2.0624	0.000577996
TMEM133	4	0.018127	0.36748	1	1398	3	-7.7676	0.073798	0.037574	0.360402	1276	0	-7.7676	0.434766
TMEM150A	4	0.15665	0.82086	1	6288	3	-6.5389	0.073798	0.037574	0.360402	1277	0	-6.5389	0.0857309
TMEM106C	4	0.80627	0.9952	1	15426	1	-4.6244	0.073798	0.037574	0.360402	1278	0	-4.6244	0.00208963
TMED10	4	0.83833	0.99618	1	15702	1	-3.0735	0.073798	0.037574	0.360402	1279	0	-3.0735	0.00166218
TMED7	4	0.15056	0.81518	1	6133	2	-5.8956	0.073798	0.037574	0.360402	1280	0	-5.8956	0.0887465
STT3B	4	0.99054	0.99995	1	18641	0	-3.2527	0.073798	0.037574	0.360402	1281	0	-3.2527	2.17153e-05
STX1B	4	0.10561	0.74979	1	4938	2	-6.5564	0.073798	0.037574	0.360402	1282	0	-6.5564	0.12506
STS	4	0.50257	0.97225	1	12075	2	-5.0027	0.073798	0.037574	0.360402	1283	0	-5.0027	0.012222
ST6GALNAC6	4	0.0983	0.73948	1	4738	3	-6.6755	0.073798	0.037574	0.360402	1284	0	-6.6755	0.131074
STRAP	4	0.91534	0.99848	1	16699	1	-2.4282	0.073798	0.037574	0.360402	1285	0	-2.4282	0.00066063
STXBP5	4	0.99172	0.99996	1	18677	0	-1.9855	0.073798	0.037574	0.360402	1286	0	-1.9855	1.73721e-05
SULT1A4	4	0.73409	0.99351	1	14887	1	-3.1223	0.073798	0.037574	0.360402	1287	0	-3.1223	0.00282776
SUMO4	4	0.91469	0.99844	1	16682	1	-4.3143	0.073798	0.037574	0.360402	1288	0	-4.3143	0.000678028
SULT1A3	4	0.30137	0.93733	1	9577	2	-3.632	0.073798	0.037574	0.360402	1289	0	-3.632	0.0281075
STYK1	4	0.68023	0.99185	1	14493	2	-4.8561	0.073798	0.037574	0.360402	1290	0	-4.8561	0.003554
SUGT1	4	0.99174	0.99996	1	18679	0	-1.622	0.073798	0.037574	0.360402	1291	0	-1.622	1.73721e-05
SSU72	4	0.76184	0.9942	1	15064	1	-2.2515	0.073798	0.037574	0.360402	1292	0	-2.2515	0.00252624
SRGAP2	4	0.041164	0.56594	1	2766	1	-1.9255	0.073798	0.037574	0.360402	1293	0	-1.9255	0.24723
SRM	4	0.9989	0.99999	1	19007	0	-1.336	0.073798	0.037574	0.360402	1294	0	-1.336	4.34297e-06
SPTLC2	4	0.98358	0.99992	1	18389	0	-2.4035	0.073798	0.037574	0.360402	1295	0	-2.4035	3.47449e-05
SPRY2	4	0.31407	0.94227	1	9822	2	-3.7916	0.073798	0.037574	0.360402	1296	0	-3.7916	0.0258246
SPSB2	4	0.52005	0.97425	1	12281	1	-4.5953	0.073798	0.037574	0.360402	1297	0	-4.5953	0.0113296
SRRM3	4	0.9377	0.99905	1	17181	0	-3.6774	0.073798	0.037574	0.360402	1298	0	-3.6774	0.000412776
SSPN	4	0.98739	0.99993	1	18518	0	-3.9219	0.073798	0.037574	0.360402	1299	0	-3.9219	3.04017e-05
SSRP1	4	0.53451	0.97617	1	12480	1	-3.2004	0.073798	0.037574	0.360402	1300	0	-3.2004	0.0104745
SSBP1	4	0.87223	0.99705	1	16082	1	-1.872	0.073798	0.037574	0.360402	1301	0	-1.872	0.00128306
SRSF1	4	0.9795	0.99989	1	18272	0	-0.20365	0.073798	0.037574	0.360402	1302	0	-0.20365	4.7775e-05
SRSF2	4	0.98294	0.99991	1	18374	0	-0.80425	0.073798	0.037574	0.360402	1303	0	-0.80425	3.90883e-05
SUPT20H	4	0.94901	0.99936	1	17457	0	-4.4531	0.073798	0.037574	0.360402	1304	0	-4.4531	0.000278037
TAS2R31	4	0.98888	0.99994	1	18577	0	-2.8605	0.073798	0.037574	0.360402	1305	0	-2.8605	2.60585e-05
TAZ	4	0.60859	0.98563	1	13472	2	-2.933	0.073798	0.037574	0.360402	1306	0	-2.933	0.00628609
TAS2R16	4	0.64254	0.98942	1	13938	2	-5.3772	0.073798	0.037574	0.360402	1307	0	-5.3772	0.00461932
TAF8	4	0.3017	0.93746	1	9580	2	-5.0709	0.073798	0.037574	0.360402	1308	0	-5.0709	0.0280473
TANGO6	4	0.9387	0.99907	1	17208	0	-1.5093	0.073798	0.037574	0.360402	1309	0	-1.5093	0.000404082
TBC1D29	4	0.22934	0.89551	1	8005	2	-5.3436	0.073798	0.037574	0.360402	1310	0	-5.3436	0.0479296
TBC1D3F	4	0.99992	1	1	19088	0	-0.52952	0.073798	0.037574	0.360402	1311	0	-0.52952	0
TBC1D3H	4	0.97775	0.99989	1	18206	0	-0.9258	0.073798	0.037574	0.360402	1312	0	-0.9258	4.7775e-05
TBC1D3C	4	0.99877	0.99999	1	18989	0	-1.4658	0.073798	0.037574	0.360402	1313	0	-1.4658	4.34297e-06
TBC1D3	4	1	1	1	19110	0	-0.15005	0.073798	0.037574	0.360402	1314	0	-0.15005	0
TBC1D3B	4	0.98657	0.99993	1	18488	0	-3.5357	0.073798	0.037574	0.360402	1315	0	-3.5357	3.04017e-05
TAF6	4	0.9856	0.99992	1	18456	0	-1.1922	0.073798	0.037574	0.360402	1316	0	-1.1922	3.47449e-05
SYT8	4	0.16631	0.83135	1	6534	1	-3.8481	0.073798	0.037574	0.360402	1317	0	-3.8481	0.0802161
TAB1	4	0.92933	0.99885	1	16976	1	-3.2583	0.073798	0.037574	0.360402	1318	0	-3.2583	0.000499726
SYS1	4	0.62089	0.98681	1	13630	1	-1.5833	0.073798	0.037574	0.360402	1319	0	-1.5833	0.00576646
SUPT4H1	4	0.99657	0.99997	1	18870	0	-1.6815	0.073798	0.037574	0.360402	1320	0	-1.6815	1.3029e-05
SYNE3	4	0.67135	0.9911	1	14366	1	-4.4323	0.073798	0.037574	0.360402	1321	0	-4.4323	0.00388252
TACO1	4	0.69012	0.99239	1	14616	1	-4.9316	0.073798	0.037574	0.360402	1322	0	-4.9316	0.00331762
TAF1B	4	0.66257	0.99062	1	14237	2	-3.3458	0.073798	0.037574	0.360402	1323	0	-3.3458	0.00409291
TAF2	4	0.070746	0.68442	1	4019	1	-3.4289	0.073798	0.037574	0.360402	1324	0	-3.4289	0.164677
TAF15	4	0.23201	0.89868	1	8069	1	-1.6924	0.073798	0.037574	0.360402	1325	0	-1.6924	0.0463949
TACR3	4	0.70082	0.99264	1	14674	1	-2.5858	0.073798	0.037574	0.360402	1326	0	-2.5858	0.00320823
TADA1	4	0.23154	0.89809	1	8058	2	-4.4118	0.073798	0.037574	0.360402	1327	0	-4.4118	0.0466801
MRFAP1L1	4	0.99703	0.99998	1	18894	0	-1.0475	0.073798	0.037574	0.360402	1328	0	-1.0475	8.68598e-06
CRYGA	4	0.60069	0.98476	1	13376	2	-2.9102	0.073798	0.037574	0.360402	1329	0	-2.9102	0.0066696
CRYGC	4	0.55202	0.97878	1	12703	1	-3.458	0.073798	0.037574	0.360402	1330	0	-3.458	0.00931491
CSF1	4	0.40326	0.95742	1	10854	2	-5.038	0.073798	0.037574	0.360402	1331	0	-5.038	0.0188975
CREB1	4	0.99807	0.99998	1	18941	0	-2.7763	0.073798	0.037574	0.360402	1332	0	-2.7763	8.68598e-06
CREBZF	4	0.48647	0.97037	1	11885	1	-3.4114	0.073798	0.037574	0.360402	1333	0	-3.4114	0.0130626
CRNKL1	4	0.24121	0.90473	1	8285	2	-5.6099	0.073798	0.037574	0.360402	1334	0	-5.6099	0.043481
CST2	4	0.98475	0.99992	1	18421	0	-4.3546	0.073798	0.037574	0.360402	1335	0	-4.3546	3.47449e-05
CT45A3	4	0.25861	0.9156	1	8671	1	-1.2378	0.073798	0.037574	0.360402	1336	0	-1.2378	0.0382942
CT45A5	4	0.9996	0.99999	1	19053	0	-0.80354	0.073798	0.037574	0.360402	1337	0	-0.80354	4.34297e-06
CSH2	4	0.39409	0.95579	1	10750	1	-2.8281	0.073798	0.037574	0.360402	1338	0	-2.8281	0.0196375
CSNK1A1	4	0.999	0.99999	1	19012	0	-2.3417	0.073798	0.037574	0.360402	1339	0	-2.3417	4.34297e-06
CSRNP2	4	0.032072	0.49841	1	2250	3	-7.686	0.073798	0.037574	0.360402	1340	0	-7.686	0.302413
COX17	4	0.98551	0.99992	1	18450	0	-0.20393	0.073798	0.037574	0.360402	1341	0	-0.20393	3.47449e-05
COX18	4	0.99579	0.99997	1	18839	0	-2.1997	0.073798	0.037574	0.360402	1342	0	-2.1997	1.3029e-05
COX19	4	0.61917	0.98677	1	13603	2	-4.8591	0.073798	0.037574	0.360402	1343	0	-4.8591	0.00578406
COX14	4	0.85862	0.99674	1	15920	1	-4.6693	0.073798	0.037574	0.360402	1344	0	-4.6693	0.00141811
COX15	4	0.58729	0.98279	1	13177	1	-4.1319	0.073798	0.037574	0.360402	1345	0	-4.1319	0.00753927
COX16	4	0.89173	0.9977	1	16331	1	-2.8276	0.073798	0.037574	0.360402	1346	0	-2.8276	0.00100003
CPA1	4	0.99347	0.99996	1	18745	0	-3.2918	0.073798	0.037574	0.360402	1347	0	-3.2918	1.73721e-05
CPD	4	0.98987	0.99994	1	18612	0	-3.5905	0.073798	0.037574	0.360402	1348	0	-3.5905	2.60585e-05
CPSF2	4	0.98695	0.99993	1	18506	0	-2.3323	0.073798	0.037574	0.360402	1349	0	-2.3323	3.04017e-05
COX4I1	4	0.92709	0.99882	1	16928	1	-0.442	0.073798	0.037574	0.360402	1350	0	-0.442	0.00051277
COX6A1	4	0.6607	0.99062	1	14207	2	-4.3885	0.073798	0.037574	0.360402	1351	0	-4.3885	0.00409291
COX7B	4	0.18007	0.8474	1	6886	3	-6.223	0.073798	0.037574	0.360402	1352	0	-6.223	0.0719115
CUL4A	4	0.99733	0.99998	1	18910	0	-1.7625	0.073798	0.037574	0.360402	1353	0	-1.7625	8.68598e-06
CUL5	4	0.15024	0.8148	1	6128	3	-6.7419	0.073798	0.037574	0.360402	1354	0	-6.7419	0.088949
CX3CL1	4	0.057745	0.64771	1	3542	2	-6.2756	0.073798	0.037574	0.360402	1355	0	-6.2756	0.188619
CTNNAL1	4	0.81113	0.99537	1	15457	1	-3.6501	0.073798	0.037574	0.360402	1356	0	-3.6501	0.00201545
CTSC	4	0.45958	0.96625	1	11544	2	-5.4437	0.073798	0.037574	0.360402	1357	0	-5.4437	0.0149105
CTU2	4	0.99021	0.99995	1	18629	0	-0.4536	0.073798	0.037574	0.360402	1358	0	-0.4536	2.17153e-05
CXorf51B	4	0.47985	0.96969	1	11801	2	-4.1162	0.073798	0.037574	0.360402	1359	0	-4.1162	0.0133671
CYB5RL	4	0.52077	0.97443	1	12295	1	-4.5904	0.073798	0.037574	0.360402	1360	0	-4.5904	0.0112494
CYP24A1	4	0.090966	0.72499	1	4548	3	-6.5826	0.073798	0.037574	0.360402	1361	0	-6.5826	0.139668
CXCL1	4	0.12037	0.77162	1	5357	1	-2.8357	0.073798	0.037574	0.360402	1362	0	-2.8357	0.112597
CXorf40A	4	0.29565	0.93338	1	9440	2	-5.7737	0.073798	0.037574	0.360402	1363	0	-5.7737	0.0299415
CXorf49B	4	0.8166	0.9955	1	15501	1	-2.0251	0.073798	0.037574	0.360402	1364	0	-2.0251	0.00195874
CT47A5	4	0.90845	0.99824	1	16577	1	-4.15	0.073798	0.037574	0.360402	1365	0	-4.15	0.000765032
CT47A7	4	0.83193	0.99598	1	15635	1	-0.15075	0.073798	0.037574	0.360402	1366	0	-0.15075	0.00174938
CT47A8	4	0.99909	0.99999	1	19018	0	-2.0472	0.073798	0.037574	0.360402	1367	0	-2.0472	4.34297e-06
CT45A7	4	0.99088	0.99995	1	18652	0	-3.433	0.073798	0.037574	0.360402	1368	0	-3.433	2.17153e-05
CT45A9	4	0.97905	0.99989	1	18260	0	-0.95597	0.073798	0.037574	0.360402	1369	0	-0.95597	4.7775e-05
CT47A3	4	0.58088	0.98223	1	13082	1	-1.556	0.073798	0.037574	0.360402	1370	0	-1.556	0.00778681
CTAGE4	4	0.23045	0.89646	1	8032	3	-5.793	0.073798	0.037574	0.360402	1371	0	-5.793	0.0474691
CTAGE9	4	0.52737	0.97508	1	12388	1	-2.1955	0.073798	0.037574	0.360402	1372	0	-2.1955	0.0109598
CTCF	4	0.92467	0.9988	1	16874	1	-4.3622	0.073798	0.037574	0.360402	1373	0	-4.3622	0.000521466
CT62	4	0.91668	0.99855	1	16727	1	-2.373	0.073798	0.037574	0.360402	1374	0	-2.373	0.000630184
CT83	4	0.34637	0.94817	1	10186	2	-5.121	0.073798	0.037574	0.360402	1375	0	-5.121	0.0231138
CTAGE15	4	0.84971	0.99655	1	15821	1	-2.6355	0.073798	0.037574	0.360402	1376	0	-2.6355	0.00150091
CHST15	4	0.23704	0.90175	1	8189	1	-4.8096	0.073798	0.037574	0.360402	1377	0	-4.8096	0.0449138
CHURC1-FNTB	4	0.9814	0.9999	1	18327	0	-2.025	0.073798	0.037574	0.360402	1378	0	-2.025	4.34316e-05
CIRBP	4	0.96755	0.99973	1	17919	0	-2.4145	0.073798	0.037574	0.360402	1379	0	-2.4145	0.000117275
CHP1	4	0.12505	0.77868	1	5470	3	-6.8104	0.073798	0.037574	0.360402	1380	0	-6.8104	0.108641
CHPF	4	0.76483	0.99423	1	15093	1	-4.9878	0.073798	0.037574	0.360402	1381	0	-4.9878	0.00251314
CHRNG	4	0.51374	0.97344	1	12212	1	-4.1804	0.073798	0.037574	0.360402	1382	0	-4.1804	0.0116908
CLDN22	4	0.24469	0.90691	1	8364	2	-5.5627	0.073798	0.037574	0.360402	1383	0	-5.5627	0.0424358
CLDN24	4	0.16946	0.83537	1	6612	2	-5.2845	0.073798	0.037574	0.360402	1384	0	-5.2845	0.0781211
CLDN25	4	0.59357	0.9837	1	13264	1	-2.6665	0.073798	0.037574	0.360402	1385	0	-2.6665	0.00713733
CKLF	4	0.63816	0.9891	1	13863	1	-3.98	0.073798	0.037574	0.360402	1386	0	-3.98	0.0047598
CKMT1A	4	0.11721	0.7674	1	5265	2	-5.8646	0.073798	0.037574	0.360402	1387	0	-5.8646	0.114978
CLDN1	4	0.64711	0.98984	1	14005	1	-4.355	0.073798	0.037574	0.360402	1388	0	-4.355	0.004435
CFHR2	4	0.78309	0.99464	1	15231	1	-4.4264	0.073798	0.037574	0.360402	1389	0	-4.4264	0.00233408
CFL1	4	0.67865	0.99173	1	14469	2	-4.9926	0.073798	0.037574	0.360402	1390	0	-4.9926	0.00360655
CFLAR	4	0.97666	0.99986	1	18182	0	-2.7582	0.073798	0.037574	0.360402	1391	0	-2.7582	6.08055e-05
CENPP	4	0.41222	0.95865	1	10976	2	-5.1598	0.073798	0.037574	0.360402	1392	0	-5.1598	0.0183399
CEP164	4	0.99146	0.99996	1	18666	0	-3.3055	0.073798	0.037574	0.360402	1393	0	-3.3055	1.73721e-05
CERS2	4	0.76361	0.99422	1	15081	1	-3.8	0.073798	0.037574	0.360402	1394	0	-3.8	0.0025175
CHMP2A	4	0.96811	0.99973	1	17931	0	-2.1489	0.073798	0.037574	0.360402	1395	0	-2.1489	0.000117275
CHMP7	4	0.83511	0.99607	1	15670	1	-4.9725	0.073798	0.037574	0.360402	1396	0	-4.9725	0.00171014
CHORDC1	4	0.98024	0.99989	1	18295	0	-2.1879	0.073798	0.037574	0.360402	1397	0	-2.1879	4.7775e-05
CGB5	4	0.99553	0.99997	1	18827	0	-1.5165	0.073798	0.037574	0.360402	1398	0	-1.5165	1.3029e-05
CHKA	4	0.34948	0.94844	1	10226	2	-5.6811	0.073798	0.037574	0.360402	1399	0	-5.6811	0.0229901
CHMP1B	4	0.71963	0.9931	1	14802	1	-5.0069	0.073798	0.037574	0.360402	1400	0	-5.0069	0.00300702
COG4	4	0.99758	0.99998	1	18924	0	-0.18182	0.073798	0.037574	0.360402	1401	0	-0.18182	8.68598e-06
COG8	4	0.74831	0.99382	1	14973	1	-2.1315	0.073798	0.037574	0.360402	1402	0	-2.1315	0.00269227
COL22A1	4	0.38143	0.95372	1	10593	1	-5.2179	0.073798	0.037574	0.360402	1403	0	-5.2179	0.0205791
COA7	4	0.87125	0.99705	1	16071	1	-3.9113	0.073798	0.037574	0.360402	1404	0	-3.9113	0.00128306
COASY	4	0.84207	0.99631	1	15746	1	-3.5869	0.073798	0.037574	0.360402	1405	0	-3.5869	0.00160551
COBLL1	4	0.21132	0.87913	1	7601	2	-5.8292	0.073798	0.037574	0.360402	1406	0	-5.8292	0.0559469
COQ2	4	0.99886	0.99999	1	18999	0	-1.2735	0.073798	0.037574	0.360402	1407	0	-1.2735	4.34297e-06
COQ3	4	0.91113	0.99834	1	16617	1	-1.7854	0.073798	0.037574	0.360402	1408	0	-1.7854	0.000721528
CORO6	4	0.31522	0.94227	1	9842	2	-6.0857	0.073798	0.037574	0.360402	1409	0	-6.0857	0.0258246
COMMD3-BMI1	4	0.81372	0.99545	1	15477	1	-4.7333	0.073798	0.037574	0.360402	1410	0	-4.7333	0.00198055
COPE	4	0.9983	0.99999	1	18955	0	-2.1282	0.073798	0.037574	0.360402	1411	0	-2.1282	4.34297e-06
COQ10A	4	0.60169	0.98496	1	13390	2	-4.4201	0.073798	0.037574	0.360402	1412	0	-4.4201	0.00658141
CLPX	4	0.45974	0.96625	1	11548	2	-5.1709	0.073798	0.037574	0.360402	1413	0	-5.1709	0.0149105
CLSTN1	4	0.44921	0.96461	1	11404	1	-4.0784	0.073798	0.037574	0.360402	1414	0	-4.0784	0.0156482
CLTC	4	0.98205	0.99991	1	18343	0	-4.2281	0.073798	0.037574	0.360402	1415	0	-4.2281	3.90883e-05
CLDN9	4	0.68514	0.99215	1	14563	2	-4.0035	0.073798	0.037574	0.360402	1416	0	-4.0035	0.00342266
CLEC4G	4	0.92757	0.99882	1	16940	1	-3.7314	0.073798	0.037574	0.360402	1417	0	-3.7314	0.00051277
CLEC9A	4	0.47258	0.96833	1	11699	2	-5.8171	0.073798	0.037574	0.360402	1418	0	-5.8171	0.0139766
CNOT3	4	0.49846	0.97156	1	12031	1	-2.2655	0.073798	0.037574	0.360402	1419	0	-2.2655	0.0125304
COA3	4	0.95911	0.99963	1	17697	0	-3.5848	0.073798	0.037574	0.360402	1420	0	-3.5848	0.000160719
COA5	4	0.9915	0.99996	1	18667	0	-1.7803	0.073798	0.037574	0.360402	1421	0	-1.7803	1.73721e-05
CMPK1	4	0.84204	0.99631	1	15745	1	-2.701	0.073798	0.037574	0.360402	1422	0	-2.701	0.00160551
CMTM2	4	0.47929	0.96969	1	11792	2	-3.4232	0.073798	0.037574	0.360402	1423	0	-3.4232	0.0133671
CNGA1	4	0.91373	0.99839	1	16669	1	-3.5933	0.073798	0.037574	0.360402	1424	0	-3.5933	0.000699778
EARS2	4	0.5639	0.98016	1	12863	1	-3.8806	0.073798	0.037574	0.360402	1425	0	-3.8806	0.00870302
EBF2	4	0.59557	0.98395	1	13293	2	-4.4608	0.073798	0.037574	0.360402	1426	0	-4.4608	0.00702697
EDIL3	4	0.61564	0.9864	1	13563	1	-3.9207	0.073798	0.037574	0.360402	1427	0	-3.9207	0.00594694
E2F1	4	0.61976	0.98677	1	13615	2	-5.3237	0.073798	0.037574	0.360402	1428	0	-5.3237	0.00578406
E2F3	4	0.9411	0.99917	1	17266	0	-2.7938	0.073798	0.037574	0.360402	1429	0	-2.7938	0.000360614
E2F6	4	0.92652	0.9988	1	16913	1	-3.1571	0.073798	0.037574	0.360402	1430	0	-3.1571	0.000521466
EFCAB13	4	0.24927	0.91	1	8469	3	-6.2125	0.073798	0.037574	0.360402	1431	0	-6.2125	0.0409586
EFNA5	4	0.89479	0.99777	1	16371	1	-2.0608	0.073798	0.037574	0.360402	1432	0	-2.0608	0.000969558
EFTUD2	4	0.65467	0.99034	1	14118	1	-3.4213	0.073798	0.037574	0.360402	1433	0	-3.4213	0.00421568
EEF1A1	4	0.85944	0.99676	1	15934	1	-3.1996	0.073798	0.037574	0.360402	1434	0	-3.1996	0.0014094
EEF2	4	0.058742	0.65253	1	3588	2	-5.3519	0.073798	0.037574	0.360402	1435	0	-5.3519	0.1854
EFCAB1	4	0.78506	0.99471	1	15252	1	-5.2313	0.073798	0.037574	0.360402	1436	0	-5.2313	0.00230352
DOLPP1	4	0.39469	0.95589	1	10756	2	-5.1363	0.073798	0.037574	0.360402	1437	0	-5.1363	0.0195921
DPH2	4	0.47119	0.96817	1	11685	2	-5.249	0.073798	0.037574	0.360402	1438	0	-5.249	0.0140484
DPH7	4	0.17242	0.83806	1	6688	1	-1.9649	0.073798	0.037574	0.360402	1439	0	-1.9649	0.0767249
DOCK10	4	0.31115	0.94102	1	9776	3	-5.7748	0.073798	0.037574	0.360402	1440	0	-5.7748	0.0264011
DOK5	4	0.042623	0.57633	1	2833	3	-7.1683	0.073798	0.037574	0.360402	1441	0	-7.1683	0.239329
DOLK	4	0.95009	0.99938	1	17482	0	-1.5743	0.073798	0.037574	0.360402	1442	0	-1.5743	0.000269346
DROSHA	4	0.52981	0.97525	1	12418	1	-3.9567	0.073798	0.037574	0.360402	1443	0	-3.9567	0.010884
DTD1	4	0.3776	0.95313	1	10544	2	-4.5099	0.073798	0.037574	0.360402	1444	0	-4.5099	0.0208479
DUX4	4	0.99991	1	1	19087	0	-0.26468	0.073798	0.037574	0.360402	1445	0	-0.26468	0
DPM3	4	0.89905	0.9979	1	16425	1	-3.3614	0.073798	0.037574	0.360402	1446	0	-3.3614	0.000912977
DPY30	4	0.29713	0.93443	1	9478	2	-4.154	0.073798	0.037574	0.360402	1447	0	-4.154	0.0294532
DPYD	4	0.98432	0.99992	1	18406	0	-2.6596	0.073798	0.037574	0.360402	1448	0	-2.6596	3.47449e-05
ENO3	4	0.32116	0.94318	1	9906	2	-3.3094	0.073798	0.037574	0.360402	1449	0	-3.3094	0.0254054
ENOSF1	4	0.0023482	0.084838	1	243	2	-7.722	0.073798	0.037574	0.360402	1450	0	-7.722	1.07141
ENSA	4	0.75321	0.994	1	15006	1	-2.2536	0.073798	0.037574	0.360402	1451	0	-2.2536	0.00261362
ELP3	4	0.73439	0.99351	1	14890	1	-2.8946	0.073798	0.037574	0.360402	1452	0	-2.8946	0.00282776
EMC2	4	0.99851	0.99999	1	18971	0	-2.1895	0.073798	0.037574	0.360402	1453	0	-2.1895	4.34297e-06
EMC6	4	0.72156	0.99316	1	14816	1	-2.1787	0.073798	0.037574	0.360402	1454	0	-2.1787	0.00298078
ERICH1	4	0.45406	0.96525	1	11468	2	-3.1251	0.073798	0.037574	0.360402	1455	0	-3.1251	0.0153602
ERMAP	4	0.47981	0.96969	1	11800	2	-5.1249	0.073798	0.037574	0.360402	1456	0	-5.1249	0.0133671
ERN1	4	0.38646	0.95433	1	10650	2	-5.104	0.073798	0.037574	0.360402	1457	0	-5.104	0.0203014
EOMES	4	0.87249	0.99705	1	16085	1	-4.7151	0.073798	0.037574	0.360402	1458	0	-4.7151	0.00128306
EP300	4	0.9767	0.99987	1	18183	0	-2.5321	0.073798	0.037574	0.360402	1459	0	-2.5321	5.6462e-05
EPSTI1	4	0.61406	0.98618	1	13545	1	-3.7391	0.073798	0.037574	0.360402	1460	0	-3.7391	0.00604381
EIF1AX	4	0.43855	0.96297	1	11267	1	-0.4164	0.073798	0.037574	0.360402	1461	0	-0.4164	0.0163872
EIF2AK1	4	0.60927	0.98579	1	13481	1	-4.2204	0.073798	0.037574	0.360402	1462	0	-4.2204	0.00621559
EIF2B2	4	0.31628	0.9424	1	9857	1	-2.3911	0.073798	0.037574	0.360402	1463	0	-2.3911	0.0257647
EGLN1	4	0.5858	0.98275	1	13151	2	-4.0209	0.073798	0.037574	0.360402	1464	0	-4.0209	0.00755695
EGR2	4	0.17792	0.84352	1	6837	1	-2.585	0.073798	0.037574	0.360402	1465	0	-2.585	0.0739046
EGR4	4	0.99252	0.99996	1	18705	0	-2.1905	0.073798	0.037574	0.360402	1466	0	-2.1905	1.73721e-05
EIF3L	4	0.98636	0.99992	1	18480	0	-1.641	0.073798	0.037574	0.360402	1467	0	-1.641	3.47449e-05
ELL	4	0.99276	0.99996	1	18713	0	-3.5236	0.073798	0.037574	0.360402	1468	0	-3.5236	1.73721e-05
ELOVL3	4	0.60261	0.98496	1	13401	1	-1.6773	0.073798	0.037574	0.360402	1469	0	-1.6773	0.00658141
EIF3C	4	0.97415	0.99983	1	18105	0	-0.47325	0.073798	0.037574	0.360402	1470	0	-0.47325	7.38363e-05
EIF3CL	4	0.35011	0.94844	1	10232	2	-3.7207	0.073798	0.037574	0.360402	1471	0	-3.7207	0.0229901
EIF3D	4	0.7868	0.99473	1	15267	1	-0.18095	0.073798	0.037574	0.360402	1472	0	-0.18095	0.00229478
DDX20	4	0.61213	0.98615	1	13517	2	-3.6346	0.073798	0.037574	0.360402	1473	0	-3.6346	0.00605702
DDX3X	4	0.69675	0.99255	1	14657	1	-4.0203	0.073798	0.037574	0.360402	1474	0	-4.0203	0.00324761
DDX42	4	0.91994	0.99867	1	16783	1	-4.2418	0.073798	0.037574	0.360402	1475	0	-4.2418	0.000577996
DDB1	4	0.92592	0.9988	1	16901	1	-2.7291	0.073798	0.037574	0.360402	1476	0	-2.7291	0.000521466
DDTL	4	0.98862	0.99994	1	18567	0	-2.2529	0.073798	0.037574	0.360402	1477	0	-2.2529	2.60585e-05
DDX11	4	0.96576	0.99971	1	17873	0	-0.89627	0.073798	0.037574	0.360402	1478	0	-0.89627	0.000125964
DEFA3	4	0.24832	0.90929	1	8447	3	-6.1296	0.073798	0.037574	0.360402	1479	0	-6.1296	0.0412976
DEFB112	4	0.92482	0.9988	1	16877	1	-3.2827	0.073798	0.037574	0.360402	1480	0	-3.2827	0.000521466
DEFB121	4	0.23074	0.8968	1	8041	1	-4.8867	0.073798	0.037574	0.360402	1481	0	-4.8867	0.0473044
DDX47	4	0.97632	0.99986	1	18170	0	-4.0203	0.073798	0.037574	0.360402	1482	0	-4.0203	6.08055e-05
DDX51	4	0.12218	0.77347	1	5406	2	-4.3963	0.073798	0.037574	0.360402	1483	0	-4.3963	0.111557
DDX58	4	0.13594	0.79501	1	5757	3	-6.1635	0.073798	0.037574	0.360402	1484	0	-6.1635	0.0996274
CYTIP	4	0.84184	0.99631	1	15741	1	-2.3076	0.073798	0.037574	0.360402	1485	0	-2.3076	0.00160551
DAD1	4	0.99995	1	1	19095	0	-0.14937	0.073798	0.037574	0.360402	1486	0	-0.14937	0
DAZ1	4	0.58966	0.98348	1	13210	1	-4.7536	0.073798	0.037574	0.360402	1487	0	-4.7536	0.00723447
CYP26C1	4	0.97635	0.99986	1	18173	0	-2.7649	0.073798	0.037574	0.360402	1488	0	-2.7649	6.08055e-05
CYP3A4	4	0.15742	0.82167	1	6306	2	-3.1904	0.073798	0.037574	0.360402	1489	0	-3.1904	0.0853026
CYP4F2	4	0.44303	0.96355	1	11324	1	-5.0772	0.073798	0.037574	0.360402	1490	0	-5.0772	0.0161257
DBR1	4	0.99022	0.99995	1	18630	0	-1.8775	0.073798	0.037574	0.360402	1491	0	-1.8775	2.17153e-05
DCLK3	4	0.55091	0.97857	1	12691	1	-4.3933	0.073798	0.037574	0.360402	1492	0	-4.3933	0.0094081
DCTN4	4	0.25703	0.91375	1	8637	3	-5.8447	0.073798	0.037574	0.360402	1493	0	-5.8447	0.0391726
DAZAP1	4	0.072212	0.68707	1	4062	2	-5.3091	0.073798	0.037574	0.360402	1494	0	-5.3091	0.162999
DBF4B	4	0.10102	0.74192	1	4813	3	-6.5046	0.073798	0.037574	0.360402	1495	0	-6.5046	0.129643
DBP	4	0.5725	0.98077	1	12958	2	-4.2101	0.073798	0.037574	0.360402	1496	0	-4.2101	0.00843283
DLX2	4	0.82557	0.99575	1	15573	1	-2.5935	0.073798	0.037574	0.360402	1497	0	-2.5935	0.00184968
DLX3	4	0.94781	0.99936	1	17428	0	-4.4602	0.073798	0.037574	0.360402	1498	0	-4.4602	0.000278037
DMBX1	4	0.23687	0.90175	1	8183	1	-3.8975	0.073798	0.037574	0.360402	1499	0	-3.8975	0.0449138
DHX9	4	0.45004	0.96461	1	11419	2	-3.1518	0.073798	0.037574	0.360402	1500	0	-3.1518	0.0156482
DIS3L	4	0.92625	0.9988	1	16907	1	-4.2781	0.073798	0.037574	0.360402	1501	0	-4.2781	0.000521466
DLEC1	4	0.20082	0.86802	1	7352	2	-3.8914	0.073798	0.037574	0.360402	1502	0	-3.8914	0.0614703
DNAJC25-GNG10	4	0.41347	0.95865	1	10993	2	-4.7576	0.073798	0.037574	0.360402	1503	0	-4.7576	0.0183399
DNAJC28	4	0.69576	0.99253	1	14650	1	-3.1246	0.073798	0.037574	0.360402	1504	0	-3.1246	0.00325636
DNLZ	4	0.3655	0.95088	1	10401	1	-1.3428	0.073798	0.037574	0.360402	1505	0	-1.3428	0.0218743
DMRTA1	4	0.63948	0.98915	1	13888	1	-3.5146	0.073798	0.037574	0.360402	1506	0	-3.5146	0.00473784
DNAJB14	4	0.54972	0.97843	1	12681	1	-3.1856	0.073798	0.037574	0.360402	1507	0	-3.1856	0.00947024
DNAJC19	4	0.24322	0.90676	1	8334	2	-4.9464	0.073798	0.037574	0.360402	1508	0	-4.9464	0.0425076
DENND6A	4	0.56813	0.98051	1	12910	2	-5.6657	0.073798	0.037574	0.360402	1509	0	-5.6657	0.00854797
DENR	4	0.64767	0.98985	1	14013	2	-5.3799	0.073798	0.037574	0.360402	1510	0	-5.3799	0.00443061
DFNB31	4	0.47771	0.96942	1	11773	1	-4.9194	0.073798	0.037574	0.360402	1511	0	-4.9194	0.013488
DEFB133	4	0.26392	0.9194	1	8795	3	-5.6953	0.073798	0.037574	0.360402	1512	0	-5.6953	0.0364955
DEFB4A	4	0.97381	0.99982	1	18097	0	-1.1503	0.073798	0.037574	0.360402	1513	0	-1.1503	7.818e-05
DEFB4B	4	0.62968	0.9881	1	13742	2	-4.2021	0.073798	0.037574	0.360402	1514	0	-4.2021	0.0051991
DHPS	4	0.98287	0.99991	1	18371	0	-1.6284	0.073798	0.037574	0.360402	1515	0	-1.6284	3.90883e-05
DHRS3	4	0.20857	0.87568	1	7532	1	-3.5117	0.073798	0.037574	0.360402	1516	0	-3.5117	0.0576546
DHX8	4	0.59915	0.98448	1	13349	1	-1.1515	0.073798	0.037574	0.360402	1517	0	-1.1515	0.0067931
DHDDS	4	0.85588	0.99662	1	15891	1	-3.6831	0.073798	0.037574	0.360402	1518	0	-3.6831	0.0014704
DHFR	4	0.97564	0.99986	1	18150	0	-0.2918	0.073798	0.037574	0.360402	1519	0	-0.2918	6.08055e-05
DHFRL1	4	0.20963	0.87725	1	7567	3	-6.0863	0.073798	0.037574	0.360402	1520	0	-6.0863	0.0568766
ARFGEF2	4	0.052049	0.62772	1	3273	3	-7.7357	0.073798	0.037574	0.360402	1521	0	-7.7357	0.202234
ARHGAP19	4	0.65122	0.99025	1	14060	2	-5.2378	0.073798	0.037574	0.360402	1522	0	-5.2378	0.00425515
ARHGEF16	4	0.92662	0.9988	1	16917	1	-2.3963	0.073798	0.037574	0.360402	1523	0	-2.3963	0.000521466
ARAP1	4	0.79291	0.99488	1	15312	1	-4.8774	0.073798	0.037574	0.360402	1524	0	-4.8774	0.0022293
ARF1	4	0.87395	0.99708	1	16096	1	-2.8298	0.073798	0.037574	0.360402	1525	0	-2.8298	0.00126999
ARF6	4	0.89987	0.99797	1	16437	1	-2.6547	0.073798	0.037574	0.360402	1526	0	-2.6547	0.000882514
ARL8A	4	0.23518	0.9014	1	8136	2	-5.3027	0.073798	0.037574	0.360402	1527	0	-5.3027	0.0450824
ARL8B	4	0.9465	0.99931	1	17397	0	-3.7462	0.073798	0.037574	0.360402	1528	0	-3.7462	0.000299767
ARMC12	4	0.14623	0.80904	1	6018	2	-6.5138	0.073798	0.037574	0.360402	1529	0	-6.5138	0.09203
ARHGEF17	4	0.51004	0.9731	1	12169	2	-3.6606	0.073798	0.037574	0.360402	1530	0	-3.6606	0.0118425
ARID1A	4	0.83299	0.996	1	15647	1	-4.5755	0.073798	0.037574	0.360402	1531	0	-4.5755	0.00174066
ARL4D	4	0.46928	0.96781	1	11669	2	-5.1897	0.073798	0.037574	0.360402	1532	0	-5.1897	0.0142099
ANKRD36B	4	0.10065	0.74192	1	4802	3	-7.0835	0.073798	0.037574	0.360402	1533	0	-7.0835	0.129643
ANKRD49	4	0.9982	0.99998	1	18952	0	-1.2804	0.073798	0.037574	0.360402	1534	0	-1.2804	8.68598e-06
ANXA2R	4	0.98582	0.99992	1	18465	0	-3.5945	0.073798	0.037574	0.360402	1535	0	-3.5945	3.47449e-05
ANAPC13	4	0.99666	0.99997	1	18879	0	-1.9085	0.073798	0.037574	0.360402	1536	0	-1.9085	1.3029e-05
ANKRD12	4	0.042064	0.57189	1	2806	2	-2.9753	0.073798	0.037574	0.360402	1537	0	-2.9753	0.242687
ANKRD20A1	4	0.8	0.99506	1	15373	1	-4.4415	0.073798	0.037574	0.360402	1538	0	-4.4415	0.00215073
APITD1-CORT	4	0.21211	0.87951	1	7617	3	-6.1341	0.073798	0.037574	0.360402	1539	0	-6.1341	0.0557592
APLN	4	0.74184	0.9936	1	14940	1	-3.1399	0.073798	0.037574	0.360402	1540	0	-3.1399	0.00278842
AQP2	4	0.82907	0.99587	1	15607	1	-3.077	0.073798	0.037574	0.360402	1541	0	-3.077	0.00179735
ANXA8L1	4	0.62075	0.98681	1	13628	1	-3.0741	0.073798	0.037574	0.360402	1542	0	-3.0741	0.00576646
AP3B1	4	0.93242	0.99893	1	17050	1	-4.7601	0.073798	0.037574	0.360402	1543	0	-4.7601	0.000464944
APH1A	4	0.99809	0.99998	1	18945	0	-1.8973	0.073798	0.037574	0.360402	1544	0	-1.8973	8.68598e-06
ATXN3	4	0.46575	0.96709	1	11620	2	-5.4228	0.073798	0.037574	0.360402	1545	0	-5.4228	0.0145331
ATXN7L2	4	0.76932	0.99431	1	15131	1	-0.20463	0.073798	0.037574	0.360402	1546	0	-0.20463	0.00247819
ATXN7L3	4	0.97569	0.99986	1	18152	0	-0.77352	0.073798	0.037574	0.360402	1547	0	-0.77352	6.08055e-05
ATP6V1B2	4	0.99544	0.99997	1	18822	0	-1.4778	0.073798	0.037574	0.360402	1548	0	-1.4778	1.3029e-05
ATP8B3	4	0.6042	0.98503	1	13423	1	-2.1485	0.073798	0.037574	0.360402	1549	0	-2.1485	0.00655054
ATP8B4	4	0.25148	0.91049	1	8508	2	-3.6296	0.073798	0.037574	0.360402	1550	0	-3.6296	0.0407248
AXIN1	4	0.11803	0.76924	1	5290	2	-5.9705	0.073798	0.037574	0.360402	1551	0	-5.9705	0.113938
B3GNT3	4	0.99656	0.99997	1	18869	0	-0.54902	0.073798	0.037574	0.360402	1552	0	-0.54902	1.3029e-05
BBS4	4	0.9837	0.99992	1	18394	0	-2.729	0.073798	0.037574	0.360402	1553	0	-2.729	3.47449e-05
AURKA	4	0.98824	0.99993	1	18547	0	-1.7068	0.073798	0.037574	0.360402	1554	0	-1.7068	3.04017e-05
AUTS2	4	0.094425	0.73	1	4637	3	-6.714	0.073798	0.037574	0.360402	1555	0	-6.714	0.136677
AWAT1	4	0.71389	0.99291	1	14767	1	-3.3373	0.073798	0.037574	0.360402	1556	0	-3.3373	0.00309012
ATF4	4	0.82208	0.99568	1	15545	1	-3.0325	0.073798	0.037574	0.360402	1557	0	-3.0325	0.00188022
ATIC	4	0.99211	0.99996	1	18696	0	-1.5154	0.073798	0.037574	0.360402	1558	0	-1.5154	1.73721e-05
ATOX1	4	0.83845	0.99618	1	15704	1	-3.0234	0.073798	0.037574	0.360402	1559	0	-3.0234	0.00166218
ARSJ	4	0.65096	0.99025	1	14058	1	-2.7586	0.073798	0.037574	0.360402	1560	0	-2.7586	0.00425515
ART1	4	0.91631	0.99855	1	16714	1	-2.9667	0.073798	0.037574	0.360402	1561	0	-2.9667	0.000630184
ASXL2	4	0.27393	0.9248	1	9000	3	-5.7945	0.073798	0.037574	0.360402	1562	0	-5.7945	0.0339522
ATP5H	4	0.65631	0.99036	1	14137	1	-0.74246	0.073798	0.037574	0.360402	1563	0	-0.74246	0.00420691
ATP6V0B	4	0.99138	0.99996	1	18663	0	-3.3772	0.073798	0.037574	0.360402	1564	0	-3.3772	1.73721e-05
ATP6V0E2	4	0.66363	0.99075	1	14254	2	-5.0017	0.073798	0.037574	0.360402	1565	0	-5.0017	0.00403592
ATP13A1	4	0.94338	0.99924	1	17321	0	-3.8547	0.073798	0.037574	0.360402	1566	0	-3.8547	0.000330189
ATP5B	4	0.67046	0.99106	1	14350	2	-5.1402	0.073798	0.037574	0.360402	1567	0	-5.1402	0.00390005
ATP5E	4	0.94764	0.99936	1	17423	0	-0.34494	0.073798	0.037574	0.360402	1568	0	-0.34494	0.000278037
ADCY3	4	0.091471	0.72581	1	4558	2	-6.4432	0.073798	0.037574	0.360402	1569	0	-6.4432	0.139177
ADCY7	4	0.45191	0.96489	1	11441	2	-5.2949	0.073798	0.037574	0.360402	1570	0	-5.2949	0.0155222
ADGRD1	4	0.95496	0.99949	1	17601	0	-2.6782	0.073798	0.037574	0.360402	1571	0	-2.6782	0.000221547
ACTR6	4	0.90586	0.99817	1	16535	1	-3.7706	0.073798	0.037574	0.360402	1572	0	-3.7706	0.000795487
ADAMTS7	4	0.16349	0.83017	1	6466	2	-5.2387	0.073798	0.037574	0.360402	1573	0	-5.2387	0.080833
ADAP1	4	0.49988	0.97185	1	12045	2	-4.966	0.073798	0.037574	0.360402	1574	0	-4.966	0.0124008
ADPRHL2	4	0.97514	0.99984	1	18137	0	-2.6898	0.073798	0.037574	0.360402	1575	0	-2.6898	6.94927e-05
AGAP9	4	0.92249	0.99872	1	16833	1	-0.62857	0.073798	0.037574	0.360402	1576	0	-0.62857	0.000556253
AGBL2	4	0.13326	0.79067	1	5695	2	-6.2474	0.073798	0.037574	0.360402	1577	0	-6.2474	0.102005
ADGRE1	4	0.96451	0.99969	1	17834	0	-3.1	0.073798	0.037574	0.360402	1578	0	-3.1	0.000134652
ADNP	4	0.97787	0.99989	1	18212	0	-2.0432	0.073798	0.037574	0.360402	1579	0	-2.0432	4.7775e-05
ADORA2B	4	0.92638	0.9988	1	16909	1	-3.3721	0.073798	0.037574	0.360402	1580	0	-3.3721	0.000521466
ABHD15	4	0.30852	0.93986	1	9726	2	-4.4955	0.073798	0.037574	0.360402	1581	0	-4.4955	0.0269368
ABHD17A	4	0.51565	0.9737	1	12233	2	-5.2069	0.073798	0.037574	0.360402	1582	0	-5.2069	0.0115748
ABHD5	4	0.83205	0.99598	1	15636	1	-2.6926	0.073798	0.037574	0.360402	1583	0	-2.6926	0.00174938
A1BG	4	0.30763	0.93911	1	9708	2	-5.4843	0.073798	0.037574	0.360402	1584	0	-5.4843	0.0272835
AARS2	4	0.82005	0.9956	1	15528	1	-2.6568	0.073798	0.037574	0.360402	1585	0	-2.6568	0.00191511
ABCB5	4	0.092769	0.7272	1	4595	3	-7.2119	0.073798	0.037574	0.360402	1586	0	-7.2119	0.138346
ACOT13	4	0.98544	0.99992	1	18445	0	-1.024	0.073798	0.037574	0.360402	1587	0	-1.024	3.47449e-05
ACSM2B	4	0.44945	0.96461	1	11406	1	-5.203	0.073798	0.037574	0.360402	1588	0	-5.203	0.0156482
ACTL9	4	0.89116	0.99768	1	16322	1	-2.9386	0.073798	0.037574	0.360402	1589	0	-2.9386	0.00100873
ACER1	4	0.34241	0.94759	1	10141	2	-4.8002	0.073798	0.037574	0.360402	1590	0	-4.8002	0.0233795
ACLY	4	0.99738	0.99998	1	18914	0	-0.34101	0.073798	0.037574	0.360402	1591	0	-0.34101	8.68598e-06
ACO2	4	0.12808	0.78322	1	5545	2	-6.3025	0.073798	0.037574	0.360402	1592	0	-6.3025	0.106116
ALS2	4	0.60163	0.98496	1	13389	1	-3.2336	0.073798	0.037574	0.360402	1593	0	-3.2336	0.00658141
AMELY	4	0.21285	0.87995	1	7630	3	-5.9003	0.073798	0.037574	0.360402	1594	0	-5.9003	0.055542
AMER1	4	0.33299	0.94505	1	10045	2	-5.9736	0.073798	0.037574	0.360402	1595	0	-5.9736	0.0245452
ALG2	4	0.21058	0.87893	1	7586	2	-2.9189	0.073798	0.037574	0.360402	1596	0	-2.9189	0.0560457
ALG3	4	0.76783	0.99427	1	15116	1	-1.363	0.073798	0.037574	0.360402	1597	0	-1.363	0.00249566
ALKBH7	4	0.56688	0.98021	1	12898	1	-4.0906	0.073798	0.037574	0.360402	1598	0	-4.0906	0.00868087
AMY2A	4	0.88914	0.99763	1	16304	1	-3.0353	0.073798	0.037574	0.360402	1599	0	-3.0353	0.0010305
AMY2B	4	0.99034	0.99995	1	18635	0	-0.83133	0.073798	0.037574	0.360402	1600	0	-0.83133	2.17153e-05
AMZ1	4	0.4126	0.95865	1	10981	1	-2.8129	0.073798	0.037574	0.360402	1601	0	-2.8129	0.0183399
AMY1A	4	0.99853	0.99999	1	18972	0	-0.73221	0.073798	0.037574	0.360402	1602	0	-0.73221	4.34297e-06
AMY1B	4	0.93398	0.99897	1	17096	1	-2.7603	0.073798	0.037574	0.360402	1603	0	-2.7603	0.000447554
AMY1C	4	0.46748	0.96751	1	11642	1	-2.9516	0.073798	0.037574	0.360402	1604	0	-2.9516	0.0143445
AGPAT6	4	0.51538	0.97364	1	12231	2	-3.4339	0.073798	0.037574	0.360402	1605	0	-3.4339	0.0116016
AICDA	4	0.45269	0.96503	1	11454	2	-5.3035	0.073798	0.037574	0.360402	1606	0	-5.3035	0.0154592
AIRE	4	0.52588	0.97508	1	12363	1	-3.8844	0.073798	0.037574	0.360402	1607	0	-3.8844	0.0109598
AGMAT	4	0.93775	0.99905	1	17182	0	-3.4778	0.073798	0.037574	0.360402	1608	0	-3.4778	0.000412776
AGO3	4	0.42954	0.96149	1	11164	2	-4.3363	0.073798	0.037574	0.360402	1609	0	-4.3363	0.0170552
AGPAT2	4	0.11052	0.75703	1	5088	1	-5.0322	0.073798	0.037574	0.360402	1610	0	-5.0322	0.120887
ALDH3A2	4	0.23149	0.89809	1	8057	2	-4.772	0.073798	0.037574	0.360402	1611	0	-4.772	0.0466801
ALG10B	4	0.96102	0.99963	1	17747	0	-2.6542	0.073798	0.037574	0.360402	1612	0	-2.6542	0.000160719
ALG1L2	4	0.39451	0.95589	1	10753	2	-3.6313	0.073798	0.037574	0.360402	1613	0	-3.6313	0.0195921
AKIRIN2	4	0.9992	0.99999	1	19028	0	-1.2019	0.073798	0.037574	0.360402	1614	0	-1.2019	4.34297e-06
AKR1C4	4	0.018838	0.37751	1	1443	3	-7.6968	0.073798	0.037574	0.360402	1615	0	-7.6968	0.423072
AKT2	4	0.25609	0.91375	1	8611	2	-4.9863	0.073798	0.037574	0.360402	1616	0	-4.9863	0.0391726
CCL17	4	0.46253	0.96673	1	11585	1	-2.1479	0.073798	0.037574	0.360402	1617	0	-2.1479	0.0146948
CCL3L3	4	0.60621	0.98538	1	13443	2	-3.6524	0.073798	0.037574	0.360402	1618	0	-3.6524	0.00639626
CCM2	4	0.77284	0.99435	1	15155	1	-3.4568	0.073798	0.037574	0.360402	1619	0	-3.4568	0.00246072
CCDC74A	4	0.058167	0.64862	1	3559	1	-3.2321	0.073798	0.037574	0.360402	1620	0	-3.2321	0.18801
CCDC84	4	0.76497	0.99423	1	15095	1	-4.5769	0.073798	0.037574	0.360402	1621	0	-4.5769	0.00251314
CCDC86	4	0.60519	0.9851	1	13432	2	-5.1649	0.073798	0.037574	0.360402	1622	0	-5.1649	0.00651968
CCNL1	4	0.99731	0.99998	1	18909	0	-1.4607	0.073798	0.037574	0.360402	1623	0	-1.4607	8.68598e-06
CCRL2	4	0.43797	0.96297	1	11257	1	-5.0046	0.073798	0.037574	0.360402	1624	0	-5.0046	0.0163872
CCT2	4	0.98763	0.99993	1	18527	0	-1.1431	0.073798	0.037574	0.360402	1625	0	-1.1431	3.04017e-05
CCNA2	4	0.89228	0.9977	1	16341	1	-2.7237	0.073798	0.037574	0.360402	1626	0	-2.7237	0.00100003
CCNC	4	0.31865	0.94279	1	9882	2	-4.0354	0.073798	0.037574	0.360402	1627	0	-4.0354	0.025585
CCNH	4	0.86057	0.99676	1	15950	1	-2.9713	0.073798	0.037574	0.360402	1628	0	-2.9713	0.0014094
CAV2	4	0.57947	0.98196	1	13061	2	-4.1593	0.073798	0.037574	0.360402	1629	0	-4.1593	0.0079062
CBWD2	4	0.96265	0.99967	1	17787	0	-0.67678	0.073798	0.037574	0.360402	1630	0	-0.67678	0.000143341
CBX7	4	0.98832	0.99993	1	18552	0	-3.5711	0.073798	0.037574	0.360402	1631	0	-3.5711	3.04017e-05
CARD16	4	0.98171	0.9999	1	18332	0	-4.2399	0.073798	0.037574	0.360402	1632	0	-4.2399	4.34316e-05
CASC1	4	0.96066	0.99963	1	17736	0	-0.99569	0.073798	0.037574	0.360402	1633	0	-0.99569	0.000160719
CASP10	4	0.40073	0.95674	1	10828	1	-3.5504	0.073798	0.037574	0.360402	1634	0	-3.5504	0.0192061
CCDC176	4	0.03182	0.49554	1	2231	2	-4.8343	0.073798	0.037574	0.360402	1635	0	-4.8343	0.304921
CCDC47	4	0.46905	0.96781	1	11666	1	-5.852	0.073798	0.037574	0.360402	1636	0	-5.852	0.0142099
CCDC53	4	0.5654	0.98021	1	12876	2	-4.1218	0.073798	0.037574	0.360402	1637	0	-4.1218	0.00868087
CCDC101	4	0.60385	0.98502	1	13416	1	-3.1944	0.073798	0.037574	0.360402	1638	0	-3.1944	0.00655495
CCDC169-SOHLH2	4	0.1035	0.74623	1	4876	1	-2.1504	0.073798	0.037574	0.360402	1639	0	-2.1504	0.127127
CCDC173	4	0.17122	0.83748	1	6663	2	-6.3761	0.073798	0.037574	0.360402	1640	0	-6.3761	0.0770256
CDKN2B	4	0.069523	0.68245	1	3986	1	-1.619	0.073798	0.037574	0.360402	1641	0	-1.619	0.165929
CDKN2C	4	0.44673	0.96413	1	11364	2	-5.5456	0.073798	0.037574	0.360402	1642	0	-5.5456	0.0158644
CDNF	4	0.84158	0.99631	1	15738	1	-3.7971	0.073798	0.037574	0.360402	1643	0	-3.7971	0.00160551
CDK18	4	0.95436	0.99947	1	17582	0	-2.9033	0.073798	0.037574	0.360402	1644	0	-2.9033	0.000230237
CDK2	4	0.5615	0.97955	1	12830	1	-4.0294	0.073798	0.037574	0.360402	1645	0	-4.0294	0.00897339
CDK3	4	0.046712	0.60031	1	3032	3	-7.404	0.073798	0.037574	0.360402	1646	0	-7.404	0.221624
CEMP1	4	0.11646	0.76664	1	5242	3	-6.7404	0.073798	0.037574	0.360402	1647	0	-6.7404	0.115409
CENPB	4	0.8551	0.99662	1	15881	1	-1.9821	0.073798	0.037574	0.360402	1648	0	-1.9821	0.0014704
CENPI	4	0.94991	0.99938	1	17478	0	-1.7646	0.073798	0.037574	0.360402	1649	0	-1.7646	0.000269346
CDY1	4	0.48165	0.97009	1	11821	2	-3.8852	0.073798	0.037574	0.360402	1650	0	-3.8852	0.013188
CDY2B	4	0.1074	0.75199	1	5003	2	-4.0696	0.073798	0.037574	0.360402	1651	0	-4.0696	0.123788
CELA3B	4	0.7906	0.9948	1	15301	1	-4.7942	0.073798	0.037574	0.360402	1652	0	-4.7942	0.00226422
CDC37	4	0.99513	0.99997	1	18802	0	-1.7323	0.073798	0.037574	0.360402	1653	0	-1.7323	1.3029e-05
CDC42EP3	4	0.15139	0.81621	1	6158	3	-6.757	0.073798	0.037574	0.360402	1654	0	-6.757	0.0881981
CDC7	4	0.28785	0.93057	1	9283	2	-4.9215	0.073798	0.037574	0.360402	1655	0	-4.9215	0.031251
CD226	4	0.42911	0.96127	1	11160	2	-5.0749	0.073798	0.037574	0.360402	1656	0	-5.0749	0.0171546
CD74	4	0.62932	0.98804	1	13739	2	-4.7005	0.073798	0.037574	0.360402	1657	0	-4.7005	0.00522547
CDC25B	4	0.20139	0.86821	1	7367	2	-3.9539	0.073798	0.037574	0.360402	1658	0	-3.9539	0.0613752
CDHR2	4	0.054359	0.63184	1	3392	3	-6.1846	0.073798	0.037574	0.360402	1659	0	-6.1846	0.199393
CDK11A	4	0.04848	0.60757	1	3117	3	-7.4647	0.073798	0.037574	0.360402	1660	0	-7.4647	0.216404
CDK11B	4	0.78649	0.99473	1	15264	1	-1.4782	0.073798	0.037574	0.360402	1661	0	-1.4782	0.00229478
CDCP1	4	0.94209	0.99919	1	17291	0	-1.6807	0.073798	0.037574	0.360402	1662	0	-1.6807	0.000351921
CDH16	4	0.032425	0.49973	1	2274	2	-5.2041	0.073798	0.037574	0.360402	1663	0	-5.2041	0.301265
CDHR1	4	0.061629	0.66108	1	3733	3	-7.0477	0.073798	0.037574	0.360402	1664	0	-7.0477	0.179746
BTF3L4	4	0.9937	0.99996	1	18752	0	-0.28851	0.073798	0.037574	0.360402	1665	0	-0.28851	1.73721e-05
C11orf84	4	0.087691	0.71859	1	4461	1	-4.1271	0.073798	0.037574	0.360402	1666	0	-4.1271	0.143519
C12orf77	4	0.78345	0.99471	1	15235	1	-2.3073	0.073798	0.037574	0.360402	1667	0	-2.3073	0.00230352
BRD9	4	0.29375	0.93235	1	9398	1	-3.9527	0.073798	0.037574	0.360402	1668	0	-3.9527	0.030421
BRSK1	4	0.2158	0.88271	1	7698	2	-4.004	0.073798	0.037574	0.360402	1669	0	-4.004	0.054182
BTBD8	4	0.90772	0.99824	1	16565	1	-3.1047	0.073798	0.037574	0.360402	1670	0	-3.1047	0.000765032
C17orf49	4	0.60367	0.98502	1	13414	1	-2.9617	0.073798	0.037574	0.360402	1671	0	-2.9617	0.00655495
C17orf70	4	0.98487	0.99992	1	18423	0	-1.4562	0.073798	0.037574	0.360402	1672	0	-1.4562	3.47449e-05
C17orf99	4	0.022688	0.41548	1	1677	2	-6.8123	0.073798	0.037574	0.360402	1673	0	-6.8123	0.38145
C14orf178	4	0.86666	0.99694	1	16025	1	-2.3618	0.073798	0.037574	0.360402	1674	0	-2.3618	0.00133098
C16orf72	4	0.8384	0.99618	1	15703	1	-2.5474	0.073798	0.037574	0.360402	1675	0	-2.5474	0.00166218
C16orf82	4	0.99783	0.99998	1	18931	0	-1.7633	0.073798	0.037574	0.360402	1676	0	-1.7633	8.68598e-06
BCL6B	4	0.64824	0.98985	1	14023	2	-3.4204	0.073798	0.037574	0.360402	1677	0	-3.4204	0.00443061
BCR	4	0.18015	0.8474	1	6888	1	-2.6804	0.073798	0.037574	0.360402	1678	0	-2.6804	0.0719115
BCS1L	4	0.98881	0.99994	1	18573	0	-2.145	0.073798	0.037574	0.360402	1679	0	-2.145	2.60585e-05
BCAS2	4	0.93739	0.99905	1	17175	1	-3.0025	0.073798	0.037574	0.360402	1680	0	-3.0025	0.000412776
BCL2	4	0.64885	0.99001	1	14034	2	-5.2292	0.073798	0.037574	0.360402	1681	0	-5.2292	0.00436042
BCL2L2-PABPN1	4	0.48387	0.9703	1	11851	2	-5.2637	0.073798	0.037574	0.360402	1682	0	-5.2637	0.013094
BPI	4	0.7574	0.99411	1	15033	1	-1.425	0.073798	0.037574	0.360402	1683	0	-1.425	0.00256556
BPIFB1	4	0.52461	0.97503	1	12344	2	-4.2229	0.073798	0.037574	0.360402	1684	0	-4.2229	0.010982
BPIFC	4	0.99977	1	1	19070	0	-1.0332	0.073798	0.037574	0.360402	1685	0	-1.0332	0
BFSP1	4	0.037053	0.53445	1	2552	3	-6.2621	0.073798	0.037574	0.360402	1686	0	-6.2621	0.272093
BMP1	4	0.59834	0.98445	1	13342	2	-4.4235	0.073798	0.037574	0.360402	1687	0	-4.4235	0.00680634
BOLA2	4	0.99964	0.99999	1	19056	0	-0.18182	0.073798	0.037574	0.360402	1688	0	-0.18182	4.34297e-06
C7orf73	4	0.59597	0.98406	1	13299	2	-5.2409	0.073798	0.037574	0.360402	1689	0	-5.2409	0.00697842
C9orf9	4	0.90911	0.99831	1	16581	1	-4.5866	0.073798	0.037574	0.360402	1690	0	-4.5866	0.000734579
CABP1	4	0.80954	0.99532	1	15450	1	-2.5622	0.073798	0.037574	0.360402	1691	0	-2.5622	0.00203727
C4orf46	4	0.94138	0.99917	1	17272	0	-4.7915	0.073798	0.037574	0.360402	1692	0	-4.7915	0.000360614
C5orf45	4	0.39171	0.95508	1	10717	2	-3.1771	0.073798	0.037574	0.360402	1693	0	-3.1771	0.0199602
C6	4	0.018254	0.37133	1	1405	3	-9.252	0.073798	0.037574	0.360402	1694	0	-9.252	0.43024
CAMTA1	4	0.78075	0.99459	1	15220	1	-3.7243	0.073798	0.037574	0.360402	1695	0	-3.7243	0.00235591
CAPN9	4	0.22166	0.88812	1	7841	1	-3.0988	0.073798	0.037574	0.360402	1696	0	-3.0988	0.0515283
CAPRIN1	4	0.52715	0.97508	1	12383	2	-5.1942	0.073798	0.037574	0.360402	1697	0	-5.1942	0.0109598
CACNA1A	4	0.43499	0.96231	1	11219	2	-5.44	0.073798	0.037574	0.360402	1698	0	-5.44	0.016685
CACNG8	4	0.3676	0.95099	1	10432	2	-4.9803	0.073798	0.037574	0.360402	1699	0	-4.9803	0.021824
CAMK2B	4	0.20944	0.87588	1	7565	2	-5.2583	0.073798	0.037574	0.360402	1700	0	-5.2583	0.0575554
C1orf95	4	0.31833	0.94279	1	9875	2	-5.6554	0.073798	0.037574	0.360402	1701	0	-5.6554	0.025585
C1QBP	4	0.77957	0.99451	1	15215	1	-3.7444	0.073798	0.037574	0.360402	1702	0	-3.7444	0.00239085
C1QTNF4	4	0.070306	0.68409	1	4007	2	-4.4919	0.073798	0.037574	0.360402	1703	0	-4.4919	0.164887
C18orf21	4	0.9859	0.99992	1	18469	0	-2.3706	0.073798	0.037574	0.360402	1704	0	-2.3706	3.47449e-05
C19orf84	4	0.79184	0.99485	1	15308	1	-1.6393	0.073798	0.037574	0.360402	1705	0	-1.6393	0.0022424
C1orf109	4	0.47418	0.96847	1	11727	1	-0.59459	0.073798	0.037574	0.360402	1706	0	-0.59459	0.0139138
C2CD4C	4	0.028113	0.46964	1	2019	2	-6.8833	0.073798	0.037574	0.360402	1707	0	-6.8833	0.328235
C2orf73	4	0.52065	0.9743	1	12292	2	-5.0889	0.073798	0.037574	0.360402	1708	0	-5.0889	0.0113073
C3orf62	4	0.24673	0.90801	1	8411	2	-6.1585	0.073798	0.037574	0.360402	1709	0	-6.1585	0.0419094
C1QTNF9B	4	0.7259	0.9933	1	14841	1	-0.29409	0.073798	0.037574	0.360402	1710	0	-0.29409	0.00291956
C20orf27	4	0.97259	0.99979	1	18067	0	-3.8311	0.073798	0.037574	0.360402	1711	0	-3.8311	9.12114e-05
C20orf62	4	0.30211	0.93757	1	9589	2	-5.2726	0.073798	0.037574	0.360402	1712	0	-5.2726	0.0279963
ERVW-1	4	0.62056	0.98681	1	13626	1	-3.6462	0.073798	0.037574	0.360402	1713	0	-3.6462	0.00576646
KIF4A	4	0.83893	0.9962	1	15711	1	-2.4121	0.073798	0.037574	0.360402	1714	0	-2.4121	0.00165346
KIF6	4	0.90318	0.99806	1	16493	1	-0.607	0.073798	0.037574	0.360402	1715	0	-0.607	0.00084335
KIF9	4	0.96245	0.99967	1	17782	0	-4.0793	0.073798	0.037574	0.360402	1716	0	-4.0793	0.000143341
KIAA0754	4	0.21548	0.88252	1	7690	2	-4.867	0.073798	0.037574	0.360402	1717	0	-4.867	0.0542754
KIAA1644	4	0.97969	0.99989	1	18278	0	-2.126	0.073798	0.037574	0.360402	1718	0	-2.126	4.7775e-05
KIF24	4	0.95897	0.99959	1	17693	0	-4.3021	0.073798	0.037574	0.360402	1719	0	-4.3021	0.000178097
KLF3	4	0.1943	0.86482	1	7188	2	-6.0592	0.073798	0.037574	0.360402	1720	0	-6.0592	0.0630743
KLF6	4	0.36134	0.9501	1	10352	1	-1.5194	0.073798	0.037574	0.360402	1721	0	-1.5194	0.0222307
KLK3	4	0.36859	0.95112	1	10446	2	-4.1697	0.073798	0.037574	0.360402	1722	0	-4.1697	0.0217647
KIFC3	4	0.93327	0.99895	1	17074	1	-2.955	0.073798	0.037574	0.360402	1723	0	-2.955	0.000456249
KIR2DL4	4	0.16394	0.83017	1	6479	3	-6.2669	0.073798	0.037574	0.360402	1724	0	-6.2669	0.080833
KIR3DL2	4	0.66778	0.99092	1	14313	2	-3.199	0.073798	0.037574	0.360402	1725	0	-3.199	0.00396141
KCNA10	4	0.25493	0.91305	1	8586	2	-4.7219	0.073798	0.037574	0.360402	1726	0	-4.7219	0.0395054
KCNG2	4	0.46062	0.96625	1	11562	2	-5.3812	0.073798	0.037574	0.360402	1727	0	-5.3812	0.0149105
KCNIP1	4	0.45408	0.96525	1	11469	2	-5.6542	0.073798	0.037574	0.360402	1728	0	-5.6542	0.0153602
KATNB1	4	0.99833	0.99999	1	18957	0	-2.4426	0.073798	0.037574	0.360402	1729	0	-2.4426	4.34297e-06
KATNBL1	4	0.1038	0.74787	1	4885	3	-6.7475	0.073798	0.037574	0.360402	1730	0	-6.7475	0.126174
KCNA1	4	0.87616	0.9973	1	16131	1	-3.9579	0.073798	0.037574	0.360402	1731	0	-3.9579	0.00117418
KHK	4	0.97017	0.99978	1	17997	0	-1.6419	0.073798	0.037574	0.360402	1732	0	-1.6419	9.55553e-05
KIAA0100	4	0.95334	0.99944	1	17557	0	-4.534	0.073798	0.037574	0.360402	1733	0	-4.534	0.000243273
KIAA0391	4	0.99997	1	1	19102	0	-0.26593	0.073798	0.037574	0.360402	1734	0	-0.26593	0
KCNMA1	4	0.79828	0.99499	1	15351	1	-4.135	0.073798	0.037574	0.360402	1735	0	-4.135	0.00218128
KCNQ5	4	0.14731	0.8099	1	6046	2	-3.2636	0.073798	0.037574	0.360402	1736	0	-3.2636	0.0915686
KCNU1	4	0.52907	0.97525	1	12403	2	-5.1657	0.073798	0.037574	0.360402	1737	0	-5.1657	0.010884
KRTAP19-3	4	0.58725	0.98279	1	13176	1	-2.3461	0.073798	0.037574	0.360402	1738	0	-2.3461	0.00753927
KRTAP2-4	4	0.93871	0.99907	1	17209	0	-1.8694	0.073798	0.037574	0.360402	1739	0	-1.8694	0.000404082
KRTAP4-11	4	0.95452	0.99947	1	17588	0	-1.1804	0.073798	0.037574	0.360402	1740	0	-1.1804	0.000230237
KRTAP13-4	4	0.12224	0.77347	1	5408	2	-4.6608	0.073798	0.037574	0.360402	1741	0	-4.6608	0.111557
KRTAP19-1	4	0.9924	0.99996	1	18701	0	-1.7725	0.073798	0.037574	0.360402	1742	0	-1.7725	1.73721e-05
KRTAP19-2	4	0.37901	0.95322	1	10562	2	-5.1693	0.073798	0.037574	0.360402	1743	0	-5.1693	0.0208069
KRTAP5-3	4	0.9896	0.99994	1	18600	0	-0.67151	0.073798	0.037574	0.360402	1744	0	-0.67151	2.60585e-05
KRTAP5-5	4	0.1842	0.85	1	6968	2	-5.8628	0.073798	0.037574	0.360402	1745	0	-5.8628	0.0705811
KXD1	4	0.94858	0.99936	1	17444	0	-0.3815	0.073798	0.037574	0.360402	1746	0	-0.3815	0.000278037
KRTAP4-4	4	0.64725	0.98985	1	14007	2	-5.0133	0.073798	0.037574	0.360402	1747	0	-5.0133	0.00443061
KRTAP4-8	4	0.6549	0.99034	1	14122	2	-5.0097	0.073798	0.037574	0.360402	1748	0	-5.0097	0.00421568
KRTAP4-9	4	0.011905	0.28366	1	992	1	-3.8408	0.073798	0.037574	0.360402	1749	0	-3.8408	0.547202
KRT6A	4	0.71619	0.99296	1	14784	1	-1.1509	0.073798	0.037574	0.360402	1750	0	-1.1509	0.00306825
KRT6C	4	0.34399	0.94781	1	10161	2	-5.623	0.073798	0.037574	0.360402	1751	0	-5.623	0.0232787
KRT7	4	0.25282	0.91157	1	8537	3	-5.5962	0.073798	0.037574	0.360402	1752	0	-5.5962	0.04021
KPNA2	4	0.33673	0.94631	1	10081	2	-5.8353	0.073798	0.037574	0.360402	1753	0	-5.8353	0.0239666
KRT19	4	0.88192	0.99747	1	16196	1	-3.309	0.073798	0.037574	0.360402	1754	0	-3.309	0.00110016
KRT5	4	0.065241	0.67236	1	3871	3	-6.9408	0.073798	0.037574	0.360402	1755	0	-6.9408	0.172398
KRTAP10-4	4	0.41139	0.95865	1	10967	1	-0.18319	0.073798	0.037574	0.360402	1756	0	-0.18319	0.0183399
KRTAP10-6	4	0.0074433	0.21192	1	640	1	-2.5919	0.073798	0.037574	0.360402	1757	0	-2.5919	0.673828
KRTAP10-7	4	0.70885	0.99289	1	14727	1	-3.876	0.073798	0.037574	0.360402	1758	0	-3.876	0.00309886
KRT82	4	0.26732	0.9216	1	8867	2	-3.9474	0.073798	0.037574	0.360402	1759	0	-3.9474	0.0354575
KRTAP10-12	4	0.96002	0.99963	1	17722	0	-4.1585	0.073798	0.037574	0.360402	1760	0	-4.1585	0.000160719
KRTAP10-2	4	0.99202	0.99996	1	18694	0	-1.6936	0.073798	0.037574	0.360402	1761	0	-1.6936	1.73721e-05
IKBKB	4	0.45614	0.9656	1	11501	2	-4.872	0.073798	0.037574	0.360402	1762	0	-4.872	0.0152027
IKZF1	4	0.1496	0.81331	1	6117	2	-2.8909	0.073798	0.037574	0.360402	1763	0	-2.8909	0.0897439
IKZF3	4	0.99815	0.99998	1	18948	0	-1.0812	0.073798	0.037574	0.360402	1764	0	-1.0812	8.68598e-06
IGFBP3	4	0.46352	0.96695	1	11596	2	-5.2734	0.073798	0.037574	0.360402	1765	0	-5.2734	0.014596
IGFBP4	4	0.34464	0.94798	1	10168	2	-5.6599	0.073798	0.037574	0.360402	1766	0	-5.6599	0.0232008
IGSF6	4	0.95685	0.99953	1	17642	0	-4.2805	0.073798	0.037574	0.360402	1767	0	-4.2805	0.000204166
IL1RAP	4	0.257	0.91375	1	8634	1	-3.5248	0.073798	0.037574	0.360402	1768	0	-3.5248	0.0391726
IL20RA	4	0.49349	0.97123	1	11973	2	-3.8606	0.073798	0.037574	0.360402	1769	0	-3.8606	0.0126779
IL27RA	4	0.44298	0.96355	1	11323	1	-2.5997	0.073798	0.037574	0.360402	1770	0	-2.5997	0.0161257
IL12RB1	4	0.11491	0.76306	1	5208	3	-6.4635	0.073798	0.037574	0.360402	1771	0	-6.4635	0.117441
IL12RB2	4	0.06395	0.66896	1	3836	3	-7.1173	0.073798	0.037574	0.360402	1772	0	-7.1173	0.1746
IL1F10	4	0.49964	0.97185	1	12044	2	-5.3022	0.073798	0.037574	0.360402	1773	0	-5.3022	0.0124008
IARS2	4	0.99478	0.99997	1	18791	0	-1.6251	0.073798	0.037574	0.360402	1774	0	-1.6251	1.3029e-05
ICA1	4	0.94502	0.9993	1	17360	0	-4.9546	0.073798	0.037574	0.360402	1775	0	-4.9546	0.000304113
ICOS	4	0.18843	0.85767	1	7060	2	-5.7079	0.073798	0.037574	0.360402	1776	0	-5.7079	0.0666798
HSP90AA1	4	0.91661	0.99855	1	16724	1	-3.4309	0.073798	0.037574	0.360402	1777	0	-3.4309	0.000630184
HSP90B1	4	0.79764	0.99499	1	15347	1	-2.2155	0.073798	0.037574	0.360402	1778	0	-2.2155	0.00218128
HTR3B	4	0.64337	0.9895	1	13955	1	-1.4752	0.073798	0.037574	0.360402	1779	0	-1.4752	0.0045842
IFNA17	4	0.19412	0.86456	1	7185	1	-3.243	0.073798	0.037574	0.360402	1780	0	-3.243	0.0632049
IFNA21	4	0.15212	0.81706	1	6180	1	-2.7027	0.073798	0.037574	0.360402	1781	0	-2.7027	0.0877461
IFNL3	4	0.32509	0.94352	1	9951	2	-3.1504	0.073798	0.037574	0.360402	1782	0	-3.1504	0.0252489
ICOSLG	4	0.28696	0.93027	1	9264	2	-5.319	0.073798	0.037574	0.360402	1783	0	-5.319	0.031391
IER5	4	0.059204	0.65459	1	3617	1	-2.2887	0.073798	0.037574	0.360402	1784	0	-2.2887	0.184031
IFNA1	4	0.99168	0.99996	1	18675	0	-0.49156	0.073798	0.037574	0.360402	1785	0	-0.49156	1.73721e-05
ISCA2	4	0.50364	0.97225	1	12088	1	-1.6037	0.073798	0.037574	0.360402	1786	0	-1.6037	0.012222
ISL1	4	0.052525	0.62887	1	3297	3	-8.0463	0.073798	0.037574	0.360402	1787	0	-8.0463	0.201439
ISY1	4	0.90916	0.99831	1	16583	1	-3.0052	0.073798	0.037574	0.360402	1788	0	-3.0052	0.000734579
IRF2	4	0.45566	0.9656	1	11491	1	-2.5493	0.073798	0.037574	0.360402	1789	0	-2.5493	0.0152027
IRF2BP1	4	0.1908	0.86033	1	7110	2	-5.9319	0.073798	0.037574	0.360402	1790	0	-5.9319	0.0653349
IRF6	4	0.6778	0.99173	1	14453	2	-5.0912	0.073798	0.037574	0.360402	1791	0	-5.0912	0.00360655
JUN	4	0.95029	0.99939	1	17490	0	-3.9663	0.073798	0.037574	0.360402	1792	0	-3.9663	0.000265
KAT5	4	0.79478	0.99492	1	15329	1	-2.8371	0.073798	0.037574	0.360402	1793	0	-2.8371	0.00221184
KAT7	4	0.99583	0.99997	1	18842	0	-1.9221	0.073798	0.037574	0.360402	1794	0	-1.9221	1.3029e-05
ITPR3	4	0.55938	0.97946	1	12798	1	-3.9233	0.073798	0.037574	0.360402	1795	0	-3.9233	0.0090133
ITSN2	4	0.87855	0.99737	1	16157	1	-4.5047	0.073798	0.037574	0.360402	1796	0	-4.5047	0.0011437
JMJD7-PLA2G4B	4	0.21067	0.87893	1	7589	2	-4.7246	0.073798	0.037574	0.360402	1797	0	-4.7246	0.0560457
IMPDH1	4	0.28844	0.93085	1	9293	1	-2.2784	0.073798	0.037574	0.360402	1798	0	-2.2784	0.0311203
ING1	4	0.16645	0.83225	1	6539	3	-6.534	0.073798	0.037574	0.360402	1799	0	-6.534	0.0797462
ING3	4	0.87499	0.99717	1	16115	1	-1.7819	0.073798	0.037574	0.360402	1800	0	-1.7819	0.0012308
IL3RA	4	0.5409	0.97749	1	12580	1	-4.3392	0.073798	0.037574	0.360402	1801	0	-4.3392	0.00988768
IL5	4	0.19715	0.86655	1	7256	1	-4.5886	0.073798	0.037574	0.360402	1802	0	-4.5886	0.0622064
IMP4	4	0.92964	0.99885	1	16980	1	-5.2378	0.073798	0.037574	0.360402	1803	0	-5.2378	0.000499726
INSL6	4	0.50666	0.97283	1	12126	1	-2.2537	0.073798	0.037574	0.360402	1804	0	-2.2537	0.011963
INTS7	4	0.99896	0.99999	1	19010	0	-2.2513	0.073798	0.037574	0.360402	1805	0	-2.2513	4.34297e-06
IRF1	4	0.98114	0.9999	1	18321	0	-1.8442	0.073798	0.037574	0.360402	1806	0	-1.8442	4.34316e-05
INHBC	4	0.17333	0.83963	1	6712	2	-6.3912	0.073798	0.037574	0.360402	1807	0	-6.3912	0.0759121
INO80E	4	0.59424	0.9837	1	13279	1	-1.9779	0.073798	0.037574	0.360402	1808	0	-1.9779	0.00713733
INPP5D	4	0.36265	0.9502	1	10365	2	-5.4362	0.073798	0.037574	0.360402	1809	0	-5.4362	0.022185
MARCH6	4	0.91159	0.99837	1	16628	1	-3.5799	0.073798	0.037574	0.360402	1810	0	-3.5799	0.000708478
MARS2	4	0.99541	0.99997	1	18820	0	-1.5724	0.073798	0.037574	0.360402	1811	0	-1.5724	1.3029e-05
MASP1	4	0.97766	0.99989	1	18205	0	-2.5288	0.073798	0.037574	0.360402	1812	0	-2.5288	4.7775e-05
MAP1LC3B	4	0.89995	0.99797	1	16439	1	-4.5102	0.073798	0.037574	0.360402	1813	0	-4.5102	0.000882514
MAP3K12	4	0.40006	0.95674	1	10822	2	-4.8057	0.073798	0.037574	0.360402	1814	0	-4.8057	0.0192061
MAP7D3	4	0.86663	0.99694	1	16024	1	-1.3367	0.073798	0.037574	0.360402	1815	0	-1.3367	0.00133098
MBD6	4	0.23447	0.90014	1	8122	1	-4.0259	0.073798	0.037574	0.360402	1816	0	-4.0259	0.0456899
MBIP	4	0.25178	0.91065	1	8514	1	-3.4824	0.073798	0.037574	0.360402	1817	0	-3.4824	0.0406485
MCL1	4	0.95446	0.99947	1	17587	0	-2.7609	0.073798	0.037574	0.360402	1818	0	-2.7609	0.000230237
MAT2A	4	0.88561	0.99752	1	16251	1	-4.9779	0.073798	0.037574	0.360402	1819	0	-4.9779	0.00107839
MBD3L2	4	0.99879	0.99999	1	18994	0	-0.14937	0.073798	0.037574	0.360402	1820	0	-0.14937	4.34297e-06
MBD3L4	4	0.99998	1	1	19104	0	-0.14937	0.073798	0.037574	0.360402	1821	0	-0.14937	0
MAD2L2	4	0.78158	0.99464	1	15225	1	-2.9781	0.073798	0.037574	0.360402	1822	0	-2.9781	0.00233408
MAFF	4	0.2422	0.90585	1	8310	3	-5.8649	0.073798	0.037574	0.360402	1823	0	-5.8649	0.0429437
MAGEA12	4	0.34739	0.9483	1	10200	1	-3.8055	0.073798	0.037574	0.360402	1824	0	-3.8055	0.0230542
LYAR	4	0.55666	0.97898	1	12764	2	-5.6161	0.073798	0.037574	0.360402	1825	0	-5.6161	0.00922618
LYRM4	4	0.43231	0.96178	1	11195	2	-5.4683	0.073798	0.037574	0.360402	1826	0	-5.4683	0.0169243
MAD2L1	4	0.75555	0.99406	1	15021	1	-1.9129	0.073798	0.037574	0.360402	1827	0	-1.9129	0.0025874
MAGEA6	4	0.96102	0.99963	1	17746	0	-1.3735	0.073798	0.037574	0.360402	1828	0	-1.3735	0.000160719
MAMSTR	4	0.63737	0.98898	1	13852	1	-4.4519	0.073798	0.037574	0.360402	1829	0	-4.4519	0.00481249
MANF	4	0.45767	0.96603	1	11521	1	-0.89361	0.073798	0.037574	0.360402	1830	0	-0.89361	0.0150094
MAGEA2	4	0.16074	0.82556	1	6391	3	-6.6665	0.073798	0.037574	0.360402	1831	0	-6.6665	0.0832514
MAGEA2B	4	0.99778	0.99998	1	18930	0	-2.8674	0.073798	0.037574	0.360402	1832	0	-2.8674	8.68598e-06
MAGEA3	4	0.52032	0.9743	1	12285	1	-2.0858	0.073798	0.037574	0.360402	1833	0	-2.0858	0.0113073
MLST8	4	0.9986	0.99999	1	18980	0	-0.4521	0.073798	0.037574	0.360402	1834	0	-0.4521	4.34297e-06
MLNR	4	0.8588	0.99674	1	15924	1	-4.7073	0.073798	0.037574	0.360402	1835	0	-4.7073	0.00141811
MKS1	4	0.42254	0.9604	1	11077	2	-5.6535	0.073798	0.037574	0.360402	1836	0	-5.6535	0.0175478
MOCS3	4	0.98537	0.99992	1	18443	0	-0.23171	0.073798	0.037574	0.360402	1837	0	-0.23171	3.47449e-05
MME	4	0.11108	0.75788	1	5102	3	-6.9565	0.073798	0.037574	0.360402	1838	0	-6.9565	0.1204
MLXIP	4	0.16053	0.82556	1	6389	2	-3.4213	0.073798	0.037574	0.360402	1839	0	-3.4213	0.0832514
METTL10	4	0.22349	0.8895	1	7881	3	-6.0129	0.073798	0.037574	0.360402	1840	0	-6.0129	0.050854
MEN1	4	0.99596	0.99997	1	18848	0	-1.8009	0.073798	0.037574	0.360402	1841	0	-1.8009	1.3029e-05
MED6	4	0.87495	0.99717	1	16113	1	-3.2545	0.073798	0.037574	0.360402	1842	0	-3.2545	0.0012308
MIS18A	4	0.77036	0.99431	1	15141	1	-2.0588	0.073798	0.037574	0.360402	1843	0	-2.0588	0.00247819
MICAL2	4	0.030357	0.48613	1	2152	2	-5.3028	0.073798	0.037574	0.360402	1844	0	-5.3028	0.313248
METTL2B	4	0.55824	0.97941	1	12786	1	-2.6504	0.073798	0.037574	0.360402	1845	0	-2.6504	0.00903547
MED13	4	0.9986	0.99999	1	18978	0	-0.43112	0.073798	0.037574	0.360402	1846	0	-0.43112	4.34297e-06
MED17	4	0.89221	0.9977	1	16339	1	-4.2572	0.073798	0.037574	0.360402	1847	0	-4.2572	0.00100003
MED19	4	0.98884	0.99994	1	18575	0	-1.3041	0.073798	0.037574	0.360402	1848	0	-1.3041	2.60585e-05
MCM4	4	0.10288	0.74518	1	4860	1	-1.0327	0.073798	0.037574	0.360402	1849	0	-1.0327	0.127739
MDM1	4	0.13487	0.79386	1	5731	1	-3.9262	0.073798	0.037574	0.360402	1850	0	-3.9262	0.100256
MED11	4	0.45533	0.9656	1	11486	1	-0.27834	0.073798	0.037574	0.360402	1851	0	-0.27834	0.0152027
MPP1	4	0.99237	0.99996	1	18700	0	-0.89968	0.073798	0.037574	0.360402	1852	0	-0.89968	1.73721e-05
MPG	4	0.040987	0.56309	1	2754	3	-7.2044	0.073798	0.037574	0.360402	1853	0	-7.2044	0.249422
MPEG1	4	0.17993	0.8474	1	6882	3	-6.3886	0.073798	0.037574	0.360402	1854	0	-6.3886	0.0719115
MED21	4	0.97079	0.99978	1	18015	0	-2.5512	0.073798	0.037574	0.360402	1855	0	-2.5512	9.55553e-05
MED25	4	0.99546	0.99997	1	18824	0	-1.7006	0.073798	0.037574	0.360402	1856	0	-1.7006	1.3029e-05
MED30	4	0.97972	0.99989	1	18279	0	-0.62897	0.073798	0.037574	0.360402	1857	0	-0.62897	4.7775e-05
LIMA1	4	0.96747	0.99973	1	17916	0	-3.5607	0.073798	0.037574	0.360402	1858	0	-3.5607	0.000117275
LIMCH1	4	0.9888	0.99994	1	18572	0	-0.25661	0.073798	0.037574	0.360402	1859	0	-0.25661	2.60585e-05
LINC01272	4	0.087209	0.71828	1	4450	1	-3.9087	0.073798	0.037574	0.360402	1860	0	-3.9087	0.143706
LDOC1	4	0.14168	0.80273	1	5913	3	-6.756	0.073798	0.037574	0.360402	1861	0	-6.756	0.0954305
LGALS7B	4	0.41875	0.95959	1	11035	1	-4.1742	0.073798	0.037574	0.360402	1862	0	-4.1742	0.0179143
LHX1	4	0.31284	0.94215	1	9809	2	-4.5148	0.073798	0.037574	0.360402	1863	0	-4.5148	0.0258799
LMBR1L	4	0.90501	0.99815	1	16523	1	-3.1186	0.073798	0.037574	0.360402	1864	0	-3.1186	0.000804189
LMNA	4	0.99056	0.99995	1	18642	0	-1.3117	0.073798	0.037574	0.360402	1865	0	-1.3117	2.17153e-05
LMTK3	4	0.9906	0.99995	1	18644	0	-1.7351	0.073798	0.037574	0.360402	1866	0	-1.7351	2.17153e-05
LINGO3	4	0.68955	0.99239	1	14611	1	-3.5969	0.073798	0.037574	0.360402	1867	0	-3.5969	0.00331762
LIPI	4	0.94989	0.99938	1	17477	0	-2.3927	0.073798	0.037574	0.360402	1868	0	-2.3927	0.000269346
LIPT2	4	0.9966	0.99997	1	18874	0	-0.33354	0.073798	0.037574	0.360402	1869	0	-0.33354	1.3029e-05
LAMA2	4	0.012106	0.2866	1	1002	3	-8.304	0.073798	0.037574	0.360402	1870	0	-8.304	0.542724
LAMTOR3	4	0.42331	0.9604	1	11090	1	-3.7154	0.073798	0.037574	0.360402	1871	0	-3.7154	0.0175478
LAPTM4A	4	0.22747	0.89437	1	7961	1	-4.1954	0.073798	0.037574	0.360402	1872	0	-4.1954	0.0484828
KYNU	4	0.90392	0.9981	1	16506	1	-4.4163	0.073798	0.037574	0.360402	1873	0	-4.4163	0.000825944
LACTB	4	0.83016	0.99591	1	15618	1	-2.4316	0.073798	0.037574	0.360402	1874	0	-2.4316	0.00177991
LAMA1	4	0.22764	0.89437	1	7968	1	-4.1841	0.073798	0.037574	0.360402	1875	0	-4.1841	0.0484828
LCE1E	4	0.29065	0.93139	1	9331	2	-3.7527	0.073798	0.037574	0.360402	1876	0	-3.7527	0.0308684
LCK	4	0.24448	0.90691	1	8360	2	-4.9723	0.073798	0.037574	0.360402	1877	0	-4.9723	0.0424358
LDHAL6A	4	0.47634	0.96914	1	11755	1	-2.7809	0.073798	0.037574	0.360402	1878	0	-2.7809	0.0136135
LARS	4	0.99882	0.99999	1	18997	0	-1.1262	0.073798	0.037574	0.360402	1879	0	-1.1262	4.34297e-06
LAT	4	0.67086	0.99109	1	14359	1	-4.8398	0.073798	0.037574	0.360402	1880	0	-4.8398	0.00388691
LCAT	4	0.88215	0.99747	1	16198	1	-4.4878	0.073798	0.037574	0.360402	1881	0	-4.4878	0.00110016
LRRC49	4	0.57076	0.98069	1	12934	2	-4.2404	0.073798	0.037574	0.360402	1882	0	-4.2404	0.00846825
LRRC75B	4	0.016708	0.34784	1	1309	2	-4.8696	0.073798	0.037574	0.360402	1883	0	-4.8696	0.45862
LSM1	4	0.47408	0.96847	1	11725	1	-5.073	0.073798	0.037574	0.360402	1884	0	-5.073	0.0139138
LRRC37A	4	0.52678	0.97508	1	12375	2	-5.2699	0.073798	0.037574	0.360402	1885	0	-5.2699	0.0109598
LRRC37A3	4	0.97826	0.99989	1	18234	0	-3.2597	0.073798	0.037574	0.360402	1886	0	-3.2597	4.7775e-05
LRRC41	4	0.99567	0.99997	1	18834	0	-3.2848	0.073798	0.037574	0.360402	1887	0	-3.2848	1.3029e-05
LST1	4	0.39593	0.95613	1	10770	1	-3.1023	0.073798	0.037574	0.360402	1888	0	-3.1023	0.0194831
LTA	4	0.71287	0.99291	1	14763	1	-3.2569	0.073798	0.037574	0.360402	1889	0	-3.2569	0.00309012
LY6G6D	4	0.20187	0.86901	1	7381	2	-4.6296	0.073798	0.037574	0.360402	1890	0	-4.6296	0.0609752
LSM7	4	0.9695	0.99977	1	17977	0	-2.0095	0.073798	0.037574	0.360402	1891	0	-2.0095	9.98992e-05
LSM8	4	0.38751	0.9547	1	10664	2	-5.8472	0.073798	0.037574	0.360402	1892	0	-5.8472	0.0201331
LSMEM1	4	0.81178	0.9954	1	15462	1	-3.8839	0.073798	0.037574	0.360402	1893	0	-3.8839	0.00200236
LOC101060321	4	0.99996	1	1	19096	0	-0.34791	0.073798	0.037574	0.360402	1894	0	-0.34791	0
LOC102723859	4	0.59665	0.98421	1	13316	1	-2.7916	0.073798	0.037574	0.360402	1895	0	-2.7916	0.00691223
LOC102724862	4	0.97016	0.99978	1	17995	0	-1.1464	0.073798	0.037574	0.360402	1896	0	-1.1464	9.55553e-05
LOC100130357	4	0.40571	0.95773	1	10893	1	-3.6025	0.073798	0.037574	0.360402	1897	0	-3.6025	0.0187569
LOC100144595	4	0.73678	0.99355	1	14910	1	-3.6071	0.073798	0.037574	0.360402	1898	0	-3.6071	0.00281027
LOC100507462	4	0.38553	0.95433	1	10633	1	-2.3046	0.073798	0.037574	0.360402	1899	0	-2.3046	0.0203014
LRIT3	4	0.59205	0.98352	1	13242	1	-3.3513	0.073798	0.037574	0.360402	1900	0	-3.3513	0.0072168
LRMP	4	0.36971	0.95147	1	10458	2	-5.1327	0.073798	0.037574	0.360402	1901	0	-5.1327	0.0216049
LRR1	4	0.87354	0.99708	1	16093	1	-3.116	0.073798	0.037574	0.360402	1902	0	-3.116	0.00126999
LOC158434	4	0.44132	0.96326	1	11305	2	-5.8582	0.073798	0.037574	0.360402	1903	0	-5.8582	0.0162565
LOC388849	4	0.42098	0.96006	1	11056	1	-4.0032	0.073798	0.037574	0.360402	1904	0	-4.0032	0.0177016
LRCH2	4	0.28684	0.93012	1	9263	2	-5.2655	0.073798	0.037574	0.360402	1905	0	-5.2655	0.031461
FKBP1A	4	0.78638	0.99473	1	15263	1	-5.1197	0.073798	0.037574	0.360402	1906	0	-5.1197	0.00229478
FLOT1	4	0.40553	0.95773	1	10891	1	-4.8697	0.073798	0.037574	0.360402	1907	0	-4.8697	0.0187569
FNDC9	4	0.12505	0.77868	1	5472	2	-4.5357	0.073798	0.037574	0.360402	1908	0	-4.5357	0.108641
FHAD1	4	0.42466	0.96061	1	11106	1	-2.7596	0.073798	0.037574	0.360402	1909	0	-2.7596	0.0174529
FHIT	4	0.21645	0.88292	1	7716	2	-5.5543	0.073798	0.037574	0.360402	1910	0	-5.5543	0.0540786
FITM1	4	0.98681	0.99993	1	18497	0	-3.381	0.073798	0.037574	0.360402	1911	0	-3.381	3.04017e-05
FOXD4L3	4	0.98747	0.99993	1	18521	0	-1.6428	0.073798	0.037574	0.360402	1912	0	-1.6428	3.04017e-05
FOXJ2	4	0.99743	0.99998	1	18916	0	-1.7059	0.073798	0.037574	0.360402	1913	0	-1.7059	8.68598e-06
FOXN2	4	0.18395	0.84978	1	6966	3	-5.9826	0.073798	0.037574	0.360402	1914	0	-5.9826	0.0706935
FNTA	4	0.80619	0.9952	1	15424	1	-2.8147	0.073798	0.037574	0.360402	1915	0	-2.8147	0.00208963
FNTB	4	0.98661	0.99993	1	18490	0	-2.2622	0.073798	0.037574	0.360402	1916	0	-2.2622	3.04017e-05
FOXD1	4	0.99335	0.99996	1	18738	0	-0.67013	0.073798	0.037574	0.360402	1917	0	-0.67013	1.73721e-05
FGF12	4	0.30049	0.93684	1	9553	2	-3.5702	0.073798	0.037574	0.360402	1918	0	-3.5702	0.0283346
FGF13	4	0.88404	0.99752	1	16228	1	-4.6421	0.073798	0.037574	0.360402	1919	0	-4.6421	0.00107839
FGF2	4	0.9769	0.99987	1	18186	0	-0.48544	0.073798	0.037574	0.360402	1920	0	-0.48544	5.6462e-05
FERMT3	4	0.1146	0.7622	1	5199	2	-5.5159	0.073798	0.037574	0.360402	1921	0	-5.5159	0.117931
FEV	4	0.9448	0.99928	1	17355	0	-3.4172	0.073798	0.037574	0.360402	1922	0	-3.4172	0.000312805
FGD5	4	0.56004	0.97951	1	12809	1	-3.8	0.073798	0.037574	0.360402	1923	0	-3.8	0.00899113
FGF9	4	0.1816	0.84824	1	6921	1	-3.2811	0.073798	0.037574	0.360402	1924	0	-3.2811	0.0714813
FGFBP3	4	0.9175	0.9986	1	16743	1	-3.7944	0.073798	0.037574	0.360402	1925	0	-3.7944	0.000608438
FGFR4	4	0.61746	0.98658	1	13580	2	-5.4281	0.073798	0.037574	0.360402	1926	0	-5.4281	0.00586769
FGF22	4	0.57445	0.98121	1	12982	2	-3.4173	0.073798	0.037574	0.360402	1927	0	-3.4173	0.00823803
FGF23	4	0.033936	0.51074	1	2367	2	-4.3947	0.073798	0.037574	0.360402	1928	0	-4.3947	0.2918
FGF3	4	0.14353	0.80476	1	5957	1	-3.943	0.073798	0.037574	0.360402	1929	0	-3.943	0.0943336
GALNT1	4	0.24434	0.90691	1	8358	3	-5.8111	0.073798	0.037574	0.360402	1930	0	-5.8111	0.0424358
GALNT10	4	0.81234	0.99542	1	15466	1	-2.5967	0.073798	0.037574	0.360402	1931	0	-2.5967	0.00199364
GALP	4	0.55726	0.97922	1	12773	1	-2.2589	0.073798	0.037574	0.360402	1932	0	-2.2589	0.00911972
GAGE12C	4	0.99484	0.99997	1	18793	0	-2.0008	0.073798	0.037574	0.360402	1933	0	-2.0008	1.3029e-05
GAGE2A	4	0.9908	0.99995	1	18649	0	-0.14937	0.073798	0.037574	0.360402	1934	0	-0.14937	2.17153e-05
GALE	4	0.23346	0.8994	1	8105	3	-6.2077	0.073798	0.037574	0.360402	1935	0	-6.2077	0.0460471
GATA2	4	0.059327	0.65459	1	3628	1	-4.1246	0.073798	0.037574	0.360402	1936	0	-4.1246	0.184031
GBP1	4	0.44241	0.96334	1	11318	2	-4.8595	0.073798	0.037574	0.360402	1937	0	-4.8595	0.0162204
GCC1	4	0.98816	0.99993	1	18543	0	-3.5321	0.073798	0.037574	0.360402	1938	0	-3.5321	3.04017e-05
GAPDH	4	0.96279	0.99969	1	17790	0	-0.38442	0.073798	0.037574	0.360402	1939	0	-0.38442	0.000134652
GART	4	0.90514	0.99815	1	16525	1	-1.9226	0.073798	0.037574	0.360402	1940	0	-1.9226	0.000804189
GAS6	4	0.042164	0.57228	1	2810	2	-5.8635	0.073798	0.037574	0.360402	1941	0	-5.8635	0.242391
FRMD4B	4	0.22445	0.89129	1	7898	2	-5.5599	0.073798	0.037574	0.360402	1942	0	-5.5599	0.049981
FRS2	4	0.43316	0.96199	1	11202	2	-5.0456	0.073798	0.037574	0.360402	1943	0	-5.0456	0.0168294
FTSJ2	4	0.56034	0.97951	1	12813	2	-4.0624	0.073798	0.037574	0.360402	1944	0	-4.0624	0.00899113
FOXRED1	4	0.81298	0.99542	1	15472	1	-3.1012	0.073798	0.037574	0.360402	1945	0	-3.1012	0.00199364
FPGS	4	0.99895	0.99999	1	19009	0	-0.62883	0.073798	0.037574	0.360402	1946	0	-0.62883	4.34297e-06
FRG2	4	0.40996	0.95852	1	10945	1	-1.2183	0.073798	0.037574	0.360402	1947	0	-1.2183	0.0183988
GABRG3	4	0.4683	0.96766	1	11657	2	-5.3043	0.073798	0.037574	0.360402	1948	0	-5.3043	0.0142772
GADD45GIP1	4	0.95372	0.99945	1	17567	0	-3.5664	0.073798	0.037574	0.360402	1949	0	-3.5664	0.000238928
GAGE1	4	0.58347	0.98245	1	13120	2	-3.1752	0.073798	0.037574	0.360402	1950	0	-3.1752	0.00768954
FTSJ3	4	0.25611	0.91375	1	8612	3	-5.9863	0.073798	0.037574	0.360402	1951	0	-5.9863	0.0391726
FXR1	4	0.49994	0.972	1	12047	2	-5.4171	0.073798	0.037574	0.360402	1952	0	-5.4171	0.0123337
GABRA3	4	0.022922	0.4159	1	1689	3	-7.8592	0.073798	0.037574	0.360402	1953	0	-7.8592	0.381011
FAM124A	4	0.047511	0.60367	1	3071	2	-6.6453	0.073798	0.037574	0.360402	1954	0	-6.6453	0.2192
FAM127A	4	0.3984	0.95646	1	10803	2	-3.6904	0.073798	0.037574	0.360402	1955	0	-3.6904	0.0193332
FAM133B	4	0.95798	0.99954	1	17670	0	-4.3379	0.073798	0.037574	0.360402	1956	0	-4.3379	0.000199821
FABP7	4	0.19982	0.86802	1	7316	2	-6.0932	0.073798	0.037574	0.360402	1957	0	-6.0932	0.0614703
FAHD2A	4	0.92847	0.99882	1	16954	1	-2.7153	0.073798	0.037574	0.360402	1958	0	-2.7153	0.00051277
FAM109B	4	0.11421	0.76117	1	5188	3	-7.0329	0.073798	0.037574	0.360402	1959	0	-7.0329	0.118518
FAM189A1	4	0.59171	0.98352	1	13239	1	-4.7719	0.073798	0.037574	0.360402	1960	0	-4.7719	0.0072168
FAM20C	4	0.1206	0.77162	1	5364	1	-4.914	0.073798	0.037574	0.360402	1961	0	-4.914	0.112597
FAM218A	4	0.66498	0.99078	1	14274	2	-3.7017	0.073798	0.037574	0.360402	1962	0	-3.7017	0.00402277
FAM134A	4	0.46315	0.96673	1	11590	1	-2.4616	0.073798	0.037574	0.360402	1963	0	-2.4616	0.0146948
FAM153B	4	0.067084	0.67747	1	3920	2	-6.0615	0.073798	0.037574	0.360402	1964	0	-6.0615	0.16911
FAM157A	4	0.46734	0.96751	1	11640	2	-5.5294	0.073798	0.037574	0.360402	1965	0	-5.5294	0.0143445
EXOSC1	4	0.33576	0.94618	1	10074	1	-1.8549	0.073798	0.037574	0.360402	1966	0	-1.8549	0.0240262
EXOSC10	4	0.91992	0.99867	1	16782	1	-2.6474	0.073798	0.037574	0.360402	1967	0	-2.6474	0.000577996
EXOSC3	4	0.30369	0.93781	1	9623	1	-1.9785	0.073798	0.037574	0.360402	1968	0	-1.9785	0.0278851
ESCO1	4	0.067491	0.67826	1	3930	3	-7.5271	0.073798	0.037574	0.360402	1969	0	-7.5271	0.168604
ESF1	4	0.1636	0.83017	1	6468	2	-4.0517	0.073798	0.037574	0.360402	1970	0	-4.0517	0.080833
EVA1B	4	0.91578	0.99848	1	16707	1	-5.068	0.073798	0.037574	0.360402	1971	0	-5.068	0.00066063
F8A3	4	0.99889	0.99999	1	19006	0	-1.12	0.073798	0.037574	0.360402	1972	0	-1.12	4.34297e-06
FAAH	4	0.67639	0.9917	1	14431	1	-3.0804	0.073798	0.037574	0.360402	1973	0	-3.0804	0.00361969
FAAH2	4	0.9465	0.99931	1	17396	0	-3.736	0.073798	0.037574	0.360402	1974	0	-3.736	0.000299767
F2R	4	0.16385	0.83017	1	6475	3	-6.6614	0.073798	0.037574	0.360402	1975	0	-6.6614	0.080833
F8A1	4	0.98296	0.99991	1	18375	0	-1.4537	0.073798	0.037574	0.360402	1976	0	-1.4537	3.90883e-05
F8A2	4	0.18919	0.85933	1	7075	1	-2.0501	0.073798	0.037574	0.360402	1977	0	-2.0501	0.06584
FAXDC2	4	0.97877	0.99989	1	18252	0	-3.3731	0.073798	0.037574	0.360402	1978	0	-3.3731	4.7775e-05
FBF1	4	0.059283	0.65459	1	3623	3	-7.1252	0.073798	0.037574	0.360402	1979	0	-7.1252	0.184031
FBN2	4	0.68637	0.99222	1	14587	1	-4.6946	0.073798	0.037574	0.360402	1980	0	-4.6946	0.00339202
FAM96B	4	0.99996	1	1	19101	0	-0.14937	0.073798	0.037574	0.360402	1981	0	-0.14937	0
FANCF	4	0.88107	0.99747	1	16191	1	-2.1292	0.073798	0.037574	0.360402	1982	0	-2.1292	0.00110016
FAT4	4	0.24255	0.9066	1	8320	2	-5.6042	0.073798	0.037574	0.360402	1983	0	-5.6042	0.0425843
FCGR1A	4	0.69243	0.99239	1	14632	1	-2.367	0.073798	0.037574	0.360402	1984	0	-2.367	0.00331762
FDX1	4	0.99402	0.99996	1	18764	0	-2.289	0.073798	0.037574	0.360402	1985	0	-2.289	1.73721e-05
FDX1L	4	0.79076	0.9948	1	15305	1	-2.2769	0.073798	0.037574	0.360402	1986	0	-2.2769	0.00226422
FBXL15	4	0.88226	0.99747	1	16201	1	-2.4308	0.073798	0.037574	0.360402	1987	0	-2.4308	0.00110016
FBXL18	4	0.3673	0.95099	1	10427	2	-4.7472	0.073798	0.037574	0.360402	1988	0	-4.7472	0.021824
FBXO31	4	0.35771	0.94968	1	10310	2	-4.9916	0.073798	0.037574	0.360402	1989	0	-4.9916	0.0224227
FAM32A	4	0.036701	0.53193	1	2535	1	-4.7993	0.073798	0.037574	0.360402	1990	0	-4.7993	0.274146
FAM43A	4	0.38877	0.9547	1	10681	1	-4.3002	0.073798	0.037574	0.360402	1991	0	-4.3002	0.0201331
FAM47E	4	0.099782	0.7411	1	4784	2	-4.3648	0.073798	0.037574	0.360402	1992	0	-4.3648	0.130123
FAM24A	4	0.21092	0.87893	1	7593	2	-5.4425	0.073798	0.037574	0.360402	1993	0	-5.4425	0.0560457
FAM25A	4	0.99844	0.99999	1	18964	0	-2.8297	0.073798	0.037574	0.360402	1994	0	-2.8297	4.34297e-06
FAM25C	4	0.99809	0.99998	1	18944	0	-1.8997	0.073798	0.037574	0.360402	1995	0	-1.8997	8.68598e-06
FAM83H	4	0.84016	0.99625	1	15722	1	-4.116	0.073798	0.037574	0.360402	1996	0	-4.116	0.00163167
FAM86B1	4	0.83109	0.99594	1	15630	1	-4.0596	0.073798	0.037574	0.360402	1997	0	-4.0596	0.00176682
FAM89B	4	0.099065	0.74007	1	4764	2	-5.4052	0.073798	0.037574	0.360402	1998	0	-5.4052	0.130727
FAM49B	4	0.069099	0.68212	1	3975	3	-7.1839	0.073798	0.037574	0.360402	1999	0	-7.1839	0.166139
[truncated: 17,115 more rows]

## Sheet: BRD1732 MAGeCK sgRNA Summary
sgrna	Gene	control_count	treatment_count	control_mean	treat_mean	LFC	control_var	adj_var	score	p.low	p.high	p.twosided	FDR	high_in_treatment
GGTGCCAAATCTGTTTACAG	RNF19A	15.747	3.4914e+05	15.747	3.4914e+05	14.348	6.0945e+10	459.51	16287	1	0	0	0	TRUE
ATTATATAAGCAGCACATCG	RNF19A	16.831	1.6622e+05	16.831	1.6622e+05	13.186	1.3812e+10	524.49	7257.3	1	0	0	0	TRUE
AAGGCTCCCTTATCATATGG	UBE2L3	62.2	5.9614e+05	62.2	5.9614e+05	13.203	1.7765e+11	7176.6	7036.3	1	0	0	0	TRUE
GCCGCTTATGCACAAGTACG	RNF19B	829.46	7.9916e+06	829.46	7.9916e+06	13.232	3.1926e+13	1.3325e+06	6922.4	1	0	0	0	TRUE
ATAATGTATGCACTGCATCG	RNF19B	366.39	2.5302e+06	366.39	2.5302e+06	12.75	3.2001e+12	2.5603e+05	4999.8	1	0	0	0	TRUE
AATATCAAGCGAATATCATG	RNF19A	10.819	65370	10.819	65370	12.433	2.1359e+09	218.74	4419.2	1	0	0	0	TRUE
ACCCAAACATCGACGAAAAG	UBE2L3	112.43	5.5158e+05	112.43	5.5158e+05	12.248	1.5206e+11	23632	3587.3	1	0	0	0	TRUE
GATGTGCGCCCATTGTAACC	PDLIM5	911.86	3.7406e+06	911.86	3.7406e+06	12.001	6.9926e+12	1.6133e+06	2944.3	1	0	0	0	TRUE
TTGAAGAAATCCGCAAATGT	UBE2L3	35.057	1.3967e+05	35.057	1.3967e+05	11.919	9.7483e+09	2269.5	2931	1	0	0	0	TRUE
GCCCGAAGCTAACTTGTGAG	RNF19B	120.33	4.2083e+05	120.33	4.2083e+05	11.76	8.8499e+10	27096	2555.8	1	0	0	0	TRUE
GCGGACCGTACCCGGTACTC	C12orf10	97.642	2.5398e+05	97.642	2.5398e+05	11.33	3.2228e+10	17787	1903.6	1	0	0	0	TRUE
CAACGCTGGGTTGATTACGC	ODC1	76.112	1.6713e+05	76.112	1.6713e+05	11.082	1.3954e+10	10771	1609.6	1	0	0	0	TRUE
ATCTTGAACTCTAACCACAT	MRPL2	39.301	33269	39.301	33269	9.6892	5.5212e+08	2854	622.02	1	0	0	0	TRUE
AAGACACAACCCAAGCATAG	RNF19A	104.74	79765	104.74	79765	9.5591	3.1729e+09	20488	556.54	1	0	0	0	TRUE
TCCGCAACTGATCGTAGGTG	TCEB3B	72.909	39254	72.909	39254	9.0529	7.6757e+08	9878.8	394.2	1	0	0	0	TRUE
AATATGGGCTGGAATCTCGT	GLMN	7.1681	3786.2	7.1681	3786.2	8.8569	7.1405e+06	97.703	382.32	1	0	0	0	TRUE
AGATATTGACCATGAGACAG	YY1	1.058	423.73	1.058	423.73	7.6892	89326	2.957	245.8	1	0	0	0	TRUE
GACTGCCGAGTAATAGCCAG	WDR20	14.239	4497	14.239	4497	8.2054	1.0048e+07	376.36	231.07	1	0	0	0	TRUE
AGGTCACGTTCTGCACAAAG	FOXK1	157.69	40978	157.69	40978	8.0125	8.3314e+08	46734	188.83	1	0	0	0	TRUE
GTTCGTCTGAGTATTAAGGT	NHSL1	2.4586	474.61	2.4586	474.61	7.1034	1.1146e+05	12.887	131.53	1	0	0	0	TRUE
TGTTGAAGTCCAGAGACACG	UBE3C	127.1	19206	127.1	19206	7.2283	1.8201e+08	30254	109.69	1	0	0	0	TRUE
GAGGAAACGCAAGATGTACG	PRKAR1B	14.565	1536.8	14.565	1536.8	6.6264	1.1586e+06	393.64	76.725	1	0	0	0	TRUE
CAGCCACCATCACCACCAGA	UBALD1	62.266	5497.3	62.266	5497.3	6.4414	1.477e+07	7191.8	64.088	1	0	0	0	TRUE
CTTGAAAGGTGATCGGATCG	TACC1	143.29	11459	143.29	11459	6.3115	6.4018e+07	38527	57.648	1	0	0	0	TRUE
CAGAAACAGATCTCAGCCCC	LTB	0.16011	25.729	0.16011	25.729	4.5261	326.89	0.20201	56.889	1	0	0	0	TRUE
TCTCATGAATGCACTGAATG	ZNF260	0.95038	87.515	0.95038	87.515	5.5041	3746.7	2.4795	54.974	1	0	0	0	TRUE
GTAGACCACAAGGTAGTCGG	OTUB1	361.06	27308	361.06	27308	6.237	3.6306e+08	2.4857e+05	54.049	1	0	0	0	TRUE
GGCTTCGGTAGAGGAACCCG	PPM1E	0.6426	54.351	0.6426	54.351	5.0745	1442.3	1.3363	46.46	1	0	0	0	TRUE
GCAGGACGGGACCAGCAGAG	PALM2-AKAP2	8.005	505.62	8.005	505.62	5.8141	1.2381e+05	121.16	45.208	1	0	0	0	TRUE
GCTGGGAATAAATGTCCACC	STAT6	157.39	9832.7	157.39	9832.7	5.9561	4.6806e+07	46557	44.841	1	0	0	0	TRUE
CTTGACGTGGGCTATTGTGA	ZBTB2	122.7	7492.5	122.7	7492.5	5.9207	2.7157e+07	28184	43.899	1	0	0	0	TRUE
CCCCAAAGGATGGAGTCACA	CGREF1	8.9944	544.5	8.9944	544.5	5.7703	1.4339e+05	152.18	43.41	1	0	0	0	TRUE
GTCTGCGGGCGGAATCATGG	DNALI1	84.35	4717.2	84.35	4717.2	5.7887	1.0732e+07	13247	40.252	1	0	0	0	TRUE
GTTGGCGATTAGTGCTGGAC	SLC25A15	34.973	1890.4	34.973	1890.4	5.7164	1.7214e+06	2258.7	39.041	1	0	0	0	TRUE
GCGGTACGAGGCGGGCTACG	PROM2	19	1004.6	19	1004.6	5.6519	4.8568e+05	667.46	38.148	1	1.3232e-318	2.6464e-318	5.8551e-315	TRUE
TCCAAGACTGATAACAACCT	TMEM19	0.10909	13.756	0.10909	13.756	3.7338	93.118	0.12839	38.086	1	1.774e-317	3.548e-317	7.6319e-314	TRUE
TTAGAGTATTCACATCCCAA	WDR48	30.332	1568.5	30.332	1568.5	5.6466	1.183e+06	1698.3	37.326	1	4.1074e-305	8.2147e-305	1.7193e-301	TRUE
CAATAATGAGACATGCACAG	EDEM1	5.646	293.88	5.646	293.88	5.4715	41539	61.549	36.739	1	1.1201e-295	2.2402e-295	4.5651e-292	TRUE
TGCAGTAGTGAGAATCCACG	GPN2	0.10909	12.692	0.10909	12.692	3.6259	79.164	0.12839	35.116	1	3.0548e-270	6.1096e-270	1.2131e-266	TRUE
CCAACCGCCTGACCATCCAA	BRPF1	50.21	2401	50.21	2401	5.5517	2.7632e+06	4666.6	34.413	1	1.054e-259	2.108e-259	4.0809e-256	TRUE
CTTTGTACTTTGATACCAAG	PSMD11	62.312	2864.1	62.312	2864.1	5.5	3.925e+06	7202.6	33.013	1	3.3942e-239	6.7885e-239	1.2821e-235	TRUE
GGGCGCCGAGTCCTCCCGGG	PPP1R14C	23.439	962.24	23.439	962.24	5.3007	4.4067e+05	1014.4	29.476	1	3.7496e-191	7.4991e-191	1.3826e-187	TRUE
CCAAGAAAAGCATTGACACA	AARS	496.03	20531	496.03	20531	5.3684	2.0069e+08	4.7191e+05	29.164	1	3.5905e-187	7.1811e-187	1.2932e-183	TRUE
GGCCTGGTCACATTGCACTG	TG	0.47073	27.182	0.47073	27.182	4.2602	356.74	0.8407	29.132	1	1.0149e-186	2.0297e-186	3.5722e-183	TRUE
CTCCATCAGCCACCAAATGG	DLEU7	7.547	295.27	7.547	295.27	5.1153	41392	108.01	27.685	1	6.9085e-169	1.3817e-168	2.3776e-165	TRUE
AATTGTAATGATCAGATCTG	DEFB1	223.8	8466.2	223.8	8466.2	5.2352	3.3969e+07	94691	26.786	1	3.102e-158	6.204e-158	1.0444e-154	TRUE
CCAAGTCACAGCGACTGATG	LYZL6	12.077	431.21	12.077	431.21	5.0467	87837	271.72	25.427	1	8.2931e-143	1.6586e-142	2.7328e-139	TRUE
TCCAAGTGAAGTTCGAGTGG	PON1	14.596	497.21	14.596	497.21	4.9975	1.1646e+05	395.28	24.274	1	2.3788e-130	4.7577e-130	7.6754e-127	TRUE
AACATGGTCAACGTCTTGAA	GTF2H5	1.178	45.652	1.178	45.652	4.4209	988.96	3.5374	23.646	1	8.762e-124	1.7524e-123	2.7694e-120	TRUE
TTTGTTAAATGAGTGGGCCG	ATXN1L	292.22	9263.7	292.22	9263.7	4.9817	4.0244e+07	1.622e+05	22.276	1	4.1119e-110	8.2238e-110	1.2736e-106	TRUE
AGAACAATATGCCAGCAACA	RAB30	2.0898	69.566	2.0898	69.566	4.5134	2276.5	9.5999	21.778	1	2.5077e-105	5.0155e-105	7.6153e-102	TRUE
TGGCATAATTCATCATACCC	MTMR12	14.868	445.99	14.868	445.99	4.816	92932	410.04	21.29	1	9.0854e-101	1.8171e-100	2.706e-97	TRUE
TCAAACGGGAGATCTCTGGT	TFE3	0.10909	7.2081	0.10909	7.2081	2.8877	25.198	0.12839	19.812	1	1.8884e-87	3.7768e-87	5.5181e-84	TRUE
TCCCTTACTCTGTTTCGGGG	C8orf33	7.3518	205.17	7.3518	205.17	4.6256	19565	102.63	19.526	1	4.3171e-85	8.6342e-85	1.2382e-81	TRUE
GAAAGTATAGGTGAAGGTGA	ZNF519	0.53032	18.872	0.53032	18.872	3.6988	168.2	1.001	18.332	1	3.2497e-75	6.4995e-75	9.1509e-72	TRUE
GGGGAGCAAAAAGTCTCGAG	PSMD3	17.4	438.04	17.4	438.04	4.5765	88469	560.32	17.77	1	7.829e-71	1.5658e-70	2.1652e-67	TRUE
GGCTGCTAGTGAATGGAGCG	ADAMTS20	5.8961	147.38	5.8961	147.38	4.4274	10010	66.913	17.297	1	3.2506e-67	6.5012e-67	8.8322e-64	TRUE
TCGTTGGCCCCAGAACAGTG	HOXC10	0.53338	17.903	0.53338	17.903	3.6238	150.86	1.0096	17.287	1	4.167e-67	8.3341e-67	1.1127e-63	TRUE
GAATTATGAGTGTTTACCTG	ANKRD30B	133.99	3246.8	133.99	3246.8	4.5885	4.8448e+06	33654	16.968	1	9.2101e-65	1.842e-64	2.4176e-61	TRUE
GGTGCATATAGGCTGACTCG	PSMD8	3.3373	66.857	3.3373	66.857	3.9676	2017.4	22.667	13.342	1	8.7222e-41	1.7444e-40	2.2514e-37	TRUE
ATACTACTGAAATCTATTCG	DDI2	0.41564	11.505	0.41564	11.505	3.143	61.49	0.70337	13.223	1	4.6958e-40	9.3915e-40	1.1922e-36	TRUE
AGGGTTCAGAAAACCCCGAG	CCNT1	0.10909	4.7471	0.10909	4.7471	2.3735	10.756	0.12839	12.944	1	2.0504e-38	4.1008e-38	5.1218e-35	TRUE
TCATGTCTACAAAGATAACT	ZNF844	328.83	6003.2	328.83	6003.2	4.1862	1.6099e+07	2.0582e+05	12.507	1	4.4363e-36	8.8726e-36	1.0906e-32	TRUE
GAATGGCACGAATCCAAGAG	ALDH1A3	14.379	233.07	14.379	233.07	3.9279	23913	383.72	11.164	1	3.9813e-29	7.9625e-29	9.6343e-26	TRUE
ATAGAAAAGCTGCAAGCCTG	TNFAIP8L2-SCNM1	1.8979	31.779	1.8979	31.779	3.4997	446.43	8.0799	10.512	1	5.0815e-26	1.0163e-25	1.2108e-22	TRUE
ACGCCCGGGTCGGTACCTTG	WDR20	31.624	482.82	31.624	482.82	3.8905	1.0179e+05	1846.2	10.501	1	5.5526e-26	1.1105e-25	1.303e-22	TRUE
AAACCTGAGTGGTAACAACC	CALCOCO2	0.4547	9.477	0.4547	9.477	2.8484	40.701	0.79966	10.089	1	4.4288e-24	8.8577e-24	1.0237e-20	TRUE
ACATCAAGTTCAAAGAACTC	GNE	52.166	754	52.166	754	3.8279	2.4629e+05	5038.9	9.887	1	3.0819e-23	6.1639e-23	7.0193e-20	TRUE
CAGCAGTTACCATTGCTGCT	CISD1	1.052	17.341	1.052	17.341	3.1599	132.66	2.9296	9.5166	1	1.2241e-21	2.4482e-21	2.7476e-18	TRUE
GTGGGAAAGTCACCATCAAG	TECPR2	551.63	7694.6	551.63	7694.6	3.7996	2.5511e+07	5.848e+05	9.3406	1	6.2608e-21	1.2522e-20	1.3852e-17	TRUE
GCAGTAACAACCGTATCTTC	AIMP1	0.59301	10.724	0.59301	10.724	2.8796	51.315	1.1828	9.3148	1	8.6372e-21	1.7274e-20	1.8841e-17	TRUE
AGAGTTAAGGTACTCCATCT	VGLL3	142.14	1901.6	142.14	1901.6	3.7325	1.5479e+06	37906	9.0371	1	1.0487e-19	2.0973e-19	2.2557e-16	TRUE
GCAGCCAGTACTCACAGGGT	ZDHHC7	65.353	849.14	65.353	849.14	3.6795	3.0716e+05	7927	8.8033	1	8.6421e-19	1.7284e-18	1.8335e-15	TRUE
CGGGCGCAACATAGGAAGTG	RIPK3	6.7427	84.682	6.7427	84.682	3.4681	3037.3	86.754	8.3678	1	3.8342e-17	7.6685e-17	8.0247e-14	TRUE
CAGTATGTCACGCTCCACGA	MAST2	39.852	474.09	39.852	474.09	3.5397	94279	2934.8	8.0156	1	7.1256e-16	1.4251e-15	1.4714e-12	TRUE
AGTACCTGCATCGTCCAAGT	PHACTR3	5.4735	66.392	5.4735	66.392	3.38	1855.5	57.981	8.0003	1	8.1233e-16	1.6247e-15	1.6554e-12	TRUE
AAAGCACCACATCAGATGAC	IMMP2L	3.9915	48.651	3.9915	48.651	3.3143	997.22	31.741	7.9269	1	1.4774e-15	2.9548e-15	2.9335e-12	TRUE
TTTACTCCAGATTTAAAACC	USP1	13.428	158.54	13.428	158.54	3.4669	10528	335.1	7.9268	1	1.4627e-15	2.9254e-15	2.9335e-12	TRUE
GCTGAGCCCTCGCTTCCGTG	NDUFS8	0.24319	4.7848	0.24319	4.7848	2.2182	10.313	0.34066	7.7813	1	5.4252e-15	1.085e-14	1.0636e-11	TRUE
GGTATGGCACTAAAAGCAGT	CPNE8	233.29	2682.7	233.29	2682.7	3.5178	2.9997e+06	1.0297e+05	7.6332	1	1.4937e-14	2.9875e-14	2.8918e-11	TRUE
TGTCCGGTGAGGAATACGTG	ATXN7	0.10909	2.843	0.10909	2.843	1.7929	3.7372	0.12839	7.6299	1	1.8951e-14	3.7902e-14	3.6235e-11	TRUE
CCGATGATACTGGCGTAACT	SYF2	7.1856	79.469	7.1856	79.469	3.2973	2612.5	98.166	7.2956	1	1.9411e-13	3.8822e-13	3.6662e-10	TRUE
ACTTGGTTCCACTATCAAGG	MUC15	13.303	141.83	13.303	141.83	3.3199	8259.1	328.95	7.0862	1	8.9677e-13	1.7935e-12	1.6733e-09	TRUE
AGCAGTCGCCCAAAGAGGGG	MEGF9	48.407	488.11	48.407	488.11	3.3074	96671	4336	6.6775	1	1.5801e-11	3.1602e-11	2.9133e-08	TRUE
CTGAACCGGATAATTAGGGG	CSMD1	0.59822	7.7645	0.59822	7.7645	2.4552	25.678	1.1986	6.5459	1	4.1795e-11	8.359e-11	7.6153e-08	TRUE
GTTACAGTAAAGGCGGTTTG	C11orf30	0.26381	4.2233	0.26381	4.2233	2.0472	7.8387	0.3787	6.4342	1	9.321e-11	1.8642e-10	1.6593e-07	TRUE
CAGCCCAAACTGGTACCCGT	UBL5	0.77447	9.3649	0.77447	9.3649	2.5462	36.898	1.7858	6.4282	1	8.9785e-11	1.7957e-10	1.6169e-07	TRUE
GAAACAGGGAGTCTTTCCTG	LRRC37A2	0.10909	2.4069	0.10909	2.4069	1.6191	2.64	0.12839	6.4128	1	1.153e-10	2.3059e-10	2.0292e-07	TRUE
ATGTGCTACCCAGATCAAGG	TNFRSF11A	6.1562	60.134	6.1562	60.134	3.0947	1456.8	72.734	6.3292	1	1.6112e-10	3.2223e-10	2.8037e-07	TRUE
GGTCATTGTTCATGTAGCCG	TUBG2	28.237	268.97	28.237	268.97	3.207	28977	1471.7	6.2752	1	2.2696e-10	4.5392e-10	3.9056e-07	TRUE
CCCGAAATACCGGACAACGT	TOMM6	0.86002	9.8084	0.86002	9.8084	2.5388	40.037	2.1097	6.1607	1	5.0083e-10	1.0017e-09	8.431e-07	TRUE
AAATTGAAATTGGAAAATGG	RNF219	27.783	260.11	27.783	260.11	3.1814	26989	1424.8	6.1551	1	4.8768e-10	9.7535e-10	8.2998e-07	TRUE
GAGAGGCTGCAGGATAACTC	YIF1B	44.639	415.65	44.639	415.65	3.1905	68825	3685	6.1119	1	6.4036e-10	1.2807e-09	1.0664e-06	TRUE
ATGACCACGATGAGCGCCAG	NPFFR1	127.86	1172.1	127.86	1172.1	3.1865	5.4525e+05	30620	5.9677	1	1.5672e-09	3.1343e-09	2.582e-06	TRUE
CTGCTTATATCCATCTACCA	MAP3K9	47.539	419.78	47.539	419.78	3.1158	69281	4181.4	5.7566	1	5.5827e-09	1.1165e-08	9.1012e-06	TRUE
CAGTGACGGGGAACACCCCA	TMEM248	58.504	514.2	58.504	514.2	3.1141	1.0383e+05	6344.8	5.7209	1	6.8907e-09	1.3781e-08	1.1117e-05	TRUE
CGGCGGTGCTGGTTTCATGT	TGDS	37.565	323.9	37.565	323.9	3.0746	40994	2606.7	5.6083	1	1.3286e-08	2.6571e-08	2.1212e-05	TRUE
AAGTCAGGCAGGAAATTCGC	FAM83A	0.94444	9.7106	0.94444	9.7106	2.4616	38.422	2.4544	5.5955	1	1.5138e-08	3.0275e-08	2.3923e-05	TRUE
AATTAGTGCGGAATAAGAGT	ATRX	5.8484	51.168	5.8484	51.168	2.9293	1026.9	65.874	5.5838	1	1.5389e-08	3.0778e-08	2.4074e-05	TRUE
TGGTTCCCAAAATATAGTAG	SLC35D1	45.307	388.38	45.307	388.38	3.0719	58849	3796.5	5.5679	1	1.6765e-08	3.3531e-08	2.5965e-05	TRUE
AATTTCAAACCAGTGAGCCT	RNASE6	68.286	583.84	68.286	583.84	3.0774	1.329e+05	8658.9	5.5404	1	1.9636e-08	3.9271e-08	3.0109e-05	TRUE
GCGGCGGCGATTGGGTACCG	SIRT1	0.79857	8.0642	0.79857	8.0642	2.3333	26.395	1.8745	5.3068	1	7.7478e-08	1.5496e-07	0.0001165	TRUE
GGCCACCCATTGAGAAAACA	FAM71D	7.6534	63.52	7.6534	63.52	2.8984	1560.6	111	5.3028	1	7.4436e-08	1.4887e-07	0.00011302	TRUE
AAGAGGTCAGAATCATGCGC	TMEM217	13.64	108.86	13.64	108.86	2.9077	4533.8	345.67	5.1217	1	1.9699e-07	3.9398e-07	0.00029336	TRUE
TTGACCAGATCCATGACTGT	STX17	43.52	339.06	43.52	339.06	2.9333	43671	3501.8	4.9942	1	3.8416e-07	7.6831e-07	0.00056663	TRUE
AATATTGACCAGAGCCAATG	WEE2	195.13	1514.7	195.13	1514.7	2.9501	8.706e+05	71810	4.9241	1	5.5254e-07	1.1051e-06	0.00080731	TRUE
TTGAATACAGCTATTCACGA	PDCL2	14.837	113.61	14.837	113.61	2.8554	4877.9	408.32	4.888	1	6.6269e-07	1.3254e-06	0.00095919	TRUE
CCTGGACCTACCTGACAGCG	GRB10	0.96576	8.7145	0.96576	8.7145	2.3051	30.022	2.5453	4.8569	1	8.1932e-07	1.6386e-06	0.0011749	TRUE
TGCTGCCAGATCAGCTCCTG	KRTAP1-5	0.75465	7.0412	0.75465	7.0412	2.1962	19.761	1.7144	4.8013	1	1.0981e-06	2.1962e-06	0.0015224	TRUE
CAGACATGGTACCTGCGCCT	MOB4	4.3188	33.393	4.3188	33.393	2.693	422.66	36.856	4.7891	1	1.0996e-06	2.1993e-06	0.0015224	TRUE
GATTTCAAGCGAATGAAGAA	CTAGE1	36.393	273.15	36.393	273.15	2.8741	28028	2446.3	4.7869	1	1.101e-06	2.202e-06	0.0015224	TRUE
ATAGCCATTGAAATGGATAA	FRG1	37243	0	37243	0	-15.185	6.9352e+08	2.8944e+09	4.7468	1.0333e-06	1	2.0667e-06	0.0014682	FALSE
GTTCCATGGACGTTACGCCC	ALG14	33372	0.13515	33372	0.13515	-14.843	5.5683e+08	2.3189e+09	4.7225	1.1651e-06	1	2.3302e-06	0.0015968	FALSE
CTGGATGCGGAGTCTACGAT	C21orf33	14.137	104.52	14.137	104.52	2.8013	4084.3	371.04	4.6921	1	1.7595e-06	3.5191e-06	0.0019221	TRUE
CACGCCGCTAACCACCACCC	POU3F2	24696	0.1338	24696	0.1338	-14.411	3.0495e+08	1.2624e+09	4.6628	1.5598e-06	1	3.1195e-06	0.0019221	FALSE
CTGGACGACCGCCACGACAG	NFKBIA	32081	0.19391	32081	0.19391	-14.714	5.1457e+08	2.1413e+09	4.6404	1.7391e-06	1	3.4782e-06	0.0019221	FALSE
ACATACTCTAAGTCAGGCAG	RAD21	36453	0.23386	36453	0.23386	-14.851	6.6441e+08	2.7718e+09	4.6281	1.8453e-06	1	3.6905e-06	0.0019221	FALSE
ACACATGAAGTGGTCACATG	WFIKKN2	19927	0.14269	19927	0.14269	-14.09	1.9854e+08	8.1844e+08	4.605	2.0625e-06	1	4.1251e-06	0.0019221	FALSE
AACATCAACATAGTACCAGG	COL11A1	17060	0.1338	17060	0.1338	-13.877	1.4552e+08	5.9806e+08	4.5859	2.2598e-06	1	4.5195e-06	0.0019221	FALSE
AGGCTAAGTGTAGACACGTG	NFKBIA	71203	0.58851	71203	0.58851	-15.452	2.5349e+09	1.0716e+10	4.5757	2.3736e-06	1	4.7473e-06	0.0019221	FALSE
GCGGTCCTTGCCCATCAACC	C9orf129	15666	0.14269	15666	0.14269	-13.743	1.2271e+08	5.0347e+08	4.5546	2.6249e-06	1	5.2498e-06	0.0019221	FALSE
CCCCGGAGCGCAGTCCCCGA	PHF10	14221	0	14221	0	-13.796	1.0112e+08	4.1409e+08	4.5477	2.712e-06	1	5.4239e-06	0.0019221	FALSE
AGGTCTAGCCGTTCAAGTAA	DDX6	14182	0	14182	0	-13.792	1.0057e+08	4.118e+08	4.5471	2.7194e-06	1	5.4389e-06	0.0019221	FALSE
GTAATAACCAGAGAGCCGAG	PCDHB6	14231	0.13515	14231	0.13515	-13.614	1.0125e+08	4.1463e+08	4.5457	2.7375e-06	1	5.4749e-06	0.0019221	FALSE
ATTCTTCATACCAGGACCAG	PTEN	14069	0	14069	0	-13.78	9.8973e+07	4.052e+08	4.5454	2.7413e-06	1	5.4827e-06	0.0019221	FALSE
TTGGCACGCCTAAAACTCGT	RBM39	13691	0	13691	0	-13.741	9.3724e+07	3.835e+08	4.5397	2.8172e-06	1	5.6344e-06	0.0019221	FALSE
TGAGAAGGCCACGATCTCCA	SMIM5	14532	0.14269	14532	0.14269	-13.635	1.0559e+08	4.3255e+08	4.5387	2.8303e-06	1	5.6605e-06	0.0019221	FALSE
ATTACAAAGCTTCTTTAGCG	RAD54L	13611	0	13611	0	-13.733	9.2636e+07	3.7901e+08	4.5384	2.8337e-06	1	5.6675e-06	0.0019221	FALSE
ACAGGGAATCGACGACCTGG	RASL11A	13409	0	13409	0	-13.711	8.9907e+07	3.6773e+08	4.5353	2.8765e-06	1	5.7531e-06	0.0019221	FALSE
AGGATGTGTCCACTGAACGT	HRC	13150	0	13150	0	-13.683	8.646e+07	3.535e+08	4.5311	2.9334e-06	1	5.8669e-06	0.0019221	FALSE
TCACAGCATTCCCGTTAGCA	PTMA	13123	0.13515	13123	0.13515	-13.497	8.6105e+07	3.5204e+08	4.5286	2.969e-06	1	5.9381e-06	0.0019221	FALSE
CAAGAAGCCGTGGAAATGCG	ZNF835	11918	0.1338	11918	0.1338	-13.36	7.102e+07	2.8981e+08	4.5103	3.2373e-06	1	6.4746e-06	0.0019221	FALSE
ACACCAGGATTACCTCAGTG	DCP2	65731	0.76137	65731	0.76137	-15.188	2.1602e+09	9.1177e+09	4.5045	3.3271e-06	1	6.6543e-06	0.0019221	FALSE
AGGTAGCCTTGTCACTACAA	OR6M1	11453	0	11453	0	-13.484	6.5584e+07	2.6742e+08	4.5018	3.3691e-06	1	6.7382e-06	0.0019221	FALSE
TGGGGAACGGGACCATACTG	OR2A7	11288	0	11288	0	-13.463	6.3708e+07	2.5969e+08	4.4987	3.4185e-06	1	6.8369e-06	0.0019221	FALSE
GTACGACCCAAAGAATGAGG	NUCB1	11935	0.14269	11935	0.14269	-13.351	7.1219e+07	2.9063e+08	4.4969	3.4476e-06	1	6.8952e-06	0.0019221	FALSE
GCTAACCCAGATTGACCTTG	SLITRK6	11149	0	11149	0	-13.445	6.2149e+07	2.5327e+08	4.4961	3.4612e-06	1	6.9224e-06	0.0019221	FALSE
TTGTTGTCATCTGTGAGCGG	DNTTIP1	11630	0.14269	11630	0.14269	-13.313	6.7626e+07	2.7583e+08	4.4914	3.5382e-06	1	7.0764e-06	0.0019221	FALSE
CATCGCTCATCCTTTACACG	FSD1L	10812	0	10812	0	-13.4	5.8444e+07	2.3803e+08	4.4895	3.5694e-06	1	7.1389e-06	0.0019221	FALSE
TATTCTCAAGATGGCTGACA	RPP14	10777	0	10777	0	-13.396	5.8074e+07	2.3651e+08	4.4888	3.5808e-06	1	7.1616e-06	0.0019221	FALSE
AAATAATTTGGACAATACTG	NCOR1	16242	0.20369	16242	0.20369	-13.72	1.319e+08	5.4153e+08	4.4869	3.6138e-06	1	7.2276e-06	0.0019221	FALSE
TGTCGCTTGCTGTGGACGAA	FGD6	10675	0	10675	0	-13.382	5.6981e+07	2.3201e+08	4.4868	3.6151e-06	1	7.2302e-06	0.0019221	FALSE
ATGATGGGACAACACCCGAA	FUBP1	10453	0.1338	10453	0.1338	-13.171	5.4629e+07	2.2235e+08	4.4823	3.6922e-06	1	7.3844e-06	0.0019221	FALSE
CCCCGCGATCACCAACGGGT	GGACT	35472	0.45547	35472	0.45547	-14.573	6.2911e+08	2.6231e+09	4.4822	3.6935e-06	1	7.387e-06	0.0019221	FALSE
GGATCTGATCACACCCACAG	CHD7	10384	0	10384	0	-13.342	5.3916e+07	2.1942e+08	4.4809	3.7166e-06	1	7.4332e-06	0.0019221	FALSE
CTGCCGTTCGTGGTACACGG	JOSD2	10832	0.14269	10832	0.14269	-13.211	5.8664e+07	2.3894e+08	4.4762	3.7995e-06	1	7.5989e-06	0.0019221	FALSE
TCTTGGCGTAGTGCAATGGG	OR1M1	33567	0.45235	33567	0.45235	-14.496	5.6336e+08	2.3464e+09	4.4719	3.8769e-06	1	7.7537e-06	0.0019221	FALSE
TGTGTAAGCATACTGCACCA	KLHL4	14040	0.19215	14040	0.19215	-13.524	9.8554e+07	4.0347e+08	4.4681	3.9451e-06	1	7.8901e-06	0.0019221	FALSE
ACCCATATATGCTGCCGCAC	Nontarget66	9666	0	9666	0	-13.239	4.6715e+07	1.8984e+08	4.4655	3.9934e-06	1	7.9869e-06	0.0019221	FALSE
GGTCACCACCAAATCAAGCA	FAM19A4	9502.8	0.1338	9502.8	0.1338	-13.033	4.5151e+07	1.8343e+08	4.4619	4.0621e-06	1	8.1243e-06	0.0019221	FALSE
ATAAAGACCATACTTCTCAG	XRN1	46504	0.66011	46504	0.66011	-14.774	1.0813e+09	4.5327e+09	4.4609	4.0806e-06	1	8.1612e-06	0.0019221	FALSE
AGTACGACTGCGAACAGCGA	KEAP1	10050	0.14269	10050	0.14269	-13.103	5.0496e+07	2.0537e+08	4.4601	4.0959e-06	1	8.1917e-06	0.0019221	FALSE
TCTGGGTGAGAACTCAGTGG	ELK4	9481.5	0.13515	9481.5	0.13515	-13.028	4.4948e+07	1.826e+08	4.4593	4.1123e-06	1	8.2245e-06	0.0019221	FALSE
AAGATGTTGGACTTAGCATG	KIAA0408	9365.7	0.1338	9365.7	0.1338	-13.012	4.3857e+07	1.7812e+08	4.4588	4.1218e-06	1	8.2435e-06	0.0019221	FALSE
TGTTCTTAAGACAAGCAGTG	ZNF652	13393	0.19215	13393	0.19215	-13.456	8.968e+07	3.6681e+08	4.458	4.136e-06	1	8.2721e-06	0.0019221	FALSE
TGATTATGAGCAACCACTGG	CDC25A	9205.4	0	9205.4	0	-13.168	4.237e+07	1.7202e+08	4.4551	4.1937e-06	1	8.3873e-06	0.0019221	FALSE
GCAGCTCCACGATTCGTCGG	EDC4	9191	0	9191	0	-13.166	4.2237e+07	1.7147e+08	4.4547	4.2003e-06	1	8.4006e-06	0.0019221	FALSE
ATCAGTTTCTATGACGACAT	ENOSF1	9152.2	0	9152.2	0	-13.16	4.1881e+07	1.7002e+08	4.4538	4.2181e-06	1	8.4362e-06	0.0019221	FALSE
GCTGGATCTGCAGCAACACT	KLF15	9734.5	0.14269	9734.5	0.14269	-13.057	4.7379e+07	1.9257e+08	4.4533	4.2288e-06	1	8.4575e-06	0.0019221	FALSE
TGACCATTGCTATAAACATG	UBE2W	8992.5	0	8992.5	0	-13.135	4.0433e+07	1.6408e+08	4.45	4.2932e-06	1	8.5863e-06	0.0019221	FALSE
TGGAAGGTGGGCCTAACTCG	RIPK4	8895.3	0	8895.3	0	-13.119	3.9563e+07	1.6051e+08	4.4477	4.3402e-06	1	8.6804e-06	0.0019221	FALSE
CACCATCACTGTCTAGAGCA	PHF10	9423.1	0.14269	9423.1	0.14269	-13.01	4.4396e+07	1.8033e+08	4.4463	4.3688e-06	1	8.7376e-06	0.0019221	FALSE
CATTGCGGCTCATATCAAGA	DYNLL1	8828.7	0	8828.7	0	-13.108	3.8973e+07	1.5809e+08	4.4461	4.373e-06	1	8.7461e-06	0.0019221	FALSE
TCCTCACCTAAAGTGCAATA	Nontarget859	8757.7	0	8757.7	0	-13.097	3.8349e+07	1.5554e+08	4.4443	4.4085e-06	1	8.817e-06	0.0019221	FALSE
AGCTCACAGGCACTTCCAAG	FAM129C	9324.9	0.14269	9324.9	0.14269	-12.995	4.3475e+07	1.7656e+08	4.444	4.4149e-06	1	8.8299e-06	0.0019221	FALSE
TAGAACTGAGCGACAGCATG	BCAM	8760.5	0.13515	8760.5	0.13515	-12.914	3.8372e+07	1.5564e+08	4.4422	4.4514e-06	1	8.9029e-06	0.0019221	FALSE
TCAGTCTGAAAAGGCCGCTG	ZNF3	8666.5	0.13515	8666.5	0.13515	-12.899	3.7553e+07	1.5228e+08	4.4399	4.4999e-06	1	8.9997e-06	0.0019221	FALSE
TGTACGAAAGACTTGAAACA	AK6	8495.5	0	8495.5	0	-13.053	3.6087e+07	1.4628e+08	4.4378	4.5449e-06	1	9.0897e-06	0.0019221	FALSE
TGCTGGTGTACTGTTGAGGG	CYP11B1	8402.7	0	8402.7	0	-13.037	3.5303e+07	1.4307e+08	4.4354	4.5952e-06	1	9.1904e-06	0.0019221	FALSE
GTTCATGACGCTCTGCAAGC	C10orf105	8216.4	0.1338	8216.4	0.1338	-12.823	3.3753e+07	1.3673e+08	4.4306	4.6996e-06	1	9.3992e-06	0.0019221	FALSE
ACATGGCCACGAGCAACAGT	MON1B	8286.3	0.13515	8286.3	0.13515	-12.834	3.433e+07	1.3909e+08	4.4302	4.7068e-06	1	9.4136e-06	0.0019221	FALSE
CATGCCATAAGACGTTACGC	ERMARD	8145.8	0.1338	8145.8	0.1338	-12.811	3.3176e+07	1.3437e+08	4.4287	4.7405e-06	1	9.4809e-06	0.0019221	FALSE
AACTCTACAGCTTTACTGGG	NXPH3	8095.6	0.1338	8095.6	0.1338	-12.802	3.2768e+07	1.327e+08	4.4274	4.7699e-06	1	9.5398e-06	0.0019221	FALSE
GGCACTTCACAAGCTCAGTG	SLC25A2	8078.8	0	8078.8	0	-12.98	3.2633e+07	1.3215e+08	4.4269	4.7799e-06	1	9.5597e-06	0.0019221	FALSE
AGCTGCGACGCAGACGACGA	LCMT1	7993.3	0	7993.3	0	-12.965	3.1946e+07	1.2934e+08	4.4246	4.8311e-06	1	9.6621e-06	0.0019221	FALSE
CGGGACGTCGCGAAAATGTA	Nontarget428	8056.2	0.13515	8056.2	0.13515	-12.793	3.245e+07	1.314e+08	4.4241	4.8415e-06	1	9.683e-06	0.0019221	FALSE
CCCCGCTCACCGTAAGTGAA	FXYD1	7932	0	7932	0	-12.954	3.1459e+07	1.2734e+08	4.4229	4.8685e-06	1	9.7369e-06	0.0019221	FALSE
TCATGACTTCGAAAGGATGT	ZNF709	7922.6	0	7922.6	0	-12.952	3.1384e+07	1.2704e+08	4.4227	4.8743e-06	1	9.7486e-06	0.0019221	FALSE
ACTTGCCACAAGTCTTGACG	TRAF2	1.4425e+05	2.498	1.4425e+05	2.498	-15.332	1.0404e+10	4.46e+10	4.4187	4.9647e-06	1	9.9294e-06	0.0019221	FALSE
GCCACTGATAGGAACCCTAG	FGF5	7682.3	0	7682.3	0	-12.908	2.9508e+07	1.1938e+08	4.416	5.0271e-06	0.99999	1.0054e-05	0.0019221	FALSE
TCCTGCTGTACCAAGTGACA	PARS2	7641.1	0	7641.1	0	-12.9	2.9193e+07	1.1809e+08	4.4148	5.0542e-06	0.99999	1.0108e-05	0.0019221	FALSE
GTGTCCGCAGAGGCCGAGCA	MXD4	7599.6	0.1338	7599.6	0.1338	-12.711	2.8876e+07	1.1679e+08	4.4137	5.0819e-06	0.99999	1.0164e-05	0.0019221	FALSE
AAGCAAACTTTACGTTCTCG	HNMT	7549.6	0	7549.6	0	-12.882	2.8498e+07	1.1525e+08	4.4122	5.1156e-06	0.99999	1.0231e-05	0.0019221	FALSE
GTACTGACCATGTGCAACGG	TNRC18	10830	0.19215	10830	0.19215	-13.149	5.8643e+07	2.3886e+08	4.4122	5.1171e-06	0.99999	1.0234e-05	0.0019221	FALSE
TCAACCCCAGCGCACCGTTG	Nontarget839	33009	0.58739	33009	0.58739	-14.344	5.4478e+08	2.2683e+09	4.4121	5.1195e-06	0.99999	1.0239e-05	0.0019221	FALSE
CCAATGGAGCATCCTACGCA	PSMD8	8001.5	0.14269	8001.5	0.14269	-12.774	3.2011e+07	1.2961e+08	4.4109	5.1468e-06	0.99999	1.0294e-05	0.0019221	FALSE
GACTGACAGCAGGTCCGTGT	CDK2AP2	7330.9	0	7330.9	0	-12.84	2.6871e+07	1.0861e+08	4.4058	5.2686e-06	0.99999	1.0537e-05	0.0019221	FALSE
TTACTTTGGTAGGTTGACTG	SPINK6	7300.9	0	7300.9	0	-12.834	2.6651e+07	1.0771e+08	4.405	5.2903e-06	0.99999	1.0581e-05	0.0019221	FALSE
ACAGTCAGAACCATCTTCGG	FGA	7290	0	7290	0	-12.832	2.6572e+07	1.0739e+08	4.4046	5.2982e-06	0.99999	1.0596e-05	0.0019221	FALSE
GCTGAATAGGTGCATTCGCT	RASL11B	7245.1	0	7245.1	0	-12.823	2.6245e+07	1.0605e+08	4.4033	5.3311e-06	0.99999	1.0662e-05	0.0019221	FALSE
TCACACACTGGAGCACTGTG	MIR1-1HG	7238.1	0.1338	7238.1	0.1338	-12.64	2.6194e+07	1.0585e+08	4.4031	5.3363e-06	0.99999	1.0673e-05	0.0019221	FALSE
ACTGTAACTTAGGAATACTG	SNX19	7103.2	0	7103.2	0	-12.794	2.5227e+07	1.019e+08	4.399	5.4379e-06	0.99999	1.0876e-05	0.0019221	FALSE
CCAGTAAACGTGGCTAACAA	MTUS1	7067.4	0.1338	7067.4	0.1338	-12.606	2.4973e+07	1.0087e+08	4.3979	5.4654e-06	0.99999	1.0931e-05	0.0019221	FALSE
TTGCCCATCCTGGTGTACAA	LOC100505549	7049.9	0	7049.9	0	-12.784	2.485e+07	1.0036e+08	4.3973	5.479e-06	0.99999	1.0958e-05	0.0019221	FALSE
GAATGCCCTCGGTAACACAG	CHCHD7	7512.5	0.14269	7512.5	0.14269	-12.683	2.8218e+07	1.1411e+08	4.3972	5.4826e-06	0.99999	1.0965e-05	0.0019221	FALSE
AGAACCGAGAGTTAAAGATG	EDC4	3.738e+05	7.1672	3.738e+05	7.1672	-15.482	6.9861e+10	3.0517e+11	4.3971	5.4841e-06	0.99999	1.0968e-05	0.0019221	FALSE
GGTTAAGATAGATATCCACT	PGM5	6979	0.1338	6979	0.1338	-12.588	2.4352e+07	9.8333e+07	4.3951	5.5348e-06	0.99999	1.107e-05	0.0019221	FALSE
GCATGGAGATGACCCGCAGG	CKB	6978.5	0	6978.5	0	-12.769	2.435e+07	9.832e+07	4.3951	5.5352e-06	0.99999	1.107e-05	0.0019221	FALSE
CCACCGTTCGACGCCCACGT	SHROOM2	7400.8	0.14269	7400.8	0.14269	-12.661	2.7385e+07	1.1071e+08	4.3939	5.5655e-06	0.99999	1.1131e-05	0.0019221	FALSE
GTTCCAGCTAGGGTGTGTAA	CTRL	6921.1	0.1338	6921.1	0.1338	-12.576	2.395e+07	9.6694e+07	4.3933	5.5812e-06	0.99999	1.1162e-05	0.0019221	FALSE
AATTAAGAGTGGATGCATCA	OSER1	22369	0.4355	22369	0.4355	-13.928	2.5018e+08	1.0337e+09	4.3924	5.6061e-06	0.99999	1.1212e-05	0.0019221	FALSE
GAACTTCGAATGCAGCAGAA	URGCP	6847.5	0	6847.5	0	-12.742	2.3444e+07	9.4626e+07	4.391	5.6414e-06	0.99999	1.1283e-05	0.0019221	FALSE
TTGGCACCATGAATGGCCGT	KLHL4	6840.6	0	6840.6	0	-12.74	2.3397e+07	9.4435e+07	4.3908	5.647e-06	0.99999	1.1294e-05	0.0019221	FALSE
TACGTGTACGACCTGTCCAA	DESI1	6902.6	0.13515	6902.6	0.13515	-12.57	2.3822e+07	9.6172e+07	4.3906	5.6525e-06	0.99999	1.1305e-05	0.0019221	FALSE
ACTTCCAGGACTGCTAAAGA	ABCF3	6778.5	0	6778.5	0	-12.727	2.2974e+07	9.2711e+07	4.3888	5.6989e-06	0.99999	1.1398e-05	0.0019221	FALSE
ACATGGACAACTCTTCCGGG	SIX3	6770.1	0.1338	6770.1	0.1338	-12.544	2.2916e+07	9.2479e+07	4.3885	5.706e-06	0.99999	1.1412e-05	0.0019221	FALSE
TGGAAATCGACTGTGCGCTT	Nontarget923	7214.1	0.14269	7214.1	0.14269	-12.624	2.6021e+07	1.0514e+08	4.3884	5.7099e-06	0.99999	1.142e-05	0.0019221	FALSE
CTAGCTAATAGACATAATCA	RCOR3	6819.6	0.13515	6819.6	0.13515	-12.553	2.3253e+07	9.3852e+07	4.3879	5.7214e-06	0.99999	1.1443e-05	0.0019221	FALSE
GGTTGTGGCTCAGCAGCCAG	CCDC129	6706.9	0	6706.9	0	-12.712	2.2491e+07	9.0743e+07	4.3865	5.7599e-06	0.99999	1.152e-05	0.0019221	FALSE
CGAAGTCTTTCTTAGATGGT	Nontarget376	6692.6	0	6692.6	0	-12.709	2.2395e+07	9.0353e+07	4.386	5.7722e-06	0.99999	1.1544e-05	0.0019221	FALSE
TGCTGACGTAGATGTCACGG	DCAF15	6726.2	0.13515	6726.2	0.13515	-12.533	2.262e+07	9.1273e+07	4.3849	5.801e-06	0.99999	1.1602e-05	0.0019221	FALSE
GGACAACACTCTCATCGACA	NANP	6536	0	6536	0	-12.674	2.136e+07	8.6136e+07	4.3809	5.9107e-06	0.99999	1.1821e-05	0.0019221	FALSE
AGGAATTGAATGATCTGGCA	UBE2D2	6518.7	0	6518.7	0	-12.671	2.1247e+07	8.5675e+07	4.3803	5.9265e-06	0.99999	1.1853e-05	0.0019221	FALSE
TCTGGCGGGCGAGCTCACGC	SERF2	6436.8	0	6436.8	0	-12.652	2.0716e+07	8.3514e+07	4.3775	6.0021e-06	0.99999	1.2004e-05	0.0019221	FALSE
TGCCGGCTGGACTACATCTA	LSM14B	6429.9	0	6429.9	0	-12.651	2.0672e+07	8.3335e+07	4.3773	6.0085e-06	0.99999	1.2017e-05	0.0019221	FALSE
AAAGTCGGGATCCTACACCT	XAGE1E	6470.3	0.13515	6470.3	0.13515	-12.477	2.0932e+07	8.4396e+07	4.3765	6.031e-06	0.99999	1.2062e-05	0.0019221	FALSE
TTGGCAGCTTCAAGTATACA	SAAL1	6397	0	6397	0	-12.643	2.0461e+07	8.2476e+07	4.3762	6.0395e-06	0.99999	1.2079e-05	0.0019221	FALSE
ACAGAATTGATACTAACTGG	FBXW7	6391.6	0	6391.6	0	-12.642	2.0426e+07	8.2336e+07	4.376	6.0446e-06	0.99999	1.2089e-05	0.0019221	FALSE
ACCCATCGCACAGCCGTGTA	RER1	6375.9	0.1338	6375.9	0.1338	-12.457	2.0325e+07	8.1926e+07	4.3754	6.0595e-06	0.99999	1.2119e-05	0.0019221	FALSE
GCTTGTGGCTAACTTGCGTG	ARRDC3	6271.2	0	6271.2	0	-12.615	1.9664e+07	7.9233e+07	4.3718	6.1609e-06	0.99999	1.2322e-05	0.0019221	FALSE
CAAGATCTACCACCCCAACG	UBE2L6	6268.2	0.1338	6268.2	0.1338	-12.433	1.9644e+07	7.9155e+07	4.3717	6.1639e-06	0.99999	1.2328e-05	0.0019221	FALSE
GTCCATTACTAGTAACATCG	YTHDF2	10937	0.23589	10937	0.23589	-13.111	5.9803e+07	2.4363e+08	4.3697	6.2207e-06	0.99999	1.2441e-05	0.0019221	FALSE
AGGAGGGCAAGCAAAAGTGT	WFDC10B	6071.2	0	6071.2	0	-12.568	1.843e+07	7.4213e+07	4.3647	6.3643e-06	0.99999	1.2729e-05	0.0019221	FALSE
CATCATCCTCCTATCAGAGG	DFFA	6031	0	6031	0	-12.558	1.8186e+07	7.3223e+07	4.3633	6.4068e-06	0.99999	1.2814e-05	0.0019221	FALSE
AGTGCACAGGCTCTAACGAG	CLDN17	6006.9	0	6006.9	0	-12.553	1.8041e+07	7.2633e+07	4.3624	6.4325e-06	0.99999	1.2865e-05	0.0019221	FALSE
AGAGACAGAGACTTACTCAG	LACRT	30388	0.68392	30388	0.68392	-14.139	4.617e+08	1.9192e+09	4.3609	6.4762e-06	0.99999	1.2952e-05	0.0019221	FALSE
GAAGGCTGGTGCGACGACCA	C15orf40	5994.1	0.13515	5994.1	0.13515	-12.367	1.7964e+07	7.2321e+07	4.3597	6.5112e-06	0.99999	1.3022e-05	0.0019221	FALSE
GTCCGCGACACCGTGTCGGG	SPDEF	5991.8	0.13515	5991.8	0.13515	-12.366	1.795e+07	7.2265e+07	4.3596	6.5137e-06	0.99999	1.3027e-05	0.0019221	FALSE
AGCAGTCCCACAGAGAGGAA	TCHHL1	5893.5	0	5893.5	0	-12.525	1.7366e+07	6.9889e+07	4.3582	6.5566e-06	0.99999	1.3113e-05	0.0019221	FALSE
CCAGTACCGCCAGCTAAACC	CLVS1	5874.7	0	5874.7	0	-12.521	1.7256e+07	6.9442e+07	4.3575	6.5776e-06	0.99999	1.3155e-05	0.0019221	FALSE
GTGACTTTGGACTGTCCATG	BMPR2	5850.8	0	5850.8	0	-12.515	1.7116e+07	6.8872e+07	4.3566	6.6045e-06	0.99999	1.3209e-05	0.0019221	FALSE
AGAGATGCAACAGGACTCGG	DYNLL1	5849	0	5849	0	-12.514	1.7105e+07	6.8828e+07	4.3565	6.6066e-06	0.99999	1.3213e-05	0.0019221	FALSE
TGACGATAATGTAGGGGTAA	SESN1	5817.1	0	5817.1	0	-12.506	1.6919e+07	6.8072e+07	4.3553	6.6429e-06	0.99999	1.3286e-05	0.0019221	FALSE
TAAAATCCATATGTCTGCTG	RGS7BP	5793.1	0	5793.1	0	-12.5	1.678e+07	6.7506e+07	4.3544	6.6705e-06	0.99999	1.3341e-05	0.0019221	FALSE
ACTCACATAAAAGAGTGGAT	LGALS13	5839.8	0.13515	5839.8	0.13515	-12.329	1.7051e+07	6.861e+07	4.354	6.6836e-06	0.99999	1.3367e-05	0.0019221	FALSE
GGATCTAGCTACCTCAAAAG	Nontarget664	5771.2	0	5771.2	0	-12.495	1.6653e+07	6.6992e+07	4.3536	6.6958e-06	0.99999	1.3392e-05	0.0019221	FALSE
AAAACAAGGGAGCTACAAGT	DAAM1	5761.9	0	5761.9	0	-12.493	1.6599e+07	6.6773e+07	4.3532	6.7067e-06	0.99999	1.3413e-05	0.0019221	FALSE
TTTAGATATGCTAATCAAAG	NUCB2	5761.4	0	5761.4	0	-12.492	1.6597e+07	6.6762e+07	4.3532	6.7073e-06	0.99999	1.3415e-05	0.0019221	FALSE
ACACTTGGGAGGGCATTTAG	LCE5A	6143.1	0.14269	6143.1	0.14269	-12.393	1.8868e+07	7.5999e+07	4.3532	6.7076e-06	0.99999	1.3415e-05	0.0019221	FALSE
CAGACCAGCCGTAGACCACC	ABHD16B	5749.6	0	5749.6	0	-12.49	1.6529e+07	6.6487e+07	4.3528	6.721e-06	0.99999	1.3442e-05	0.0019221	FALSE
CCACTTCGACGGTCTTGCCG	SOWAHA	5741.6	0.1338	5741.6	0.1338	-12.306	1.6482e+07	6.6301e+07	4.3525	6.7304e-06	0.99999	1.3461e-05	0.0019221	FALSE
TCCTAAATATTGTGAACCCG	ORC5	5732.9	0.1338	5732.9	0.1338	-12.304	1.6432e+07	6.6098e+07	4.3521	6.7406e-06	0.99999	1.3481e-05	0.0019221	FALSE
AGGAAAGCCTGGGAACCAGG	OR10A2	5781.9	0.13515	5781.9	0.13515	-12.315	1.6714e+07	6.7242e+07	4.3518	6.7507e-06	0.99999	1.3501e-05	0.0019221	FALSE
GAAGCAGCCGATCCAGCCTG	IGLL5	5690.7	0	5690.7	0	-12.475	1.6192e+07	6.5117e+07	4.3505	6.7908e-06	0.99999	1.3582e-05	0.0019221	FALSE
AGACAAAGCAAGTAATTCAG	KLC1	5663.1	0	5663.1	0	-12.468	1.6036e+07	6.4483e+07	4.3495	6.8239e-06	0.99999	1.3648e-05	0.0019221	FALSE
ACTTATTCAGGCAAGAGCAC	FAM81B	5711.6	0.13515	5711.6	0.13515	-12.297	1.6311e+07	6.5602e+07	4.3491	6.8339e-06	0.99999	1.3668e-05	0.0019221	FALSE
CCAGCTCCGTGTACAGACAG	BLZF1	7992.4	0.19215	7992.4	0.19215	-12.711	3.1937e+07	1.2931e+08	4.3458	6.9385e-06	0.99999	1.3877e-05	0.0019221	FALSE
TCATCAGGAGCACTTCGAGG	HFE2	5569.6	0.1338	5569.6	0.1338	-12.262	1.551e+07	6.235e+07	4.3458	6.9387e-06	0.99999	1.3877e-05	0.0019221	FALSE
ATATATGCCCTCGTGAACAC	TRAF2	3.1015e+05	7.5992	3.1015e+05	7.5992	-15.138	4.8093e+10	2.0931e+11	4.3435	7.0114e-06	0.99999	1.4023e-05	0.0019221	FALSE
ACTTTCGGCAAACACACTAG	DNAJC10	5486	0	5486	0	-12.422	1.5048e+07	6.0475e+07	4.3425	7.0446e-06	0.99999	1.4089e-05	0.0019221	FALSE
TGACAAACGCAACGACTGTG	LRP2	5527.7	0.13515	5527.7	0.13515	-12.25	1.5277e+07	6.1407e+07	4.3419	7.0617e-06	0.99999	1.4123e-05	0.0019221	FALSE
CCTTCTTGGAGCATCTGTAA	DEFB123	5471.2	0	5471.2	0	-12.418	1.4967e+07	6.0145e+07	4.3419	7.0638e-06	0.99999	1.4128e-05	0.0019221	FALSE
TATCCCCCAGCATTCTGATG	SLC16A2	5462.4	0	5462.4	0	-12.416	1.4919e+07	5.995e+07	4.3415	7.0752e-06	0.99999	1.415e-05	0.0019221	FALSE
CTTGTAGCCAGTCCCCGACG	CLK2	5452.8	0	5452.8	0	-12.413	1.4866e+07	5.9736e+07	4.3411	7.0877e-06	0.99999	1.4175e-05	0.0019221	FALSE
TCCCAGGTCACACAAAACAC	DNASE1L1	5399.5	0.1338	5399.5	0.1338	-12.218	1.4576e+07	5.8563e+07	4.339	7.1578e-06	0.99999	1.4316e-05	0.0019221	FALSE
GCGTCTTGGTCTAGGCCGAT	GAGE10	5357.4	0	5357.4	0	-12.388	1.4351e+07	5.7645e+07	4.3372	7.2142e-06	0.99999	1.4428e-05	0.0019221	FALSE
AGACTGCTGGCAGCACGAAG	KRTAP10-6	5307.1	0	5307.1	0	-12.374	1.4083e+07	5.6558e+07	4.3352	7.2826e-06	0.99999	1.4565e-05	0.0019221	FALSE
CCTTAGGGTCCGACATCATG	SERPINF1	5357.8	0.13515	5357.8	0.13515	-12.205	1.4352e+07	5.7653e+07	4.3351	7.2862e-06	0.99999	1.4572e-05	0.0019221	FALSE
TCCTGAACCCAACCTCAACG	DDIT4L	5648.5	0.14269	5648.5	0.14269	-12.271	1.5952e+07	6.4147e+07	4.3348	7.2963e-06	0.99999	1.4593e-05	0.0019221	FALSE
ACGGCGTCTGACGCACCGAG	KHDRBS1	5291.6	0	5291.6	0	-12.37	1.4e+07	5.6224e+07	4.3345	7.3041e-06	0.99999	1.4608e-05	0.0019221	FALSE
TGAGCTTGCATCCTCTGCAA	DEFA6	5279.6	0	5279.6	0	-12.366	1.3937e+07	5.5967e+07	4.334	7.3206e-06	0.99999	1.4641e-05	0.0019221	FALSE
ACCACGCCTTTGTTACCTCG	PLCG2	5272	0	5272	0	-12.364	1.3897e+07	5.5805e+07	4.3337	7.3312e-06	0.99999	1.4662e-05	0.0019221	FALSE
TAACACTTACTTAATAGTGG	DDX6	5268.1	0	5268.1	0	-12.363	1.3877e+07	5.5722e+07	4.3335	7.3367e-06	0.99999	1.4673e-05	0.0019221	FALSE
GAGGTGCGCAGCATCCCTCA	WNT9B	5257.2	0	5257.2	0	-12.36	1.3819e+07	5.5488e+07	4.3331	7.3519e-06	0.99999	1.4704e-05	0.0019221	FALSE
ATCACAGACGATACCCTGGG	TREM2	5256.4	0	5256.4	0	-12.36	1.3815e+07	5.547e+07	4.333	7.3531e-06	0.99999	1.4706e-05	0.0019221	FALSE
AGGATCGACTTGTGGAACAA	RASA2	5256.3	0	5256.3	0	-12.36	1.3814e+07	5.5468e+07	4.333	7.3532e-06	0.99999	1.4706e-05	0.0019221	FALSE
AAGTAATTGACTCAAACCTG	CAPN6	5597.9	0.14269	5597.9	0.14269	-12.258	1.5667e+07	6.2991e+07	4.3328	7.3624e-06	0.99999	1.4725e-05	0.0019221	FALSE
GCATGTGATGAAGATCACAA	EFCAB11	5247.1	0	5247.1	0	-12.358	1.3766e+07	5.5273e+07	4.3327	7.3661e-06	0.99999	1.4732e-05	0.0019221	FALSE
AACTGGATGACCTCTACTCG	SDC3	5561	0.14269	5561	0.14269	-12.249	1.5462e+07	6.2156e+07	4.3313	7.4113e-06	0.99999	1.4823e-05	0.0019221	FALSE
ACTCACACTGCACGTCCACG	MDGA1	7481.5	0.19215	7481.5	0.19215	-12.616	2.7985e+07	1.1316e+08	4.3312	7.4134e-06	0.99999	1.4827e-05	0.0019221	FALSE
ATGTCACACTCAAGACACAT	PLAC8L1	5183.1	0	5183.1	0	-12.34	1.3432e+07	5.3921e+07	4.3299	7.4572e-06	0.99999	1.4914e-05	0.0019221	FALSE
TCCAGCCTGGATCGGATAGG	GLI1	5525	0.14269	5525	0.14269	-12.24	1.5262e+07	6.1347e+07	4.3299	7.4596e-06	0.99999	1.4919e-05	0.0019221	FALSE
CAGCCCTAAATTGCCTATCA	OR5T3	5160.8	0.1338	5160.8	0.1338	-12.152	1.3316e+07	5.3453e+07	4.329	7.4896e-06	0.99999	1.4979e-05	0.0019221	FALSE
TTTCTATATCCAGCTAAGAA	NUDT7	5502.5	0.14269	5502.5	0.14269	-12.234	1.5138e+07	6.0843e+07	4.329	7.4902e-06	0.99999	1.498e-05	0.0019221	FALSE
TCGTCACCATGACAACACTA	KCND2	5096.6	0.1338	5096.6	0.1338	-12.134	1.2987e+07	5.2118e+07	4.3262	7.5841e-06	0.99999	1.5168e-05	0.0019221	FALSE
TGGAAAAGGCGTGATACACA	RIPK1	5126	0.13515	5126	0.13515	-12.141	1.3137e+07	5.2728e+07	4.3253	7.6163e-06	0.99999	1.5233e-05	0.0019221	FALSE
GACCACGTTGCCCCGCAGAG	CARHSP1	5124.7	0.13515	5124.7	0.13515	-12.141	1.3131e+07	5.2701e+07	4.3252	7.6182e-06	0.99999	1.5236e-05	0.0019221	FALSE
GCGGCGACCTGGCACCAGCG	APC2	5101.7	0.13515	5101.7	0.13515	-12.134	1.3013e+07	5.2223e+07	4.3242	7.6528e-06	0.99999	1.5306e-05	0.0019221	FALSE
AGTATGTGGAGTAATCTTGG	PAN3	7618.3	0.20369	7618.3	0.20369	-12.628	2.9018e+07	1.1738e+08	4.3224	7.7172e-06	0.99999	1.5434e-05	0.0019221	FALSE
AGTCGAGGGACGTATGAGGT	NID2	5004.9	0.1338	5004.9	0.1338	-12.108	1.2524e+07	5.0242e+07	4.3222	7.7233e-06	0.99999	1.5447e-05	0.0019221	FALSE
AACACGGTAGGTGAACTGGT	PLAC1	5008.6	0.13515	5008.6	0.13515	-12.108	1.2542e+07	5.0317e+07	4.3202	7.7953e-06	0.99999	1.5591e-05	0.0019221	FALSE
TTTACGATCTAGCGGCGTAG	Nontarget987	5267.7	0.14269	5267.7	0.14269	-12.171	1.3873e+07	5.5712e+07	4.3193	7.8249e-06	0.99999	1.565e-05	0.0019221	FALSE
TTATTACCTTCACTCCACCA	GLP2R	4913	0.1338	4913	0.1338	-12.082	1.2068e+07	4.8395e+07	4.3181	7.8682e-06	0.99999	1.5736e-05	0.0019221	FALSE
TGGTTTCATTCGAATGACGG	JAK1	4946.3	0.13515	4946.3	0.13515	-12.09	1.2232e+07	4.9061e+07	4.3174	7.8936e-06	0.99999	1.5787e-05	0.0019221	FALSE
TAACAATACTCATCGCCTAG	USP9Y	4886.7	0	4886.7	0	-12.255	1.194e+07	4.7875e+07	4.3169	7.9105e-06	0.99999	1.5821e-05	0.0019221	FALSE
ATTCACCAACCAGTCCCTGT	PCIF1	4885.5	0	4885.5	0	-12.255	1.1934e+07	4.7851e+07	4.3169	7.9125e-06	0.99999	1.5825e-05	0.0019221	FALSE
AGAGTGTCGTGCCAAAACCA	TLE6	4843	0.1338	4843	0.1338	-12.061	1.1727e+07	4.7013e+07	4.3149	7.9821e-06	0.99999	1.5964e-05	0.0019221	FALSE
GTGGTTTGATTGGGTCCAAG	SLC16A7	4832.3	0	4832.3	0	-12.239	1.1676e+07	4.6804e+07	4.3145	7.9997e-06	0.99999	1.5999e-05	0.0019221	FALSE
AAGAGATACTCCTATAAGTG	KIF14	4878.6	0.13515	4878.6	0.13515	-12.07	1.19e+07	4.7714e+07	4.3144	8.0035e-06	0.99999	1.6007e-05	0.0019221	FALSE
CAAAGTGCTGCTGTGCCATG	NET1	5138.4	0.14269	5138.4	0.14269	-12.135	1.3201e+07	5.2985e+07	4.3138	8.0222e-06	0.99999	1.6044e-05	0.0019221	FALSE
AGTCGTAGCAGTCATCACGC	BEND3	4861.5	0.13515	4861.5	0.13515	-12.065	1.1817e+07	4.7377e+07	4.3136	8.0316e-06	0.99999	1.6063e-05	0.0019221	FALSE
GAAGAACTGGTCTACGACTG	KLF5	17.066	117.2	17.066	117.2	2.7099	5013.6	539.11	4.3127	0.99999	1.0486e-05	2.0972e-05	0.0019221	TRUE
ACCTTTACTGAGGTGCACGA	MMP11	5108.5	0.14269	5108.5	0.14269	-12.127	1.3048e+07	5.2365e+07	4.3125	8.0692e-06	0.99999	1.6138e-05	0.0019221	FALSE
TGTGTACAGTAGTCAAGGCG	TFE3	4778.8	0.1338	4778.8	0.1338	-12.042	1.1418e+07	4.5764e+07	4.312	8.0895e-06	0.99999	1.6179e-05	0.0019221	FALSE
AAAAATACATCAGACTTACA	SMEK2	4736.7	0	4736.7	0	-12.21	1.1218e+07	4.4952e+07	4.31	8.1616e-06	0.99999	1.6323e-05	0.0019221	FALSE
CTCCATCGATCGCTACATCG	ADRA1B	4734.3	0.1338	4734.3	0.1338	-12.028	1.1206e+07	4.4906e+07	4.3099	8.1658e-06	0.99999	1.6332e-05	0.0019221	FALSE
GCAGACGCACAACAATGCCG	HK1	4764.3	0.13515	4764.3	0.13515	-12.035	1.1349e+07	4.5483e+07	4.3091	8.1959e-06	0.99999	1.6392e-05	0.0019221	FALSE
ATAGTTACACCTACAATTAG	HMCN1	4709.8	0.1338	4709.8	0.1338	-12.021	1.109e+07	4.4439e+07	4.3088	8.2083e-06	0.99999	1.6417e-05	0.0019221	FALSE
TGAGCAATGACGATGCCGTG	DVL1	4709.1	0	4709.1	0	-12.202	1.1088e+07	4.4424e+07	4.3087	8.2096e-06	0.99999	1.6419e-05	0.0019221	FALSE
AGTACATCCAGCATACGTAC	ARHGDIA	4708.5	0	4708.5	0	-12.201	1.1085e+07	4.4414e+07	4.3087	8.2106e-06	0.99999	1.6421e-05	0.0019221	FALSE
AAAGCAAATTGTTTATCTCA	CCDC169	5019.7	0.14269	5019.7	0.14269	-12.101	1.2598e+07	5.0543e+07	4.3087	8.2122e-06	0.99999	1.6424e-05	0.0019221	FALSE
GGGGACCCTGAAAGAATACG	TRAF2	35476	1.0135	35476	1.0135	-14.105	6.2922e+08	2.6237e+09	4.3085	8.2182e-06	0.99999	1.6436e-05	0.0019221	FALSE
CAGCGCGCAGATGACGAACA	GPR137	4685.9	0	4685.9	0	-12.194	1.0979e+07	4.3984e+07	4.3076	8.2503e-06	0.99999	1.6501e-05	0.0019221	FALSE
ACCACCAGCTTTCCTCAGTG	PRIMA1	4680.8	0	4680.8	0	-12.193	1.0955e+07	4.3887e+07	4.3074	8.2593e-06	0.99999	1.6519e-05	0.0019221	FALSE
ACAGGCATTGATAAGTACAG	ACOT6	4673.7	0	4673.7	0	-12.191	1.0922e+07	4.3754e+07	4.3071	8.2718e-06	0.99999	1.6544e-05	0.0019221	FALSE
CAGTGGTGGTCGTCACAGCG	ZBED4	4671.8	0	4671.8	0	-12.19	1.0913e+07	4.3717e+07	4.307	8.2752e-06	0.99999	1.655e-05	0.0019221	FALSE
CATATGGACAAACATCCTCT	KIF5B	4669.5	0	4669.5	0	-12.189	1.0902e+07	4.3674e+07	4.3069	8.2793e-06	0.99999	1.6559e-05	0.0019221	FALSE
TGGTAAACATATGCAACACC	OR2B2	4660.2	0	4660.2	0	-12.186	1.0859e+07	4.3499e+07	4.3064	8.2958e-06	0.99999	1.6592e-05	0.0019221	FALSE
TTTGTTTGGATTGCTTCAAG	C3orf17	4659.4	0	4659.4	0	-12.186	1.0855e+07	4.3483e+07	4.3064	8.2973e-06	0.99999	1.6595e-05	0.0019221	FALSE
ACAGTCCATAGTGAAAGCAC	SMC3	4639.7	0	4639.7	0	-12.18	1.0764e+07	4.3113e+07	4.3054	8.3325e-06	0.99999	1.6665e-05	0.0019221	FALSE
TATCCACAGGAGTGAAACCT	MAN2A1	4633.3	0.1338	4633.3	0.1338	-11.997	1.0733e+07	4.2993e+07	4.3051	8.3441e-06	0.99999	1.6688e-05	0.0019221	FALSE
AGACAAGCGCCTCAGCAAAG	ASCL4	4933.1	0.14269	4933.1	0.14269	-12.076	1.2167e+07	4.8796e+07	4.3048	8.3568e-06	0.99999	1.6714e-05	0.0019221	FALSE
AACGTTACCAGCAATTTCTC	CT45A10	4623.2	0	4623.2	0	-12.175	1.0687e+07	4.2804e+07	4.3047	8.3623e-06	0.99999	1.6725e-05	0.0019221	FALSE
AGCTCCCCTTTACAAAACAG	ZDHHC5	4619.2	0	4619.2	0	-12.174	1.0668e+07	4.2728e+07	4.3045	8.3697e-06	0.99999	1.6739e-05	0.0019221	FALSE
AGAAGGAGGAGCGATACAAG	CXXC1	4618.2	0	4618.2	0	-12.173	1.0664e+07	4.2711e+07	4.3044	8.3714e-06	0.99999	1.6743e-05	0.0019221	FALSE
ACTGTGCTTACAGAACACCT	C12orf42	4599.5	0	4599.5	0	-12.168	1.0578e+07	4.2362e+07	4.3035	8.4056e-06	0.99999	1.6811e-05	0.0019221	FALSE
GCACTTGCAGGAACCAGCGC	MT1F	4598.3	0.1338	4598.3	0.1338	-11.986	1.0572e+07	4.2339e+07	4.3035	8.4078e-06	0.99999	1.6816e-05	0.0019221	FALSE
CTGTCGTAGTGATACCGTAA	HMCES	4594.9	0	4594.9	0	-12.166	1.0556e+07	4.2276e+07	4.3033	8.414e-06	0.99999	1.6828e-05	0.0019221	FALSE
CGATGGTCAGGAATGTGATG	KCNN4	4586.8	0	4586.8	0	-12.164	1.0519e+07	4.2126e+07	4.3029	8.4289e-06	0.99999	1.6858e-05	0.0019221	FALSE
CAGATGTGTTGGGTTTACTG	NLRP11	4883.6	0.14269	4883.6	0.14269	-12.062	1.1924e+07	4.7812e+07	4.3026	8.4417e-06	0.99999	1.6883e-05	0.0019221	FALSE
CACCAGGTCCAAACAACGGT	SOAT1	4874.9	0.14269	4874.9	0.14269	-12.059	1.1881e+07	4.764e+07	4.3022	8.4568e-06	0.99999	1.6914e-05	0.0019221	FALSE
TGACACCTATGCCCAAACAG	PRR15L	4554.1	0	4554.1	0	-12.153	1.037e+07	4.1521e+07	4.3013	8.4896e-06	0.99999	1.6979e-05	0.0019221	FALSE
CACATGTACGAAGATGTCCT	CSDC2	4525.2	0	4525.2	0	-12.144	1.0239e+07	4.0991e+07	4.2999	8.5439e-06	0.99999	1.7088e-05	0.0019221	FALSE
TATCCCGGTAGATACTGATG	AP3M1	4519.8	0	4519.8	0	-12.142	1.0214e+07	4.0892e+07	4.2996	8.5541e-06	0.99999	1.7108e-05	0.0019221	FALSE
CCCAATGGCTTCTGCGTGAC	Nontarget329	4518.1	0	4518.1	0	-12.142	1.0207e+07	4.0862e+07	4.2996	8.5573e-06	0.99999	1.7115e-05	0.0019221	FALSE
TGATATAATCTGAGCGTGGG	HMGXB3	4508.4	0	4508.4	0	-12.139	1.0163e+07	4.0684e+07	4.2991	8.5758e-06	0.99999	1.7152e-05	0.0019221	FALSE
AGAGCGTCTTCGTGACAAAC	Nontarget121	4500.9	0.1338	4500.9	0.1338	-11.955	1.0128e+07	4.0548e+07	4.2987	8.5901e-06	0.99999	1.718e-05	0.0019221	FALSE
GCAAGACCTTCATGTGCACG	DHCR24	4494	0.1338	4494	0.1338	-11.953	1.0098e+07	4.0423e+07	4.2984	8.6032e-06	0.99999	1.7206e-05	0.0019221	FALSE
GGCGATGTAACTTCACTAGG	SYTL4	4786.9	0.14269	4786.9	0.14269	-12.033	1.1457e+07	4.592e+07	4.2981	8.6125e-06	0.99999	1.7225e-05	0.0019221	FALSE
TTCATGCTTGACAATCTCGC	CNOT6L	4488.8	0	4488.8	0	-12.132	1.0075e+07	4.0329e+07	4.2981	8.6132e-06	0.99999	1.7226e-05	0.0019221	FALSE
CAGCGGAGACTACGAGCGAG	P3H2	4488.7	0	4488.7	0	-12.132	1.0074e+07	4.0325e+07	4.2981	8.6136e-06	0.99999	1.7227e-05	0.0019221	FALSE
ACGTCATCAGGATCACCCAA	KLF15	4484.7	0	4484.7	0	-12.131	1.0056e+07	4.0253e+07	4.2979	8.6212e-06	0.99999	1.7242e-05	0.0019221	FALSE
AGAAGTGATTGACCTCATTG	OR3A3	4484.5	0	4484.5	0	-12.131	1.0055e+07	4.025e+07	4.2979	8.6216e-06	0.99999	1.7243e-05	0.0019221	FALSE
CACGACATGCTGGAACACGG	PACRG	4477	0	4477	0	-12.129	1.0022e+07	4.0114e+07	4.2975	8.6361e-06	0.99999	1.7272e-05	0.0019221	FALSE
TGGATTGTGTTGGAGAGTGT	ARNT	15013	0.45235	15013	0.45235	-13.336	1.1269e+08	4.6196e+08	4.2963	8.684e-06	0.99999	1.7368e-05	0.0019221	FALSE
AGTTCGAACACCTTACACCA	RBM4B	4448.3	0	4448.3	0	-12.119	9.8939e+06	3.9597e+07	4.2961	8.6918e-06	0.99999	1.7384e-05	0.0019221	FALSE
TTGTTGCTAGGTAGCCTGAG	GZMB	4438	0	4438	0	-12.116	9.8477e+06	3.9411e+07	4.2956	8.7122e-06	0.99999	1.7424e-05	0.0019221	FALSE
GAAATACTAGAGAAAGATGA	EIF2S2	4429.1	0	4429.1	0	-12.113	9.8083e+06	3.9251e+07	4.2951	8.7297e-06	0.99999	1.7459e-05	0.0019221	FALSE
CAAGCAATATCCTATTACCC	IL1R1	4427.4	0	4427.4	0	-12.113	9.8009e+06	3.9221e+07	4.295	8.733e-06	0.99999	1.7466e-05	0.0019221	FALSE
TGGTGCCCAAACCTCCAAAG	TNRC18	4407.4	0	4407.4	0	-12.106	9.7125e+06	3.8864e+07	4.294	8.7728e-06	0.99999	1.7546e-05	0.0019221	FALSE
AGGACCGGGCGGATATCATG	USP21	4402.2	0	4402.2	0	-12.104	9.6896e+06	3.8772e+07	4.2938	8.7831e-06	0.99999	1.7566e-05	0.0019221	FALSE
GCGGCGTCTGGGAATCGTTC	Nontarget623	4389.1	0.1338	4389.1	0.1338	-11.919	9.6316e+06	3.854e+07	4.2931	8.8093e-06	0.99999	1.7619e-05	0.0019221	FALSE
AGGCGCCAACATTGACCGTA	Nontarget149	6640.6	0.20369	6640.6	0.20369	-12.43	2.2047e+07	8.8941e+07	4.2919	8.8561e-06	0.99999	1.7712e-05	0.0019221	FALSE
GATATACGTCATGACAGCGA	PREPL	4359.7	0.1338	4359.7	0.1338	-11.909	9.5031e+06	3.802e+07	4.2916	8.8688e-06	0.99999	1.7738e-05	0.0019221	FALSE
CAAGTGGGTTGGCAGCACGC	KRTAP4-9	6245.7	0.19215	6245.7	0.19215	-12.355	1.9503e+07	7.8582e+07	4.2912	8.8837e-06	0.99999	1.7767e-05	0.0019221	FALSE
CCTTGTCCAGAACTAACTCA	PCDHB12	4321.7	0	4321.7	0	-12.078	9.3387e+06	3.7354e+07	4.2897	8.947e-06	0.99999	1.7894e-05	0.0019221	FALSE
ATGGAGATGAGCACGAGGCG	MARC2	4314.9	0	4314.9	0	-12.075	9.3091e+06	3.7234e+07	4.2893	8.9612e-06	0.99999	1.7922e-05	0.0019221	FALSE
ATGTAGCCCTCCTGTCAAAG	DDB2	4596.1	0.14269	4596.1	0.14269	-11.974	1.0561e+07	4.2298e+07	4.2891	8.9709e-06	0.99999	1.7942e-05	0.0019221	FALSE
AGAACACACGCATGACCAAG	PTPN3	4305.4	0	4305.4	0	-12.072	9.2683e+06	3.707e+07	4.2888	8.9809e-06	0.99999	1.7962e-05	0.0019221	FALSE
AACGTGCCCGAGAACTCGCG	CDH4	4343.8	0.13515	4343.8	0.13515	-11.902	9.4337e+06	3.774e+07	4.2886	8.991e-06	0.99999	1.7982e-05	0.0019221	FALSE
AATCACCATCTTCGTCATGG	PRIM2	6164.9	0.19215	6164.9	0.19215	-12.337	1.9002e+07	7.6544e+07	4.2884	9.0003e-06	0.99999	1.8001e-05	0.0019221	FALSE
TCCATGCTTTCCGTGTGGTG	CRKL	4295.1	0	4295.1	0	-12.069	9.2241e+06	3.6891e+07	4.2883	9.0025e-06	0.99999	1.8005e-05	0.0019221	FALSE
GTGGCACAAAGCACGTCAAG	CARD6	4560.1	0.14269	4560.1	0.14269	-11.963	1.0397e+07	4.1632e+07	4.2873	9.0417e-06	0.99999	1.8083e-05	0.0019221	FALSE
CACACACATAGGTCACCACT	NNMT	4269.3	0	4269.3	0	-12.06	9.1134e+06	3.6444e+07	4.287	9.0571e-06	0.99999	1.8114e-05	0.0019221	FALSE
AGATACATTATGGTGCCGAG	CNIH4	4538	0.14269	4538	0.14269	-11.956	1.0296e+07	4.1225e+07	4.2862	9.086e-06	0.99999	1.8172e-05	0.0019221	FALSE
CGCATGTCAACAAGACATGA	RBMY1B	4228.1	0	4228.1	0	-12.046	8.9385e+06	3.5738e+07	4.2848	9.1455e-06	0.99999	1.8291e-05	0.0019221	FALSE
AGGAACGCATCGGTCACCAC	BOK	4475.1	0.14269	4475.1	0.14269	-11.936	1.0013e+07	4.008e+07	4.2831	9.2138e-06	0.99999	1.8428e-05	0.0019221	FALSE
TGACTGATGCCACAACCAAG	OR10W1	4186.5	0	4186.5	0	-12.032	8.7634e+06	3.5031e+07	4.2826	9.2366e-06	0.99999	1.8473e-05	0.0019221	FALSE
TATCCGTGGAGAGCGACTCA	SPRED1	4179.6	0	4179.6	0	-12.029	8.7344e+06	3.4914e+07	4.2822	9.252e-06	0.99999	1.8504e-05	0.0019221	FALSE
CTTGTCGCTGCATTTGACAA	ARMC9	4211.7	0.13515	4211.7	0.13515	-11.858	8.8687e+06	3.5458e+07	4.2817	9.2735e-06	0.99999	1.8547e-05	0.0019221	FALSE
CCAATATTCACTTACTCTCA	KRTCAP2	4169.5	0	4169.5	0	-12.026	8.6926e+06	3.4745e+07	4.2817	9.2742e-06	0.99999	1.8548e-05	0.0019221	FALSE
GATATACTCGCACCTGTGTG	REG3G	4175.1	0.13515	4175.1	0.13515	-11.845	8.7152e+06	3.4839e+07	4.2798	9.355e-06	0.99999	1.871e-05	0.0019221	FALSE
AGGACACGTGGAATGCCTCA	RAI14	4170.3	0.13515	4170.3	0.13515	-11.843	8.6951e+06	3.4758e+07	4.2795	9.3659e-06	0.99999	1.8732e-05	0.0019221	FALSE
CCTTGAAGTAGGGTACAGTA	FOXO4	4124.3	0	4124.3	0	-12.01	8.505e+06	3.3988e+07	4.2793	9.3761e-06	0.99999	1.8752e-05	0.0019221	FALSE
ACTGTCACTAACCTACTGGT	CIC	4122	0	4122	0	-12.009	8.4955e+06	3.3949e+07	4.2791	9.3814e-06	0.99999	1.8763e-05	0.0019221	FALSE
GTTTAATGGATAGCGTGACA	RRH	4109.1	0	4109.1	0	-12.005	8.4424e+06	3.3736e+07	4.2784	9.4109e-06	0.99999	1.8822e-05	0.0019221	FALSE
TGAATTCAGCCACATGCTCA	ZNF654	4103.5	0	4103.5	0	-12.003	8.4192e+06	3.3642e+07	4.2781	9.4239e-06	0.99999	1.8848e-05	0.0019221	FALSE
ACCCTAGAAAAAGGCCTAGA	DCD	4095.9	0	4095.9	0	-12	8.3881e+06	3.3516e+07	4.2777	9.4414e-06	0.99999	1.8883e-05	0.0019221	FALSE
CAGCATGACGTAGTACACGG	KCNK13	4090.6	0	4090.6	0	-11.998	8.3664e+06	3.3429e+07	4.2774	9.4536e-06	0.99999	1.8907e-05	0.0019221	FALSE
GGTCGGCAATCTCTGACATG	EPN1	5901.2	0.19391	5901.2	0.19391	-12.271	1.7411e+07	7.0074e+07	4.2766	9.4895e-06	0.99999	1.8979e-05	0.0019221	FALSE
TGCAGCAGCTATCGACAACA	PPIE	4064.5	0	4064.5	0	-11.989	8.2602e+06	3.3e+07	4.276	9.5143e-06	0.99999	1.9029e-05	0.0019221	FALSE
TCTGGGTCATCGCTGAAGAA	PKNOX2	4085.6	0.13515	4085.6	0.13515	-11.814	8.3454e+06	3.3346e+07	4.2749	9.5605e-06	0.99999	1.9121e-05	0.0019221	FALSE
AGCTCTGCGATCCACAGCTG	TREML1	4041.3	0	4041.3	0	-11.981	8.166e+06	3.262e+07	4.2747	9.5692e-06	0.99999	1.9138e-05	0.0019221	FALSE
AGCTGTCCATCAATTCGCCA	EPHA7	4027.7	0	4027.7	0	-11.976	8.1114e+06	3.24e+07	4.274	9.6014e-06	0.99999	1.9203e-05	0.0019221	FALSE
AAACTTGTCACTGTCGATTG	GRAMD1C	4023.4	0	4023.4	0	-11.975	8.0938e+06	3.2329e+07	4.2737	9.6118e-06	0.99999	1.9224e-05	0.0019221	FALSE
CAGGCGGTGGAAACCTCCTG	TTLL4	4018.5	0	4018.5	0	-11.973	8.0741e+06	3.2249e+07	4.2734	9.6236e-06	0.99999	1.9247e-05	0.0019221	FALSE
CGCCGCGAACTGGAGCACCC	SHISA3	4007.4	0	4007.4	0	-11.969	8.0298e+06	3.2071e+07	4.2728	9.6502e-06	0.99999	1.93e-05	0.0019221	FALSE
TAGACGAGAGGTCCTGTGTT	USP17L5	3998.5	0.1338	3998.5	0.1338	-11.784	7.9937e+06	3.1927e+07	4.2723	9.6717e-06	0.99999	1.9343e-05	0.0019221	FALSE
CTTCAAAGCACTTCTGCAGT	RARA	4032.1	0.13515	4032.1	0.13515	-11.795	8.1284e+06	3.2471e+07	4.272	9.6875e-06	0.99999	1.9375e-05	0.0019221	FALSE
CTGGGACTGTACCTGCATCG	FN1	3959.8	0.1338	3959.8	0.1338	-11.77	7.8395e+06	3.1306e+07	4.2702	9.7665e-06	0.99999	1.9533e-05	0.0019221	FALSE
GCTCACGACCATCTGAACCT	APOBEC3H	3959.3	0	3959.3	0	-11.951	7.8378e+06	3.1297e+07	4.2701	9.7679e-06	0.99999	1.9536e-05	0.0019221	FALSE
ACTTACGGCACTCGCATGCC	Nontarget109	3955.4	0.1338	3955.4	0.1338	-11.769	7.8219e+06	3.1235e+07	4.2699	9.7775e-06	0.99999	1.9555e-05	0.0019221	FALSE
GAGACTTACGTCGATGCCGT	COL9A2	3948.1	0	3948.1	0	-11.947	7.7939e+06	3.1119e+07	4.2695	9.7954e-06	0.99999	1.9591e-05	0.0019221	FALSE
TGTCGATCTTGAATCTTGAA	C14orf166	3947.7	0	3947.7	0	-11.947	7.792e+06	3.1112e+07	4.2695	9.7966e-06	0.99999	1.9593e-05	0.0019221	FALSE
AGGTCAAGCCGACCTCGAAC	Nontarget158	3984.2	0.13515	3984.2	0.13515	-11.778	7.9363e+06	3.1696e+07	4.2693	9.8043e-06	0.99999	1.9609e-05	0.0019221	FALSE
TCCCAACGAATGGCTGACCA	SDR9C7	5641.7	0.19215	5641.7	0.19215	-12.209	1.5913e+07	6.3991e+07	4.2686	9.8368e-06	0.99999	1.9674e-05	0.0019221	FALSE
CCGGTACCAGAAGTAGCTCA	SLC6A18	3930.4	0	3930.4	0	-11.941	7.7241e+06	3.0838e+07	4.2685	9.8397e-06	0.99999	1.9679e-05	0.0019221	FALSE
GTGAAGAAACTCGACGATGT	SH3BP4	3916.8	0	3916.8	0	-11.936	7.6707e+06	3.0623e+07	4.2677	9.874e-06	0.99999	1.9748e-05	0.0019221	FALSE
TGCACCCAACGGCACGCTGG	FGF4	3915.8	0.1338	3915.8	0.1338	-11.754	7.6661e+06	3.0607e+07	4.2677	9.8765e-06	0.99999	1.9753e-05	0.0019221	FALSE
TGTTAAGTAAGAATTGGTCC	MTRF1	3914.5	0	3914.5	0	-11.935	7.6616e+06	3.0586e+07	4.2676	9.8798e-06	0.99999	1.976e-05	0.0019221	FALSE
GGTTGGTGATCACAGCCAAG	NFKBIA	24598	0.84543	24598	0.84543	-13.702	3.0251e+08	1.2523e+09	4.2673	9.8948e-06	0.99999	1.979e-05	0.0019221	FALSE
AGATTGGAGATCACAGCTTG	MTCL1	3945.8	0.13515	3945.8	0.13515	-11.764	7.7842e+06	3.1083e+07	4.2671	9.8998e-06	0.99999	1.98e-05	0.0019221	FALSE
TTTCGAACTAGCAATGGACG	SUV39H2	3896.3	0	3896.3	0	-11.928	7.5906e+06	3.03e+07	4.2665	9.926e-06	0.99999	1.9852e-05	0.0019221	FALSE
ACAAGACACAGTGAAGACAA	DEFB113	3895.9	0	3895.9	0	-11.928	7.5888e+06	3.0293e+07	4.2665	9.9272e-06	0.99999	1.9854e-05	0.0019221	FALSE
GCAAACTTGTTCTCATAGCA	FHL3	3894.4	0	3894.4	0	-11.928	7.5831e+06	3.027e+07	4.2664	9.9309e-06	0.99999	1.9862e-05	0.0019221	FALSE
CCTTCACTTCGTGAGCGAGG	XXYLT1	3891.9	0	3891.9	0	-11.927	7.5733e+06	3.023e+07	4.2663	9.9373e-06	0.99999	1.9875e-05	0.0019221	FALSE
CTGCCTGCTGTCGTCATGAA	RASL10B	4129	0.14269	4129	0.14269	-11.82	8.5239e+06	3.4067e+07	4.2652	9.9878e-06	0.99999	1.9976e-05	0.0019221	FALSE
GAGACCAAGAGATGGCAGCT	ZSCAN25	3853.5	0	3853.5	0	-11.912	7.4247e+06	2.9631e+07	4.2641	1.0036e-05	0.99999	2.0073e-05	0.0019221	FALSE
AGTCCCAATCCAGCAAGTAG	CEP68	4108.3	0.14269	4108.3	0.14269	-11.812	8.4384e+06	3.3722e+07	4.264	1.0038e-05	0.99999	2.0077e-05	0.0019221	FALSE
GGTCAGCGGCATCAACGTAG	PRX	3884.1	0.13515	3884.1	0.13515	-11.741	7.5425e+06	3.0108e+07	4.2636	1.0057e-05	0.99999	2.0115e-05	0.0019221	FALSE
AGGACGAGGGTATCCAGTGA	TBCEL	3845.2	0	3845.2	0	-11.909	7.393e+06	2.9503e+07	4.2636	1.0058e-05	0.99999	2.0116e-05	0.0019221	FALSE
GAGTTATTTATTCTCTCGAG	Nontarget571	4096.5	0.14269	4096.5	0.14269	-11.808	8.3901e+06	3.3527e+07	4.2634	1.0067e-05	0.99999	2.0134e-05	0.0019221	FALSE
GGTTGGTGCAGATACCATGA	NOTCH3	3834.6	0	3834.6	0	-11.905	7.352e+06	2.9339e+07	4.263	1.0086e-05	0.99999	2.0172e-05	0.0019221	FALSE
AGCTCAGATTGTAGTAACGC	STOX1	3831.5	0	3831.5	0	-11.904	7.3403e+06	2.9291e+07	4.2628	1.0094e-05	0.99999	2.0188e-05	0.0019221	FALSE
TAGACGACGATGCCGCCCTG	KLHDC4	3830.4	0.1338	3830.4	0.1338	-11.722	7.3355e+06	2.9274e+07	4.2627	1.0097e-05	0.99999	2.0194e-05	0.0019221	FALSE
AGAGCGTGCAGATAATGACA	PTEN	18839	0.66038	18839	0.66038	-13.47	1.7744e+08	7.3069e+08	4.2627	1.0098e-05	0.99999	2.0196e-05	0.0019221	FALSE
CAGATACATCCACCTAAACC	SCEL	3820.3	0	3820.3	0	-11.9	7.2974e+06	2.9118e+07	4.2621	1.0124e-05	0.99999	2.0248e-05	0.0019221	FALSE
TTCCTCTTAGGCCATGATTG	SPATA16	3820.3	0.1338	3820.3	0.1338	-11.719	7.2969e+06	2.9118e+07	4.2621	1.0124e-05	0.99999	2.0248e-05	0.0019221	FALSE
AAGTGTTGTTTGATCAGTCA	RAD21	3807.3	0	3807.3	0	-11.895	7.2479e+06	2.8919e+07	4.2614	1.0158e-05	0.99999	2.0317e-05	0.0019221	FALSE
CTGAATCCCACACCCAATGA	OR2L5	3803.4	0.1338	3803.4	0.1338	-11.712	7.2326e+06	2.8859e+07	4.2612	1.0169e-05	0.99999	2.0338e-05	0.0019221	FALSE
ACGAGCAGCTGAGCATCGCG	CPPED1	3802	0	3802	0	-11.893	7.2275e+06	2.8837e+07	4.2611	1.0173e-05	0.99999	2.0346e-05	0.0019221	FALSE
GTGGATATGAGATCCCAGCA	KLC4	3799.2	0	3799.2	0	-11.892	7.2169e+06	2.8794e+07	4.2609	1.018e-05	0.99999	2.0361e-05	0.0019221	FALSE
TGCCACGGGATCCCAATGCC	ATP6V1G1	4043.4	0.14269	4043.4	0.14269	-11.789	8.174e+06	3.2655e+07	4.2605	1.02e-05	0.99999	2.04e-05	0.0019221	FALSE
AGCTCGACGCTTACTCTTGG	UBE2V1	12871	0.45547	12871	0.45547	-13.11	8.2825e+07	3.3851e+08	4.2604	1.0202e-05	0.99999	2.0405e-05	0.0019221	FALSE
GATGTGTACTACGACCCCAT	TGM3	3786.6	0.1338	3786.6	0.1338	-11.706	7.1686e+06	2.8601e+07	4.2602	1.0214e-05	0.99999	2.0428e-05	0.0019221	FALSE
AGACAGTGCCCGCAGTACCA	MEIS3	3785.3	0	3785.3	0	-11.887	7.1642e+06	2.8582e+07	4.2601	1.0218e-05	0.99999	2.0435e-05	0.0019221	FALSE
CTTCCTCCACTCACGCAAGG	PRSS16	3775.8	0	3775.8	0	-11.883	7.1284e+06	2.8438e+07	4.2595	1.0243e-05	0.99999	2.0487e-05	0.0019221	FALSE
AAAAGTCATTGCCGATCCGA	DMTN	3774.1	0.1338	3774.1	0.1338	-11.701	7.1213e+06	2.8411e+07	4.2594	1.0248e-05	0.99999	2.0496e-05	0.0019221	FALSE
GATGTTCGATCCTGTCACTA	MOSPD1	5392.1	0.19215	5392.1	0.19215	-12.143	1.4537e+07	5.8403e+07	4.2584	1.0293e-05	0.99999	2.0586e-05	0.0019221	FALSE
GGACAAATTCCCAGCTGACG	IL11	3756.5	0	3756.5	0	-11.876	7.0555e+06	2.8144e+07	4.2584	1.0296e-05	0.99999	2.0593e-05	0.0019221	FALSE
ATCGCAAACAAAGCCAACTG	AHR	3747.1	0	3747.1	0	-11.872	7.0204e+06	2.8002e+07	4.2578	1.0322e-05	0.99999	2.0644e-05	0.0019221	FALSE
ATCTCCATGGAGACTGACTC	SELK	3746.8	0.1338	3746.8	0.1338	-11.691	7.0188e+06	2.7998e+07	4.2578	1.0323e-05	0.99999	2.0646e-05	0.0019221	FALSE
CCGAGACCACGCAATCTGCA	PLGRKT	3779.2	0.13515	3779.2	0.13515	-11.701	7.1405e+06	2.8488e+07	4.2575	1.0337e-05	0.99999	2.0675e-05	0.0019221	FALSE
GCAGCTCAGCTAACTTGACC	LCA5	3732.5	0.1338	3732.5	0.1338	-11.685	6.9655e+06	2.7783e+07	4.2569	1.0362e-05	0.99999	2.0725e-05	0.0019221	FALSE
AGTCACATGTGGTGGAATGG	CSNK2A1	3722.8	0	3722.8	0	-11.863	6.9297e+06	2.7637e+07	4.2564	1.039e-05	0.99999	2.0779e-05	0.0019221	FALSE
GAAACAATGGCTAATGACTG	GTF2E2	3760.1	0.13515	3760.1	0.13515	-11.694	7.0686e+06	2.8198e+07	4.2563	1.039e-05	0.99999	2.078e-05	0.0019221	FALSE
GCATCGTGGTGATTCAAGCT	CCT8L2	3949.2	0.14269	3949.2	0.14269	-11.755	7.7977e+06	3.1137e+07	4.2552	1.0443e-05	0.99999	2.0887e-05	0.0019221	FALSE
CCTTTCCAAGCCATTTGTCA	SCG3	3698.3	0.1338	3698.3	0.1338	-11.672	6.8384e+06	2.7271e+07	4.2549	1.0458e-05	0.99999	2.0917e-05	0.0019221	FALSE
GGTTTCTTTATACCATGGCT	C1orf100	3690.4	0	3690.4	0	-11.85	6.8094e+06	2.7153e+07	4.2544	1.0481e-05	0.99999	2.0962e-05	0.0019221	FALSE
GTTACTATGTCATGTAGTGA	SLC46A3	3932.2	0.14269	3932.2	0.14269	-11.749	7.7305e+06	3.0866e+07	4.2542	1.0489e-05	0.99999	2.0978e-05	0.0019221	FALSE
CTGCCCTCTTGAAATAGCCA	Nontarget493	3659	0	3659	0	-11.838	6.6943e+06	2.6689e+07	4.2525	1.0571e-05	0.99999	2.1142e-05	0.0019221	FALSE
TTAGCTGAATTTAGTACCCG	SOAT1	3658.9	0	3658.9	0	-11.838	6.6936e+06	2.6687e+07	4.2525	1.0572e-05	0.99999	2.1143e-05	0.0019221	FALSE
TTGTCTCATCGTTCTTCTTG	NREP	3654	0.1338	3654	0.1338	-11.654	6.6752e+06	2.6614e+07	4.2522	1.0586e-05	0.99999	2.1172e-05	0.0019221	FALSE
ACCATACAGAATGAGCTACC	SLC1A3	3645.1	0	3645.1	0	-11.832	6.6435e+06	2.6485e+07	4.2516	1.0611e-05	0.99999	2.1223e-05	0.0019221	FALSE
TTGGAGTTCCATGCTCAAGA	PRR23D1	3636.3	0	3636.3	0	-11.829	6.6115e+06	2.6356e+07	4.2511	1.0637e-05	0.99999	2.1274e-05	0.0019221	FALSE
AGTTTACCTGATAGTCCACG	CSNK2A2	3669.6	0.13515	3669.6	0.13515	-11.659	6.7325e+06	2.6845e+07	4.2509	1.0647e-05	0.99999	2.1293e-05	0.0019221	FALSE
TCCCCAGAGCATCATCCGTG	TFCP2L1	3630.4	0.1338	3630.4	0.1338	-11.645	6.5895e+06	2.6269e+07	4.2507	1.0655e-05	0.99999	2.1309e-05	0.0019221	FALSE
CACCTGGATAGCTCTGAAGT	ZNF12	3630.3	0	3630.3	0	-11.826	6.5896e+06	2.6268e+07	4.2507	1.0655e-05	0.99999	2.131e-05	0.0019221	FALSE
CTCTGTAGAGGATATCAGGA	LRRC75B	3868.2	0.14269	3868.2	0.14269	-11.725	7.4811e+06	2.9861e+07	4.2505	1.0663e-05	0.99999	2.1325e-05	0.0019221	FALSE
ACTACTACCACAATCACCAG	NUP62CL	3624.8	0	3624.8	0	-11.824	6.5698e+06	2.6188e+07	4.2504	1.0671e-05	0.99999	2.1342e-05	0.0019221	FALSE
AGGTGTTCGAGACACAGGAG	PSKH1	3616.8	0.1338	3616.8	0.1338	-11.64	6.5401e+06	2.607e+07	4.2499	1.0695e-05	0.99999	2.139e-05	0.0019221	FALSE
TTCACGAGCGTCCTGTATGC	MITF	3637.4	0.13515	3637.4	0.13515	-11.646	6.6147e+06	2.6371e+07	4.2489	1.0741e-05	0.99999	2.1482e-05	0.0019221	FALSE
CTCTCCCAGTCATCCCAATG	PTK6	3585.4	0.1338	3585.4	0.1338	-11.627	6.4269e+06	2.5615e+07	4.2479	1.0789e-05	0.99999	2.1577e-05	0.0019221	FALSE
GAAATACGACCCCACCATCG	RAP2A	3576.6	0	3576.6	0	-11.805	6.3959e+06	2.5488e+07	4.2474	1.0815e-05	0.99999	2.1631e-05	0.0019221	FALSE
AGCTCAAAAATTTAGCCATG	CEP135	3548.9	0	3548.9	0	-11.794	6.2975e+06	2.5092e+07	4.2456	1.09e-05	0.99999	2.1799e-05	0.0019221	FALSE
TGCCAGCAGCTGCCGACCAA	LYRM9	3782	0.14269	3782	0.14269	-11.693	7.1514e+06	2.8532e+07	4.2455	1.0906e-05	0.99999	2.1812e-05	0.0019221	FALSE
CAACTATCTGCAGGAAAAGC	PCP4L1	3577.7	0.13515	3577.7	0.13515	-11.622	6.3994e+06	2.5504e+07	4.2452	1.0921e-05	0.99999	2.1841e-05	0.0019221	FALSE
TGTGGTAAAAGGTCATAGCA	EDC4	3567.2	0.13515	3567.2	0.13515	-11.618	6.362e+06	2.5354e+07	4.2445	1.0953e-05	0.99999	2.1906e-05	0.0019221	FALSE
TTATGCAGGTTTGCAGACCG	TPMT	3531.1	0	3531.1	0	-11.786	6.2342e+06	2.4837e+07	4.2445	1.0955e-05	0.99999	2.191e-05	0.0019221	FALSE
CAGCTGAAATATCCCTGTAG	TOPORS	3529.8	0	3529.8	0	-11.786	6.2296e+06	2.4819e+07	4.2444	1.0959e-05	0.99999	2.1918e-05	0.0019221	FALSE
TCCACTACCCCTTCACCAAG	FAM98C	3517.2	0	3517.2	0	-11.781	6.1855e+06	2.4642e+07	4.2436	1.0998e-05	0.99999	2.1996e-05	0.0019221	FALSE
GTTCAATCTGAAAACACACT	DCP2	3516.4	0	3516.4	0	-11.78	6.1826e+06	2.463e+07	4.2435	1.1001e-05	0.99999	2.2001e-05	0.0019221	FALSE
AGTTATTCAAGTAGTACCTG	FIGN	3514	0	3514	0	-11.779	6.1741e+06	2.4596e+07	4.2434	1.1008e-05	0.99999	2.2017e-05	0.0019221	FALSE
AGCACACAGTGATCTGCGAT	CORIN	3508.5	0.1338	3508.5	0.1338	-11.596	6.1544e+06	2.4518e+07	4.243	1.1025e-05	0.99999	2.2051e-05	0.0019221	FALSE
ACCCAAGCCATCCTGAACCT	SLC22A3	3503.3	0	3503.3	0	-11.775	6.1367e+06	2.4445e+07	4.2427	1.1042e-05	0.99999	2.2084e-05	0.0019221	FALSE
GTTTCCTGACTGACCGATCG	CBLL1	3503.2	0	3503.2	0	-11.775	6.136e+06	2.4443e+07	4.2427	1.1042e-05	0.99999	2.2085e-05	0.0019221	FALSE
AGCACCATACCCGCAAACAG	ABCA4	3501.3	0	3501.3	0	-11.774	6.1296e+06	2.4417e+07	4.2426	1.1048e-05	0.99999	2.2097e-05	0.0019221	FALSE
TCTGCAAGGTCAAGGAACTT	KLHL32	19693	0.75634	19693	0.75634	-13.453	1.939e+08	7.9918e+08	4.2423	1.1062e-05	0.99999	2.2125e-05	0.0019221	FALSE
ATGCAAGACAGCCTCCCAGC	Nontarget223	3469.2	0	3469.2	0	-11.761	6.0178e+06	2.3967e+07	4.2405	1.1151e-05	0.99999	2.2301e-05	0.0019221	FALSE
TCACCCCAACATTGACCTCG	UBE2M	3464.8	0	3464.8	0	-11.759	6.0024e+06	2.3905e+07	4.2402	1.1165e-05	0.99999	2.233e-05	0.0019221	FALSE
ACCAGCAAAGGCACCGTGAC	ACYP2	3461.4	0	3461.4	0	-11.758	5.9908e+06	2.3858e+07	4.24	1.1176e-05	0.99999	2.2351e-05	0.0019221	FALSE
ATACGTGGCACAGAACGGAA	OR52R1	3493.7	0.13515	3493.7	0.13515	-11.588	6.1025e+06	2.431e+07	4.2398	1.1184e-05	0.99999	2.2367e-05	0.0019221	FALSE
GATGATGTGACATGAACGTA	UBA6	3492.2	0.13515	3492.2	0.13515	-11.587	6.0973e+06	2.4289e+07	4.2397	1.1189e-05	0.99999	2.2377e-05	0.0019221	FALSE
TTACTGCCTTATGATACAGA	SP140	3452.2	0	3452.2	0	-11.754	5.9588e+06	2.373e+07	4.2394	1.1206e-05	0.99999	2.2412e-05	0.0019221	FALSE
GCAAGCAGCTGGGATACCAG	SRY	3451.2	0	3451.2	0	-11.753	5.9553e+06	2.3715e+07	4.2393	1.1209e-05	0.99999	2.2418e-05	0.0019221	FALSE
CTGGAACCATATTTACATGG	UBA6	1.2724e+05	4.9788	1.2724e+05	4.9788	-14.377	8.0938e+09	3.4612e+10	4.2391	1.1222e-05	0.99999	2.2444e-05	0.0019221	FALSE
CATCCGCAGACTGAGATCCG	GRHL1	3445	0	3445	0	-11.751	5.9342e+06	2.3631e+07	4.2389	1.1229e-05	0.99999	2.2458e-05	0.0019221	FALSE
CAATGATACACCGCTCAGCT	ASB8	3437.9	0	3437.9	0	-11.748	5.9096e+06	2.3532e+07	4.2385	1.1252e-05	0.99999	2.2505e-05	0.0019221	FALSE
GTACAGTTGAAGGTTGTGAC	ZNF410	3431.3	0	3431.3	0	-11.745	5.887e+06	2.3441e+07	4.238	1.1274e-05	0.99999	2.2548e-05	0.0019221	FALSE
TCAAAGCAACACTCACAGCA	FAM92A1	3429.9	0	3429.9	0	-11.744	5.8822e+06	2.3422e+07	4.2379	1.1279e-05	0.99999	2.2557e-05	0.0019221	FALSE
AATAGGACATGTCACTGCAA	TYRP1	3429.8	0	3429.8	0	-11.744	5.8819e+06	2.3421e+07	4.2379	1.1279e-05	0.99999	2.2558e-05	0.0019221	FALSE
TCTTCCAACATACAACAGGC	SBF2	3426.1	0	3426.1	0	-11.743	5.8692e+06	2.3369e+07	4.2377	1.1291e-05	0.99999	2.2582e-05	0.0019221	FALSE
TCATGAAGATTAATAACACG	STK17B	5202.9	0.20369	5202.9	0.20369	-12.078	1.3534e+07	5.4337e+07	4.2373	1.1309e-05	0.99999	2.2618e-05	0.0019221	FALSE
TAATTGAACGTTCGAACACC	CACNB4	3401.9	0	3401.9	0	-11.733	5.7863e+06	2.3036e+07	4.2361	1.1372e-05	0.99999	2.2744e-05	0.0019221	FALSE
GAGAACGGCCACGACTTCCG	TMEM179	3400.7	0	3400.7	0	-11.732	5.7825e+06	2.3021e+07	4.236	1.1376e-05	0.99999	2.2751e-05	0.0019221	FALSE
AGCCCGAGACCCTGACACGA	GRIA1	3618.1	0.14269	3618.1	0.14269	-11.629	6.5447e+06	2.6089e+07	4.2355	1.1401e-05	0.99999	2.2803e-05	0.0019221	FALSE
ATTGAGTACTACACCTCTGG	CDHR4	3391.9	0.1338	3391.9	0.1338	-11.547	5.7522e+06	2.2901e+07	4.2354	1.1405e-05	0.99999	2.281e-05	0.0019221	FALSE
ATCAGGGTCTCATAGCGGAG	OR6T1	3386.6	0.1338	3386.6	0.1338	-11.545	5.7339e+06	2.2828e+07	4.2351	1.1423e-05	0.99999	2.2847e-05	0.0019221	FALSE
GCCACAATCCTGGCCCACGC	SUPT7L	3609.6	0.14269	3609.6	0.14269	-11.626	6.5139e+06	2.5965e+07	4.235	1.1428e-05	0.99999	2.2857e-05	0.0019221	FALSE
CTGAGACCGTGATGTAGCGA	NKAIN2	3379.5	0	3379.5	0	-11.723	5.7106e+06	2.2732e+07	4.2346	1.1447e-05	0.99999	2.2894e-05	0.0019221	FALSE
CGATTGGTCCGTAGAACGTG	ANKEF1	3379.2	0	3379.2	0	-11.723	5.7096e+06	2.2728e+07	4.2346	1.1448e-05	0.99999	2.2896e-05	0.0019221	FALSE
ATATGTTTCAGTACAAGCAG	CREBL2	3600.8	0.14269	3600.8	0.14269	-11.622	6.4825e+06	2.5839e+07	4.2344	1.1456e-05	0.99999	2.2912e-05	0.0019221	FALSE
TGGTGGACGGGAAAACACTG	SLC22A20	3371.8	0	3371.8	0	-11.72	5.6846e+06	2.2627e+07	4.2341	1.1473e-05	0.99999	2.2947e-05	0.0019221	FALSE
TGCGGCCCGACATCGCCCTG	B3GALT6	4819.1	0.19215	4819.1	0.19215	-11.981	1.1611e+07	4.6546e+07	4.2332	1.152e-05	0.99999	2.304e-05	0.0019221	FALSE
TCCCCAGACTCCAATAAAGG	C12orf80	3357.5	0	3357.5	0	-11.714	5.6366e+06	2.2434e+07	4.2331	1.1522e-05	0.99999	2.3045e-05	0.0019221	FALSE
TGTTTCAGAAGAACTGGACG	TMEM183A	3344.6	0	3344.6	0	-11.708	5.5931e+06	2.226e+07	4.2323	1.1567e-05	0.99999	2.3134e-05	0.0019221	FALSE
TTCCGATGACTCATCAAGTG	CHD1	3344.1	0	3344.1	0	-11.708	5.5915e+06	2.2253e+07	4.2322	1.1569e-05	0.99999	2.3137e-05	0.0019221	FALSE
GGTTTGTCTTAAATATGTCG	C6orf106	3342.3	0	3342.3	0	-11.707	5.5853e+06	2.2228e+07	4.2321	1.1575e-05	0.99999	2.315e-05	0.0019221	FALSE
ACTGCACGTGGTGAACCAAG	CCDC151	3340.7	0	3340.7	0	-11.706	5.5801e+06	2.2207e+07	4.232	1.1581e-05	0.99999	2.3161e-05	0.0019221	FALSE
TCACCAAATACCCTGAATCC	KCTD1	3359.3	0.13515	3359.3	0.13515	-11.531	5.642e+06	2.2458e+07	4.231	1.1632e-05	0.99999	2.3264e-05	0.0019221	FALSE
AAGTCAAGCGGGCCACCGAG	NUAK1	3306.4	0	3306.4	0	-11.691	5.4661e+06	2.1749e+07	4.2297	1.1701e-05	0.99999	2.3402e-05	0.0019221	FALSE
ATTCCTTTGCCCGTAACGTG	NIPAL4	3302.8	0	3302.8	0	-11.69	5.4542e+06	2.1701e+07	4.2294	1.1714e-05	0.99999	2.3428e-05	0.0019221	FALSE
GATGTTGCCCTGGGTACCCG	KCNQ4	3296.2	0	3296.2	0	-11.687	5.4324e+06	2.1614e+07	4.229	1.1737e-05	0.99999	2.3474e-05	0.0019221	FALSE
ACCATGAATGTCCCTTACTG	OR2T11	3293.6	0.1338	3293.6	0.1338	-11.505	5.4235e+06	2.158e+07	4.2288	1.1746e-05	0.99999	2.3493e-05	0.0019221	FALSE
TGAGTCTGTCAGAGTCATCG	MDH1B	3325.9	0.13515	3325.9	0.13515	-11.517	5.5302e+06	2.2009e+07	4.2288	1.1749e-05	0.99999	2.3499e-05	0.0019221	FALSE
TACTGGACCAGGCTTTGACG	VAT1L	3290.9	0	3290.9	0	-11.685	5.415e+06	2.1544e+07	4.2286	1.1756e-05	0.99999	2.3512e-05	0.0019221	FALSE
ACCCCAAATCGAAAGAGGCA	GAL3ST4	3290.1	0.1338	3290.1	0.1338	-11.503	5.4119e+06	2.1533e+07	4.2286	1.1759e-05	0.99999	2.3518e-05	0.0019221	FALSE
TTTATCAAATGAGCAGAAGG	KRTAP3-1	3282.8	0	3282.8	0	-11.681	5.3885e+06	2.1438e+07	4.2281	1.1785e-05	0.99999	2.357e-05	0.0019221	FALSE
AGACCAAGCCAACTGCAGAT	FGFBP1	3281.5	0	3281.5	0	-11.681	5.3843e+06	2.1421e+07	4.228	1.179e-05	0.99999	2.3579e-05	0.0019221	FALSE
ATAATAATGGGATAGAGCCA	ASPN	3311	0.13515	3311	0.13515	-11.511	5.481e+06	2.1811e+07	4.2277	1.1802e-05	0.99999	2.3604e-05	0.0019221	FALSE
GCGAAGGTGCGACAACCTGA	KLRG2	3277.1	0.1338	3277.1	0.1338	-11.497	5.3693e+06	2.1362e+07	4.2277	1.1806e-05	0.99999	2.3611e-05	0.0019221	FALSE
ACGGAGACACACTGTACGTG	EML2	3276.4	0	3276.4	0	-11.678	5.3673e+06	2.1352e+07	4.2276	1.1808e-05	0.99999	2.3617e-05	0.0019221	FALSE
AGGCCTCCACCAACGACTCG	SLC22A20	3273.5	0	3273.5	0	-11.677	5.3579e+06	2.1314e+07	4.2274	1.1819e-05	0.99999	2.3638e-05	0.0019221	FALSE
AATCCATGTGAGCTTTACCA	DEFB116	3272.4	0	3272.4	0	-11.677	5.3542e+06	2.13e+07	4.2274	1.1823e-05	0.99999	2.3646e-05	0.0019221	FALSE
GGGCTCCGAGCCATCGATGG	GPR153	3272	0	3272	0	-11.676	5.353e+06	2.1295e+07	4.2273	1.1824e-05	0.99999	2.3648e-05	0.0019221	FALSE
CATCAGCTAATAATCCATCT	OAZ2	3257.7	0	3257.7	0	-11.67	5.3064e+06	2.1108e+07	4.2263	1.1876e-05	0.99999	2.3752e-05	0.0019221	FALSE
CCATGTTCACACGCTACCTG	MAN2B2	3255.2	0	3255.2	0	-11.669	5.2983e+06	2.1075e+07	4.2262	1.1885e-05	0.99999	2.377e-05	0.0019221	FALSE
CTTAAGGCGAGAAAAATTAG	Nontarget504	3249.4	0	3249.4	0	-11.666	5.2793e+06	2.0999e+07	4.2258	1.1907e-05	0.99999	2.3813e-05	0.0019221	FALSE
ATACCGTTTGATCACATGGG	ARHGAP33	3248.9	0	3248.9	0	-11.666	5.2778e+06	2.0993e+07	4.2257	1.1908e-05	0.99999	2.3817e-05	0.0019221	FALSE
ACAGCGAGTATGTGATGTCG	CHRNA3	3248.7	0	3248.7	0	-11.666	5.2772e+06	2.099e+07	4.2257	1.1909e-05	0.99999	2.3818e-05	0.0019221	FALSE
TGAAGGCGTCCTCTGAGAAG	RAB8B	3248.6	0.1338	3248.6	0.1338	-11.485	5.2764e+06	2.0989e+07	4.2257	1.1909e-05	0.99999	2.3819e-05	0.0019221	FALSE
GGATGCCCCTCACTAACTGC	LOC100996634	3241.8	0	3241.8	0	-11.663	5.2546e+06	2.09e+07	4.2252	1.1935e-05	0.99999	2.3869e-05	0.0019221	FALSE
TCACTATACAGGAAGCATCC	SLC35B4	3233	0	3233	0	-11.659	5.2261e+06	2.0785e+07	4.2246	1.1967e-05	0.99999	2.3934e-05	0.0019221	FALSE
AAAGGATTGACAAGAACTGA	ZNF564	3439.9	0.14269	3439.9	0.14269	-11.556	5.9158e+06	2.3559e+07	4.2241	1.1993e-05	0.99999	2.3987e-05	0.0019221	FALSE
ACTCCTTGGCTAGTACACTT	ACPP	3208.4	0	3208.4	0	-11.648	5.147e+06	2.0467e+07	4.2229	1.2059e-05	0.99999	2.4118e-05	0.0019221	FALSE
CTATGTGGAAACCATGCTTG	ADAMTS1	3208.1	0	3208.1	0	-11.648	5.1458e+06	2.0463e+07	4.2229	1.206e-05	0.99999	2.4121e-05	0.0019221	FALSE
ATTGTGCATGCTGTTCAAGC	PDE1A	3207.3	0	3207.3	0	-11.648	5.1434e+06	2.0453e+07	4.2228	1.2063e-05	0.99999	2.4126e-05	0.0019221	FALSE
GTGTATCTTATTGCACTCCT	OR52E6	3206	0	3206	0	-11.647	5.1393e+06	2.0436e+07	4.2227	1.2068e-05	0.99999	2.4136e-05	0.0019221	FALSE
TCCTGGGATCCACACCACTG	ZNF662	3205.8	0.1338	3205.8	0.1338	-11.466	5.1382e+06	2.0434e+07	4.2227	1.2069e-05	0.99999	2.4137e-05	0.0019221	FALSE
TTACTAGGCTGACACGACGG	CDK16	3199.3	0	3199.3	0	-11.644	5.1179e+06	2.0351e+07	4.2223	1.2093e-05	0.99999	2.4187e-05	0.0019221	FALSE
GTACGCAAAGAAGCCATGAT	PDS5B	3192.3	0.1338	3192.3	0.1338	-11.46	5.0949e+06	2.026e+07	4.2218	1.212e-05	0.99999	2.424e-05	0.0019221	FALSE
CACGGTGCTTACGTACCTGG	FZD1	3190.8	0	3190.8	0	-11.64	5.0906e+06	2.0241e+07	4.2217	1.2126e-05	0.99999	2.4251e-05	0.0019221	FALSE
CCTATCCTCTTGACGATCGG	TGFBRAP1	3183.6	0.1338	3183.6	0.1338	-11.456	5.0672e+06	2.0149e+07	4.2211	1.2153e-05	0.99999	2.4306e-05	0.0019221	FALSE
ACTGCCTCAGGAAACCAACC	C1orf137	3213.1	0.13515	3213.1	0.13515	-11.467	5.1617e+06	2.0528e+07	4.221	1.2162e-05	0.99999	2.4325e-05	0.0019221	FALSE
CCCCCATATCTAAATCATTG	ASUN	3179.8	0	3179.8	0	-11.635	5.0555e+06	2.01e+07	4.2209	1.2168e-05	0.99999	2.4336e-05	0.0019221	FALSE
CCAGTGCTACTAACTCCACG	THAP9	3171.5	0	3171.5	0	-11.631	5.0293e+06	1.9995e+07	4.2203	1.22e-05	0.99999	2.4399e-05	0.0019221	FALSE
CTGACCATACCACTTTGCCC	CLCNKA	3170.6	0.1338	3170.6	0.1338	-11.45	5.026e+06	1.9983e+07	4.2202	1.2203e-05	0.99999	2.4406e-05	0.0019221	FALSE
TTGCAATTACAGGATTGGTG	OR52N4	3165.7	0	3165.7	0	-11.629	5.0108e+06	1.9921e+07	4.2199	1.2222e-05	0.99999	2.4444e-05	0.0019221	FALSE
CATCATTTAATACAACACTA	KIAA0922	3195.7	0.13515	3195.7	0.13515	-11.459	5.1059e+06	2.0304e+07	4.2197	1.2229e-05	0.99999	2.4458e-05	0.0019221	FALSE
TAAGGAGTGAGTATATTGAG	WASF1	3195.4	0.13515	3195.4	0.13515	-11.459	5.1047e+06	2.0299e+07	4.2197	1.223e-05	0.99999	2.446e-05	0.0019221	FALSE
AGACAGCGACCAGACAGATG	MLPH	3161.4	0.1338	3161.4	0.1338	-11.446	4.9969e+06	1.9867e+07	4.2196	1.2239e-05	0.99999	2.4477e-05	0.0019221	FALSE
TACATCTTCGAGATCGAGGG	NRROS	3159.9	0.1338	3159.9	0.1338	-11.445	4.9919e+06	1.9847e+07	4.2195	1.2245e-05	0.99999	2.4489e-05	0.0019221	FALSE
GAGTAGACAGTCTTCCGCTG	GALNT16	3159.8	0	3159.8	0	-11.626	4.9921e+06	1.9845e+07	4.2194	1.2245e-05	0.99999	2.449e-05	0.0019221	FALSE
ACCTTGGGTTGCGCTCGACG	MSI2	3355	0.14269	3355	0.14269	-11.52	5.6274e+06	2.2399e+07	4.2185	1.2298e-05	0.99999	2.4595e-05	0.0019221	FALSE
TCATCCATAGGCAAGTCATG	LRRIQ1	3341.9	0.14269	3341.9	0.14269	-11.514	5.5836e+06	2.2223e+07	4.2176	1.2346e-05	0.99999	2.4691e-05	0.0019221	FALSE
CTGCACAATGTAGCTGACGA	DNASE1	3129.4	0	3129.4	0	-11.612	4.8965e+06	1.9462e+07	4.2173	1.2364e-05	0.99999	2.4728e-05	0.0019221	FALSE
ATACCGGGCTGTGTATGCGG	TAS1R1	3121.7	0	3121.7	0	-11.609	4.8724e+06	1.9365e+07	4.2167	1.2395e-05	0.99999	2.479e-05	0.0019221	FALSE
AAACTCTGTCTATTTGTGTA	MZT1	3121.1	0	3121.1	0	-11.608	4.8707e+06	1.9358e+07	4.2167	1.2397e-05	0.99999	2.4794e-05	0.0019221	FALSE
GTGGGACACTGCTATCTCCG	EID2B	3115.7	0	3115.7	0	-11.606	4.8539e+06	1.9291e+07	4.2163	1.2418e-05	0.99999	2.4837e-05	0.0019221	FALSE
ACTATCCCATCTGACAGCCA	INVS	4452.5	0.19215	4452.5	0.19215	-11.867	9.9116e+06	3.9672e+07	4.2153	1.247e-05	0.99999	2.4941e-05	0.0019221	FALSE
ACAAACTTCACACCGCCAGG	ZFHX4	3102.7	0	3102.7	0	-11.6	4.8133e+06	1.9128e+07	4.2153	1.2471e-05	0.99999	2.4942e-05	0.0019221	FALSE
GTGATAGACCTTCTCGGCCG	C12orf66	3099.1	0	3099.1	0	-11.598	4.8021e+06	1.9083e+07	4.2151	1.2485e-05	0.99999	2.4971e-05	0.0019221	FALSE
CTTCGACCGCTACATCGCCC	GPER1	3097.9	0	3097.9	0	-11.598	4.7986e+06	1.9069e+07	4.215	1.249e-05	0.99999	2.498e-05	0.0019221	FALSE
TGGTCGTGTCGAGTACAGAG	ADAMTS13	3300.5	0.14269	3300.5	0.14269	-11.496	5.4463e+06	2.1672e+07	4.2148	1.2501e-05	0.99999	2.5001e-05	0.0019221	FALSE
GGAGCTTATTGAAAGACTAG	MCU	3090.7	0	3090.7	0	-11.594	4.7763e+06	1.8979e+07	4.2145	1.2519e-05	0.99999	2.5038e-05	0.0019221	FALSE
AAGTGATACCTGAAGTGCCA	HCST	3088.9	0	3088.9	0	-11.593	4.7705e+06	1.8956e+07	4.2143	1.2527e-05	0.99999	2.5053e-05	0.0019221	FALSE
TGGCGCAGTTGGTCACCGGG	DLK1	3082.7	0	3082.7	0	-11.59	4.7517e+06	1.8881e+07	4.2139	1.2552e-05	0.99999	2.5103e-05	0.0019221	FALSE
ACAGAGATGCCTTAAAACGG	MXD1	3080.2	0	3080.2	0	-11.589	4.7439e+06	1.885e+07	4.2137	1.2562e-05	0.99999	2.5124e-05	0.0019221	FALSE
CCGCTACAGTCTCTACACGA	EMILIN3	3070.7	0	3070.7	0	-11.585	4.7146e+06	1.8732e+07	4.213	1.2601e-05	0.99999	2.5202e-05	0.0019221	FALSE
ACAGACAGCAAGCGGAACCA	E2F7	3068.7	0	3068.7	0	-11.584	4.7083e+06	1.8707e+07	4.2128	1.2609e-05	0.99999	2.5219e-05	0.0019221	FALSE
GCAGATGTCAGCCTGAACCC	CRTC3	3067	0	3067	0	-11.583	4.7032e+06	1.8686e+07	4.2127	1.2616e-05	0.99999	2.5232e-05	0.0019221	FALSE
AAAGTAAACGTACCAACAAG	TBC1D28	3066.6	0	3066.6	0	-11.583	4.7021e+06	1.8682e+07	4.2127	1.2618e-05	0.99999	2.5235e-05	0.0019221	FALSE
CCACGTGCGAGGCGAGACCA	GIPC3	3268.7	0.14269	3268.7	0.14269	-11.482	5.3416e+06	2.1251e+07	4.2126	1.2623e-05	0.99999	2.5246e-05	0.0019221	FALSE
TTACAGGTATGTTGAGTCGA	CDC37L1	3062.9	0.1338	3062.9	0.1338	-11.4	4.6903e+06	1.8636e+07	4.2124	1.2633e-05	0.99999	2.5266e-05	0.0019221	FALSE
GTCCTCATCTAGCGACTCGT	PFKFB4	13478	0.59145	13478	0.59145	-13.048	9.0821e+07	3.7154e+08	4.2121	1.265e-05	0.99999	2.5301e-05	0.0019221	FALSE
TGGACTTGAGTGTGACGTTG	C17orf99	3050.5	0	3050.5	0	-11.575	4.6527e+06	1.8484e+07	4.2115	1.2685e-05	0.99999	2.5369e-05	0.0019221	FALSE
TCCTGGATTAACAAATCCCA	TTC14	3050.5	0	3050.5	0	-11.575	4.6527e+06	1.8484e+07	4.2115	1.2685e-05	0.99999	2.5369e-05	0.0019221	FALSE
AGTACTTACCTGAGTAACCA	ZNF157	3029.6	0	3029.6	0	-11.565	4.5893e+06	1.8229e+07	4.2099	1.2772e-05	0.99999	2.5544e-05	0.0019221	FALSE
GATCGTGACAAATGCCCACG	HTRA1	3024.7	0	3024.7	0	-11.563	4.5745e+06	1.817e+07	4.2096	1.2793e-05	0.99999	2.5586e-05	0.0019221	FALSE
TCAGTCCCGTGAGGTCCGTT	ID2	3020.6	0	3020.6	0	-11.561	4.5619e+06	1.8119e+07	4.2093	1.2811e-05	0.99999	2.5621e-05	0.0019221	FALSE
GGAGTGGAAGGAGCTCATCG	MAML1	3019.9	0	3019.9	0	-11.561	4.5599e+06	1.8111e+07	4.2092	1.2813e-05	0.99999	2.5627e-05	0.0019221	FALSE
ATCCTTCCGATAGGACTGAA	C11orf70	13321	0.59238	13321	0.59238	-13.03	8.8722e+07	3.6287e+08	4.2091	1.282e-05	0.99999	2.564e-05	0.0019221	FALSE
ATGTTTCATTGTCGTCGCAG	TMPRSS11D	3013.1	0	3013.1	0	-11.558	4.5395e+06	1.803e+07	4.2087	1.2842e-05	0.99999	2.5684e-05	0.0019221	FALSE
TGGTGATGGATACGTGCAGT	PNPLA4	3012.2	0	3012.2	0	-11.557	4.5367e+06	1.8018e+07	4.2086	1.2846e-05	0.99999	2.5692e-05	0.0019221	FALSE
CCGACAAGGAGCGCACGATG	CELF4	3011.2	0	3011.2	0	-11.557	4.5336e+06	1.8006e+07	4.2086	1.285e-05	0.99999	2.5701e-05	0.0019221	FALSE
GCAGCCCACAGGCACACAGC	KRTAP12-2	3007.9	0	3007.9	0	-11.555	4.5236e+06	1.7966e+07	4.2083	1.2865e-05	0.99999	2.573e-05	0.0019221	FALSE
AGAGCTGATAGCATGTATGA	WNT8A	3003.9	0	3003.9	0	-11.553	4.5116e+06	1.7918e+07	4.208	1.2882e-05	0.99999	2.5764e-05	0.0019221	FALSE
GAAATAGAAAATGCTTAGGC	TAS2R42	2999.4	0	2999.4	0	-11.551	4.4983e+06	1.7864e+07	4.2077	1.2901e-05	0.99999	2.5802e-05	0.0019221	FALSE
CCGCTTTCCAGTGACCGACG	FIBP	2999.2	0	2999.2	0	-11.551	4.4977e+06	1.7862e+07	4.2077	1.2902e-05	0.99999	2.5804e-05	0.0019221	FALSE
GTACATGTGGTGGTACCATG	SLC44A1	2998.2	0	2998.2	0	-11.55	4.4946e+06	1.785e+07	4.2076	1.2906e-05	0.99999	2.5812e-05	0.0019221	FALSE
ATGAGCAATGCCATATAGCG	MOB3C	3027.3	0.13515	3027.3	0.13515	-11.381	4.5819e+06	1.8201e+07	4.2075	1.291e-05	0.99999	2.5821e-05	0.0019221	FALSE
TTATTGTAAACTCAACAGCA	PARP15	2994	0	2994	0	-11.548	4.4819e+06	1.7798e+07	4.2073	1.2925e-05	0.99999	2.5849e-05	0.0019221	FALSE
TTTGAAGAACTCTACTGATG	C8orf48	2991.3	0	2991.3	0	-11.547	4.4738e+06	1.7766e+07	4.2071	1.2936e-05	0.99999	2.5873e-05	0.0019221	FALSE
TAAGTGCTCCTACTACATCG	C20orf195	2989.6	0.1338	2989.6	0.1338	-11.365	4.4684e+06	1.7746e+07	4.2069	1.2943e-05	0.99999	2.5887e-05	0.0019221	FALSE
CTGGTGTGCAACACGCTCAG	PTGER1	2988.1	0	2988.1	0	-11.546	4.4644e+06	1.7728e+07	4.2068	1.295e-05	0.99999	2.59e-05	0.0019221	FALSE
ACCGGTCCGAACTGGCGCAG	PXDC1	2987.3	0	2987.3	0	-11.545	4.4619e+06	1.7718e+07	4.2067	1.2954e-05	0.99999	2.5907e-05	0.0019221	FALSE
TCTAACAGGATAATCTACAG	TBC1D2B	2975.3	0.1338	2975.3	0.1338	-11.358	4.4259e+06	1.7575e+07	4.2058	1.3006e-05	0.99999	2.6011e-05	0.0019221	FALSE
CTGCAGTAAAACACTAATGT	SPANXN4	1.2863	9.8056	1.2863	9.8056	2.2407	36.289	4.1041	4.2053	0.99998	1.7683e-05	3.5366e-05	0.0019221	TRUE
GTGCGTGCCCTGCAGCGACG	PAGR1	2967	0	2967	0	-11.535	4.4015e+06	1.7476e+07	4.2052	1.3042e-05	0.99999	2.6085e-05	0.0019221	FALSE
GATTGAAGCCCTGAGTAGCA	TRAF2	3163.3	0.14269	3163.3	0.14269	-11.435	5.0027e+06	1.989e+07	4.2052	1.3044e-05	0.99999	2.6088e-05	0.0019221	FALSE
ATGTGCCTGGTGCTCCAAAG	ITGB5	2963.1	0.1338	2963.1	0.1338	-11.352	4.3896e+06	1.743e+07	4.2049	1.306e-05	0.99999	2.6119e-05	0.0019221	FALSE
ATCCAACTGTTGACTTAGAG	DCDC2	4250.1	0.19215	4250.1	0.19215	-11.8	9.0308e+06	3.6114e+07	4.2048	1.3065e-05	0.99999	2.6131e-05	0.0019221	FALSE
ACTGGCTGATCGGGAAAGCG	LHFPL2	2961.3	0.1338	2961.3	0.1338	-11.351	4.3843e+06	1.7409e+07	4.2048	1.3067e-05	0.99999	2.6135e-05	0.0019221	FALSE
CCCGCCGCCCAGGACACACC	RGS20	2957.1	0	2957.1	0	-11.53	4.3721e+06	1.7358e+07	4.2044	1.3086e-05	0.99999	2.6172e-05	0.0019221	FALSE
AGAAGCGCAGAGGCTCGTAG	C11orf91	2956.8	0.1338	2956.8	0.1338	-11.349	4.3709e+06	1.7355e+07	4.2044	1.3087e-05	0.99999	2.6175e-05	0.0019221	FALSE
AGTCTTGAGACATTGCTCGT	EFCAB7	3152.3	0.14269	3152.3	0.14269	-11.43	4.9682e+06	1.9751e+07	4.2044	1.309e-05	0.99999	2.6179e-05	0.0019221	FALSE
AGTGTCGGAGATACACCACC	FLOT2	2955.9	0	2955.9	0	-11.53	4.3686e+06	1.7344e+07	4.2044	1.3092e-05	0.99999	2.6183e-05	0.0019221	FALSE
AACTTCCAATAATTCCAACA	GPR171	2950.3	0	2950.3	0	-11.527	4.3521e+06	1.7278e+07	4.2039	1.3116e-05	0.99999	2.6232e-05	0.0019221	FALSE
ACTACTGGCTATCCGCGCCA	Nontarget95	2950.2	0	2950.2	0	-11.527	4.3519e+06	1.7277e+07	4.2039	1.3117e-05	0.99999	2.6233e-05	0.0019221	FALSE
AAGGTTGATCGTTCTGTCGC	TMEM31	2940.4	0	2940.4	0	-11.522	4.3229e+06	1.7161e+07	4.2032	1.3161e-05	0.99999	2.6321e-05	0.0019221	FALSE
CAGTGATGACATTGATATCG	SYDE1	2940.3	0.1338	2940.3	0.1338	-11.341	4.3223e+06	1.716e+07	4.2032	1.3161e-05	0.99999	2.6322e-05	0.0019221	FALSE
AGTCTTGGTAATGCTTAGCA	ADPRH	2938.6	0.1338	2938.6	0.1338	-11.34	4.3174e+06	1.714e+07	4.203	1.3168e-05	0.99999	2.6337e-05	0.0019221	FALSE
TTAGCAGGGCACACACACAC	OR4C46	3132	0.14269	3132	0.14269	-11.421	4.9041e+06	1.9494e+07	4.2029	1.3175e-05	0.99999	2.635e-05	0.0019221	FALSE
TTTCCACACAGGGTGAGCCA	COL13A1	2934.4	0.1338	2934.4	0.1338	-11.338	4.3048e+06	1.709e+07	4.2027	1.3188e-05	0.99999	2.6375e-05	0.0019221	FALSE
AAACACACATCCCTACCTCT	TCP11X2	2931.9	0.1338	2931.9	0.1338	-11.337	4.2975e+06	1.7061e+07	4.2025	1.3199e-05	0.99999	2.6398e-05	0.0019221	FALSE
GGGAGAAGCGTGAGTCGCGT	MYO9B	2929.4	0	2929.4	0	-11.517	4.2908e+06	1.7032e+07	4.2023	1.321e-05	0.99999	2.642e-05	0.0019221	FALSE
AGCTGGCAGACCACAAACTG	PTEN	77793	3.5806	77793	3.5806	-14.052	3.0256e+09	1.2814e+10	4.2022	1.3215e-05	0.99999	2.6431e-05	0.0019221	FALSE
CCACCTGGCATTGCATCGTG	DYNLL1	3122	0.14269	3122	0.14269	-11.416	4.8731e+06	1.937e+07	4.2022	1.3217e-05	0.99999	2.6434e-05	0.0019221	FALSE
TACCACATCCACTCTAAGCA	AHR	3119.6	0.14269	3119.6	0.14269	-11.415	4.8656e+06	1.934e+07	4.202	1.3227e-05	0.99999	2.6454e-05	0.0019221	FALSE
TTCAAACCGTACTCATGGAG	GFI1	2922	0.1338	2922	0.1338	-11.332	4.2687e+06	1.6945e+07	4.2017	1.3243e-05	0.99999	2.6487e-05	0.0019221	FALSE
GAATACTATAGACCAAGGGA	YTHDF2	2921.7	0	2921.7	0	-11.513	4.268e+06	1.6941e+07	4.2017	1.3245e-05	0.99999	2.649e-05	0.0019221	FALSE
GAGAGTGGGCCACCAATCCA	NAB2	2920.4	0	2920.4	0	-11.512	4.2643e+06	1.6926e+07	4.2016	1.3251e-05	0.99999	2.6502e-05	0.0019221	FALSE
TGCAGTGGGACTGATTGCCG	CD63	2919.2	0.1338	2919.2	0.1338	-11.331	4.2606e+06	1.6913e+07	4.2015	1.3256e-05	0.99999	2.6512e-05	0.0019221	FALSE
ATTCCATCAAAATAGTATAC	SGK3	2916.2	0	2916.2	0	-11.51	4.2521e+06	1.6877e+07	4.2013	1.327e-05	0.99999	2.654e-05	0.0019221	FALSE
CAACGGATATATGCTCATGC	NPNT	2907.9	0	2907.9	0	-11.506	4.2281e+06	1.6781e+07	4.2006	1.3308e-05	0.99999	2.6615e-05	0.0019221	FALSE
TGTGCATCGGATGTTCTACG	ACSBG1	2899.8	0	2899.8	0	-11.502	4.2044e+06	1.6686e+07	4.2	1.3345e-05	0.99999	2.669e-05	0.0019221	FALSE
GCCATAGGAAGTACAAGTCT	CLLU1OS	2899.6	0	2899.6	0	-11.502	4.2038e+06	1.6684e+07	4.2	1.3346e-05	0.99999	2.6692e-05	0.0019221	FALSE
GGCCAGTACACCTGTCACAA	IL12B	2899.2	0	2899.2	0	-11.502	4.2028e+06	1.668e+07	4.2	1.3348e-05	0.99999	2.6696e-05	0.0019221	FALSE
GTACCGCGTTATGTGGCGGG	EGFL8	2894	0.1338	2894	0.1338	-11.318	4.1873e+06	1.6619e+07	4.1996	1.3372e-05	0.99999	2.6743e-05	0.0019221	FALSE
CAGACCTGAGCCGTTACACA	ZDHHC5	12662	0.58739	12662	0.58739	-12.962	8.0161e+07	3.2753e+08	4.1995	1.3375e-05	0.99999	2.6749e-05	0.0019221	FALSE
AGAAGTGAAGTCAATGTTCC	BBIP1	2921.8	0.13515	2921.8	0.13515	-11.33	4.2679e+06	1.6942e+07	4.1995	1.3378e-05	0.99999	2.6756e-05	0.0019221	FALSE
AGTAGTTCAACACCATCACT	KIAA1467	2887.6	0	2887.6	0	-11.496	4.1692e+06	1.6545e+07	4.1991	1.3401e-05	0.99999	2.6803e-05	0.0019221	FALSE
TGCAGATAGAACAACTACAA	RNF212	3078.2	0.14269	3078.2	0.14269	-11.396	4.7372e+06	1.8824e+07	4.199	1.3406e-05	0.99999	2.6811e-05	0.0019221	FALSE
GATCAAACACGGCGTCATGG	ANK1	2880.6	0	2880.6	0	-11.493	4.1489e+06	1.6464e+07	4.1985	1.3434e-05	0.99999	2.6869e-05	0.0019221	FALSE
AAGGCTGTGAGCATGGATGG	TMPRSS7	2877.8	0	2877.8	0	-11.491	4.1409e+06	1.6432e+07	4.1983	1.3447e-05	0.99999	2.6895e-05	0.0019221	FALSE
CAAGCAAAATGATGACCCAA	CFAP97	2874.5	0	2874.5	0	-11.49	4.1313e+06	1.6393e+07	4.198	1.3463e-05	0.99999	2.6926e-05	0.0019221	FALSE
AGTATTCAATGAGACTTGCC	B3GALTL	2868.1	0	2868.1	0	-11.486	4.113e+06	1.632e+07	4.1975	1.3493e-05	0.99999	2.6986e-05	0.0019221	FALSE
CAGCTACACAGCCGTCAACC	KLF7	2893.4	0.13515	2893.4	0.13515	-11.316	4.1855e+06	1.6612e+07	4.1972	1.3509e-05	0.99999	2.7019e-05	0.0019221	FALSE
TTTCTTCCGAACCCTCATAG	PLP2	9716.9	0.45547	9716.9	0.45547	-12.705	4.7205e+07	1.9187e+08	4.197	1.3522e-05	0.99999	2.7045e-05	0.0019221	FALSE
AGACCCCGTAGGCAGGACGT	Nontarget118	2858.9	0	2858.9	0	-11.482	4.0867e+06	1.6214e+07	4.1968	1.3536e-05	0.99999	2.7073e-05	0.0019221	FALSE
ACAGCACTTGCTAGGAACAG	SMIM15	2857.1	0.1338	2857.1	0.1338	-11.3	4.081e+06	1.6193e+07	4.1966	1.3545e-05	0.99999	2.709e-05	0.0019221	FALSE
CAGTCAGGGAAGATAGATGG	PRELP	2839.4	0	2839.4	0	-11.472	4.0312e+06	1.5992e+07	4.1952	1.3629e-05	0.99999	2.7259e-05	0.0019221	FALSE
CGACGAGGCTGGACACATTG	APC2	2834	0	2834	0	-11.469	4.0157e+06	1.593e+07	4.1948	1.3656e-05	0.99999	2.7311e-05	0.0019221	FALSE
TGAGACTGAGCACGAGAACA	ODF2	2829.2	0	2829.2	0	-11.467	4.0021e+06	1.5875e+07	4.1944	1.3679e-05	0.99999	2.7358e-05	0.0019221	FALSE
CCCGCCCGCTGACTGCACAT	CIC	2826.2	0	2826.2	0	-11.465	3.9937e+06	1.5842e+07	4.1942	1.3693e-05	0.99999	2.7387e-05	0.0019221	FALSE
CAACACGACCTTCGAGACTG	SEPT8	2813.8	0	2813.8	0	-11.459	3.9587e+06	1.5702e+07	4.1932	1.3754e-05	0.99999	2.7508e-05	0.0019221	FALSE
AGCTTACTAGATAAGATCTG	PHF7	2796.5	0	2796.5	0	-11.45	3.9103e+06	1.5508e+07	4.1918	1.3839e-05	0.99999	2.7678e-05	0.0019221	FALSE
TCGAGGACTAAGTCCCTGTT	SPANXN5	2824.3	0.13515	2824.3	0.13515	-11.281	3.9881e+06	1.5821e+07	4.1918	1.384e-05	0.99999	2.7681e-05	0.0019221	FALSE
TCATCCTTTGAAAGACTACG	EML5	2795.3	0.1338	2795.3	0.1338	-11.268	3.9066e+06	1.5494e+07	4.1917	1.3845e-05	0.99999	2.769e-05	0.0019221	FALSE
GAAATTCATTTGTGACGTCT	SGOL2	2793.7	0	2793.7	0	-11.448	3.9023e+06	1.5476e+07	4.1915	1.3853e-05	0.99999	2.7706e-05	0.0019221	FALSE
AGCTATGAGAATCGTTCGGA	NOS1AP	2793.1	0.1338	2793.1	0.1338	-11.267	3.9004e+06	1.5469e+07	4.1915	1.3856e-05	0.99999	2.7712e-05	0.0019221	FALSE
CTTTATTGAGGAAGATTGTG	DCTN5	2790	0	2790	0	-11.447	3.8922e+06	1.5435e+07	4.1912	1.3871e-05	0.99999	2.7742e-05	0.0019221	FALSE
AGGCAGAGCGGGCCACACTG	CPLX3	2787.8	0	2787.8	0	-11.445	3.886e+06	1.541e+07	4.1911	1.3882e-05	0.99999	2.7765e-05	0.0019221	FALSE
GGTCCTTCTCTGGTAGGCGA	ANXA2	2784.2	0	2784.2	0	-11.444	3.8759e+06	1.537e+07	4.1908	1.39e-05	0.99999	2.7801e-05	0.0019221	FALSE
AGAGTCACACTGGTGCTACG	CA4	2778.8	0	2778.8	0	-11.441	3.861e+06	1.531e+07	4.1903	1.3927e-05	0.99999	2.7855e-05	0.0019221	FALSE
CCCAACACCATTCAGTACCG	TAOK2	2774.5	0	2774.5	0	-11.439	3.8489e+06	1.5262e+07	4.19	1.3949e-05	0.99999	2.7898e-05	0.0019221	FALSE
GCCACAACCACTACTACCAT	ANKRD17	2773.8	0	2773.8	0	-11.438	3.8471e+06	1.5255e+07	4.1899	1.3952e-05	0.99999	2.7905e-05	0.0019221	FALSE
ACAGTATACGTGGTGCACGA	PFKL	2772.4	0	2772.4	0	-11.437	3.8432e+06	1.5239e+07	4.1898	1.3959e-05	0.99999	2.7919e-05	0.0019221	FALSE
CGCCCACATGATGTACACGC	GSG1L	2767	0	2767	0	-11.435	3.8281e+06	1.5179e+07	4.1894	1.3987e-05	0.99999	2.7974e-05	0.0019221	FALSE
TGGTCTCGTTCATGCACGCA	ECE1	2757.6	0	2757.6	0	-11.43	3.8022e+06	1.5075e+07	4.1886	1.4035e-05	0.99999	2.8069e-05	0.0019221	FALSE
TCAGACAATGGCTATCACAC	GNS	2778.4	0.13515	2778.4	0.13515	-11.258	3.8593e+06	1.5305e+07	4.188	1.407e-05	0.99999	2.814e-05	0.0019221	FALSE
AGCAAGAACTGACACGCCTG	DSP	2744.2	0.1338	2744.2	0.1338	-11.242	3.7649e+06	1.4927e+07	4.1875	1.4104e-05	0.99999	2.8207e-05	0.0019221	FALSE
GCACTTGGATGAGTACTCGT	FHL2	2743.2	0	2743.2	0	-11.422	3.7624e+06	1.4916e+07	4.1874	1.4109e-05	0.99999	2.8218e-05	0.0019221	FALSE
TCTTCATCTTGGCTTGACGT	SRRM2	3935.5	0.19215	3935.5	0.19215	-11.689	7.7434e+06	3.0919e+07	4.1873	1.4112e-05	0.99999	2.8224e-05	0.0019221	FALSE
GCAACACCCACTATTTGTTG	GPSM1	2742.4	0	2742.4	0	-11.422	3.7604e+06	1.4908e+07	4.1873	1.4113e-05	0.99999	2.8225e-05	0.0019221	FALSE
GGGAAACACGAGCTTCAATG	ASAP3	2739.3	0	2739.3	0	-11.42	3.7518e+06	1.4873e+07	4.1871	1.4129e-05	0.99999	2.8258e-05	0.0019221	FALSE
GCTCGGGCAACGCATCCATG	TNRC18	2736	0	2736	0	-11.418	3.7429e+06	1.4838e+07	4.1868	1.4146e-05	0.99999	2.8291e-05	0.0019221	FALSE
CCCACGCAGAACATGAACCT	SS18L1	2724.5	0	2724.5	0	-11.412	3.7115e+06	1.4712e+07	4.1858	1.4205e-05	0.99999	2.8411e-05	0.0019221	FALSE
CCAATTCAGGACCCACACGA	PTEN	72402	3.5821	72402	3.5821	-13.948	2.6207e+09	1.1083e+10	4.1858	1.4208e-05	0.99999	2.8416e-05	0.0019221	FALSE
AGCGCGGTGGGTGAGAACGG	EDN1	2722.8	0.1338	2722.8	0.1338	-11.23	3.7063e+06	1.4693e+07	4.1857	1.4215e-05	0.99999	2.8429e-05	0.0019221	FALSE
TCCCGACCTGGACTCAGACA	KCTD5	2718.6	0.1338	2718.6	0.1338	-11.228	3.695e+06	1.4647e+07	4.1853	1.4237e-05	0.99999	2.8473e-05	0.0019221	FALSE
AGAGGCTGAGGCACAGAGAA	ZG16	2715.8	0	2715.8	0	-11.408	3.6878e+06	1.4617e+07	4.1851	1.4251e-05	0.99999	2.8502e-05	0.0019221	FALSE
ATTACCAAATACAGTCCTAG	GABRA4	2894.7	0.14269	2894.7	0.14269	-11.307	4.1892e+06	1.6627e+07	4.185	1.4257e-05	0.99999	2.8514e-05	0.0019221	FALSE
TGAAGCCCCAGTAATTGTCC	LYZL1	2713.6	0	2713.6	0	-11.407	3.6818e+06	1.4593e+07	4.1849	1.4263e-05	0.99999	2.8526e-05	0.0019221	FALSE
GGGAGAATACCTTAGGCCTG	ANK2	2713.3	0	2713.3	0	-11.406	3.681e+06	1.459e+07	4.1849	1.4264e-05	0.99999	2.8529e-05	0.0019221	FALSE
ACCGACCTAAATTAAATGAA	SRSF5	2712.4	0	2712.4	0	-11.406	3.6785e+06	1.458e+07	4.1848	1.4269e-05	0.99999	2.8538e-05	0.0019221	FALSE
TTGTCTTCATCAGGACACTT	THUMPD1	2709.2	0	2709.2	0	-11.404	3.67e+06	1.4546e+07	4.1846	1.4286e-05	0.99999	2.8572e-05	0.0019221	FALSE
GGGAAAAGCTTCAGTCAACG	ZNF32	2707.7	0	2707.7	0	-11.403	3.6659e+06	1.453e+07	4.1844	1.4294e-05	0.99999	2.8587e-05	0.0019221	FALSE
ATGCGCAGCTCCAGAATTTT	Nontarget226	2707.6	0	2707.6	0	-11.403	3.6654e+06	1.4528e+07	4.1844	1.4295e-05	0.99999	2.8589e-05	0.0019221	FALSE
ACAGGAAGTGACACATTCGA	CEP152	2706.1	0	2706.1	0	-11.403	3.6614e+06	1.4511e+07	4.1843	1.4302e-05	0.99999	2.8605e-05	0.0019221	FALSE
CACGACGACGACGACATCCG	MRC2	2703.9	0	2703.9	0	-11.401	3.6554e+06	1.4487e+07	4.1841	1.4314e-05	0.99999	2.8629e-05	0.0019221	FALSE
TCGGCCAAGATCGACCGCAA	ARRDC2	2702.6	0	2702.6	0	-11.401	3.6522e+06	1.4474e+07	4.184	1.4321e-05	0.99999	2.8641e-05	0.0019221	FALSE
GACGAAGTATCCGTTACAGC	OPN1SW	2702.6	0	2702.6	0	-11.401	3.6522e+06	1.4474e+07	4.184	1.4321e-05	0.99999	2.8641e-05	0.0019221	FALSE
TGGTATTAGAGGATAGCAGG	MAGEA10	2700.2	0	2700.2	0	-11.399	3.6456e+06	1.4448e+07	4.1838	1.4333e-05	0.99999	2.8667e-05	0.0019221	FALSE
GCACCATGCTATGACGTAGT	OR52M1	2699.4	0	2699.4	0	-11.399	3.6434e+06	1.4439e+07	4.1837	1.4338e-05	0.99999	2.8676e-05	0.0019221	FALSE
GGTAGTACTGGAATAATGGG	ESRP1	2725	0.13515	2725	0.13515	-11.23	3.7124e+06	1.4717e+07	4.1836	1.4346e-05	0.99999	2.8692e-05	0.0019221	FALSE
GACACAGCCCTGAATCCCCG	NKX2-3	2696.1	0	2696.1	0	-11.397	3.6344e+06	1.4403e+07	4.1835	1.4356e-05	0.99999	2.8711e-05	0.0019221	FALSE
GATCCGCCTCGAGCCGCAGG	NFKBIA	2695.8	0	2695.8	0	-11.397	3.6336e+06	1.44e+07	4.1834	1.4357e-05	0.99999	2.8714e-05	0.0019221	FALSE
AGGAACTTGAGGGTATGGCA	COL6A5	2687.9	0	2687.9	0	-11.393	3.6124e+06	1.4315e+07	4.1828	1.4399e-05	0.99999	2.8799e-05	0.0019221	FALSE
AGAGAGTTGAGTTGGTATAG	HESX1	2682.8	0	2682.8	0	-11.39	3.5987e+06	1.4261e+07	4.1823	1.4427e-05	0.99999	2.8854e-05	0.0019221	FALSE
ATGACAGTAGGATAGTGCAG	OR4N2	3847.2	0.19215	3847.2	0.19215	-11.656	7.3997e+06	2.9534e+07	4.1822	1.4437e-05	0.99999	2.8873e-05	0.0019221	FALSE
CTGCATGAAGCTGAGAAGGG	APOC3	2856.5	0.14269	2856.5	0.14269	-11.288	4.0794e+06	1.6187e+07	4.182	1.4448e-05	0.99999	2.8896e-05	0.0019221	FALSE
TCACGGTCATTATGCAGGGA	GABRA5	2678.8	0	2678.8	0	-11.388	3.5881e+06	1.4218e+07	4.182	1.4448e-05	0.99999	2.8897e-05	0.0019221	FALSE
GCATTTCCGCCCGGAGTGAG	RGS7BP	2677.9	0	2677.9	0	-11.387	3.5856e+06	1.4208e+07	4.1819	1.4453e-05	0.99999	2.8907e-05	0.0019221	FALSE
ATCTCAAATGGAACACGCCA	S100A10	2677.9	0	2677.9	0	-11.387	3.5856e+06	1.4208e+07	4.1819	1.4453e-05	0.99999	2.8907e-05	0.0019221	FALSE
TCGAGATCCCAACACAAAGG	DNTTIP1	2672.4	0	2672.4	0	-11.384	3.571e+06	1.4149e+07	4.1814	1.4483e-05	0.99999	2.8966e-05	0.0019221	FALSE
CAGCTGCAGTTGAACTACCT	PLOD1	2672.4	0	2672.4	0	-11.384	3.571e+06	1.4149e+07	4.1814	1.4483e-05	0.99999	2.8966e-05	0.0019221	FALSE
ACTAACAGTAGCGAAGGACA	HOXC8	2698.9	0.13515	2698.9	0.13515	-11.216	3.6418e+06	1.4434e+07	4.1814	1.4485e-05	0.99999	2.8969e-05	0.0019221	FALSE
CATCGTCTGACAAAAGACAA	OR6X1	2671.2	0	2671.2	0	-11.384	3.5677e+06	1.4137e+07	4.1813	1.4489e-05	0.99999	2.8979e-05	0.0019221	FALSE
ATGACTGCATTCCACTCACG	CD320	2670.3	0.1338	2670.3	0.1338	-11.202	3.5649e+06	1.4127e+07	4.1813	1.4495e-05	0.99999	2.8989e-05	0.0019221	FALSE
ATCAAGCGGTGTGAGCGGAA	STAT6	2669.5	0	2669.5	0	-11.383	3.563e+06	1.4118e+07	4.1812	1.4499e-05	0.99999	2.8998e-05	0.0019221	FALSE
GTCCTTAAGACCACATGGTG	ZNF396	2669.2	0.1338	2669.2	0.1338	-11.202	3.5619e+06	1.4115e+07	4.1812	1.4501e-05	0.99999	2.9001e-05	0.0019221	FALSE
CAAGACCTTCAGTCAGAGCA	ZNF716	2683.2	0.13515	2683.2	0.13515	-11.207	3.5994e+06	1.4265e+07	4.1801	1.457e-05	0.99999	2.914e-05	0.0019221	FALSE
ACTTCGTGTATTTGCCCACA	CTPS1	2656.4	0	2656.4	0	-11.376	3.5282e+06	1.3979e+07	4.1801	1.4571e-05	0.99999	2.9141e-05	0.0019221	FALSE
AGGAACTCCTAACTGGCCAA	SERGEF	2830.7	0.14269	2830.7	0.14269	-11.275	4.0061e+06	1.5893e+07	4.1799	1.458e-05	0.99999	2.916e-05	0.0019221	FALSE
GAAGTGGGACCGGTGTCTGG	MINOS1	2654.5	0.1338	2654.5	0.1338	-11.194	3.5227e+06	1.3958e+07	4.1799	1.4581e-05	0.99999	2.9162e-05	0.0019221	FALSE
TAAGCAGCAGGAGCCAACAC	PUM1	2674.8	0.13515	2674.8	0.13515	-11.203	3.577e+06	1.4175e+07	4.1794	1.4615e-05	0.99999	2.9231e-05	0.0019221	FALSE
GACAGACGGAACGAGTCCTG	CREB3L2	2647.4	0	2647.4	0	-11.371	3.5044e+06	1.3883e+07	4.1793	1.462e-05	0.99999	2.924e-05	0.0019221	FALSE
GCCAGATTGGAGTATGTCTG	ZCCHC18	2645.2	0	2645.2	0	-11.37	3.4985e+06	1.386e+07	4.1791	1.4632e-05	0.99999	2.9265e-05	0.0019221	FALSE
CCATGCACTCCCAGACATCG	PPP2R2D	2643.7	0	2643.7	0	-11.369	3.4946e+06	1.3844e+07	4.179	1.4641e-05	0.99999	2.9281e-05	0.0019221	FALSE
GCCAGGTTCTCCAAACTGAG	RANGRF	2643.1	0	2643.1	0	-11.369	3.4929e+06	1.3837e+07	4.1789	1.4644e-05	0.99999	2.9288e-05	0.0019221	FALSE
TGAATGCATGACCTGCAATG	HGF	8579.7	0.4355	8579.7	0.4355	-12.545	3.6802e+07	1.4922e+08	4.1789	1.4647e-05	0.99999	2.9295e-05	0.0019221	FALSE
AGCACCACGTTGACTCGCAG	LONRF3	2640	0	2640	0	-11.367	3.4848e+06	1.3805e+07	4.1787	1.4661e-05	0.99999	2.9322e-05	0.0019221	FALSE
ACATACCAAATTCCTTCCGA	COL17A1	2638	0	2638	0	-11.366	3.4794e+06	1.3783e+07	4.1785	1.4673e-05	0.99999	2.9345e-05	0.0019221	FALSE
AAGGCTGGGATCATGACATA	SOX13	2636.6	0	2636.6	0	-11.365	3.4757e+06	1.3769e+07	4.1784	1.468e-05	0.99999	2.9361e-05	0.0019221	FALSE
CTTAAGCTTATCAACATCCG	Nontarget503	4010.1	0.20369	4010.1	0.20369	-11.702	8.0398e+06	3.2114e+07	4.1784	1.4681e-05	0.99999	2.9362e-05	0.0019221	FALSE
AACAAGGATGAGCCTCCGCG	GIMAP1	2633.7	0	2633.7	0	-11.363	3.4682e+06	1.3738e+07	4.1781	1.4696e-05	0.99999	2.9393e-05	0.0019221	FALSE
ACAGGAAGAGACACACCCTA	OR2T4	2633.5	0	2633.5	0	-11.363	3.4677e+06	1.3736e+07	4.1781	1.4697e-05	0.99999	2.9395e-05	0.0019221	FALSE
AGCTCAGGTATCGCATTGCA	WBSCR27	2630.4	0.1338	2630.4	0.1338	-11.18	3.459e+06	1.3703e+07	4.1778	1.4715e-05	0.99999	2.943e-05	0.0019221	FALSE
TGTCAGTACTGTTTGATGCG	PLA2G4B	2620.1	0	2620.1	0	-11.356	3.4324e+06	1.3595e+07	4.1769	1.4773e-05	0.99999	2.9546e-05	0.0019221	FALSE
CTGACCTTCATGGCCGTCGG	IFI6	2645.3	0.13515	2645.3	0.13515	-11.187	3.4984e+06	1.3861e+07	4.1768	1.4779e-05	0.99999	2.9558e-05	0.0019221	FALSE
AGGTAGACGGCATCAAAGTG	RAB15	2641.2	0.13515	2641.2	0.13515	-11.185	3.4876e+06	1.3817e+07	4.1765	1.4802e-05	0.99999	2.9604e-05	0.0019221	FALSE
TCTTACAGGGAGTGACGTGG	CABLES2	2613.8	0	2613.8	0	-11.352	3.4159e+06	1.3529e+07	4.1764	1.4809e-05	0.99999	2.9617e-05	0.0019221	FALSE
AGCATTGCTCTCGATTGAGT	SAMD4B	2613.6	0	2613.6	0	-11.352	3.4154e+06	1.3527e+07	4.1764	1.481e-05	0.99999	2.9619e-05	0.0019221	FALSE
GGGTCTGAACGACATAACGC	SIMC1	2613.3	0	2613.3	0	-11.352	3.4147e+06	1.3524e+07	4.1763	1.4811e-05	0.99999	2.9623e-05	0.0019221	FALSE
CAACCAGATGGACCTTGGCG	EIF5AL1	2636.7	0.13515	2636.7	0.13515	-11.182	3.4756e+06	1.377e+07	4.1761	1.4828e-05	0.99999	2.9655e-05	0.0019221	FALSE
GCATCTTTGACACAGTCACG	FAM149A	2610	0	2610	0	-11.35	3.406e+06	1.3489e+07	4.1761	1.483e-05	0.99999	2.9661e-05	0.0019221	FALSE
TCACATCTGTCATTTCTCGA	BRAP	2609.7	0	2609.7	0	-11.35	3.4052e+06	1.3487e+07	4.176	1.4832e-05	0.99999	2.9664e-05	0.0019221	FALSE
TGGTACAAATTGGATAAGCG	MICAL2	2782.4	0.14269	2782.4	0.14269	-11.25	3.8706e+06	1.5351e+07	4.176	1.4833e-05	0.99999	2.9667e-05	0.0019221	FALSE
GATCATGGAGTCTTGACACC	ZNF226	2608.9	0	2608.9	0	-11.35	3.4031e+06	1.3478e+07	4.176	1.4837e-05	0.99999	2.9673e-05	0.0019221	FALSE
TGGAGACCTTCTGCTCTCCG	CEP68	2606.1	0	2606.1	0	-11.348	3.3958e+06	1.3449e+07	4.1757	1.4852e-05	0.99999	2.9705e-05	0.0019221	FALSE
TACCGGCGGACCAACTTCGA	FSD1	2602.8	0	2602.8	0	-11.346	3.3874e+06	1.3415e+07	4.1754	1.4871e-05	0.99999	2.9742e-05	0.0019221	FALSE
TCTGACTTCGTGTGCAACAA	VLDLR	2602.4	0	2602.4	0	-11.346	3.3862e+06	1.341e+07	4.1754	1.4874e-05	0.99999	2.9747e-05	0.0019221	FALSE
TTTGTCTGATGAAAACAGCG	AHSA1	2600	0.1338	2600	0.1338	-11.164	3.3795e+06	1.3385e+07	4.1752	1.4887e-05	0.99999	2.9775e-05	0.0019221	FALSE
GTCCAGTACGACCTCCAGTG	MUC21	2598.1	0.1338	2598.1	0.1338	-11.163	3.3747e+06	1.3366e+07	4.175	1.4898e-05	0.99999	2.9796e-05	0.0019221	FALSE
GTGGGTCTGAATTGGATGGA	EID3	2596.3	0	2596.3	0	-11.343	3.3705e+06	1.3348e+07	4.1749	1.4908e-05	0.99999	2.9817e-05	0.0019221	FALSE
GCACGCCGAAGTGCGTCTTG	SALL3	2595.4	0	2595.4	0	-11.342	3.3681e+06	1.3338e+07	4.1748	1.4914e-05	0.99999	2.9827e-05	0.0019221	FALSE
ATAGCTGCTGCAAATACATG	LMBRD2	2592.7	0	2592.7	0	-11.341	3.3611e+06	1.331e+07	4.1745	1.4929e-05	0.99999	2.9858e-05	0.0019221	FALSE
AGTACCCCTAGGTATGGGGA	Nontarget161	2587.4	0	2587.4	0	-11.338	3.3472e+06	1.3254e+07	4.1741	1.496e-05	0.99999	2.992e-05	0.0019221	FALSE
AAGCCAAGGCCAACGCAGTG	CLIP1	2586.9	0	2586.9	0	-11.338	3.346e+06	1.325e+07	4.174	1.4963e-05	0.99999	2.9926e-05	0.0019221	FALSE
GCAACTCACATTTCACTCCA	CAPN6	2583.9	0	2583.9	0	-11.336	3.3383e+06	1.3219e+07	4.1738	1.498e-05	0.99999	2.996e-05	0.0019221	FALSE
GATTGTGGATTAGCTCCGAG	PCMT1	2583	0	2583	0	-11.335	3.3359e+06	1.3209e+07	4.1737	1.4985e-05	0.99999	2.9971e-05	0.0019221	FALSE
CACCTCGTCCAGGTCCACGT	MYEOV2	2582.4	0	2582.4	0	-11.335	3.3345e+06	1.3204e+07	4.1736	1.4989e-05	0.99999	2.9977e-05	0.0019221	FALSE
TGGTGTCAAATCATACACTG	BAZ1A	2579.6	0.1338	2579.6	0.1338	-11.152	3.3267e+06	1.3174e+07	4.1734	1.5005e-05	0.99998	3.0011e-05	0.0019221	FALSE
ACCGAAACGTAACTCGACAG	PCDHA5	2578.5	0.1338	2578.5	0.1338	-11.152	3.3239e+06	1.3163e+07	4.1733	1.5012e-05	0.99998	3.0024e-05	0.0019221	FALSE
CTTAAGGTCATTGCAGACGT	LDLR	8366.3	0.4355	8366.3	0.4355	-12.509	3.4993e+07	1.4182e+08	4.1731	1.5022e-05	0.99998	3.0044e-05	0.0019221	FALSE
TGAAGGCAGCCCTATCTGAG	RLN1	2573.5	0.1338	2573.5	0.1338	-11.149	3.3112e+06	1.3112e+07	4.1729	1.5041e-05	0.99998	3.0081e-05	0.0019221	FALSE
ATAAATGTGAACAACAATTG	PDC	2571.7	0	2571.7	0	-11.329	3.3068e+06	1.3093e+07	4.1727	1.5051e-05	0.99998	3.0103e-05	0.0019221	FALSE
TGTCTACTCACAATGGGAAG	TMEM14B	2737.9	0.14269	2737.9	0.14269	-11.227	3.7476e+06	1.4858e+07	4.1723	1.5076e-05	0.99998	3.0151e-05	0.0019221	FALSE
TTACGAGAGCCTCTGTCGTG	P4HA2	2567.2	0	2567.2	0	-11.327	3.2954e+06	1.3047e+07	4.1723	1.5078e-05	0.99998	3.0155e-05	0.0019221	FALSE
CGGAAGTCAACTGTACTGTG	CPB1	2737.4	0.14269	2737.4	0.14269	-11.227	3.7463e+06	1.4853e+07	4.1723	1.5078e-05	0.99998	3.0156e-05	0.0019221	FALSE
CTGCAGACTCACAGCCGTAG	B9D1	2566.1	0	2566.1	0	-11.326	3.2925e+06	1.3036e+07	4.1722	1.5084e-05	0.99998	3.0168e-05	0.0019221	FALSE
CATGCACATTAAAGGGTCGG	ALS2CR11	2565.5	0	2565.5	0	-11.326	3.2908e+06	1.3029e+07	4.1721	1.5088e-05	0.99998	3.0176e-05	0.0019221	FALSE
ATGACTCTAAAACAGACCGG	OCRL	2554.2	0	2554.2	0	-11.319	3.2619e+06	1.2913e+07	4.1711	1.5155e-05	0.99998	3.031e-05	0.0019221	FALSE
CTGCGCTTGTGCCACCAATG	RP1L1	2549	0	2549	0	-11.316	3.2486e+06	1.286e+07	4.1707	1.5186e-05	0.99998	3.0372e-05	0.0019221	FALSE
GATGTAACGCATTTCCATAG	PIGU	2548.6	0	2548.6	0	-11.316	3.2477e+06	1.2857e+07	4.1706	1.5188e-05	0.99998	3.0376e-05	0.0019221	FALSE
TACCTGAGTAGGCGCCAATG	SLC2A4	2570.8	0.13515	2570.8	0.13515	-11.146	3.3041e+06	1.3083e+07	4.1703	1.5208e-05	0.99998	3.0417e-05	0.0019221	FALSE
TTAAGTATCGTGATACTTCA	CCDC176	2540.3	0	2540.3	0	-11.311	3.2265e+06	1.2772e+07	4.1699	1.5238e-05	0.99998	3.0476e-05	0.0019221	FALSE
GTGCTGATCACAATCAACTC	ERP44	2539.8	0	2539.8	0	-11.311	3.2253e+06	1.2767e+07	4.1698	1.5241e-05	0.99998	3.0482e-05	0.0019221	FALSE
CGATGCCAACAGATCCGACA	CACNA1H	2538.9	0	2538.9	0	-11.311	3.2229e+06	1.2758e+07	4.1698	1.5246e-05	0.99998	3.0493e-05	0.0019221	FALSE
TCATGTGAAAGCTTTGTGTG	ZNF440	2538.6	0	2538.6	0	-11.31	3.2222e+06	1.2755e+07	4.1697	1.5248e-05	0.99998	3.0496e-05	0.0019221	FALSE
ATAGAGAAAATTACTCAGAG	VIT	2537.5	0	2537.5	0	-11.31	3.2194e+06	1.2744e+07	4.1696	1.5255e-05	0.99998	3.0509e-05	0.0019221	FALSE
GAAGAATGTACGCTTTGACC	CSRNP2	2534.7	0	2534.7	0	-11.308	3.2124e+06	1.2715e+07	4.1694	1.5272e-05	0.99998	3.0543e-05	0.0019221	FALSE
TCCCCAAAGCTATTAGACTC	SLC15A2	2523.9	0	2523.9	0	-11.302	3.1849e+06	1.2606e+07	4.1684	1.5337e-05	0.99998	3.0675e-05	0.0019221	FALSE
GAAGAACAGCCACCGCACGA	TCEAL2	2522.8	0	2522.8	0	-11.301	3.1821e+06	1.2595e+07	4.1683	1.5344e-05	0.99998	3.0688e-05	0.0019221	FALSE
TGAACAGAAATGTTGACCTG	RYK	2521.8	0	2521.8	0	-11.301	3.1798e+06	1.2585e+07	4.1682	1.535e-05	0.99998	3.0699e-05	0.0019221	FALSE
CACAGTAAACTTGGTTGGAT	TAAR9	2518.8	0.1338	2518.8	0.1338	-11.118	3.1718e+06	1.2554e+07	4.1679	1.5368e-05	0.99998	3.0737e-05	0.0019221	FALSE
GTGGTGAGCTACACCACCAA	RHOU	2513.9	0	2513.9	0	-11.296	3.16e+06	1.2506e+07	4.1675	1.5398e-05	0.99998	3.0796e-05	0.0019221	FALSE
AATCAGCTGTTAATCTAGTG	PPP1R12B	2511.2	0.1338	2511.2	0.1338	-11.114	3.1526e+06	1.2478e+07	4.1672	1.5415e-05	0.99998	3.083e-05	0.0019221	FALSE
CAGGAGCTGATACACAACGT	CDH16	2510.3	0	2510.3	0	-11.294	3.1509e+06	1.247e+07	4.1672	1.542e-05	0.99998	3.084e-05	0.0019221	FALSE
TTTCTGGAGTACTGTAGTGG	CHEK1	2509.5	0	2509.5	0	-11.294	3.1488e+06	1.2461e+07	4.1671	1.5425e-05	0.99998	3.085e-05	0.0019221	FALSE
GCCCGCCGACTCACTTCTTG	CCDC169	2506.6	0	2506.6	0	-11.292	3.1416e+06	1.2433e+07	4.1668	1.5443e-05	0.99998	3.0886e-05	0.0019221	FALSE
ATTCATACCGGGTAACACTG	CD22	2502.5	0	2502.5	0	-11.29	3.1314e+06	1.2392e+07	4.1665	1.5468e-05	0.99998	3.0936e-05	0.0019221	FALSE
AAGCAAAGGAGATATCGCAC	TLL1	2498.5	0	2498.5	0	-11.287	3.1212e+06	1.2351e+07	4.1661	1.5493e-05	0.99998	3.0987e-05	0.0019221	FALSE
AGTTTCCATGCATAGGAAGA	GOLGA7	2497.5	0	2497.5	0	-11.287	3.1189e+06	1.2342e+07	4.166	1.5499e-05	0.99998	3.0998e-05	0.0019221	FALSE
TGGAAAGTACCGATGGAGAG	NFIB	8474.1	0.45547	8474.1	0.45547	-12.508	3.5902e+07	1.4554e+08	4.1658	1.551e-05	0.99998	3.102e-05	0.0019221	FALSE
AGTCAGCATTCCGATAGCAG	SSFA2	2494.2	0	2494.2	0	-11.285	3.1105e+06	1.2308e+07	4.1657	1.552e-05	0.99998	3.104e-05	0.0019221	FALSE
ATGCTGAATTAGTGGCCCAA	RTFDC1	13653	0.73522	13653	0.73522	-12.942	9.3195e+07	3.8136e+08	4.1656	1.5523e-05	0.99998	3.1047e-05	0.0019221	FALSE
GGAAGAACACCGTGGCAGCG	RNF14	2491.8	0	2491.8	0	-11.284	3.1045e+06	1.2284e+07	4.1655	1.5535e-05	0.99998	3.107e-05	0.0019221	FALSE
GACTTATTGAAAACGAACAC	TMCC3	3788.7	0.20369	3788.7	0.20369	-11.62	7.1764e+06	2.8634e+07	4.1654	1.5541e-05	0.99998	3.1081e-05	0.0019221	FALSE
CTTCATTTCCCAGCCACCAA	A1CF	2482.5	0	2482.5	0	-11.278	3.0815e+06	1.2192e+07	4.1646	1.5593e-05	0.99998	3.1186e-05	0.0019221	FALSE
AGATTGAAATCAGTTTGACG	SPEF2	3592.3	0.19391	3592.3	0.19391	-11.555	6.4517e+06	2.5715e+07	4.1645	1.5605e-05	0.99998	3.121e-05	0.0019221	FALSE
GTTGTCCAAAGAAATGATGA	CHMP3	2475.8	0	2475.8	0	-11.274	3.0647e+06	1.2125e+07	4.164	1.5636e-05	0.99998	3.1272e-05	0.0019221	FALSE
CAACATTGACATGAGCCGTG	PAFAH2	2475.8	0.1338	2475.8	0.1338	-11.093	3.0644e+06	1.2125e+07	4.164	1.5636e-05	0.99998	3.1272e-05	0.0019221	FALSE
TGGTGACCACGACCGCCTCG	MAZ	2493.7	0.13515	2493.7	0.13515	-11.102	3.109e+06	1.2304e+07	4.1634	1.5679e-05	0.99998	3.1358e-05	0.0019221	FALSE
TTGTCCTTTAGTAAACACTA	HIF1A	2467.3	0	2467.3	0	-11.269	3.0438e+06	1.2042e+07	4.1632	1.5689e-05	0.99998	3.1379e-05	0.0019221	FALSE
CCAGGAGCCAAACTGCACTG	SULT2B1	2465.3	0	2465.3	0	-11.268	3.0388e+06	1.2022e+07	4.163	1.5702e-05	0.99998	3.1405e-05	0.0019221	FALSE
AGCAGCTTCTTTAAACAGCT	LELP1	2464	0	2464	0	-11.267	3.0356e+06	1.2009e+07	4.1629	1.5711e-05	0.99998	3.1421e-05	0.0019221	FALSE
GAAGAAGGACACCTCCCTGG	STMN3	2462.3	0.1338	2462.3	0.1338	-11.085	3.0312e+06	1.1993e+07	4.1628	1.5721e-05	0.99998	3.1443e-05	0.0019221	FALSE
AGGAAGATGTGCATGTAGCT	SLC25A45	2460.9	0.1338	2460.9	0.1338	-11.084	3.0278e+06	1.1979e+07	4.1626	1.573e-05	0.99998	3.1461e-05	0.0019221	FALSE
CTGGTACTCTGTGGTCAACG	ZDHHC7	2459.4	0	2459.4	0	-11.265	3.0242e+06	1.1964e+07	4.1625	1.574e-05	0.99998	3.1481e-05	0.0019221	FALSE
TCAGAGAAGAAGGGTGTTTG	TMEM167B	2458.6	0	2458.6	0	-11.264	3.0224e+06	1.1956e+07	4.1624	1.5745e-05	0.99998	3.149e-05	0.0019221	FALSE
ATGGGAGATTTGTGAATCCG	NAPEPLD	2454.5	0	2454.5	0	-11.262	3.0124e+06	1.1916e+07	4.162	1.5771e-05	0.99998	3.1543e-05	0.0019221	FALSE
TTCCTGCATAACTGGTCCAA	CD1C	2453.4	0	2453.4	0	-11.261	3.0096e+06	1.1905e+07	4.1619	1.5779e-05	0.99998	3.1557e-05	0.0019221	FALSE
CCGGGCTTCAGGAATAAAGG	CMPK2	2452.9	0	2452.9	0	-11.261	3.0083e+06	1.19e+07	4.1619	1.5782e-05	0.99998	3.1564e-05	0.0019221	FALSE
GCACCACCTGGGCAGAGGTG	CLEC18B	2451.9	0.1338	2451.9	0.1338	-11.079	3.0057e+06	1.1891e+07	4.1618	1.5788e-05	0.99998	3.1576e-05	0.0019221	FALSE
CAGCAATGAACACTTCACGC	TCF7L2	2474	0.13515	2474	0.13515	-11.09	3.06e+06	1.2108e+07	4.1616	1.5804e-05	0.99998	3.1609e-05	0.0019221	FALSE
CAGTCTCCATGGCCTCCCTG	PSG11	2447.8	0	2447.8	0	-11.258	2.9958e+06	1.185e+07	4.1614	1.5815e-05	0.99998	3.163e-05	0.0019221	FALSE
GAAGGTCCTGAGGCAGAGCA	GUCA2B	2472.3	0.13515	2472.3	0.13515	-11.089	3.0559e+06	1.2091e+07	4.1614	1.5815e-05	0.99998	3.163e-05	0.0019221	FALSE
ATCCTCTGATCTGATCATCA	FGF23	2447.5	0.1338	2447.5	0.1338	-11.077	2.9948e+06	1.1847e+07	4.1614	1.5817e-05	0.99998	3.1634e-05	0.0019221	FALSE
CTCATCACCAGACTTGACAC	IL1RN	2443.8	0	2443.8	0	-11.255	2.986e+06	1.1811e+07	4.161	1.5841e-05	0.99998	3.1682e-05	0.0019221	FALSE
CTCCGTGTAGTACATCTCCA	CALY	2465.8	0.13515	2465.8	0.13515	-11.086	3.0399e+06	1.2027e+07	4.1608	1.5857e-05	0.99998	3.1714e-05	0.0019221	FALSE
TTCTGTAGGACACTTCATAG	BTG1	8224.9	0.45235	8224.9	0.45235	-12.468	3.3821e+07	1.3702e+08	4.1606	1.5872e-05	0.99998	3.1744e-05	0.0019221	FALSE
AGGTGACATCACATTGCTAG	MACROD2	2429	0	2429	0	-11.247	2.9499e+06	1.1667e+07	4.1596	1.5938e-05	0.99998	3.1876e-05	0.0019221	FALSE
AATGCAGGCCCTATAACCAC	PCDH18	8242.2	0.45547	8242.2	0.45547	-12.468	3.3964e+07	1.376e+08	4.1595	1.5947e-05	0.99998	3.1895e-05	0.0019221	FALSE
TATTGACTAGTATCTGACTG	EPC1	2427.4	0	2427.4	0	-11.246	2.9461e+06	1.1652e+07	4.1595	1.5948e-05	0.99998	3.1896e-05	0.0019221	FALSE
AGCTGATGGGGATTGTGACT	CCL28	2417.9	0	2417.9	0	-11.24	2.9232e+06	1.156e+07	4.1586	1.6011e-05	0.99998	3.2021e-05	0.0019221	FALSE
GATTGACCTGAACTCAACTA	HERC3	2416.5	0	2416.5	0	-11.239	2.9198e+06	1.1547e+07	4.1585	1.602e-05	0.99998	3.204e-05	0.0019221	FALSE
GCTCTCAACCTAACACGCCA	ZYG11A	2415.5	0	2415.5	0	-11.239	2.9174e+06	1.1537e+07	4.1584	1.6027e-05	0.99998	3.2053e-05	0.0019221	FALSE
TGTCATCTTCTAAAACACTT	CABS1	2415.1	0	2415.1	0	-11.238	2.9165e+06	1.1533e+07	4.1583	1.6029e-05	0.99998	3.2058e-05	0.0019221	FALSE
AGGACAACCAAGCTGAGCCT	PTER	2415.1	0	2415.1	0	-11.238	2.9162e+06	1.1532e+07	4.1583	1.603e-05	0.99998	3.2059e-05	0.0019221	FALSE
ACAAGAACCACACCCACCCT	KRTAP5-11	2412.7	0	2412.7	0	-11.237	2.9106e+06	1.151e+07	4.1581	1.6045e-05	0.99998	3.209e-05	0.0019221	FALSE
CATTAAACCAAAGGTCATGG	CSK	2408.6	0	2408.6	0	-11.235	2.9006e+06	1.147e+07	4.1577	1.6073e-05	0.99998	3.2146e-05	0.0019221	FALSE
TTGGACTCCATCGATTCTGA	UBE2B	2404.7	0	2404.7	0	-11.232	2.8912e+06	1.1432e+07	4.1573	1.6099e-05	0.99998	3.2198e-05	0.0019221	FALSE
GAAATGAACATGGACGTCGC	RNF146	2404.3	0	2404.3	0	-11.232	2.8903e+06	1.1429e+07	4.1573	1.6102e-05	0.99998	3.2203e-05	0.0019221	FALSE
TAAAGCAGTAGCGATAGAGA	MEIKIN	2400.9	0	2400.9	0	-11.23	2.8821e+06	1.1396e+07	4.157	1.6125e-05	0.99998	3.2249e-05	0.0019221	FALSE
ACTGAACCAGACTTTGCACC	RAD51AP1	2398.7	0	2398.7	0	-11.229	2.877e+06	1.1376e+07	4.1568	1.6139e-05	0.99998	3.2278e-05	0.0019221	FALSE
TCACGCAACTCGAAGTTGCA	MCPH1	2396.2	0.1338	2396.2	0.1338	-11.046	2.8707e+06	1.1352e+07	4.1565	1.6156e-05	0.99998	3.2312e-05	0.0019221	FALSE
AGCAGTGTGAAAATGGTGCA	SCYL2	2391.6	0	2391.6	0	-11.224	2.8599e+06	1.1307e+07	4.1561	1.6187e-05	0.99998	3.2374e-05	0.0019221	FALSE
GGGTCGAGGACTAATAGATT	Nontarget699	2389	0	2389	0	-11.223	2.8537e+06	1.1283e+07	4.1558	1.6205e-05	0.99998	3.241e-05	0.0019221	FALSE
AGCACAGCAAGAGACCATGA	XKR9	2385.6	0	2385.6	0	-11.221	2.8455e+06	1.125e+07	4.1555	1.6228e-05	0.99998	3.2456e-05	0.0019221	FALSE
TTCTGAGATACGGGGCAGTG	IL20	2385	0	2385	0	-11.22	2.8442e+06	1.1245e+07	4.1555	1.6232e-05	0.99998	3.2464e-05	0.0019221	FALSE
GTACTTGTGGAAAATGACTG	HERC5	2384.9	0	2384.9	0	-11.22	2.8439e+06	1.1244e+07	4.1554	1.6233e-05	0.99998	3.2465e-05	0.0019221	FALSE
GGGAATGAGTAATGCCGGCG	UNC80	2380.3	0	2380.3	0	-11.218	2.8329e+06	1.12e+07	4.155	1.6264e-05	0.99998	3.2528e-05	0.0019221	FALSE
CTTCAACTGCCGGTGCAAGG	THOP1	2377.8	0	2377.8	0	-11.216	2.827e+06	1.1176e+07	4.1548	1.6281e-05	0.99998	3.2563e-05	0.0019221	FALSE
AATAGACTTTGCCCCCGTAG	EPHB6	2377.2	0	2377.2	0	-11.216	2.8256e+06	1.1171e+07	4.1547	1.6285e-05	0.99998	3.257e-05	0.0019221	FALSE
TGAGGAGTTTGATGCTCGCT	COX5A	2377	0	2377	0	-11.216	2.825e+06	1.1168e+07	4.1547	1.6287e-05	0.99998	3.2574e-05	0.0019221	FALSE
GGCGGCGCCAGAGATACGCA	FOXQ1	2376.1	0.1338	2376.1	0.1338	-11.034	2.8227e+06	1.116e+07	4.1546	1.6293e-05	0.99998	3.2586e-05	0.0019221	FALSE
CAGCTGAGGGATATCTACGC	SLC39A4	2369.7	0	2369.7	0	-11.211	2.8078e+06	1.1099e+07	4.154	1.6337e-05	0.99998	3.2674e-05	0.0019221	FALSE
GTTGACATCGTCCCTCAGGT	RHOV	2368.1	0	2368.1	0	-11.21	2.8039e+06	1.1084e+07	4.1538	1.6348e-05	0.99998	3.2697e-05	0.0019221	FALSE
CGACCTTGGATCCCACGTCG	EVPLL	2367.5	0	2367.5	0	-11.21	2.8025e+06	1.1078e+07	4.1538	1.6352e-05	0.99998	3.2705e-05	0.0019221	FALSE
GAGCGTCATGAACAGCAGAC	C10orf105	2366.9	0	2366.9	0	-11.209	2.8012e+06	1.1073e+07	4.1537	1.6356e-05	0.99998	3.2712e-05	0.0019221	FALSE
ATCACTGACCTTACCCACAG	DRG2	2366.2	0	2366.2	0	-11.209	2.7995e+06	1.1066e+07	4.1536	1.6361e-05	0.99998	3.2723e-05	0.0019221	FALSE
GTGTCCGACTCGTTCAGCTG	SP8	2520.9	0.14269	2520.9	0.14269	-11.108	3.1771e+06	1.2576e+07	4.1534	1.6376e-05	0.99998	3.2752e-05	0.0019221	FALSE
AGTAATCAAGGACTTCCACA	UGT2A1	2363.8	0	2363.8	0	-11.208	2.7938e+06	1.1043e+07	4.1534	1.6378e-05	0.99998	3.2756e-05	0.0019221	FALSE
CCCTACTATGAGAACTGCTG	SYCN	2363.1	0	2363.1	0	-11.207	2.7922e+06	1.1037e+07	4.1533	1.6382e-05	0.99998	3.2765e-05	0.0019221	FALSE
ACACCAAAACACATGCATTG	NPS	2384.8	0.13515	2384.8	0.13515	-11.037	2.8434e+06	1.1243e+07	4.1531	1.6397e-05	0.99998	3.2793e-05	0.0019221	FALSE
CGTACGGCTTGGACTCGTGG	PLCG2	2383.8	0.13515	2383.8	0.13515	-11.037	2.841e+06	1.1233e+07	4.1531	1.6404e-05	0.99998	3.2807e-05	0.0019221	FALSE
GAATTTGGACCAAACTGTAA	C2orf76	2359.5	0.1338	2359.5	0.1338	-11.024	2.7834e+06	1.1003e+07	4.153	1.6408e-05	0.99998	3.2815e-05	0.0019221	FALSE
GTTTACCAACGATTATAACC	WDR19	2359.4	0	2359.4	0	-11.205	2.7835e+06	1.1002e+07	4.153	1.6408e-05	0.99998	3.2817e-05	0.0019221	FALSE
GAGCGATGTGGACTACAGCT	GBX2	2358.1	0.1338	2358.1	0.1338	-11.023	2.7799e+06	1.0989e+07	4.1529	1.6418e-05	0.99998	3.2836e-05	0.0019221	FALSE
GCACCTCTCGCAGACGCGCA	KCNN1	2356.3	0	2356.3	0	-11.203	2.7761e+06	1.0973e+07	4.1527	1.643e-05	0.99998	3.2861e-05	0.0019221	FALSE
CCTGGTATACCGCCTGCGTG	POPDC2	2354.4	0	2354.4	0	-11.202	2.7717e+06	1.0955e+07	4.1525	1.6443e-05	0.99998	3.2886e-05	0.0019221	FALSE
TGATGACTGTGTATCTAAGG	OR7G2	2353.7	0	2353.7	0	-11.201	2.7699e+06	1.0948e+07	4.1524	1.6448e-05	0.99998	3.2897e-05	0.0019221	FALSE
TGGCAACCTAGTGAGCCTGG	C22orf15	2352.6	0	2352.6	0	-11.201	2.7673e+06	1.0938e+07	4.1523	1.6456e-05	0.99998	3.2912e-05	0.0019221	FALSE
GCACTGGCCAAAGAGCAACA	FAM46B	2351.1	0	2351.1	0	-11.2	2.7638e+06	1.0924e+07	4.1522	1.6467e-05	0.99998	3.2933e-05	0.0019221	FALSE
AGTCGGACATATGAGCAGCG	CLCN7	2350.3	0.1338	2350.3	0.1338	-11.018	2.7616e+06	1.0916e+07	4.1521	1.6472e-05	0.99998	3.2945e-05	0.0019221	FALSE
TAATGAAGACCGTGAGACCT	REG1A	2347.9	0	2347.9	0	-11.198	2.7562e+06	1.0894e+07	4.1519	1.6489e-05	0.99998	3.2979e-05	0.0019221	FALSE
AATCACCAATGCGCCACATG	KCNJ16	2502.5	0.14269	2502.5	0.14269	-11.097	3.1308e+06	1.2391e+07	4.1518	1.6497e-05	0.99998	3.2993e-05	0.0019221	FALSE
TTTCCATCTGCAGATCTACC	FGF5	2346.6	0.1338	2346.6	0.1338	-11.016	2.7529e+06	1.0881e+07	4.1517	1.6499e-05	0.99998	3.2997e-05	0.0019221	FALSE
AGAACTCATACTTGTACCTG	GNPTG	2345.4	0	2345.4	0	-11.196	2.7506e+06	1.0871e+07	4.1516	1.6506e-05	0.99998	3.3013e-05	0.0019221	FALSE
GCAGGGACGAATACGTGAGG	TNIP2	2345.2	0	2345.2	0	-11.196	2.7499e+06	1.0868e+07	4.1516	1.6508e-05	0.99998	3.3017e-05	0.0019221	FALSE
CGTTGGCTGAGCCCATAAGT	EN1	2344.8	0.1338	2344.8	0.1338	-11.015	2.7487e+06	1.0865e+07	4.1516	1.6511e-05	0.99998	3.3022e-05	0.0019221	FALSE
TTGCAGCCTGGATGGCTCAA	DNASE2B	2341.6	0.1338	2341.6	0.1338	-11.013	2.7413e+06	1.0835e+07	4.1512	1.6533e-05	0.99998	3.3066e-05	0.0019221	FALSE
AAGGGACCCCTGAAGCTGAA	FAM32A	2364.9	0.13515	2364.9	0.13515	-11.025	2.7961e+06	1.1054e+07	4.1512	1.6535e-05	0.99998	3.307e-05	0.0019221	FALSE
CTTGTAGATATCCTGATCAT	CD2	2340.5	0	2340.5	0	-11.193	2.7391e+06	1.0825e+07	4.1511	1.6541e-05	0.99998	3.3082e-05	0.0019221	FALSE
TGCGGAGACTAGTCACGCCC	MOAP1	2337.4	0	2337.4	0	-11.191	2.7317e+06	1.0796e+07	4.1508	1.6563e-05	0.99998	3.3127e-05	0.0019221	FALSE
ATTGCATCATAGAGACACCG	TYW1	2336.5	0.1338	2336.5	0.1338	-11.01	2.7294e+06	1.0788e+07	4.1508	1.6569e-05	0.99998	3.3139e-05	0.0019221	FALSE
GCAATGATGGCGATTCCGTG	CA8	2328.9	0	2328.9	0	-11.186	2.7118e+06	1.0716e+07	4.15	1.6624e-05	0.99998	3.3248e-05	0.0019221	FALSE
TGGGCTCTCAACTTGTCTGG	C15orf39	2328.4	0	2328.4	0	-11.186	2.7107e+06	1.0712e+07	4.1499	1.6628e-05	0.99998	3.3255e-05	0.0019221	FALSE
AAGACTCTGGAGACAATGGG	PCDHB14	2327.5	0	2327.5	0	-11.185	2.7085e+06	1.0703e+07	4.1499	1.6634e-05	0.99998	3.3268e-05	0.0019221	FALSE
CCCTCCCCAAGAATGTTCCA	BFSP1	2326.4	0	2326.4	0	-11.185	2.7062e+06	1.0694e+07	4.1498	1.6641e-05	0.99998	3.3283e-05	0.0019221	FALSE
TTTGACACGCACACGCCGCG	HAPLN3	7887.7	0.45547	7887.7	0.45547	-12.404	3.1105e+07	1.2591e+08	4.1494	1.6666e-05	0.99998	3.3331e-05	0.0019221	FALSE
GTGAGAACGAGGAACATCAG	KCNK18	2322.3	0	2322.3	0	-11.182	2.6965e+06	1.0655e+07	4.1493	1.6671e-05	0.99998	3.3343e-05	0.0019221	FALSE
GATGAATCACACGAACCCAA	PLA2G4A	2320.8	0	2320.8	0	-11.181	2.693e+06	1.0641e+07	4.1492	1.6682e-05	0.99998	3.3364e-05	0.0019221	FALSE
ACGACAAAACATGATCCGAA	LRP6	2318.5	0	2318.5	0	-11.18	2.6877e+06	1.062e+07	4.149	1.6699e-05	0.99998	3.3398e-05	0.0019221	FALSE
GTTCGCTGACAGCCTACAGG	ACAP3	2471.6	0.14269	2471.6	0.14269	-11.079	3.054e+06	1.2084e+07	4.1489	1.6703e-05	0.99998	3.3406e-05	0.0019221	FALSE
TGTAGTGGTTAAGGCCACCA	CXCR6	2468.2	0.14269	2468.2	0.14269	-11.077	3.0456e+06	1.205e+07	4.1486	1.6726e-05	0.99998	3.3453e-05	0.0019221	FALSE
GTCACTGCAGCAAATGTGCT	TMEM154	2313.5	0	2313.5	0	-11.176	2.6761e+06	1.0574e+07	4.1485	1.6735e-05	0.99998	3.347e-05	0.0019221	FALSE
CATCTACTGCCTGTCACCGC	UBTD1	2463.7	0.14269	2463.7	0.14269	-11.075	3.0346e+06	1.2006e+07	4.1482	1.6757e-05	0.99998	3.3513e-05	0.0019221	FALSE
CAAAGACGATGAATTGCACG	CD163	2306.7	0	2306.7	0	-11.172	2.6604e+06	1.0511e+07	4.1478	1.6784e-05	0.99998	3.3568e-05	0.0019221	FALSE
GCTGAACTCGATGGAACCAG	ARL13B	2304.3	0	2304.3	0	-11.171	2.6549e+06	1.0489e+07	4.1476	1.6802e-05	0.99998	3.3604e-05	0.0019221	FALSE
CCGGGTCCTCCTCCGTAGTG	CMTM6	2303.4	0.1338	2303.4	0.1338	-10.989	2.6524e+06	1.0481e+07	4.1475	1.6809e-05	0.99998	3.3617e-05	0.0019221	FALSE
AAGGAGGGTCTGTCCTGTTC	CD59	2296.7	0	2296.7	0	-11.166	2.6374e+06	1.0419e+07	4.1468	1.6857e-05	0.99998	3.3715e-05	0.0019221	FALSE
CCAGCGCTTACTCTGACTCC	KRTAP10-3	2295.7	0	2295.7	0	-11.165	2.6351e+06	1.041e+07	4.1467	1.6865e-05	0.99998	3.373e-05	0.0019221	FALSE
AAGTCACTTAAAAATCAACA	ZNF534	2293.6	0	2293.6	0	-11.164	2.6304e+06	1.0391e+07	4.1465	1.688e-05	0.99998	3.376e-05	0.0019221	FALSE
TGCACCTCGTGTCAGCAGGG	SRCAP	2289.1	0	2289.1	0	-11.161	2.62e+06	1.035e+07	4.146	1.6914e-05	0.99998	3.3827e-05	0.0019221	FALSE
CAGGCCAACACCCGCAAGCG	PTAFR	2284.6	0	2284.6	0	-11.158	2.6096e+06	1.0309e+07	4.1456	1.6947e-05	0.99998	3.3895e-05	0.0019221	FALSE
CAAGCTGCACTCCATCTGAG	SEC22C	2284.6	0.1338	2284.6	0.1338	-10.977	2.6093e+06	1.0309e+07	4.1456	1.6947e-05	0.99998	3.3895e-05	0.0019221	FALSE
GTTCCACAATGACTGGACGA	PSPC1	2278.7	0	2278.7	0	-11.155	2.5963e+06	1.0255e+07	4.145	1.6991e-05	0.99998	3.3982e-05	0.0019221	FALSE
AGCTTGTCAGGACGTGCAGG	C1orf94	2429.8	0.14269	2429.8	0.14269	-11.055	2.9516e+06	1.1675e+07	4.145	1.6991e-05	0.99998	3.3982e-05	0.0019221	FALSE
ATGTCATAGAGCCTCACGAA	WDTC1	2277.1	0	2277.1	0	-11.154	2.5927e+06	1.0241e+07	4.1448	1.7003e-05	0.99998	3.4005e-05	0.0019221	FALSE
TGTCGTTACTTGCGGCTCCG	SDF2	2275.3	0	2275.3	0	-11.152	2.5885e+06	1.0224e+07	4.1447	1.7016e-05	0.99998	3.4033e-05	0.0019221	FALSE
ACGGCTGACCTGGCTATACA	RUSC1	2272.6	0.1338	2272.6	0.1338	-10.97	2.582e+06	1.02e+07	4.1444	1.7037e-05	0.99998	3.4073e-05	0.0019221	FALSE
AATTGCAAAGGCCATCCACA	SPINK8	2419.3	0.14269	2419.3	0.14269	-11.049	2.9262e+06	1.1574e+07	4.144	1.7065e-05	0.99998	3.413e-05	0.0019221	FALSE
GGTGTAAACGTCCTACTTCG	FAM72D	2265.4	0	2265.4	0	-11.146	2.5659e+06	1.0134e+07	4.1436	1.7091e-05	0.99998	3.4182e-05	0.0019221	FALSE
GTGTATTGGGAAGACATCCG	BTNL2	2265	0	2265	0	-11.146	2.5651e+06	1.0131e+07	4.1436	1.7094e-05	0.99998	3.4188e-05	0.0019221	FALSE
AGATGTGCGACTGGAGAATG	KRT81	2412.8	0.14269	2412.8	0.14269	-11.045	2.9105e+06	1.1511e+07	4.1434	1.7111e-05	0.99998	3.4222e-05	0.0019221	FALSE
CCGGCGCAACCTAAACAGTG	SNX13	2256.9	0	2256.9	0	-11.141	2.5469e+06	1.0058e+07	4.1428	1.7155e-05	0.99998	3.431e-05	0.0019221	FALSE
AGGATGCGATCCAGGTGACA	CD1A	2256.8	0	2256.8	0	-11.141	2.5467e+06	1.0058e+07	4.1428	1.7156e-05	0.99998	3.4312e-05	0.0019221	FALSE
ACAAAGCCAGGTATTACAAG	HDHD2	2406	0.14269	2406	0.14269	-11.041	2.894e+06	1.1445e+07	4.1427	1.716e-05	0.99998	3.4319e-05	0.0019221	FALSE
CCCTCTCGCAGTCTCCATCG	PLCD1	2404.3	0.14269	2404.3	0.14269	-11.04	2.89e+06	1.1429e+07	4.1426	1.7172e-05	0.99998	3.4343e-05	0.0019221	FALSE
AACCGCAGTGAAGCCACATG	UBOX5	2252.5	0	2252.5	0	-11.138	2.5368e+06	1.0018e+07	4.1423	1.7189e-05	0.99998	3.4378e-05	0.0019221	FALSE
CAGCGGCTACGACTGGACGC	SOX10	2252.4	0	2252.4	0	-11.138	2.5366e+06	1.0018e+07	4.1423	1.719e-05	0.99998	3.4379e-05	0.0019221	FALSE
GGCCCTTTGCCTAACACATG	PTPN1	2274.6	0.13515	2274.6	0.13515	-10.969	2.5867e+06	1.0218e+07	4.1423	1.7193e-05	0.99998	3.4385e-05	0.0019221	FALSE
ACACGCTCACCATAGGCGCG	FZD8	2247.2	0	2247.2	0	-11.135	2.525e+06	9.971e+06	4.1418	1.723e-05	0.99998	3.4459e-05	0.0019221	FALSE
ATGAGGGTCATGTATTTCAG	OR2AG2	7627.8	0.45547	7627.8	0.45547	-12.356	2.9089e+07	1.1767e+08	4.1417	1.7235e-05	0.99998	3.447e-05	0.0019221	FALSE
GTGCCGTAGATGGGCATGCG	PALD1	2244.1	0	2244.1	0	-11.133	2.5181e+06	9.9436e+06	4.1415	1.7253e-05	0.99998	3.4506e-05	0.0019221	FALSE
TTGTGCAGTGCTCGACTGTG	CLYBL	2242.7	0	2242.7	0	-11.132	2.5148e+06	9.9303e+06	4.1413	1.7264e-05	0.99998	3.4529e-05	0.0019221	FALSE
GCAGCACATTTCCCGCAACA	MYL4	2262.8	0.13515	2262.8	0.13515	-10.962	2.5598e+06	1.0111e+07	4.1411	1.7283e-05	0.99998	3.4566e-05	0.0019221	FALSE
TGATGGAGTATGCAGCCGGT	MAP3K11	2240.1	0	2240.1	0	-11.13	2.5089e+06	9.9071e+06	4.1411	1.7285e-05	0.99998	3.4569e-05	0.0019221	FALSE
CTTCACATCCAGCTCACCTG	AKTIP	3212.2	0.19215	3212.2	0.19215	-11.396	5.1586e+06	2.0516e+07	4.1409	1.7297e-05	0.99998	3.4594e-05	0.0019221	FALSE
TGACTGTAAGAATTGTGGAG	ZNF561	2238.2	0	2238.2	0	-11.129	2.5048e+06	9.8906e+06	4.1409	1.7299e-05	0.99998	3.4598e-05	0.0019221	FALSE
ATTACATCATATGTAGTACA	PSG6	2235.8	0	2235.8	0	-11.127	2.4994e+06	9.8691e+06	4.1406	1.7318e-05	0.99998	3.4635e-05	0.0019221	FALSE
CGAGCACGTTAAAGTGGTGG	GPX7	2231.6	0	2231.6	0	-11.125	2.4901e+06	9.8319e+06	4.1402	1.735e-05	0.99998	3.47e-05	0.0019221	FALSE
GCAGACACAATACCTGAGCT	BTNL9	2230.7	0.1338	2230.7	0.1338	-10.943	2.4877e+06	9.8237e+06	4.1401	1.7357e-05	0.99998	3.4714e-05	0.0019221	FALSE
TTGTTAAGGTTGGCAAACAG	LOC101929372	2230.2	0	2230.2	0	-11.124	2.487e+06	9.8196e+06	4.1401	1.7361e-05	0.99998	3.4722e-05	0.0019221	FALSE
GCTCGCCAAGAGTGTCGGCG	ACOT2	2230	0	2230	0	-11.123	2.4864e+06	9.8171e+06	4.14	1.7363e-05	0.99998	3.4726e-05	0.0019221	FALSE
ACTGCTGCTGTCTTCTAAAT	Nontarget107	2228.4	0.1338	2228.4	0.1338	-10.941	2.4826e+06	9.8031e+06	4.1399	1.7375e-05	0.99998	3.4751e-05	0.0019221	FALSE
TCCCCATGACAACACCACAC	BTNL3	2372.3	0.14269	2372.3	0.14269	-11.02	2.8136e+06	1.1124e+07	4.1395	1.7404e-05	0.99998	3.4807e-05	0.0019221	FALSE
ATTTAGTGAACATCCAATTC	ANAPC10	2371.6	0.14269	2371.6	0.14269	-11.02	2.8119e+06	1.1117e+07	4.1394	1.7409e-05	0.99998	3.4818e-05	0.0019221	FALSE
TCTGATGTGAATGCTACACA	EQTN	2370.3	0.14269	2370.3	0.14269	-11.019	2.8088e+06	1.1105e+07	4.1393	1.7419e-05	0.99998	3.4837e-05	0.0019221	FALSE
AATGAAGCTTAAAGGGCACA	WDR48	2222.3	0	2222.3	0	-11.118	2.4692e+06	9.7488e+06	4.1392	1.7423e-05	0.99998	3.4846e-05	0.0019221	FALSE
GCCGGGTGCGCTGTTACACA	HDAC5	2242	0.13515	2242	0.13515	-10.948	2.513e+06	9.9245e+06	4.139	1.7443e-05	0.99998	3.4886e-05	0.0019221	FALSE
AAGGGATTCGAGATCCGTCC	DPPA5	2217.8	0	2217.8	0	-11.116	2.4594e+06	9.7095e+06	4.1388	1.7458e-05	0.99998	3.4916e-05	0.0019221	FALSE
ATGTATGCAATCATTCACAA	C9orf41	2215.9	0	2215.9	0	-11.114	2.4551e+06	9.6923e+06	4.1386	1.7474e-05	0.99998	3.4947e-05	0.0019221	FALSE
ACATCAGGGAGATACAACAG	ZFP3	2360.6	0.14269	2360.6	0.14269	-11.013	2.786e+06	1.1014e+07	4.1384	1.749e-05	0.99998	3.498e-05	0.0019221	FALSE
TAAGGTCTTCCAATTCCGAA	SMARCAD1	2212.8	0	2212.8	0	-11.112	2.4483e+06	9.6653e+06	4.1383	1.7498e-05	0.99998	3.4996e-05	0.0019221	FALSE
TTGAATCAAAGTATGGACAC	SMAD2	2206.3	0	2206.3	0	-11.108	2.4339e+06	9.6081e+06	4.1376	1.7549e-05	0.99998	3.5099e-05	0.0019221	FALSE
GTGGTCCACAAAGTAATCTG	NECAB2	2351.5	0.14269	2351.5	0.14269	-11.008	2.7644e+06	1.0927e+07	4.1375	1.7558e-05	0.99998	3.5116e-05	0.0019221	FALSE
GCCCTGCCACTCAATCATGT	FAM131B	2226.6	0.13515	2226.6	0.13515	-10.938	2.4786e+06	9.7875e+06	4.1374	1.7564e-05	0.99998	3.5128e-05	0.0019221	FALSE
AAGATTTCATGAGACAAGCT	SRSF5	2203.6	0	2203.6	0	-11.106	2.428e+06	9.5845e+06	4.1373	1.7571e-05	0.99998	3.5142e-05	0.0019221	FALSE
AGAGGGTGTTCTATCAACAT	UBR2	2202.3	0	2202.3	0	-11.105	2.4252e+06	9.5731e+06	4.1372	1.7581e-05	0.99998	3.5162e-05	0.0019221	FALSE
ACAACTATGGTGGACATTGG	C6orf201	2199.5	0	2199.5	0	-11.104	2.4188e+06	9.5479e+06	4.1369	1.7604e-05	0.99998	3.5208e-05	0.0019221	FALSE
CTCAACGTCTACACCGACCA	LVRN	2219.8	0.13515	2219.8	0.13515	-10.934	2.4634e+06	9.7267e+06	4.1367	1.7618e-05	0.99998	3.5237e-05	0.0019221	FALSE
GCTGGCCATAGGGCCACCCC	C2orf50	2197.3	0	2197.3	0	-11.102	2.4141e+06	9.5292e+06	4.1366	1.7621e-05	0.99998	3.5243e-05	0.0019221	FALSE
CTTGGTCCAGTCGATGACCT	EXTL1	2217.5	0.13515	2217.5	0.13515	-10.932	2.4582e+06	9.7062e+06	4.1364	1.7637e-05	0.99998	3.5274e-05	0.0019221	FALSE
AAGAAGGGCCGTACCCGAAA	Nontarget30	2194.4	0.1338	2194.4	0.1338	-10.919	2.4073e+06	9.5032e+06	4.1363	1.7645e-05	0.99998	3.529e-05	0.0019221	FALSE
ATATGACCAACTCTAGAACA	GALNTL6	2189.5	0	2189.5	0	-11.097	2.3969e+06	9.4603e+06	4.1358	1.7685e-05	0.99998	3.537e-05	0.0019221	FALSE
CAAACCAAAGTTATCGACAT	ST18	2188.9	0	2188.9	0	-11.097	2.3957e+06	9.4555e+06	4.1358	1.7689e-05	0.99998	3.5379e-05	0.0019221	FALSE
TTCACCCCAACCAGTAACAA	ZNF302	2332.2	0.14269	2332.2	0.14269	-10.996	2.7192e+06	1.0747e+07	4.1356	1.7704e-05	0.99998	3.5407e-05	0.0019221	FALSE
AAGCAGCATTCTCTTGTGAT	PM20D2	2184.7	0	2184.7	0	-11.094	2.3865e+06	9.4191e+06	4.1353	1.7723e-05	0.99998	3.5446e-05	0.0019221	FALSE
GATACTGTCATAGTAGTACC	KCNQ4	2184.2	0	2184.2	0	-11.094	2.3853e+06	9.4143e+06	4.1353	1.7728e-05	0.99998	3.5455e-05	0.0019221	FALSE
ACAACTATCAGGATGTCTCG	GATM	2182.5	0	2182.5	0	-11.092	2.3817e+06	9.3998e+06	4.1351	1.7741e-05	0.99998	3.5483e-05	0.0019221	FALSE
GGACATAGAGGACTATTACG	ARIH2	2200.3	0.13515	2200.3	0.13515	-10.921	2.4204e+06	9.5552e+06	4.1347	1.7775e-05	0.99998	3.5549e-05	0.0019221	FALSE
TTATTGAGAGAACATCCAGT	METAP2	2320.7	0.14269	2320.7	0.14269	-10.989	2.6925e+06	1.0641e+07	4.1344	1.7791e-05	0.99998	3.5583e-05	0.0019221	FALSE
CTACTGCCTCTACGACTCGG	HOXA10	2176.2	0	2176.2	0	-11.088	2.3679e+06	9.345e+06	4.1344	1.7793e-05	0.99998	3.5585e-05	0.0019221	FALSE
TCATGATTCTCATATTCACC	GIMAP4	2197.6	0.13515	2197.6	0.13515	-10.919	2.4145e+06	9.5316e+06	4.1344	1.7796e-05	0.99998	3.5593e-05	0.0019221	FALSE
AGTTATGGTGGTCTTCACAG	OR2V1	2173.4	0	2173.4	0	-11.086	2.3619e+06	9.3209e+06	4.1341	1.7816e-05	0.99998	3.5631e-05	0.0019221	FALSE
TCTGTCCATAAAGTAGTGGG	OR8S1	2172.1	0	2172.1	0	-11.086	2.3591e+06	9.3097e+06	4.134	1.7826e-05	0.99998	3.5652e-05	0.0019221	FALSE
CTTGGCTCAGTATACCTACG	MOCOS	2172	0	2172	0	-11.085	2.3589e+06	9.3089e+06	4.134	1.7827e-05	0.99998	3.5654e-05	0.0019221	FALSE
AGTGCAGAACTGCTTCACAA	BTRC	2315	0.14269	2315	0.14269	-10.985	2.6792e+06	1.0587e+07	4.1339	1.7836e-05	0.99998	3.5671e-05	0.0019221	FALSE
AGTCACATTCTGGGTGCATG	GHRHR	2166.8	0	2166.8	0	-11.082	2.3476e+06	9.264e+06	4.1334	1.787e-05	0.99998	3.574e-05	0.0019221	FALSE
TCAGCGTCAAGCCAAGTACA	SRGAP2	2165.7	0	2165.7	0	-11.081	2.3452e+06	9.2544e+06	4.1333	1.7879e-05	0.99998	3.5758e-05	0.0019221	FALSE
ATGTCAACATAGCAAGCACC	HACL1	2163.3	0	2163.3	0	-11.08	2.34e+06	9.2337e+06	4.1331	1.7899e-05	0.99998	3.5798e-05	0.0019221	FALSE
TGCTCAGAGTTAGATCCATG	C9orf131	2160.2	0	2160.2	0	-11.078	2.3332e+06	9.2065e+06	4.1327	1.7925e-05	0.99998	3.585e-05	0.0019221	FALSE
CTCAAGTACTTGCACCAGCG	PLK3	2157.3	0	2157.3	0	-11.076	2.327e+06	9.1818e+06	4.1324	1.7949e-05	0.99998	3.5898e-05	0.0019221	FALSE
GATCCAAGGTCGCCACGGCG	RIPPLY3	2155.2	0	2155.2	0	-11.074	2.3224e+06	9.1635e+06	4.1322	1.7967e-05	0.99998	3.5934e-05	0.0019221	FALSE
CGTGACGCCCGGGCGCGACA	MEX3D	2154.3	0	2154.3	0	-11.074	2.3206e+06	9.1563e+06	4.1321	1.7974e-05	0.99998	3.5948e-05	0.0019221	FALSE
CAGGGCCTGCCAATCCAGCA	SNRPN	2154.3	0	2154.3	0	-11.074	2.3206e+06	9.1563e+06	4.1321	1.7974e-05	0.99998	3.5948e-05	0.0019221	FALSE
GGTACGTGGTGAAAGTCGTG	RAX	2152.3	0	2152.3	0	-11.072	2.3162e+06	9.1388e+06	4.1319	1.7991e-05	0.99998	3.5982e-05	0.0019221	FALSE
TTGTGTTGCACGCATGCTTG	SNX25	3087.3	0.19215	3087.3	0.19215	-11.339	4.7651e+06	1.8937e+07	4.1318	1.7998e-05	0.99998	3.5997e-05	0.0019221	FALSE
CCAGCCATGTCAAGGAACCC	PXT1	2293.1	0.14269	2293.1	0.14269	-10.971	2.6288e+06	1.0386e+07	4.1317	1.8006e-05	0.99998	3.6012e-05	0.0019221	FALSE
TACTAACGCCGCTCCTACAG	Nontarget806	2171.9	0.13515	2171.9	0.13515	-10.903	2.3584e+06	9.3081e+06	4.1317	1.8007e-05	0.99998	3.6014e-05	0.0019221	FALSE
CGAAGCCATTGGTGATGCCG	GATSL2	2147	0	2147	0	-11.069	2.3048e+06	9.0936e+06	4.1313	1.8035e-05	0.99998	3.607e-05	0.0019221	FALSE
ACTTTGGTCATATGGCGTGG	GBF1	2166.1	0.13515	2166.1	0.13515	-10.899	2.3457e+06	9.2576e+06	4.131	1.8056e-05	0.99998	3.6112e-05	0.0019221	FALSE
ATTGCTACCATGTACTCACA	ZSWIM2	3077.4	0.19215	3077.4	0.19215	-11.334	4.7345e+06	1.8814e+07	4.131	1.8056e-05	0.99998	3.6113e-05	0.0019221	FALSE
ACTGCCCATAGACGGATGCT	PRODH2	2165.2	0.13515	2165.2	0.13515	-10.898	2.3437e+06	9.2496e+06	4.1309	1.8064e-05	0.99998	3.6127e-05	0.0019221	FALSE
ATCCTCCAAGCCCTGCAGGA	LMX1A	2142.6	0	2142.6	0	-11.066	2.2953e+06	9.0556e+06	4.1308	1.8073e-05	0.99998	3.6145e-05	0.0019221	FALSE
GATGTCTGGATTGTAATTGG	IHH	2141.9	0	2141.9	0	-11.065	2.2939e+06	9.05e+06	4.1308	1.8078e-05	0.99998	3.6156e-05	0.0019221	FALSE
TTCTTGCAGACGATTAAGAG	RFX3	2141.9	0	2141.9	0	-11.065	2.2939e+06	9.05e+06	4.1308	1.8078e-05	0.99998	3.6156e-05	0.0019221	FALSE
AAGCCCTATAGATTCCTCAA	ANKRD12	2137.8	0	2137.8	0	-11.063	2.2852e+06	9.0153e+06	4.1303	1.8113e-05	0.99998	3.6225e-05	0.0019221	FALSE
AGCTGTACCTGGATGAAGCG	H6PD	2279.3	0.14269	2279.3	0.14269	-10.963	2.5972e+06	1.026e+07	4.1303	1.8115e-05	0.99998	3.6231e-05	0.0019221	FALSE
CAGTACTCACAGGCTGCACG	GAS6	2159	0.13515	2159	0.13515	-10.894	2.3303e+06	9.1961e+06	4.1303	1.8116e-05	0.99998	3.6231e-05	0.0019221	FALSE
TGTGTCCGTCTACAGATGTG	VEGFC	2137.4	0	2137.4	0	-11.062	2.2842e+06	9.0113e+06	4.1303	1.8117e-05	0.99998	3.6233e-05	0.0019221	FALSE
GCCAGCAGGACGACTCCATG	LSR	2130.1	0	2130.1	0	-11.057	2.2688e+06	8.9499e+06	4.1295	1.8178e-05	0.99998	3.6357e-05	0.0019221	FALSE
AACACCACCAGGTACATGCA	CXCR6	2129.1	0	2129.1	0	-11.057	2.2666e+06	8.9412e+06	4.1294	1.8187e-05	0.99998	3.6374e-05	0.0019221	FALSE
TTCGCTAAGTTGCTGTATGT	C5orf51	2129	0	2129	0	-11.057	2.2664e+06	8.9404e+06	4.1294	1.8188e-05	0.99998	3.6376e-05	0.0019221	FALSE
CTCTCCGTACGCCAGCCCCG	NOVA2	2127.5	0	2127.5	0	-11.056	2.263e+06	8.9271e+06	4.1292	1.8201e-05	0.99998	3.6403e-05	0.0019221	FALSE
CAAAAAGAAGCCATACCGAG	SEMA5A	2126.3	0	2126.3	0	-11.055	2.2607e+06	8.9177e+06	4.1291	1.8211e-05	0.99998	3.6422e-05	0.0019221	FALSE
ATGCTGTACATGGTACACAG	OR52N1	2125.5	0	2125.5	0	-11.054	2.2589e+06	8.9106e+06	4.129	1.8218e-05	0.99998	3.6436e-05	0.0019221	FALSE
GAAGCACGCCTTACCTGTCT	TFF1	2123.4	0	2123.4	0	-11.053	2.2544e+06	8.8926e+06	4.1288	1.8236e-05	0.99998	3.6473e-05	0.0019221	FALSE
TTTAGCATGCTTGGACCATG	CLEC2A	2121.4	0	2121.4	0	-11.052	2.2502e+06	8.8761e+06	4.1285	1.8253e-05	0.99998	3.6506e-05	0.0019221	FALSE
GGATCACGTTACCGACGCGT	ZNF532	2121.2	0	2121.2	0	-11.051	2.2496e+06	8.8738e+06	4.1285	1.8255e-05	0.99998	3.6511e-05	0.0019221	FALSE
AGCAGAACCTTAACACACTG	ANKRD35	2119.6	0	2119.6	0	-11.05	2.2463e+06	8.8604e+06	4.1283	1.8269e-05	0.99998	3.6538e-05	0.0019221	FALSE
AAGCAGGCCCCAATGCGTAG	ARHGEF40	2117.2	0	2117.2	0	-11.049	2.2412e+06	8.8401e+06	4.1281	1.829e-05	0.99998	3.658e-05	0.0019221	FALSE
CGGAACGTGACGGCGACCGA	VSTM2A	2114.3	0	2114.3	0	-11.047	2.2351e+06	8.8159e+06	4.1278	1.8315e-05	0.99998	3.663e-05	0.0019221	FALSE
TTGCAGCCAATGAAGAGAAT	SH3BGRL	2113.2	0	2113.2	0	-11.046	2.2328e+06	8.8065e+06	4.1276	1.8324e-05	0.99998	3.6649e-05	0.0019221	FALSE
TCTGCCGTTACTGCCCTGTG	HBB	2111.1	0	2111.1	0	-11.044	2.2283e+06	8.7886e+06	4.1274	1.8343e-05	0.99998	3.6686e-05	0.0019221	FALSE
TGGGTTCGGTCATAATGGGG	YTHDF2	2111.1	0	2111.1	0	-11.044	2.2283e+06	8.7886e+06	4.1274	1.8343e-05	0.99998	3.6686e-05	0.0019221	FALSE
GATGCTGGAAGAGCTACACT	ARHGEF2	2109.7	0	2109.7	0	-11.043	2.2253e+06	8.7769e+06	4.1273	1.8355e-05	0.99998	3.671e-05	0.0019221	FALSE
TTGATGTCCATCTCACAACG	NOTCH2	2109.2	0	2109.2	0	-11.043	2.2244e+06	8.773e+06	4.1272	1.8359e-05	0.99998	3.6718e-05	0.0019221	FALSE
CGTTGGCTACCCGGTCACGG	CAPN10	2130.2	0.13515	2130.2	0.13515	-10.875	2.2687e+06	8.9507e+06	4.1272	1.836e-05	0.99998	3.6721e-05	0.0019221	FALSE
TCGGAGTCGCTGCAAAGTCG	C10orf111	2128.8	0.13515	2128.8	0.13515	-10.874	2.2657e+06	8.9389e+06	4.127	1.8372e-05	0.99998	3.6745e-05	0.0019221	FALSE
CAGTGCCGCGTACGACACGC	TSHZ1	2107	0	2107	0	-11.042	2.2197e+06	8.7544e+06	4.127	1.8379e-05	0.99998	3.6757e-05	0.0019221	FALSE
GATTACATGCAGCAAACTGG	SNX13	2106.1	0.1338	2106.1	0.1338	-10.86	2.2176e+06	8.7474e+06	4.1269	1.8386e-05	0.99998	3.6772e-05	0.0019221	FALSE
CTCTCATTTCTCCTGCCTGA	IFNA4	2105.5	0	2105.5	0	-11.041	2.2165e+06	8.7419e+06	4.1268	1.8392e-05	0.99998	3.6783e-05	0.0019221	FALSE
AATATGAGACCAAAGTCCAT	SYT2	2105.3	0	2105.3	0	-11.04	2.2162e+06	8.7404e+06	4.1268	1.8393e-05	0.99998	3.6786e-05	0.0019221	FALSE
GGGCAGATCATAGGGGCCAG	B9D2	2105.1	0	2105.1	0	-11.04	2.2158e+06	8.7388e+06	4.1268	1.8395e-05	0.99998	3.679e-05	0.0019221	FALSE
ATCATCGGACGCCCCAAAGG	ZBTB7A	2103.7	0	2103.7	0	-11.039	2.2128e+06	8.7272e+06	4.1266	1.8407e-05	0.99998	3.6814e-05	0.0019221	FALSE
CTGTGTTGCTCCCCTCCCCT	Nontarget501	2103.3	0	2103.3	0	-11.039	2.2119e+06	8.7233e+06	4.1266	1.8411e-05	0.99998	3.6822e-05	0.0019221	FALSE
CAGATTGCCATATACTCAAG	PDS5B	2102.5	0	2102.5	0	-11.039	2.2103e+06	8.7171e+06	4.1265	1.8418e-05	0.99998	3.6835e-05	0.0019221	FALSE
TCAGTATCATCGGCAAACTG	ARHGAP5	2102.3	0	2102.3	0	-11.038	2.2099e+06	8.7155e+06	4.1265	1.8419e-05	0.99998	3.6838e-05	0.0019221	FALSE
TAACGATGCCTCCTACGTCG	ACSF3	2240.9	0.14269	2240.9	0.14269	-10.938	2.5105e+06	9.9146e+06	4.1264	1.8426e-05	0.99998	3.6853e-05	0.0019221	FALSE
TGCAAAACCTGACAAAACCC	CHODL	2097.7	0	2097.7	0	-11.035	2.2002e+06	8.6768e+06	4.126	1.846e-05	0.99998	3.692e-05	0.0019221	FALSE
AGAAAGAGAATGTTACCCCA	N4BP1	2097.2	0	2097.2	0	-11.035	2.1992e+06	8.6729e+06	4.1259	1.8464e-05	0.99998	3.6928e-05	0.0019221	FALSE
CATTGATTTAGATGAAACAT	CTDSPL	2235.6	0.14269	2235.6	0.14269	-10.935	2.4987e+06	9.8674e+06	4.1258	1.847e-05	0.99998	3.694e-05	0.0019221	FALSE
ACATCGTCGAGATACATAAC	C7orf62	2094.5	0	2094.5	0	-11.033	2.1934e+06	8.6497e+06	4.1256	1.8489e-05	0.99998	3.6977e-05	0.0019221	FALSE
CAGATCCATAGGCTTCTGCT	PIK3IP1	2091	0	2091	0	-11.031	2.1862e+06	8.6211e+06	4.1252	1.8519e-05	0.99998	3.7038e-05	0.0019221	FALSE
CATTACAGCAGAAGTTCTGG	CPQ	2090.9	0	2090.9	0	-11.031	2.186e+06	8.6203e+06	4.1252	1.852e-05	0.99998	3.704e-05	0.0019221	FALSE
GGGCTGTCGAGCGAGCGCCG	CRH	2088.3	0	2088.3	0	-11.029	2.1806e+06	8.5987e+06	4.1249	1.8543e-05	0.99998	3.7086e-05	0.0019221	FALSE
TGTAGGTGGGCGTCACCACG	B3GAT1	2087.4	0	2087.4	0	-11.028	2.1787e+06	8.591e+06	4.1248	1.8551e-05	0.99998	3.7102e-05	0.0019221	FALSE
AGAGGTGGCACAACAATATG	SNX4	2087.4	0	2087.4	0	-11.028	2.1787e+06	8.591e+06	4.1248	1.8551e-05	0.99998	3.7102e-05	0.0019221	FALSE
GGTAGCATCGACCCTAACCG	ZNF384	2087.2	0	2087.2	0	-11.028	2.1783e+06	8.5895e+06	4.1248	1.8553e-05	0.99998	3.7106e-05	0.0019221	FALSE
GAGGTACTCCATCAGCGTCA	EPN1	7037.4	0.45235	7037.4	0.45235	-12.243	2.4759e+07	1e+08	4.1248	1.8556e-05	0.99998	3.7113e-05	0.0019221	FALSE
GGAAAGCAAGACTCTCACGT	HIVEP1	2084.9	0	2084.9	0	-11.026	2.1734e+06	8.5703e+06	4.1245	1.8573e-05	0.99998	3.7147e-05	0.0019221	FALSE
TGTGACTCATCTGTCTCACC	HAS2	2082.1	0	2082.1	0	-11.025	2.1676e+06	8.5472e+06	4.1242	1.8598e-05	0.99998	3.7197e-05	0.0019221	FALSE
GCAGAGGGCACATACACTAG	E2F7	2081.4	0	2081.4	0	-11.024	2.1661e+06	8.541e+06	4.1242	1.8605e-05	0.99998	3.721e-05	0.0019221	FALSE
CCATACTTGAGGTAGGCGCG	AGPAT4	2080.7	0	2080.7	0	-11.024	2.1646e+06	8.5349e+06	4.1241	1.8612e-05	0.99998	3.7223e-05	0.0019221	FALSE
AGTCATCGTCAGGACTACAA	VPS8	2078.4	0	2078.4	0	-11.022	2.1599e+06	8.5165e+06	4.1238	1.8632e-05	0.99998	3.7263e-05	0.0019221	FALSE
CCAAAGGCTACTTAGCTCTG	TTC7B	2077.8	0.1338	2077.8	0.1338	-10.84	2.1583e+06	8.5111e+06	4.1238	1.8637e-05	0.99998	3.7275e-05	0.0019221	FALSE
AAGGGTCATGACGATGCCAC	TMEM35	2097.5	0.13515	2097.5	0.13515	-10.852	2.1995e+06	8.6752e+06	4.1236	1.8647e-05	0.99998	3.7295e-05	0.0019221	FALSE
ATAGCAGGACGAGGTTCCTT	Nontarget188	2074.4	0	2074.4	0	-11.019	2.1517e+06	8.4835e+06	4.1234	1.8667e-05	0.99998	3.7335e-05	0.0019221	FALSE
GCTTGGCCCGAACCGTATAG	ANKZF1	2074.3	0	2074.3	0	-11.019	2.1515e+06	8.4828e+06	4.1234	1.8668e-05	0.99998	3.7336e-05	0.0019221	FALSE
AAAAGGGAAACATGGACGTG	TMEM38B	2072	0	2072	0	-11.018	2.1467e+06	8.4636e+06	4.1231	1.8689e-05	0.99998	3.7378e-05	0.0019221	FALSE
CTGGGAGATATCTTACACCA	ZNF776	2069.1	0	2069.1	0	-11.015	2.1405e+06	8.4392e+06	4.1228	1.8716e-05	0.99998	3.7432e-05	0.0019221	FALSE
GTTCAGGACTTGGAAACTCA	CCDC90B	2088.9	0.13515	2088.9	0.13515	-10.846	2.1815e+06	8.6034e+06	4.1227	1.8724e-05	0.99998	3.7449e-05	0.0019221	FALSE
GGATTATCAGGATAACACTC	TOR1AIP2	2068	0	2068	0	-11.015	2.1384e+06	8.4308e+06	4.1227	1.8725e-05	0.99998	3.745e-05	0.0019221	FALSE
TGAAGCCCAGGATTAGCCTA	SLC13A2	2067.9	0.1338	2067.9	0.1338	-10.833	2.1377e+06	8.4293e+06	4.1227	1.8727e-05	0.99998	3.7454e-05	0.0019221	FALSE
TGCAGTCGCGCTGAGCGTCA	Nontarget908	2066.3	0	2066.3	0	-11.014	2.1348e+06	8.4163e+06	4.1225	1.8741e-05	0.99998	3.7482e-05	0.0019221	FALSE
CCTTAAATGCAGTGACCTGG	ZNF565	2065.8	0	2065.8	0	-11.013	2.1338e+06	8.4125e+06	4.1224	1.8745e-05	0.99998	3.7491e-05	0.0019221	FALSE
CCATGCATCGGCTAATAGCC	ZCCHC10	2961.3	0.19215	2961.3	0.19215	-11.279	4.3842e+06	1.7409e+07	4.1222	1.8766e-05	0.99998	3.7531e-05	0.0019221	FALSE
CTAGTGAAATTCGACAGGAC	CLOCK	2063.2	0	2063.2	0	-11.011	2.1285e+06	8.3912e+06	4.1221	1.8769e-05	0.99998	3.7538e-05	0.0019221	FALSE
AGTTCCTGCGCACCTATGCA	CTNNBIP1	2062.3	0	2062.3	0	-11.011	2.1265e+06	8.3836e+06	4.122	1.8778e-05	0.99998	3.7555e-05	0.0019221	FALSE
AGTTCTGAAAGAGTTAGACG	LAMA4	2061.5	0	2061.5	0	-11.01	2.1248e+06	8.3767e+06	4.1219	1.8785e-05	0.99998	3.757e-05	0.0019221	FALSE
CCGTTCGCGCTCCACCAACA	ARGLU1	2061.3	0	2061.3	0	-11.01	2.1244e+06	8.3752e+06	4.1219	1.8787e-05	0.99998	3.7574e-05	0.0019221	FALSE
ACTAATACACATACCAACCC	CYP4Z1	2060.8	0.1338	2060.8	0.1338	-10.829	2.1232e+06	8.3714e+06	4.1219	1.8791e-05	0.99998	3.7582e-05	0.0019221	FALSE
TATGTGTGGTAACGTGTGAG	ZNF253	2060.7	0	2060.7	0	-11.01	2.1233e+06	8.3706e+06	4.1219	1.8792e-05	0.99998	3.7584e-05	0.0019221	FALSE
TGCCACCAATGAGAGCTATG	SLC26A9	2059.2	0.1338	2059.2	0.1338	-10.827	2.12e+06	8.3585e+06	4.1217	1.8805e-05	0.99998	3.7611e-05	0.0019221	FALSE
ATGCCTATGAGGAGATCGTG	ANKRD24	2057.7	0.1338	2057.7	0.1338	-10.826	2.1167e+06	8.3456e+06	4.1215	1.882e-05	0.99998	3.764e-05	0.0019221	FALSE
AGTGTGCTGACATCTTAGAG	SPTA1	2056.9	0	2056.9	0	-11.007	2.1155e+06	8.3395e+06	4.1214	1.8827e-05	0.99998	3.7653e-05	0.0019221	FALSE
TCTTAGGGGAAAAAGGTCCG	ACCSL	2056.8	0	2056.8	0	-11.007	2.1153e+06	8.3387e+06	4.1214	1.8828e-05	0.99998	3.7655e-05	0.0019221	FALSE
TCAGCGTCAGCACTTCGGAG	EDC4	2056.7	0	2056.7	0	-11.007	2.1151e+06	8.338e+06	4.1214	1.8828e-05	0.99998	3.7657e-05	0.0019221	FALSE
AAAAACGCAAACATCGTGCA	PIWIL3	2056.6	0	2056.6	0	-11.007	2.1149e+06	8.3372e+06	4.1214	1.8829e-05	0.99998	3.7658e-05	0.0019221	FALSE
GCAATCACTTACGGAACCCG	CNDP1	2056.4	0	2056.4	0	-11.007	2.1143e+06	8.3349e+06	4.1214	1.8832e-05	0.99998	3.7664e-05	0.0019221	FALSE
TCGCAGCTGAGATGTACCAG	RSAD1	2055.1	0	2055.1	0	-11.006	2.1117e+06	8.3243e+06	4.1212	1.8844e-05	0.99998	3.7687e-05	0.0019221	FALSE
ATGTGTGATATCATCTATGC	ECHS1	2975.1	0.19391	2975.1	0.19391	-11.284	4.4251e+06	1.7573e+07	4.1212	1.8849e-05	0.99998	3.7698e-05	0.0019221	FALSE
ATTTCACGCAGTCAAGACCA	CLDN16	2051.8	0.1338	2051.8	0.1338	-10.822	2.1047e+06	8.2978e+06	4.1209	1.8874e-05	0.99998	3.7747e-05	0.0019221	FALSE
GAAATGCATTAAGTTCAGTG	CMTR2	2050.8	0	2050.8	0	-11.003	2.1029e+06	8.2895e+06	4.1207	1.8883e-05	0.99998	3.7766e-05	0.0019221	FALSE
ATGGTCCAAAATCTCCCAGG	C6	2049.8	0	2049.8	0	-11.002	2.1008e+06	8.2811e+06	4.1206	1.8892e-05	0.99998	3.7785e-05	0.0019221	FALSE
ACCCTCGAAGTTTCTCCGAG	CCDC106	2046.9	0	2046.9	0	-11	2.0949e+06	8.2577e+06	4.1203	1.8919e-05	0.99998	3.7838e-05	0.0019221	FALSE
GGGAGCACTTCGAAAACCAC	C8orf44	2046.3	0	2046.3	0	-10.999	2.0936e+06	8.2524e+06	4.1202	1.8925e-05	0.99998	3.785e-05	0.0019221	FALSE
GAAAATCCCTGAAAATGCGA	ZNF667	2063.9	0.13515	2063.9	0.13515	-10.829	2.1295e+06	8.3965e+06	4.1199	1.8952e-05	0.99998	3.7904e-05	0.0019221	FALSE
TTGTCCGTGACCCTGATTAA	Nontarget984	2041.4	0	2041.4	0	-10.996	2.0837e+06	8.2132e+06	4.1197	1.897e-05	0.99998	3.7939e-05	0.0019221	FALSE
CGTCCAGAAGAACGGCCCCT	Nontarget445	2955.8	0.19391	2955.8	0.19391	-11.274	4.3677e+06	1.7343e+07	4.1196	1.8973e-05	0.99998	3.7946e-05	0.0019221	FALSE
ATGTGGATATATGTGTTCAT	SLCO1B1	2038.9	0	2038.9	0	-10.994	2.0786e+06	8.1929e+06	4.1194	1.8993e-05	0.99998	3.7986e-05	0.0019221	FALSE
GTGACGTAGCCGAAGACGAG	NFKBIB	6871.9	0.45235	6871.9	0.45235	-12.208	2.3609e+07	9.531e+07	4.1193	1.9004e-05	0.99998	3.8008e-05	0.0019221	FALSE
CAGGCCACAGATGCAAAAGA	TMEM92	2172.6	0.14269	2172.6	0.14269	-10.893	2.3598e+06	9.3137e+06	4.1192	1.9007e-05	0.99998	3.8014e-05	0.0019221	FALSE
CATGAACAATCGCCAGCACG	SNX10	2037.1	0	2037.1	0	-10.993	2.0749e+06	8.1779e+06	4.1192	1.901e-05	0.99998	3.8021e-05	0.0019221	FALSE
ACACTGACAAAGACTTATCG	PHF20	2036.6	0	2036.6	0	-10.993	2.0739e+06	8.1741e+06	4.1191	1.9015e-05	0.99998	3.8029e-05	0.0019221	FALSE
CTACGGCGGTTACCACGTGG	CDX2	2034.5	0	2034.5	0	-10.991	2.0696e+06	8.1569e+06	4.1189	1.9035e-05	0.99998	3.8069e-05	0.0019221	FALSE
GGTTGTGTCTTGAATGATCA	OR10A4	2054.3	0.13515	2054.3	0.13515	-10.822	2.1099e+06	8.3182e+06	4.1188	1.904e-05	0.99998	3.808e-05	0.0019221	FALSE
TCCTAGAGAACAAACTGTTG	MORC4	2033.1	0	2033.1	0	-10.99	2.0668e+06	8.1456e+06	4.1187	1.9048e-05	0.99998	3.8095e-05	0.0019221	FALSE
ATCTCATAGATCTTCCCTCG	UNC5A	2052.7	0.13515	2052.7	0.13515	-10.821	2.1064e+06	8.3046e+06	4.1186	1.9056e-05	0.99998	3.8111e-05	0.0019221	FALSE
CAGTCGGTCCAGCCTCACTG	NEFH	2030.4	0	2030.4	0	-10.988	2.0613e+06	8.1239e+06	4.1184	1.9073e-05	0.99998	3.8146e-05	0.0019221	FALSE
GGGACTGTAGGAACATCCGC	Nontarget685	2025	0	2025	0	-10.984	2.0504e+06	8.0805e+06	4.1178	1.9124e-05	0.99998	3.8247e-05	0.0019221	FALSE
TGAAGGATGAGTACGTCCTA	CCDC78	2045.3	0.13515	2045.3	0.13515	-10.816	2.0914e+06	8.2449e+06	4.1178	1.9124e-05	0.99998	3.8248e-05	0.0019221	FALSE
ATCAACAGGTCTGATCTCCA	NR3C1	2023.6	0.1338	2023.6	0.1338	-10.802	2.0471e+06	8.0685e+06	4.1177	1.9138e-05	0.99998	3.8275e-05	0.0019221	FALSE
GCTCGATGAACCACAACATG	ZSCAN9	2022.3	0	2022.3	0	-10.982	2.0448e+06	8.0581e+06	4.1175	1.915e-05	0.99998	3.83e-05	0.0019221	FALSE
TGATAGAAACAAGGTCCGAC	SCAMP1	2900.2	0.19215	2900.2	0.19215	-11.249	4.2052e+06	1.6691e+07	4.1174	1.9162e-05	0.99998	3.8323e-05	0.0019221	FALSE
TCAGCAGCTCTACATCAAGG	HPCAL4	2039.9	0.13515	2039.9	0.13515	-10.812	2.0803e+06	8.2004e+06	4.1172	1.9175e-05	0.99998	3.8351e-05	0.0019221	FALSE
TGGCTACTTACACTCAACAG	RNF214	2019.2	0	2019.2	0	-10.98	2.0386e+06	8.0335e+06	4.1172	1.9179e-05	0.99998	3.8358e-05	0.0019221	FALSE
ACACGTCGACTCACTGTACA	ICAM3	2018.6	0	2018.6	0	-10.98	2.0373e+06	8.0283e+06	4.1171	1.9185e-05	0.99998	3.8371e-05	0.0019221	FALSE
AAAACAAAAGCAGATGACCG	CCNT1	2017.3	0	2017.3	0	-10.979	2.0347e+06	8.0179e+06	4.1169	1.9198e-05	0.99998	3.8395e-05	0.0019221	FALSE
AAGTCTTCAGTAATGTCTGA	LACC1	2012.3	0	2012.3	0	-10.975	2.0248e+06	7.9785e+06	4.1164	1.9245e-05	0.99998	3.8489e-05	0.0019221	FALSE
CAGCAACGGTTTCTTCATCC	PRADC1	2009.5	0	2009.5	0	-10.973	2.019e+06	7.9555e+06	4.116	1.9272e-05	0.99998	3.8544e-05	0.0019221	FALSE
AGCTGTCCTGAATCCCCACG	RAMP2	2009	0	2009	0	-10.973	2.0181e+06	7.9518e+06	4.116	1.9277e-05	0.99998	3.8553e-05	0.0019221	FALSE
AACCTGAAAATGACCCAGAG	NCK1	2140.2	0.14269	2140.2	0.14269	-10.872	2.29e+06	9.0358e+06	4.1158	1.9295e-05	0.99998	3.8589e-05	0.0019221	FALSE
ACAGTCTGACCAGCTCCATG	GSTM5	2005.5	0	2005.5	0	-10.97	2.011e+06	7.9237e+06	4.1156	1.9311e-05	0.99998	3.8621e-05	0.0019221	FALSE
TCAAGAGGTATCCCACGCCA	ASPH	2004.6	0	2004.6	0	-10.97	2.0091e+06	7.9163e+06	4.1155	1.932e-05	0.99998	3.8639e-05	0.0019221	FALSE
GGACAAGTGACACGCACAGG	LMF2	2002.1	0	2002.1	0	-10.968	2.0043e+06	7.8971e+06	4.1152	1.9343e-05	0.99998	3.8686e-05	0.0019221	FALSE
TGAGCAGCCACCGTCTTATG	FAM71E2	2000.2	0	2000.2	0	-10.967	2.0004e+06	7.8816e+06	4.115	1.9362e-05	0.99998	3.8723e-05	0.0019221	FALSE
AGCATGGCATAAAAAGGGGG	C7orf76	2132.4	0.14269	2132.4	0.14269	-10.866	2.2732e+06	8.9688e+06	4.1149	1.9366e-05	0.99998	3.8732e-05	0.0019221	FALSE
AGACAAAGTTCCTGTCGCAG	FLRT2	1998	0	1998	0	-10.965	1.996e+06	7.8639e+06	4.1147	1.9383e-05	0.99998	3.8767e-05	0.0019221	FALSE
CGGTCGTTCTCCACGCCGAG	NOS1	1997	0	1997	0	-10.964	1.9939e+06	7.8558e+06	4.1146	1.9393e-05	0.99998	3.8786e-05	0.0019221	FALSE
TCGCCCTGAACCGTATTGAA	EIF4H	1996.8	0	1996.8	0	-10.964	1.9935e+06	7.8543e+06	4.1146	1.9395e-05	0.99998	3.879e-05	0.0019221	FALSE
AGGAGTGTCACAGTCCAGTG	CDHR4	1993.3	0	1993.3	0	-10.962	1.9867e+06	7.8271e+06	4.1142	1.9428e-05	0.99998	3.8857e-05	0.0019221	FALSE
AAATACAAGCTATAGCGATA	Nontarget17	1991.8	0	1991.8	0	-10.961	1.9836e+06	7.8146e+06	4.114	1.9444e-05	0.99998	3.8888e-05	0.0019221	FALSE
TGACATTCCCAGCATACCAG	PATL2	1990.6	0	1990.6	0	-10.96	1.9812e+06	7.8051e+06	4.1139	1.9456e-05	0.99998	3.8911e-05	0.0019221	FALSE
TCTTGTGTTGAGTAAGGTAT	ZNF695	1989.6	0	1989.6	0	-10.959	1.9793e+06	7.7977e+06	4.1137	1.9465e-05	0.99998	3.8929e-05	0.0019221	FALSE
GCCAGTGTGGATGTCGACGT	PYCRL	1988.6	0	1988.6	0	-10.958	1.9773e+06	7.7897e+06	4.1136	1.9475e-05	0.99998	3.8949e-05	0.0019221	FALSE
ATAAATAGTTTATACCCACC	TAGLN3	2120.4	0.14269	2120.4	0.14269	-10.858	2.2478e+06	8.8675e+06	4.1136	1.9476e-05	0.99998	3.8951e-05	0.0019221	FALSE
TGATCATATAGTGCAGAGGG	OR7D2	1988.2	0	1988.2	0	-10.958	1.9766e+06	7.7867e+06	4.1136	1.9478e-05	0.99998	3.8957e-05	0.0019221	FALSE
TCTGGCTCCCATGCAAGGCG	CELF5	1986.6	0	1986.6	0	-10.957	1.9732e+06	7.7735e+06	4.1134	1.9495e-05	0.99998	3.8989e-05	0.0019221	FALSE
TGATGCGCACCCCACAGCAG	ERCC6-PGBD3	1982.6	0	1982.6	0	-10.954	1.9653e+06	7.7421e+06	4.1129	1.9534e-05	0.99998	3.9068e-05	0.0019221	FALSE
CAAAGATCGTATCTGTAGAG	SDPR	1982.6	0	1982.6	0	-10.954	1.9653e+06	7.7421e+06	4.1129	1.9534e-05	0.99998	3.9068e-05	0.0019221	FALSE
CCACATAATCGCAGACCCAG	FAM124A	1980.6	0	1980.6	0	-10.952	1.9615e+06	7.7267e+06	4.1127	1.9553e-05	0.99998	3.9106e-05	0.0019221	FALSE
TAGGAACAGGGTTTCTACGT	HEATR5A	1979.5	0	1979.5	0	-10.952	1.9593e+06	7.718e+06	4.1126	1.9564e-05	0.99998	3.9128e-05	0.0019221	FALSE
AGGGAAGTGGAGCACCCCTG	MPPE1	2110.5	0.14269	2110.5	0.14269	-10.852	2.2268e+06	8.7839e+06	4.1125	1.9567e-05	0.99998	3.9134e-05	0.0019221	FALSE
GTCCCACTTCCAGAATTCTA	PBXIP1	1978.2	0	1978.2	0	-10.951	1.9567e+06	7.7078e+06	4.1124	1.9577e-05	0.99998	3.9154e-05	0.0019221	FALSE
ATTGTCCTGTGGTAATGTCA	OR52N4	1977	0	1977	0	-10.95	1.9543e+06	7.6983e+06	4.1123	1.9589e-05	0.99998	3.9178e-05	0.0019221	FALSE
AGGATGCGGAGGATCCGAGG	NKX1-2	1972.7	0	1972.7	0	-10.947	1.9457e+06	7.6641e+06	4.1118	1.9632e-05	0.99998	3.9265e-05	0.0019221	FALSE
AAGGATGTAACCATCAAGTG	FAM69B	1972.4	0	1972.4	0	-10.946	1.9452e+06	7.6619e+06	4.1117	1.9635e-05	0.99998	3.927e-05	0.0019221	FALSE
CAGCCGTTGGACATACCAGA	GLCCI1	1992	0.13515	1992	0.13515	-10.778	1.9837e+06	7.8161e+06	4.1117	1.9638e-05	0.99998	3.9275e-05	0.0019221	FALSE
TGAAACAGGTGCAATAGCAT	MAGEB18	2102.9	0.14269	2102.9	0.14269	-10.846	2.2108e+06	8.7202e+06	4.1117	1.9638e-05	0.99998	3.9276e-05	0.0019221	FALSE
CAACCACCTTCACTAGATCA	TDRD7	2102.9	0.14269	2102.9	0.14269	-10.846	2.2108e+06	8.7202e+06	4.1117	1.9638e-05	0.99998	3.9276e-05	0.0019221	FALSE
AAACATTCGGAACACTATGG	KNTC1	1970.4	0	1970.4	0	-10.945	1.9413e+06	7.6466e+06	4.1115	1.9655e-05	0.99998	3.9309e-05	0.0019221	FALSE
TGAGCCTCTGCTGGTCGGGA	UBB	1969.5	0	1969.5	0	-10.944	1.9395e+06	7.6394e+06	4.1114	1.9664e-05	0.99998	3.9328e-05	0.0019221	FALSE
AAAGGCTTTCCGTAGGAGTG	ZNF621	1968.8	0	1968.8	0	-10.944	1.938e+06	7.6336e+06	4.1113	1.9671e-05	0.99998	3.9343e-05	0.0019221	FALSE
TTGCGGCATTGCCCTGACTG	UPK1B	1968.7	0	1968.7	0	-10.944	1.9379e+06	7.6328e+06	4.1113	1.9672e-05	0.99998	3.9344e-05	0.0019221	FALSE
AGTCCATCTTCGGTGCACCA	SPEM1	1985.9	0.13515	1985.9	0.13515	-10.773	1.9717e+06	7.7684e+06	4.111	1.9697e-05	0.99998	3.9395e-05	0.0019221	FALSE
ACCACACTGAATACACCCAT	ZNF268	1965.6	0	1965.6	0	-10.942	1.9319e+06	7.6089e+06	4.1109	1.9703e-05	0.99998	3.9406e-05	0.0019221	FALSE
AGAGTCTGAGAGACTAGCCG	C1orf167	2095.9	0.14269	2095.9	0.14269	-10.842	2.1962e+06	8.6621e+06	4.1109	1.9703e-05	0.99998	3.9407e-05	0.0019221	FALSE
AATGCTTCTCTGAATCATCA	KLRC3	11069	0.75634	11069	0.75634	-12.622	6.1255e+07	2.4963e+08	4.1109	1.9706e-05	0.99998	3.9413e-05	0.0019221	FALSE
GAGACTGCGTTAATGCGCTT	LOC100505478	1965.1	0	1965.1	0	-10.941	1.9308e+06	7.6045e+06	4.1109	1.9708e-05	0.99998	3.9417e-05	0.0019221	FALSE
CTGAACCAACATTCCTCCTG	DHRS12	1963.7	0	1963.7	0	-10.94	1.928e+06	7.5937e+06	4.1107	1.9722e-05	0.99998	3.9445e-05	0.0019221	FALSE
TGCCTATTATCTGAGCTCCG	NPHS1	1962.5	0	1962.5	0	-10.939	1.9257e+06	7.5843e+06	4.1106	1.9735e-05	0.99998	3.9469e-05	0.0019221	FALSE
CGCCGGGCTGACAATTAACG	Nontarget401	2091.5	0.14269	2091.5	0.14269	-10.839	2.1869e+06	8.625e+06	4.1104	1.9745e-05	0.99998	3.9491e-05	0.0019221	FALSE
AGGTCATGCCTGCCCCGACG	SLC34A2	2091.4	0.14269	2091.4	0.14269	-10.839	2.1867e+06	8.6242e+06	4.1104	1.9746e-05	0.99998	3.9492e-05	0.0019221	FALSE
GAACGGAGAGTACATCACGT	PER2	2812.8	0.19215	2812.8	0.19215	-11.205	3.9555e+06	1.5691e+07	4.1103	1.9758e-05	0.99998	3.9516e-05	0.0019221	FALSE
ACTCCATGGGCATGCCGATG	GPR39	2812.6	0.19215	2812.6	0.19215	-11.205	3.9547e+06	1.5688e+07	4.1103	1.976e-05	0.99998	3.952e-05	0.0019221	FALSE
ACACGGTACCTGATCCTACA	ZNF335	2089.7	0.14269	2089.7	0.14269	-10.837	2.1832e+06	8.6103e+06	4.1102	1.9762e-05	0.99998	3.9524e-05	0.0019221	FALSE
AAACTTTATTGGACGCCAGT	CRYBA1	1959	0.1338	1959	0.1338	-10.755	1.9185e+06	7.5568e+06	4.1101	1.977e-05	0.99998	3.954e-05	0.0019221	FALSE
TGATGGAGTTCTCATCAACC	ZNF816	1953.7	0	1953.7	0	-10.933	1.9084e+06	7.5157e+06	4.1095	1.9824e-05	0.99998	3.9647e-05	0.0019221	FALSE
TATAACGGTAATGGGATTCC	Nontarget827	1950.7	0	1950.7	0	-10.931	1.9026e+06	7.4927e+06	4.1092	1.9854e-05	0.99998	3.9708e-05	0.0019221	FALSE
TATTGAGGCAAACAGGATTG	BCO1	1949	0	1949	0	-10.929	1.8994e+06	7.4798e+06	4.109	1.9871e-05	0.99998	3.9742e-05	0.0019221	FALSE
AGGGCCTCCTTACCAGCAAG	PTPN1	1966.4	0.13515	1966.4	0.13515	-10.759	1.933e+06	7.6147e+06	4.1087	1.9894e-05	0.99998	3.9787e-05	0.0019221	FALSE
TAGCTGTGGAAGGATATCCA	PORCN	2075.8	0.14269	2075.8	0.14269	-10.828	2.1542e+06	8.495e+06	4.1087	1.9895e-05	0.99998	3.9789e-05	0.0019221	FALSE
ATGTGCAAGACATCATCACA	CAMKMT	1946.6	0	1946.6	0	-10.928	1.8947e+06	7.4611e+06	4.1087	1.9896e-05	0.99998	3.9791e-05	0.0019221	FALSE
ATGCATCAGATATTGGCTTG	FAM120A	1942.7	0	1942.7	0	-10.925	1.8871e+06	7.431e+06	4.1082	1.9936e-05	0.99998	3.9871e-05	0.0019221	FALSE
AGATAACATTGGTGTCGCTG	CNOT6L	1942.6	0	1942.6	0	-10.924	1.8868e+06	7.4296e+06	4.1082	1.9937e-05	0.99998	3.9875e-05	0.0019221	FALSE
TCATCCTGATTCAGCAAGTG	SKA2	1942.1	0.1338	1942.1	0.1338	-10.743	1.8856e+06	7.426e+06	4.1081	1.9942e-05	0.99998	3.9884e-05	0.0019221	FALSE
TGCTACCTTCGGGACCACCA	Nontarget920	1961.5	0.13515	1961.5	0.13515	-10.756	1.9234e+06	7.5763e+06	4.1081	1.9944e-05	0.99998	3.9887e-05	0.0019221	FALSE
GACCACTCAAGGAATACAGG	MGST1	1939.7	0	1939.7	0	-10.922	1.8812e+06	7.4074e+06	4.1079	1.9967e-05	0.99998	3.9934e-05	0.0019221	FALSE
AGCCCGATGTCTGCGCCACG	NACC1	1939	0	1939	0	-10.922	1.8799e+06	7.4024e+06	4.1078	1.9974e-05	0.99998	3.9947e-05	0.0019221	FALSE
GCGGCACAGAGCACGCCTAC	EGFL7	3383.1	0.23386	3383.1	0.23386	-11.421	5.722e+06	2.2781e+07	4.1076	1.9986e-05	0.99998	3.9973e-05	0.0019221	FALSE
ATGGTGCTAATGGGACACTG	THSD1	1955.8	0.13515	1955.8	0.13515	-10.751	1.9123e+06	7.5323e+06	4.1075	2.0001e-05	0.99998	4.0003e-05	0.0019221	FALSE
AACATAATAGGTCACAACAA	TMEM128	1935.3	0	1935.3	0	-10.919	1.8727e+06	7.3738e+06	4.1073	2.0012e-05	0.99998	4.0024e-05	0.0019221	FALSE
ACCATCTCGAGACATCCCTA	RORA	1933.7	0	1933.7	0	-10.918	1.8697e+06	7.3617e+06	4.1072	2.0028e-05	0.99998	4.0057e-05	0.0019221	FALSE
TCACGGTTTAGGTTGCACGA	PEMT	1933.7	0.1338	1933.7	0.1338	-10.737	1.8693e+06	7.361e+06	4.1071	2.0029e-05	0.99998	4.0059e-05	0.0019221	FALSE
GACCTTACTATCCCGGATGG	BAG6	6277.5	0.4355	6277.5	0.4355	-12.095	1.9701e+07	7.9394e+07	4.1071	2.0032e-05	0.99998	4.0065e-05	0.0019221	FALSE
ACTAGGGCAGTGTGTCTGCA	Nontarget98	1933.1	0.1338	1933.1	0.1338	-10.736	1.8682e+06	7.3567e+06	4.1071	2.0035e-05	0.99998	4.007e-05	0.0019221	FALSE
CCCTGTTTAGGCCCGACTGG	GDPD3	1931.9	0	1931.9	0	-10.917	1.8661e+06	7.3475e+06	4.1069	2.0048e-05	0.99998	4.0095e-05	0.0019221	FALSE
GAAGAGATTCAAGTATTACG	SLC7A11	1931.2	0	1931.2	0	-10.916	1.8647e+06	7.3418e+06	4.1068	2.0055e-05	0.99998	4.0111e-05	0.0019221	FALSE
TGATGGCATTCAACCTCCTG	AREL1	1930.2	0	1930.2	0	-10.915	1.8629e+06	7.3347e+06	4.1067	2.0065e-05	0.99998	4.013e-05	0.0019221	FALSE
ATTAATTCCTGAGCAACTAG	LCORL	1929.9	0	1929.9	0	-10.915	1.8622e+06	7.3318e+06	4.1067	2.0069e-05	0.99998	4.0138e-05	0.0019221	FALSE
GGGTAGAGTTGCCACATGAG	MTCP1	1928.7	0	1928.7	0	-10.914	1.86e+06	7.3233e+06	4.1066	2.008e-05	0.99998	4.0161e-05	0.0019221	FALSE
TTCACTGACACTTATAACTG	DNTTIP2	1927.4	0	1927.4	0	-10.913	1.8573e+06	7.3126e+06	4.1064	2.0095e-05	0.99998	4.019e-05	0.0019221	FALSE
GAAGGCATGGAAGTCTACGG	GALNT18	1926.1	0	1926.1	0	-10.912	1.855e+06	7.3034e+06	4.1062	2.0108e-05	0.99998	4.0215e-05	0.0019221	FALSE
AAGGTAAGATCTGCTACTGA	ZNF558	1944.9	0.13515	1944.9	0.13515	-10.743	1.891e+06	7.4475e+06	4.1062	2.0114e-05	0.99998	4.0228e-05	0.0019221	FALSE
TTGGTCTAGCTGTTCAACAA	LRRCC1	1925.1	0	1925.1	0	-10.911	1.8531e+06	7.2956e+06	4.1061	2.0118e-05	0.99998	4.0236e-05	0.0019221	FALSE
GCCACCCTCTTGTTCCTCCA	RBMY1E	2052.3	0.14269	2052.3	0.14269	-10.811	2.1057e+06	8.3016e+06	4.1061	2.0123e-05	0.99998	4.0247e-05	0.0019221	FALSE
AGGAGACTGTGAATGAAACT	SNX4	1924.5	0.1338	1924.5	0.1338	-10.73	1.8516e+06	7.2906e+06	4.106	2.0125e-05	0.99998	4.025e-05	0.0019221	FALSE
CATAGACGATCACAAAACCA	MPHOSPH8	1923.8	0	1923.8	0	-10.911	1.8506e+06	7.2857e+06	4.106	2.0132e-05	0.99998	4.0264e-05	0.0019221	FALSE
AGGCACGTGACACGCCGCCG	MCUR1	1923.5	0	1923.5	0	-10.91	1.8498e+06	7.2828e+06	4.1059	2.0136e-05	0.99998	4.0271e-05	0.0019221	FALSE
ACTTTGGAGAGATCGACTGG	MYL6B	1922.3	0	1922.3	0	-10.909	1.8475e+06	7.2736e+06	4.1058	2.0148e-05	0.99998	4.0297e-05	0.0019221	FALSE
AATTCCACTAGCATCACTGG	NCAN	6240.7	0.4355	6240.7	0.4355	-12.086	1.9471e+07	7.8457e+07	4.1057	2.0151e-05	0.99998	4.0301e-05	0.0019221	FALSE
ATGTGTGTATTCTCCTTCAA	MSRB3	1919.4	0	1919.4	0	-10.907	1.842e+06	7.2517e+06	4.1054	2.0179e-05	0.99998	4.0357e-05	0.0019221	FALSE
TAGAGGCTGAGTTAGTGACA	NEK10	1917.3	0	1917.3	0	-10.906	1.8381e+06	7.2361e+06	4.1052	2.02e-05	0.99998	4.04e-05	0.0019221	FALSE
CCTGTATATCCCATCACGGG	LEF1	1916.6	0	1916.6	0	-10.905	1.8367e+06	7.2305e+06	4.1051	2.0208e-05	0.99998	4.0416e-05	0.0019221	FALSE
CTTGCCTAAACTGGCGTCCG	ACAD9	1915.9	0	1915.9	0	-10.905	1.8353e+06	7.2248e+06	4.105	2.0216e-05	0.99998	4.0432e-05	0.0019221	FALSE
AGAAGTCCCCGACCGACTGG	DBNL	1912.8	0.1338	1912.8	0.1338	-10.721	1.8291e+06	7.2016e+06	4.1046	2.0248e-05	0.99998	4.0496e-05	0.0019221	FALSE
TGGGAACTCGCCAATCATCT	TRABD	1912.3	0	1912.3	0	-10.902	1.8285e+06	7.198e+06	4.1046	2.0253e-05	0.99998	4.0506e-05	0.0019221	FALSE
AGCTTGGCTCCAAAGCATCC	DEFA1	1929.9	0.13515	1929.9	0.13515	-10.732	1.8621e+06	7.3325e+06	4.1044	2.027e-05	0.99998	4.054e-05	0.0019221	FALSE
AGGATTGCCAATGACACACG	TRAK2	1910.1	0	1910.1	0	-10.9	1.8243e+06	7.1811e+06	4.1043	2.0277e-05	0.99998	4.0553e-05	0.0019221	FALSE
TGAGCTACTGCTTCTGTCTG	CAB39	1909.3	0	1909.3	0	-10.9	1.8227e+06	7.1748e+06	4.1042	2.0286e-05	0.99998	4.0571e-05	0.0019221	FALSE
CTGCCGTACCAACACCACGA	TPCN1	1907.5	0	1907.5	0	-10.898	1.8193e+06	7.1615e+06	4.104	2.0304e-05	0.99998	4.0609e-05	0.0019221	FALSE
GCAACATCTTTGACTACCTG	MIF4GD	1907.1	0	1907.1	0	-10.898	1.8186e+06	7.1586e+06	4.1039	2.0308e-05	0.99998	4.0617e-05	0.0019221	FALSE
TTCATACAGGATGCAACCCA	NEK3	10741	0.75634	10741	0.75634	-12.578	5.7677e+07	2.3491e+08	4.1039	2.031e-05	0.99998	4.0619e-05	0.0019221	FALSE
TGAAGCGGGTGCCGGCAATG	SYNGR4	1906.4	0	1906.4	0	-10.897	1.8172e+06	7.153e+06	4.1039	2.0316e-05	0.99998	4.0632e-05	0.0019221	FALSE
CAGTGGCACGATGAAGCCAA	CXCR2	1924.2	0.13515	1924.2	0.13515	-10.728	1.851e+06	7.2885e+06	4.1037	2.033e-05	0.99998	4.0661e-05	0.0019221	FALSE
GTTCTTCGTAGATGTTCATG	DCST1	1904.1	0	1904.1	0	-10.896	1.8128e+06	7.1355e+06	4.1036	2.0341e-05	0.99998	4.0682e-05	0.0019221	FALSE
TCCATCCCAGATACATTCCG	CCDC110	1903.1	0	1903.1	0	-10.895	1.8108e+06	7.1278e+06	4.1034	2.0352e-05	0.99998	4.0704e-05	0.0019221	FALSE
GCGTCCCCGAACGAGGACGC	FOXL1	1903	0	1903	0	-10.895	1.8107e+06	7.1271e+06	4.1034	2.0353e-05	0.99998	4.0706e-05	0.0019221	FALSE
AACCCCACACCATGCATACA	TMEM242	1902.2	0.1338	1902.2	0.1338	-10.713	1.809e+06	7.1215e+06	4.1033	2.0361e-05	0.99998	4.0722e-05	0.0019221	FALSE
ATGCACTCACACCATCGACT	CDPF1	1902	0	1902	0	-10.894	1.8087e+06	7.1194e+06	4.1033	2.0364e-05	0.99998	4.0728e-05	0.0019221	FALSE
CCGTGTGACACTGTTTGAGG	CRYBA2	1900.6	0	1900.6	0	-10.893	1.8061e+06	7.1088e+06	4.1031	2.0379e-05	0.99998	4.0758e-05	0.0019221	FALSE
CCCAGAAACTTGGACGCAGT	DYTN	1900.6	0	1900.6	0	-10.893	1.8061e+06	7.1088e+06	4.1031	2.0379e-05	0.99998	4.0758e-05	0.0019221	FALSE
TGACCCCTGCAATGAGAAGT	GRM3	1898.1	0	1898.1	0	-10.891	1.8013e+06	7.09e+06	4.1028	2.0406e-05	0.99998	4.0811e-05	0.0019221	FALSE
AACTGCGCCAAACCGTATGT	CST9	2022.9	0.14269	2022.9	0.14269	-10.79	2.0458e+06	8.0633e+06	4.1027	2.0416e-05	0.99998	4.0832e-05	0.0019221	FALSE
TTCAGCGGAATTACTGCACG	RALYL	1896.8	0	1896.8	0	-10.89	1.7989e+06	7.0802e+06	4.1027	2.042e-05	0.99998	4.0839e-05	0.0019221	FALSE
GAAGCGCAAATTCGTCCCCA	ISL1	1896.4	0	1896.4	0	-10.89	1.7982e+06	7.0774e+06	4.1026	2.0424e-05	0.99998	4.0847e-05	0.0019221	FALSE
AGGATTAACTAGAACACTAG	BIRC3	10280	0.72923	10280	0.72923	-12.537	5.2827e+07	2.1497e+08	4.1022	2.0463e-05	0.99998	4.0926e-05	0.0019221	FALSE
AGTCGGCCAGCTTTACGCGG	SBK1	1891.3	0	1891.3	0	-10.886	1.7885e+06	7.039e+06	4.102	2.0479e-05	0.99998	4.0958e-05	0.0019221	FALSE
ACATGTGGGCGACTGTCATG	ATP1A3	1891.2	0	1891.2	0	-10.886	1.7883e+06	7.0383e+06	4.102	2.048e-05	0.99998	4.096e-05	0.0019221	FALSE
AGAAGCACTGGCATTCACAG	MAP7	1890.5	0	1890.5	0	-10.885	1.7869e+06	7.0327e+06	4.1019	2.0488e-05	0.99998	4.0976e-05	0.0019221	FALSE
TGGAGCATCAACCTGACAGC	IL13	2013.1	0.14269	2013.1	0.14269	-10.783	2.026e+06	7.9844e+06	4.1016	2.0516e-05	0.99998	4.1032e-05	0.0019221	FALSE
GTACCAACGAAACAATCCTG	DHX32	1887.9	0	1887.9	0	-10.883	1.782e+06	7.0133e+06	4.1016	2.0516e-05	0.99998	4.1032e-05	0.0019221	FALSE
CATAATGTATGCAATAACAA	STYX	1.643	11.907	1.643	11.907	2.2879	52.674	6.2629	4.1014	0.99997	2.7594e-05	5.5187e-05	0.0019221	TRUE
GGACTGATTGAGACCACGCG	ECHDC2	1884.2	0	1884.2	0	-10.88	1.775e+06	6.9855e+06	4.1011	2.0557e-05	0.99998	4.1113e-05	0.0019221	FALSE
ATGGAGGCATCCAGACACGT	SSPO	1882.1	0	1882.1	0	-10.879	1.7712e+06	6.9702e+06	4.1009	2.0579e-05	0.99998	4.1158e-05	0.0019221	FALSE
AACCATCACTGAAACCCTGT	C12orf54	1881.1	0	1881.1	0	-10.878	1.7693e+06	6.9626e+06	4.1008	2.059e-05	0.99998	4.118e-05	0.0019221	FALSE
CTCTTCTCCACCAACGCGCA	TMEM158	1899.7	0.13515	1899.7	0.13515	-10.709	1.8042e+06	7.1025e+06	4.1007	2.0593e-05	0.99998	4.1186e-05	0.0019221	FALSE
ATCTCGGGGGGCATCTACGG	NAT16	2005	0.14269	2005	0.14269	-10.778	2.0098e+06	7.92e+06	4.1007	2.0599e-05	0.99998	4.1197e-05	0.0019221	FALSE
CTCTGTCTCCAGAATGCACG	PLTP	1879.1	0	1879.1	0	-10.877	1.7654e+06	6.9474e+06	4.1005	2.0612e-05	0.99998	4.1225e-05	0.0019221	FALSE
AGACAAGCCCCATAAATGTG	ZNF189	1878.2	0.1338	1878.2	0.1338	-10.695	1.7636e+06	6.9411e+06	4.1004	2.0622e-05	0.99998	4.1243e-05	0.0019221	FALSE
ACCTTGGACATAAAAGCTCT	TRIM61	1896.4	0.13515	1896.4	0.13515	-10.707	1.7979e+06	7.0774e+06	4.1003	2.0629e-05	0.99998	4.1258e-05	0.0019221	FALSE
TGGCTCGCGTTGTCCAGCGG	HS3ST4	1875.7	0	1875.7	0	-10.874	1.7592e+06	6.9225e+06	4.1001	2.0649e-05	0.99998	4.1298e-05	0.0019221	FALSE
AGAGACAGGTACCTTGCAAG	C11orf16	1875.5	0	1875.5	0	-10.874	1.7588e+06	6.9211e+06	4.1001	2.0651e-05	0.99998	4.1302e-05	0.0019221	FALSE
GCTGAATGCCTTCCATACGA	SEC61A1	1873.9	0.1338	1873.9	0.1338	-10.691	1.7555e+06	6.9087e+06	4.0999	2.067e-05	0.99998	4.1339e-05	0.0019221	FALSE
AACAGTCTCAAATAACTAGG	TTF1	1891.7	0.13515	1891.7	0.13515	-10.703	1.7889e+06	7.0418e+06	4.0997	2.0681e-05	0.99998	4.1362e-05	0.0019221	FALSE
AGGTAAGGGCACGTGCATGT	ARSG	1872.7	0	1872.7	0	-10.872	1.7534e+06	6.8997e+06	4.0997	2.0683e-05	0.99998	4.1366e-05	0.0019221	FALSE
AAAAACGCATGTCACAAATG	OR10T2	1890.5	0.13515	1890.5	0.13515	-10.702	1.7867e+06	7.0327e+06	4.0996	2.0694e-05	0.99998	4.1388e-05	0.0019221	FALSE
ATGCAGAACGATCGACTCGG	PPM1L	1870.4	0	1870.4	0	-10.87	1.7493e+06	6.8831e+06	4.0994	2.0708e-05	0.99998	4.1415e-05	0.0019221	FALSE
GCTGAGGGTGATCACGCAAG	PEX5	1869.9	0	1869.9	0	-10.87	1.7482e+06	6.879e+06	4.0994	2.0714e-05	0.99998	4.1428e-05	0.0019221	FALSE
TGGGCGAGCTGGCACTCGAG	PKIG	1868.7	0	1868.7	0	-10.869	1.746e+06	6.8701e+06	4.0992	2.0727e-05	0.99998	4.1454e-05	0.0019221	FALSE
TGACCTTGCTTATCACCGAG	SHISA4	1867.2	0	1867.2	0	-10.867	1.7432e+06	6.8591e+06	4.099	2.0744e-05	0.99998	4.1487e-05	0.0019221	FALSE
AGACCTCGAATACGTGACTG	C1GALT1C1L	1866.4	0.1338	1866.4	0.1338	-10.686	1.7414e+06	6.8529e+06	4.0989	2.0753e-05	0.99998	4.1506e-05	0.0019221	FALSE
CTGGGCAAGCCCAAGCCTGA	MYL4	1865.3	0	1865.3	0	-10.866	1.7398e+06	6.8453e+06	4.0988	2.0764e-05	0.99998	4.1529e-05	0.0019221	FALSE
ATGGAAACGACCGTTCTCAG	KIAA1324	1862.6	0	1862.6	0	-10.864	1.7346e+06	6.8247e+06	4.0985	2.0795e-05	0.99998	4.1591e-05	0.0019221	FALSE
TGGTGAATGACATGACATTC	C9orf153	1861.2	0	1861.2	0	-10.863	1.732e+06	6.8144e+06	4.0983	2.0811e-05	0.99998	4.1622e-05	0.0019221	FALSE
GGCACCAAAGACGAGGACTA	EDAR	1860.6	0	1860.6	0	-10.862	1.731e+06	6.8103e+06	4.0982	2.0817e-05	0.99998	4.1634e-05	0.0019221	FALSE
CACCAGTGAGGCAACTATGT	ZNF772	1983.7	0.14269	1983.7	0.14269	-10.762	1.9673e+06	7.7508e+06	4.0982	2.082e-05	0.99998	4.1641e-05	0.0019221	FALSE
CAAACCTCTCCGCATCATTG	KHSRP	1859	0	1859	0	-10.861	1.728e+06	6.7987e+06	4.098	2.0835e-05	0.99998	4.167e-05	0.0019221	FALSE
ATGCGCTGGATGATGTTGCG	ECSIT	1858.9	0	1858.9	0	-10.861	1.7277e+06	6.7973e+06	4.098	2.0837e-05	0.99998	4.1674e-05	0.0019221	FALSE
CTAGGGGTGAGGCACTTGGG	LCE1B	1857.4	0	1857.4	0	-10.86	1.7249e+06	6.7864e+06	4.0978	2.0854e-05	0.99998	4.1707e-05	0.0019221	FALSE
GATTGATACACAAGAAGACA	CLEC2A	1855.9	0	1855.9	0	-10.859	1.7222e+06	6.7754e+06	4.0976	2.087e-05	0.99998	4.1741e-05	0.0019221	FALSE
TACTTACTACGTATGTGCAA	THOC1	1853.9	0	1853.9	0	-10.857	1.7184e+06	6.7604e+06	4.0974	2.0893e-05	0.99998	4.1787e-05	0.0019221	FALSE
TTGGGCCGATTCTTAATAGG	C9orf47	1851.7	0	1851.7	0	-10.855	1.7144e+06	6.7447e+06	4.0971	2.0917e-05	0.99998	4.1835e-05	0.0019221	FALSE
TGTGAACATTCTCTGCACCA	CDHR2	1850.2	0.1338	1850.2	0.1338	-10.673	1.7114e+06	6.7338e+06	4.0969	2.0934e-05	0.99998	4.1868e-05	0.0019221	FALSE
ATGGATTTCTACGCCGACCC	MTURN	1849.9	0	1849.9	0	-10.854	1.711e+06	6.7311e+06	4.0969	2.0938e-05	0.99998	4.1877e-05	0.0019221	FALSE
AGTAGCGGAAACGCGCCACG	CPSF1	1849.2	0	1849.2	0	-10.853	1.7098e+06	6.7263e+06	4.0968	2.0946e-05	0.99998	4.1891e-05	0.0019221	FALSE
CGGCTGCCAAGAGGACCATG	PDCD11	1847	0	1847	0	-10.852	1.7057e+06	6.71e+06	4.0965	2.0971e-05	0.99998	4.1942e-05	0.0019221	FALSE
CGGCACACCAATGCGTTCGT	Nontarget420	1844	0	1844	0	-10.849	1.7002e+06	6.6883e+06	4.0961	2.1005e-05	0.99998	4.201e-05	0.0019221	FALSE
ACGTTGTGCAAAGACTGTCG	MBD1	1842.8	0	1842.8	0	-10.848	1.698e+06	6.6794e+06	4.096	2.1019e-05	0.99998	4.2037e-05	0.0019221	FALSE
AGCACGTGAGGAATCACACG	ZNF317	1842.5	0.1338	1842.5	0.1338	-10.667	1.6972e+06	6.6774e+06	4.096	2.1022e-05	0.99998	4.2044e-05	0.0019221	FALSE
CTCTAGTCCTATGATTGCGT	XPNPEP1	45902	3.3576	45902	3.3576	-13.363	1.0534e+09	4.415e+09	4.0959	2.1028e-05	0.99998	4.2056e-05	0.0019221	FALSE
GGAAAGCATGGATCTTGCCT	CCDC70	1839	0	1839	0	-10.846	1.691e+06	6.6516e+06	4.0955	2.1062e-05	0.99998	4.2124e-05	0.0019221	FALSE
ATGTTCTCATCAACAGGACA	ZNF701	1837.5	0	1837.5	0	-10.844	1.6883e+06	6.6408e+06	4.0953	2.1079e-05	0.99998	4.2158e-05	0.0019221	FALSE
TGGCCATTCTAGTGATCCAA	MMP12	1833.2	0	1833.2	0	-10.841	1.6803e+06	6.6091e+06	4.0948	2.1129e-05	0.99998	4.2259e-05	0.0019221	FALSE
CCTTTCGAGGAGCTCTCCCA	FAM76B	1832.7	0	1832.7	0	-10.841	1.6794e+06	6.6057e+06	4.0947	2.1135e-05	0.99998	4.2269e-05	0.0019221	FALSE
AGTGCTTTAGGTCAGGCCAA	SENP5	1953.8	0.14269	1953.8	0.14269	-10.74	1.9083e+06	7.5164e+06	4.0947	2.114e-05	0.99998	4.228e-05	0.0019221	FALSE
ACATCCAGCTCTACTTAGTG	OR2T29	1832	0	1832	0	-10.84	1.6781e+06	6.6003e+06	4.0946	2.1143e-05	0.99998	4.2286e-05	0.0019221	FALSE
TGGTTTCTGCCCACTCAGAG	DMRTC1B	1831.2	0.1338	1831.2	0.1338	-10.658	1.6765e+06	6.5949e+06	4.0945	2.1152e-05	0.99998	4.2304e-05	0.0019221	FALSE
GAAGGATGTAACGCATACAA	IQCA1	1829.9	0.1338	1829.9	0.1338	-10.657	1.6741e+06	6.5855e+06	4.0944	2.1167e-05	0.99998	4.2334e-05	0.0019221	FALSE
AACCGCCTACGAGACACTCA	DNAJC25	1829.3	0	1829.3	0	-10.838	1.6732e+06	6.5808e+06	4.0943	2.1174e-05	0.99998	4.2349e-05	0.0019221	FALSE
GTCACGCTCAGCACTTGCCG	ADAM19	1828.3	0	1828.3	0	-10.837	1.6713e+06	6.5734e+06	4.0941	2.1186e-05	0.99998	4.2372e-05	0.0019221	FALSE
CAGCTCTTCGGACATCCGCA	FAM110B	1828.3	0	1828.3	0	-10.837	1.6713e+06	6.5734e+06	4.0941	2.1186e-05	0.99998	4.2372e-05	0.0019221	FALSE
CTGAGGTTGAACTCGTAATG	LCOR	1827.1	0	1827.1	0	-10.836	1.6691e+06	6.5646e+06	4.094	2.12e-05	0.99998	4.24e-05	0.0019221	FALSE
ACTATGGCATCTTCCCACGC	TRAPPC3L	1826.9	0	1826.9	0	-10.836	1.6688e+06	6.5633e+06	4.094	2.1202e-05	0.99998	4.2405e-05	0.0019221	FALSE
CACAGAGCCCACGATGCATG	OR11L1	1825.9	0	1825.9	0	-10.835	1.6669e+06	6.5559e+06	4.0938	2.1214e-05	0.99998	4.2428e-05	0.0019221	FALSE
CTCCAGAGATGTGACCCCCG	EFCC1	1825.4	0	1825.4	0	-10.835	1.666e+06	6.5525e+06	4.0938	2.122e-05	0.99998	4.2439e-05	0.0019221	FALSE
CTCCGAGCTCTCGGACAAAG	ZBTB17	1824.8	0	1824.8	0	-10.834	1.6649e+06	6.5478e+06	4.0937	2.1227e-05	0.99998	4.2454e-05	0.0019221	FALSE
GTAGTGATGGAACCCCCCGG	ARAF	2775.2	0.20369	2775.2	0.20369	-11.171	3.8504e+06	1.527e+07	4.0937	2.1229e-05	0.99998	4.2459e-05	0.0019221	FALSE
AAGGCTTTCACTGATCACAT	ZNF470	1824.4	0	1824.4	0	-10.834	1.6642e+06	6.5451e+06	4.0937	2.1231e-05	0.99998	4.2463e-05	0.0019221	FALSE
AAGAACCCACAGTAGCTAAG	SLC38A11	1945.2	0.14269	1945.2	0.14269	-10.734	1.8917e+06	7.4503e+06	4.0936	2.1233e-05	0.99998	4.2466e-05	0.0019221	FALSE
AGGAAATTTCCACCTTACAA	EFHC2	1942.1	0.14269	1942.1	0.14269	-10.732	1.8856e+06	7.426e+06	4.0933	2.1267e-05	0.99998	4.2535e-05	0.0019221	FALSE
TGCATTACCTGTGTAGGTGT	C5orf34	1821	0	1821	0	-10.831	1.6579e+06	6.5203e+06	4.0932	2.1272e-05	0.99998	4.2543e-05	0.0019221	FALSE
ACAAGGACGTGGTAGCGCAG	OR6B2	1941.3	0.14269	1941.3	0.14269	-10.731	1.8841e+06	7.4203e+06	4.0932	2.1276e-05	0.99998	4.2551e-05	0.0019221	FALSE
TGCTGACCCATACCGCCCAG	ZIC3	1820.5	0	1820.5	0	-10.831	1.6571e+06	6.5169e+06	4.0932	2.1277e-05	0.99998	4.2554e-05	0.0019221	FALSE
GCGTAATGGTTCACGTTGAT	NINJ1	1940.2	0.14269	1940.2	0.14269	-10.73	1.882e+06	7.4117e+06	4.093	2.1288e-05	0.99998	4.2576e-05	0.0019221	FALSE
ATTTCTGCTGGGATCGCAAG	CCDC63	1819.1	0	1819.1	0	-10.83	1.6546e+06	6.5069e+06	4.093	2.1293e-05	0.99998	4.2587e-05	0.0019221	FALSE
TGTGCGCGTACCACTCCCGC	SIX1	1938.4	0.14269	1938.4	0.14269	-10.729	1.8784e+06	7.3974e+06	4.0928	2.1308e-05	0.99998	4.2616e-05	0.0019221	FALSE
ATCATCAGTTGTTAGGCTCA	C18orf54	1817.2	0.1338	1817.2	0.1338	-10.647	1.6508e+06	6.4928e+06	4.0927	2.1316e-05	0.99998	4.2632e-05	0.0019221	FALSE
GCCAACGCTGTTCAGCAGGA	TMEM183A	1817.1	0.1338	1817.1	0.1338	-10.647	1.6506e+06	6.4922e+06	4.0927	2.1317e-05	0.99998	4.2634e-05	0.0019221	FALSE
ATACAGATGTCATCATGAAG	MB21D1	1816	0	1816	0	-10.827	1.649e+06	6.4848e+06	4.0926	2.1329e-05	0.99998	4.2658e-05	0.0019221	FALSE
GTTTCCACTCATACTCGAAG	FAM169A	1814.3	0	1814.3	0	-10.826	1.6458e+06	6.4721e+06	4.0924	2.135e-05	0.99998	4.27e-05	0.0019221	FALSE
AGCCATCAGGAGACCTCTGT	FAM64A	1814.3	0	1814.3	0	-10.826	1.6458e+06	6.4721e+06	4.0924	2.135e-05	0.99998	4.27e-05	0.0019221	FALSE
AAAGATCTTACCTTACTAGG	UST	1811.9	0	1811.9	0	-10.824	1.6414e+06	6.4548e+06	4.0921	2.1378e-05	0.99998	4.2757e-05	0.0019221	FALSE
GACAAACAGAGAGACACTGT	LPAR4	1829.8	0.13515	1829.8	0.13515	-10.655	1.6739e+06	6.5848e+06	4.092	2.1381e-05	0.99998	4.2762e-05	0.0019221	FALSE
TGTCGCCGGCCGCTTCATCG	ATAD3A	1811.2	0.1338	1811.2	0.1338	-10.642	1.64e+06	6.4501e+06	4.092	2.1386e-05	0.99998	4.2772e-05	0.0019221	FALSE
GACAAAGTTCTATTAAACCA	SCN7A	1810.6	0	1810.6	0	-10.823	1.6391e+06	6.4455e+06	4.0919	2.1394e-05	0.99998	4.2788e-05	0.0019221	FALSE
CGCCAGGCACACCACGGCGT	S1PR5	1808.7	0	1808.7	0	-10.822	1.6357e+06	6.4321e+06	4.0917	2.1416e-05	0.99998	4.2831e-05	0.0019221	FALSE
CCTCATCATTTGGTTACAGT	RNASE1	1807.1	0	1807.1	0	-10.82	1.6329e+06	6.4208e+06	4.0914	2.1434e-05	0.99998	4.2869e-05	0.0019221	FALSE
CAAGTCAGTTGACGACGTTG	SLC35B3	1805.8	0	1805.8	0	-10.819	1.6304e+06	6.4109e+06	4.0913	2.1451e-05	0.99998	4.2902e-05	0.0019221	FALSE
ACTCCACACGCAGCTCCCAG	ZNF747	1805.2	0	1805.2	0	-10.819	1.6294e+06	6.4069e+06	4.0912	2.1458e-05	0.99998	4.2915e-05	0.0019221	FALSE
GCCGTGTTGCTGGATACGCC	Nontarget613	1804.5	0.1338	1804.5	0.1338	-10.637	1.628e+06	6.4022e+06	4.0911	2.1465e-05	0.99998	4.2931e-05	0.0019221	FALSE
AGCAGTGCGTCCTACCCGGA	KCNG3	5852.1	0.4355	5852.1	0.4355	-11.993	1.7121e+07	6.8903e+07	4.0908	2.1492e-05	0.99998	4.2984e-05	0.0019221	FALSE
AAAGTGATGGATGACATTTG	OR1L1	1921.4	0.14269	1921.4	0.14269	-10.716	1.8457e+06	7.2672e+06	4.0908	2.1497e-05	0.99998	4.2993e-05	0.0019221	FALSE
AAGTTCCAGATTGCAACATG	MSMO1	1797.7	0.1338	1797.7	0.1338	-10.632	1.6156e+06	6.3532e+06	4.0902	2.1547e-05	0.99998	4.3095e-05	0.0019221	FALSE
CGAGATTGTTGTCTACACCA	ATP10B	1796.9	0	1796.9	0	-10.812	1.6145e+06	6.3479e+06	4.0901	2.1556e-05	0.99998	4.3113e-05	0.0019221	FALSE
CACCCTTGTCCAAAAATGTG	GPX2	1796.9	0	1796.9	0	-10.812	1.6145e+06	6.3479e+06	4.0901	2.1556e-05	0.99998	4.3113e-05	0.0019221	FALSE
CCTTGGTAAATGATGAAGGG	TAF1L	1796.8	0	1796.8	0	-10.812	1.6142e+06	6.3466e+06	4.0901	2.1559e-05	0.99998	4.3117e-05	0.0019221	FALSE
AAACTTGGACGATCTAGGCA	ZC3H12B	1814.3	0.13515	1814.3	0.13515	-10.643	1.6456e+06	6.4721e+06	4.09	2.1565e-05	0.99998	4.313e-05	0.0019221	FALSE
CTCCCGCGTAGTAATCCTGA	SEC14L1	2731	0.20369	2731	0.20369	-11.148	3.7287e+06	1.4783e+07	4.0899	2.1574e-05	0.99998	4.3148e-05	0.0019221	FALSE
CTAATGAGAGCTCAAGACCC	RGAG1	1794.7	0	1794.7	0	-10.81	1.6105e+06	6.332e+06	4.0898	2.1583e-05	0.99998	4.3166e-05	0.0019221	FALSE
CTTCCTCAGTTCCCTCGGAG	CCDC185	1794.5	0	1794.5	0	-10.81	1.6102e+06	6.3307e+06	4.0898	2.1585e-05	0.99998	4.3171e-05	0.0019221	FALSE
CATCGCCACGAGAGACTATG	CRIM1	1794.3	0	1794.3	0	-10.81	1.6097e+06	6.3287e+06	4.0898	2.1589e-05	0.99998	4.3177e-05	0.0019221	FALSE
AGCTGGTGACCATGTCGGTG	MAFG	1793.6	0.1338	1793.6	0.1338	-10.628	1.6083e+06	6.3241e+06	4.0897	2.1596e-05	0.99998	4.3193e-05	0.0019221	FALSE
CTCACCCGATGTACTGCAGG	PCGF3	1791.2	0.1338	1791.2	0.1338	-10.626	1.604e+06	6.307e+06	4.0894	2.1626e-05	0.99998	4.3251e-05	0.0019221	FALSE
GAGACCAGGTAACACCAACC	ZNF445	1909.8	0.14269	1909.8	0.14269	-10.708	1.8235e+06	7.179e+06	4.0894	2.1627e-05	0.99998	4.3255e-05	0.0019221	FALSE
AAGATCGGGTACAGCAACAA	NRP1	1789.3	0	1789.3	0	-10.806	1.6009e+06	6.2938e+06	4.0891	2.1648e-05	0.99998	4.3296e-05	0.0019221	FALSE
GCCACCAAAGGTCTTCAAGG	B9D2	1788.3	0	1788.3	0	-10.805	1.5991e+06	6.2865e+06	4.089	2.166e-05	0.99998	4.3321e-05	0.0019221	FALSE
AAAAATGCGCAAATTCAGCG	PIK3CB	1905.5	0.14269	1905.5	0.14269	-10.704	1.8152e+06	7.146e+06	4.0888	2.1677e-05	0.99998	4.3354e-05	0.0019221	FALSE
GACTCCAATGCAAGGAGTAG	C11orf95	5801.1	0.4355	5801.1	0.4355	-11.981	1.6824e+07	6.7694e+07	4.0888	2.1681e-05	0.99998	4.3363e-05	0.0019221	FALSE
AGGCGGAACTGTCAACAGCA	HEATR5B	1803.1	0.13515	1803.1	0.13515	-10.634	1.6253e+06	6.3916e+06	4.0886	2.1699e-05	0.99998	4.3398e-05	0.0019221	FALSE
ATTGCCACAAGCATACTGCA	SMC1A	1783.6	0	1783.6	0	-10.801	1.5906e+06	6.253e+06	4.0884	2.1718e-05	0.99998	4.3436e-05	0.0019221	FALSE
TGAGTGTTACAACCCCGAGC	KLHL42	1782.9	0	1782.9	0	-10.801	1.5893e+06	6.2478e+06	4.0883	2.1727e-05	0.99998	4.3454e-05	0.0019221	FALSE
TAAGGAGACACCTTATAGTG	MIS12	1780.4	0	1780.4	0	-10.799	1.585e+06	6.2307e+06	4.088	2.1756e-05	0.99998	4.3513e-05	0.0019221	FALSE
GGGCATTGTGGCTTAAGTCA	LRRC32	1779.5	0	1779.5	0	-10.798	1.5833e+06	6.2242e+06	4.0879	2.1768e-05	0.99998	4.3536e-05	0.0019221	FALSE
AGATTTGATCCTTAAAACCA	EIF4A2	1775.6	0	1775.6	0	-10.795	1.5764e+06	6.1967e+06	4.0874	2.1816e-05	0.99998	4.3631e-05	0.0019221	FALSE
GAAGCCCGAAGAACGTCCTG	GPA33	1775.6	0	1775.6	0	-10.795	1.5764e+06	6.1967e+06	4.0874	2.1816e-05	0.99998	4.3631e-05	0.0019221	FALSE
CCCGGCCGAGGACACGAAGT	TEPP	1775.6	0	1775.6	0	-10.795	1.5764e+06	6.1967e+06	4.0874	2.1816e-05	0.99998	4.3631e-05	0.0019221	FALSE
TCTGACCCATGCCTCTCGAG	HEPHL1	1775.1	0	1775.1	0	-10.794	1.5754e+06	6.1928e+06	4.0873	2.1822e-05	0.99998	4.3645e-05	0.0019221	FALSE
TGTGATCTACCTGCTAGGCA	PPM1J	1790.1	0.13515	1790.1	0.13515	-10.624	1.602e+06	6.299e+06	4.0869	2.1857e-05	0.99998	4.3714e-05	0.0019221	FALSE
ATGCCATACTCACAGGAGGG	ERC1	1772.2	0	1772.2	0	-10.792	1.5703e+06	6.1726e+06	4.0869	2.1858e-05	0.99998	4.3716e-05	0.0019221	FALSE
ACTGGAAGCTTGACATGGAG	CCDC74A	1770.1	0	1770.1	0	-10.79	1.5666e+06	6.1576e+06	4.0866	2.1884e-05	0.99998	4.3769e-05	0.0019221	FALSE
AGTGGCACGAAGTCGCGCCA	CAND2	1768.5	0	1768.5	0	-10.789	1.5638e+06	6.1465e+06	4.0864	2.1904e-05	0.99998	4.3808e-05	0.0019221	FALSE
TTGGTCTCCTCTTCATATTG	PSMD10	1767.1	0	1767.1	0	-10.788	1.5613e+06	6.1368e+06	4.0862	2.1921e-05	0.99998	4.3842e-05	0.0019221	FALSE
GTGTAGTTATTAATGAAGTG	DEPDC7	1766.5	0	1766.5	0	-10.787	1.5602e+06	6.1322e+06	4.0862	2.1929e-05	0.99998	4.3858e-05	0.0019221	FALSE
ACTTACCTTTAAGAGCATCC	CLN8	2686.2	0.20369	2686.2	0.20369	-11.124	3.6072e+06	1.4296e+07	4.0861	2.1935e-05	0.99998	4.387e-05	0.0019221	FALSE
CAGGAGCAGAGAGTTATCGG	DENND3	1765.4	0	1765.4	0	-10.787	1.5584e+06	6.1251e+06	4.086	2.1942e-05	0.99998	4.3884e-05	0.0019221	FALSE
GACATCCTGCGGCACAACAC	SLC16A5	1765.2	0	1765.2	0	-10.786	1.5579e+06	6.1231e+06	4.086	2.1945e-05	0.99998	4.3891e-05	0.0019221	FALSE
ACAGCTTCTCTGAACAAACC	SMAD2	1764.5	0	1764.5	0	-10.786	1.5567e+06	6.1186e+06	4.0859	2.1953e-05	0.99998	4.3907e-05	0.0019221	FALSE
ATCACAAATTCTCGACGTCG	STAU2	1764.4	0.1338	1764.4	0.1338	-10.605	1.5563e+06	6.1179e+06	4.0859	2.1955e-05	0.99998	4.3909e-05	0.0019221	FALSE
GTGCAAGCGAGTCACCACGT	PGPEP1	1763.5	0	1763.5	0	-10.785	1.5549e+06	6.1114e+06	4.0858	2.1966e-05	0.99998	4.3932e-05	0.0019221	FALSE
TCAAGGAGCCTTATTTCTTG	Nontarget840	1880.1	0.14269	1880.1	0.14269	-10.685	1.7671e+06	6.955e+06	4.0857	2.197e-05	0.99998	4.3941e-05	0.0019221	FALSE
TCTACCTCGACTTTGCGAGG	PTPRD	2528.9	0.19215	2528.9	0.19215	-11.051	3.1971e+06	1.2656e+07	4.0856	2.1982e-05	0.99998	4.3963e-05	0.0019221	FALSE
GCTGGGGCTCGCCGTCAACG	CHPT1	1762	0	1762	0	-10.784	1.5523e+06	6.1011e+06	4.0856	2.1985e-05	0.99998	4.3969e-05	0.0019221	FALSE
AGCAATGAGAGCCAGTCAGA	ECI2	1761.6	0	1761.6	0	-10.784	1.5517e+06	6.0985e+06	4.0855	2.1989e-05	0.99998	4.3979e-05	0.0019221	FALSE
GCCTGCGAAAAGAGCACGCG	NKX2-6	2676.2	0.20369	2676.2	0.20369	-11.119	3.5806e+06	1.419e+07	4.0852	2.2016e-05	0.99998	4.4033e-05	0.0019221	FALSE
TGCACAGCGGAACTCAACCG	LRP1B	1759.4	0	1759.4	0	-10.782	1.5478e+06	6.0829e+06	4.0852	2.2017e-05	0.99998	4.4034e-05	0.0019221	FALSE
ACCCACTTGTTGATGAACCA	ZNF684	1755.1	0	1755.1	0	-10.778	1.5403e+06	6.0532e+06	4.0847	2.2071e-05	0.99998	4.4141e-05	0.0019221	FALSE
AGAAAAAGGAAGGGATCACA	CAST	1754.5	0	1754.5	0	-10.778	1.5391e+06	6.0487e+06	4.0846	2.2079e-05	0.99998	4.4158e-05	0.0019221	FALSE
CCAACATAGAGATAATACTG	ZNF347	1753.1	0	1753.1	0	-10.777	1.5367e+06	6.039e+06	4.0844	2.2096e-05	0.99998	4.4193e-05	0.0019221	FALSE
AAGGCCAATCAGCCCCCCCA	TCF7	1751.6	0	1751.6	0	-10.775	1.5341e+06	6.0287e+06	4.0842	2.2115e-05	0.99998	4.423e-05	0.0019221	FALSE
TCGGGCGTGCTGTACGACAG	LHPP	1748.2	0	1748.2	0	-10.772	1.5281e+06	6.0049e+06	4.0837	2.2159e-05	0.99998	4.4317e-05	0.0019221	FALSE
ACGGGTCGCTCAGGTAGACT	IER5	1747.7	0	1747.7	0	-10.772	1.5273e+06	6.0017e+06	4.0837	2.2165e-05	0.99998	4.4329e-05	0.0019221	FALSE
TGGACGACACCCAGTTCGTG	HLA-B	1747	0	1747	0	-10.771	1.526e+06	5.9965e+06	4.0836	2.2174e-05	0.99998	4.4348e-05	0.0019221	FALSE
AAGACGTCCACCTCGTCTGG	GATA2	1746.7	0	1746.7	0	-10.771	1.5255e+06	5.9946e+06	4.0835	2.2177e-05	0.99998	4.4355e-05	0.0019221	FALSE
ATGCAGTCCAATTTCAATCC	LYRM1	1746.7	0	1746.7	0	-10.771	1.5255e+06	5.9946e+06	4.0835	2.2177e-05	0.99998	4.4355e-05	0.0019221	FALSE
TTGGGTGTTTGAATCTAGAA	TVP23B	1745.6	0	1745.6	0	-10.77	1.5236e+06	5.9869e+06	4.0834	2.2192e-05	0.99998	4.4383e-05	0.0019221	FALSE
CATGTATTCGAAATAAACTG	ZNF564	1861	0.14269	1861	0.14269	-10.67	1.7314e+06	6.8131e+06	4.0833	2.2196e-05	0.99998	4.4392e-05	0.0019221	FALSE
TTGTAGCTTAGTGCACATGG	BTBD18	1744.9	0	1744.9	0	-10.77	1.5223e+06	5.9818e+06	4.0833	2.2201e-05	0.99998	4.4402e-05	0.0019221	FALSE
TCACTGTCATGAGTTCTCCG	ZNF529	1744.4	0.1338	1744.4	0.1338	-10.588	1.5212e+06	5.9786e+06	4.0832	2.2207e-05	0.99998	4.4414e-05	0.0019221	FALSE
AGTGCCCGGATCACAGCATG	SAMD3	1744.3	0	1744.3	0	-10.769	1.5213e+06	5.9779e+06	4.0832	2.2208e-05	0.99998	4.4416e-05	0.0019221	FALSE
CACGGCTAATGATCTAGCCA	KCTD16	2503.1	0.19215	2503.1	0.19215	-11.037	3.1323e+06	1.2397e+07	4.0832	2.2208e-05	0.99998	4.4417e-05	0.0019221	FALSE
AGTAAACGTCAGTTCAGTAG	CCPG1	1743.3	0	1743.3	0	-10.768	1.5195e+06	5.9709e+06	4.0831	2.2221e-05	0.99998	4.4442e-05	0.0019221	FALSE
CCTGTCCGACTTGTAAACAT	AGO2	1742.6	0	1742.6	0	-10.768	1.5184e+06	5.9664e+06	4.083	2.2229e-05	0.99998	4.4459e-05	0.0019221	FALSE
AGGCTCTGTGACCACAAATG	SLC26A7	1742.4	0	1742.4	0	-10.768	1.5181e+06	5.9651e+06	4.083	2.2232e-05	0.99998	4.4464e-05	0.0019221	FALSE
ATTGGTGTTGACGTGCATGA	DUSP3	1742.1	0.1338	1742.1	0.1338	-10.586	1.5172e+06	5.9625e+06	4.0829	2.2237e-05	0.99998	4.4473e-05	0.0019221	FALSE
ACAGCAGGAACAGAAGCGGG	RAET1L	1742.1	0	1742.1	0	-10.767	1.5174e+06	5.9625e+06	4.0829	2.2237e-05	0.99998	4.4473e-05	0.0019221	FALSE
CGGCCGAGAAAGTGCCCGAG	GRM1	1741.8	0	1741.8	0	-10.767	1.5169e+06	5.9606e+06	4.0829	2.224e-05	0.99998	4.448e-05	0.0019221	FALSE
GAGATGACATCGTGTCCGGA	EPB41L3	1741.7	0	1741.7	0	-10.767	1.5168e+06	5.96e+06	4.0829	2.2241e-05	0.99998	4.4483e-05	0.0019221	FALSE
GAAGTACTCTCATGGAGACA	MED24	1741.2	0	1741.2	0	-10.767	1.5158e+06	5.9561e+06	4.0828	2.2248e-05	0.99998	4.4497e-05	0.0019221	FALSE
CTTGGTTATCTCAGCTGGCG	AAR2	1741	0	1741	0	-10.767	1.5155e+06	5.9549e+06	4.0828	2.2251e-05	0.99998	4.4502e-05	0.0019221	FALSE
ATTGATAACCAGGAGCAGAG	YIPF7	1741	0	1741	0	-10.767	1.5155e+06	5.9549e+06	4.0828	2.2251e-05	0.99998	4.4502e-05	0.0019221	FALSE
CGCTCCGCCTCGTCCACGTA	SOX7	1738.7	0	1738.7	0	-10.765	1.5116e+06	5.9395e+06	4.0825	2.2279e-05	0.99998	4.4559e-05	0.0019221	FALSE
AGAATGTGAGACAGAAGACA	CCDC59	1737.7	0	1737.7	0	-10.764	1.5098e+06	5.9325e+06	4.0823	2.2292e-05	0.99998	4.4585e-05	0.0019221	FALSE
TGAATCCAGGACGATGCCTG	ACTG2	1737.6	0	1737.6	0	-10.764	1.5097e+06	5.9318e+06	4.0823	2.2294e-05	0.99998	4.4587e-05	0.0019221	FALSE
CTGACATCACTGGATGCAAT	C7orf66	1737.1	0	1737.1	0	-10.763	1.5087e+06	5.928e+06	4.0823	2.2301e-05	0.99998	4.4602e-05	0.0019221	FALSE
TCCCAGGCTATGCTAGCAAA	ZNF280D	1736.2	0	1736.2	0	-10.763	1.5073e+06	5.9222e+06	4.0821	2.2312e-05	0.99998	4.4623e-05	0.0019221	FALSE
TCCCGCGATAGGGACAAATA	MBNL2	1736.1	0	1736.1	0	-10.762	1.5069e+06	5.921e+06	4.0821	2.2314e-05	0.99998	4.4628e-05	0.0019221	FALSE
TATTAAGGGAGATATCCCAA	ZNF398	1731.8	0	1731.8	0	-10.759	1.4995e+06	5.8916e+06	4.0815	2.2369e-05	0.99998	4.4738e-05	0.0019221	FALSE
CATGCTGTTAGAAGGCAACG	STKLD1	1731.6	0.1338	1731.6	0.1338	-10.578	1.499e+06	5.8904e+06	4.0815	2.2371e-05	0.99998	4.4743e-05	0.0019221	FALSE
GCTGTGATGTTCCCGTTCTG	RASSF4	1729.8	0	1729.8	0	-10.757	1.496e+06	5.8776e+06	4.0813	2.2395e-05	0.99998	4.4791e-05	0.0019221	FALSE
AGGCTGTTGGTAAGTATACA	ZDHHC13	1747	0.13515	1747	0.13515	-10.589	1.5258e+06	5.9965e+06	4.0813	2.2397e-05	0.99998	4.4794e-05	0.0019221	FALSE
GAGTTTCTGGTAAACACTAG	N6AMT2	3845.9	0.29811	3845.9	0.29811	-11.533	7.3943e+06	2.9514e+07	4.0812	2.2406e-05	0.99998	4.4812e-05	0.0019221	FALSE
TATCTATGCCTATGGCAGCG	GCDH	1728.4	0	1728.4	0	-10.756	1.4936e+06	5.8681e+06	4.0811	2.2413e-05	0.99998	4.4827e-05	0.0019221	FALSE
GAATAAGAGTCCACTGACCG	ATF6	1745.7	0.13515	1745.7	0.13515	-10.588	1.5235e+06	5.9875e+06	4.0811	2.2414e-05	0.99998	4.4827e-05	0.0019221	FALSE
AATTAATAAGCAAAGTCCAA	C14orf105	1728	0.1338	1728	0.1338	-10.575	1.4927e+06	5.8656e+06	4.081	2.2418e-05	0.99998	4.4836e-05	0.0019221	FALSE
GACCCAATTGCGATCAGGTT	DDAH1	1727.8	0.1338	1727.8	0.1338	-10.574	1.4924e+06	5.8643e+06	4.081	2.2421e-05	0.99998	4.4841e-05	0.0019221	FALSE
CGCCATGGAGACATACTACG	IQCE	1727.8	0	1727.8	0	-10.756	1.4927e+06	5.8643e+06	4.081	2.2421e-05	0.99998	4.4841e-05	0.0019221	FALSE
CCGGCCTCCGAGCATCCCAC	ASPHD1	1727.2	0	1727.2	0	-10.755	1.4917e+06	5.8605e+06	4.0809	2.2428e-05	0.99998	4.4856e-05	0.0019221	FALSE
CTCACAAGGCAGGATCTCGT	RHBDL1	1726.9	0	1726.9	0	-10.755	1.4911e+06	5.8579e+06	4.0809	2.2433e-05	0.99998	4.4865e-05	0.0019221	FALSE
GATACTCACGTTCGCCCTCT	SF3B6	1725.1	0	1725.1	0	-10.753	1.488e+06	5.8459e+06	4.0806	2.2456e-05	0.99998	4.4911e-05	0.0019221	FALSE
AAGGCCAGGTATCCCCGAGA	TDGF1	1725.1	0	1725.1	0	-10.753	1.488e+06	5.8459e+06	4.0806	2.2456e-05	0.99998	4.4911e-05	0.0019221	FALSE
ACTATTGACAGCACCCACCT	HIAT1	1724.7	0	1724.7	0	-10.753	1.4872e+06	5.8427e+06	4.0806	2.2462e-05	0.99998	4.4923e-05	0.0019221	FALSE
CAGGTTTGCACGCATAGCTA	Nontarget290	1724.7	0	1724.7	0	-10.753	1.4872e+06	5.8427e+06	4.0806	2.2462e-05	0.99998	4.4923e-05	0.0019221	FALSE
AAAAACCAAGGAATACAGTG	CCR4	1721.8	0	1721.8	0	-10.751	1.4823e+06	5.8231e+06	4.0802	2.2499e-05	0.99998	4.4999e-05	0.0019221	FALSE
AAGTCCACCGGTCATGCATG	OVGP1	1721.6	0	1721.6	0	-10.75	1.4819e+06	5.8218e+06	4.0802	2.2502e-05	0.99998	4.5003e-05	0.0019221	FALSE
AAGGAAATCTTCTACACAAG	CFL2	1721.4	0	1721.4	0	-10.75	1.4816e+06	5.8205e+06	4.0801	2.2504e-05	0.99998	4.5008e-05	0.0019221	FALSE
ATCCGACGCCTGGCACGGCG	HIST1H4L	1720.9	0	1720.9	0	-10.75	1.4808e+06	5.8174e+06	4.0801	2.251e-05	0.99998	4.502e-05	0.0019221	FALSE
AGTATGAGATTCCTTCAGTG	FCRL1	1737.4	0.13515	1737.4	0.13515	-10.581	1.509e+06	5.9299e+06	4.08	2.2522e-05	0.99998	4.5043e-05	0.0019221	FALSE
TAAATGTAACGCACTCCCTG	DCX	1719.6	0	1719.6	0	-10.749	1.4784e+06	5.8079e+06	4.0799	2.2528e-05	0.99998	4.5057e-05	0.0019221	FALSE
ACAATATCAAGGAACAGGAG	GZMH	1718.5	0	1718.5	0	-10.748	1.4767e+06	5.8009e+06	4.0798	2.2542e-05	0.99998	4.5084e-05	0.0019221	FALSE
AAAATTATCGGAAACGGTAG	Nontarget6	1718.4	0	1718.4	0	-10.748	1.4765e+06	5.8003e+06	4.0797	2.2543e-05	0.99998	4.5086e-05	0.0019221	FALSE
ACTGGACCATGCCGCAACAG	FAM160A2	1716.4	0	1716.4	0	-10.746	1.473e+06	5.7864e+06	4.0795	2.257e-05	0.99998	4.514e-05	0.0019221	FALSE
CATCAGCACCGACTACCCGC	SLC39A3	1715.2	0.1338	1715.2	0.1338	-10.564	1.4707e+06	5.7782e+06	4.0793	2.2586e-05	0.99998	4.5171e-05	0.0019221	FALSE
AACTCTGAAAAGATTGGGAA	LYZ	1714.4	0.1338	1714.4	0.1338	-10.563	1.4693e+06	5.7725e+06	4.0792	2.2597e-05	0.99998	4.5194e-05	0.0019221	FALSE
GTCCCTGAAGTGCGACACGA	NAGPA	1714.2	0	1714.2	0	-10.744	1.4692e+06	5.7713e+06	4.0792	2.2599e-05	0.99998	4.5198e-05	0.0019221	FALSE
AGACAGCCTGTGAACAACCG	SULF1	1712.8	0	1712.8	0	-10.743	1.4668e+06	5.7618e+06	4.079	2.2618e-05	0.99998	4.5235e-05	0.0019221	FALSE
AGAATGCCATCTAGTTAGTA	Nontarget116	1712.6	0	1712.6	0	-10.743	1.4665e+06	5.7606e+06	4.0789	2.262e-05	0.99998	4.524e-05	0.0019221	FALSE
AAAGCAGTGAGTGTCAACGA	MTMR12	1712.5	0	1712.5	0	-10.743	1.4663e+06	5.7599e+06	4.0789	2.2621e-05	0.99998	4.5243e-05	0.0019221	FALSE
CTTCCAGCTCCTTGACGTTG	RPL32	1712.5	0	1712.5	0	-10.743	1.4663e+06	5.7599e+06	4.0789	2.2621e-05	0.99998	4.5243e-05	0.0019221	FALSE
ACAGCGAGGGCTCTACGTAG	AGRN	1712.4	0	1712.4	0	-10.743	1.4662e+06	5.7593e+06	4.0789	2.2622e-05	0.99998	4.5245e-05	0.0019221	FALSE
TGCCCGTTCCCGCCTCACAG	G6PD	1710.8	0	1710.8	0	-10.741	1.4633e+06	5.748e+06	4.0787	2.2645e-05	0.99998	4.5289e-05	0.0019221	FALSE
AGGAGTGTTATGAAAAGGCT	Nontarget144	1710.7	0	1710.7	0	-10.741	1.4632e+06	5.7474e+06	4.0787	2.2646e-05	0.99998	4.5292e-05	0.0019221	FALSE
GTGTACCCAATCACGACAGG	TCF7L2	1710.4	0	1710.4	0	-10.741	1.4627e+06	5.7455e+06	4.0786	2.265e-05	0.99998	4.5299e-05	0.0019221	FALSE
GCGCAAACACAGCTGTCGGA	TIMM8B	1710.1	0	1710.1	0	-10.741	1.4622e+06	5.7436e+06	4.0786	2.2653e-05	0.99998	4.5306e-05	0.0019221	FALSE
TCAGTGCCTCGACAGATCTG	ANKLE1	1710	0	1710	0	-10.741	1.4621e+06	5.743e+06	4.0786	2.2654e-05	0.99998	4.5309e-05	0.0019221	FALSE
GGTTGCACTACCATCATACG	SUSD6	1709	0.1338	1709	0.1338	-10.559	1.4601e+06	5.736e+06	4.0785	2.2668e-05	0.99998	4.5336e-05	0.0019221	FALSE
TGCAGCAAGTTCACACACGG	NCAN	1705.1	0	1705.1	0	-10.736	1.4537e+06	5.7097e+06	4.0779	2.272e-05	0.99998	4.544e-05	0.0019221	FALSE
AGTATGAGACTCATAGGGTG	Nontarget163	1705	0	1705	0	-10.736	1.4535e+06	5.7091e+06	4.0779	2.2721e-05	0.99998	4.5442e-05	0.0019221	FALSE
TCATCCCTGTAGATGTCATG	PARK7	1721.8	0.13515	1721.8	0.13515	-10.568	1.482e+06	5.8231e+06	4.0779	2.2726e-05	0.99998	4.5451e-05	0.0019221	FALSE
TGGCGAAGAGCACGCCACCA	COL15A1	1704.4	0	1704.4	0	-10.736	1.4526e+06	5.7053e+06	4.0778	2.2728e-05	0.99998	4.5457e-05	0.0019221	FALSE
TCAGCAACTTAAAAGATACG	WDR19	1703.8	0	1703.8	0	-10.735	1.4515e+06	5.7009e+06	4.0777	2.2737e-05	0.99998	4.5474e-05	0.0019221	FALSE
AGCTGGGTAAGAGCTTCACG	ZSCAN16	1702.3	0	1702.3	0	-10.734	1.4489e+06	5.6909e+06	4.0775	2.2757e-05	0.99998	4.5514e-05	0.0019221	FALSE
CAGTGGTTGAGCTTAAAACG	PTPRO	1700.3	0	1700.3	0	-10.732	1.4455e+06	5.6772e+06	4.0773	2.2784e-05	0.99998	4.5569e-05	0.0019221	FALSE
AACGACGTCTTCACAACCAG	RPP38	1699.9	0.1338	1699.9	0.1338	-10.551	1.4446e+06	5.6747e+06	4.0772	2.2789e-05	0.99998	4.5579e-05	0.0019221	FALSE
GCAGTGCTCTTAGAAGTGCA	LRP10	1699.8	0	1699.8	0	-10.732	1.4447e+06	5.674e+06	4.0772	2.2791e-05	0.99998	4.5581e-05	0.0019221	FALSE
TCTGCTGGGACGACGACACG	TCTN2	1696.9	0	1696.9	0	-10.73	1.4398e+06	5.6547e+06	4.0768	2.2829e-05	0.99998	4.5658e-05	0.0019221	FALSE
ATCTGTCAGCAGAGTTGAGA	CCDC23	2433.1	0.19215	2433.1	0.19215	-10.996	2.9596e+06	1.1707e+07	4.0766	2.2848e-05	0.99998	4.5697e-05	0.0019221	FALSE
ATCTGTCCAAGACCCTCTCG	TUSC5	1695.3	0	1695.3	0	-10.728	1.437e+06	5.6435e+06	4.0766	2.2852e-05	0.99998	4.5704e-05	0.0019221	FALSE
GGCCGAGCTCTATGCACAGG	ZBTB46	1694.1	0	1694.1	0	-10.727	1.4349e+06	5.6354e+06	4.0764	2.2868e-05	0.99998	4.5736e-05	0.0019221	FALSE
ACACACAGTCTTACCAGCCA	PERP	1693.8	0	1693.8	0	-10.727	1.4345e+06	5.6335e+06	4.0764	2.2872e-05	0.99998	4.5744e-05	0.0019221	FALSE
TCTGGCTAGAAGGCAACCAA	C8orf22	1693.1	0	1693.1	0	-10.726	1.4334e+06	5.6291e+06	4.0763	2.2881e-05	0.99998	4.5761e-05	0.0019221	FALSE
TTTGCTTTAAGAAGTCACTA	LSM6	1692.9	0	1692.9	0	-10.726	1.4329e+06	5.6273e+06	4.0762	2.2884e-05	0.99998	4.5769e-05	0.0019221	FALSE
GGTGGCACAGCTGGCATACG	LTB4R2	1691.9	0	1691.9	0	-10.725	1.4313e+06	5.621e+06	4.0761	2.2897e-05	0.99998	4.5794e-05	0.0019221	FALSE
GGCGCTGCTCCGCAAAGAGA	FAM89A	1691.8	0	1691.8	0	-10.725	1.431e+06	5.6198e+06	4.0761	2.2899e-05	0.99998	4.5799e-05	0.0019221	FALSE
AGCATGTCTTCATCCATGAG	RNASE12	1690.3	0	1690.3	0	-10.724	1.4285e+06	5.6099e+06	4.0759	2.292e-05	0.99998	4.5839e-05	0.0019221	FALSE
TGGGTCAAGACTCAAACCAA	SERPINB2	2425.4	0.19215	2425.4	0.19215	-10.991	2.9409e+06	1.1633e+07	4.0759	2.2921e-05	0.99998	4.5842e-05	0.0019221	FALSE
GCTCAACACCTTGTATACCA	RFX6	1707	0.13515	1707	0.13515	-10.555	1.4566e+06	5.7222e+06	4.0758	2.2923e-05	0.99998	4.5847e-05	0.0019221	FALSE
TAGTGGAAAATGAATATTGA	Nontarget823	1688.4	0.1338	1688.4	0.1338	-10.541	1.4251e+06	5.5974e+06	4.0756	2.2945e-05	0.99998	4.589e-05	0.0019221	FALSE
GTGTAGACCAGCGTGCCGAA	TIMP3	1688.4	0	1688.4	0	-10.722	1.4254e+06	5.5974e+06	4.0756	2.2945e-05	0.99998	4.589e-05	0.0019221	FALSE
TACCCTAGCTACACCTTCAG	MMP1	1688.2	0	1688.2	0	-10.722	1.4251e+06	5.5962e+06	4.0756	2.2947e-05	0.99998	4.5895e-05	0.0019221	FALSE
GGACACAAGGCACCTCGTAG	IP6K2	1687.2	0	1687.2	0	-10.721	1.4233e+06	5.5894e+06	4.0755	2.2961e-05	0.99998	4.5922e-05	0.0019221	FALSE
GTTGTATCCAAAATTATCTG	ATP8A2	1686	0	1686	0	-10.72	1.4213e+06	5.5813e+06	4.0753	2.2978e-05	0.99998	4.5955e-05	0.0019221	FALSE
CAGGTGGTCCTGCAGCACGT	KRTAP9-8	1685.9	0	1685.9	0	-10.72	1.4211e+06	5.5807e+06	4.0753	2.2979e-05	0.99998	4.5958e-05	0.0019221	FALSE
GCCTGAAACAGCATACCAGG	TEK	1685.2	0	1685.2	0	-10.72	1.4199e+06	5.5757e+06	4.0752	2.2989e-05	0.99998	4.5978e-05	0.0019221	FALSE
GCAGCTTGAAGACATACTGA	CLEC2D	1684.9	0	1684.9	0	-10.719	1.4194e+06	5.5739e+06	4.0751	2.2993e-05	0.99998	4.5986e-05	0.0019221	FALSE
AATTTCATGCCGTGACATAG	IL1RAPL1	5678	0.45235	5678	0.45235	-11.933	1.6117e+07	6.4824e+07	4.075	2.301e-05	0.99998	4.6019e-05	0.0019221	FALSE
GAAAAACTTCCGTAACATCC	UBE2L3	1683.3	0	1683.3	0	-10.718	1.4168e+06	5.5634e+06	4.0749	2.3014e-05	0.99998	4.6029e-05	0.0019221	FALSE
TGGATTGCCAAATGTTGGGT	OLA1	1682.9	0	1682.9	0	-10.718	1.416e+06	5.5603e+06	4.0749	2.3021e-05	0.99998	4.6041e-05	0.0019221	FALSE
AGCCATCGCAGATCACATTG	SQSTM1	1682.7	0	1682.7	0	-10.717	1.4157e+06	5.559e+06	4.0748	2.3023e-05	0.99998	4.6047e-05	0.0019221	FALSE
TGCCCACTTAGCAACACTCT	Nontarget910	1681	0.1338	1681	0.1338	-10.535	1.4127e+06	5.5479e+06	4.0746	2.3046e-05	0.99998	4.6092e-05	0.0019221	FALSE
GGTGTACCCACAGGCAGACA	FUT3	1791.1	0.14269	1791.1	0.14269	-10.615	1.6038e+06	6.3063e+06	4.0744	2.3064e-05	0.99998	4.6128e-05	0.0019221	FALSE
TGTCAGTGTGCCTCATACTG	STMND1	2410.2	0.19215	2410.2	0.19215	-10.982	2.9041e+06	1.1486e+07	4.0744	2.3066e-05	0.99998	4.6132e-05	0.0019221	FALSE
GGCAGTTGTCGGTGAAATCG	BCO1	1679.2	0	1679.2	0	-10.714	1.4099e+06	5.5362e+06	4.0744	2.307e-05	0.99998	4.6141e-05	0.0019221	FALSE
CTGCTTCAAGGAGTCAAAGG	PSTPIP1	2427.3	0.19391	2427.3	0.19391	-10.99	2.9454e+06	1.1651e+07	4.0739	2.3113e-05	0.99998	4.6226e-05	0.0019221	FALSE
TGAGCGTGGAGAAGGAGACT	SLC19A1	1676	0	1676	0	-10.712	1.4045e+06	5.5146e+06	4.0739	2.3115e-05	0.99998	4.623e-05	0.0019221	FALSE
AAATTCTGAATCAAGCATTC	HDHD2	1675.7	0	1675.7	0	-10.711	1.404e+06	5.5128e+06	4.0739	2.3119e-05	0.99998	4.6238e-05	0.0019221	FALSE
TTGCACTCAAGGATTCAACA	BIRC6	5647.4	0.45235	5647.4	0.45235	-11.925	1.5944e+07	6.4121e+07	4.0737	2.3134e-05	0.99998	4.6269e-05	0.0019221	FALSE
CCTGCATCACAAACTCCCTG	STAU1	1674.3	0	1674.3	0	-10.71	1.4017e+06	5.5035e+06	4.0737	2.3138e-05	0.99998	4.6276e-05	0.0019221	FALSE
CTCCGAACAGGACCTCTCTA	PRSS56	1673.5	0	1673.5	0	-10.71	1.4003e+06	5.498e+06	4.0736	2.315e-05	0.99998	4.63e-05	0.0019221	FALSE
GGCCTGCTGTTGATTCCCGG	ZBTB12	1673.4	0	1673.4	0	-10.709	1.4001e+06	5.4974e+06	4.0735	2.3151e-05	0.99998	4.6302e-05	0.0019221	FALSE
GCCCACCTATAGCCTACATG	BIRC6	1671.6	0	1671.6	0	-10.708	1.3972e+06	5.4857e+06	4.0733	2.3175e-05	0.99998	4.6351e-05	0.0019221	FALSE
CAGATTGAAGTGCTGACCAG	AKAP10	1688.4	0.13515	1688.4	0.13515	-10.539	1.4251e+06	5.5974e+06	4.0733	2.3176e-05	0.99998	4.6351e-05	0.0019221	FALSE
GCAACAGACAGGCACGTAGC	KRTAP10-5	1671.5	0	1671.5	0	-10.708	1.3969e+06	5.4845e+06	4.0733	2.3178e-05	0.99998	4.6356e-05	0.0019221	FALSE
TGTCTCCAAATGGGGTGTCA	TTC36	1671.1	0.1338	1671.1	0.1338	-10.526	1.396e+06	5.482e+06	4.0732	2.3183e-05	0.99998	4.6366e-05	0.0019221	FALSE
GAGGTGCTCTCAACAGAACC	FSIP1	1667.2	0	1667.2	0	-10.704	1.3898e+06	5.4563e+06	4.0727	2.3237e-05	0.99998	4.6475e-05	0.0019221	FALSE
GTGCCCTTTACGTATCACAA	SETD5	1667.2	0.1338	1667.2	0.1338	-10.523	1.3895e+06	5.4563e+06	4.0727	2.3237e-05	0.99998	4.6475e-05	0.0019221	FALSE
ACCAACGATGTCAGAGACAT	FBL	1665.7	0	1665.7	0	-10.703	1.3873e+06	5.4465e+06	4.0725	2.3258e-05	0.99998	4.6516e-05	0.0019221	FALSE
GTCTTTAGTATGCAGCTCAA	CA3	1664.8	0	1664.8	0	-10.702	1.3857e+06	5.4403e+06	4.0723	2.3271e-05	0.99998	4.6542e-05	0.0019221	FALSE
TGTCGAGATCCTCCCCTCTG	POLR2F	1664	0	1664	0	-10.701	1.3845e+06	5.4354e+06	4.0722	2.3282e-05	0.99998	4.6563e-05	0.0019221	FALSE
TAACTGTGTACATCATTCTA	ANGPTL5	1663.3	0	1663.3	0	-10.701	1.3833e+06	5.4306e+06	4.0721	2.3292e-05	0.99998	4.6584e-05	0.0019221	FALSE
ACGAGTGTAATAGCTCACGT	PTGS1	1662.8	0	1662.8	0	-10.7	1.3825e+06	5.4275e+06	4.0721	2.3298e-05	0.99998	4.6597e-05	0.0019221	FALSE
AGCTCTTCCAGGTGTCAACG	ALPL	1662.3	0	1662.3	0	-10.7	1.3816e+06	5.4238e+06	4.072	2.3306e-05	0.99998	4.6613e-05	0.0019221	FALSE
CAGAATCATACAGGCCGATG	UCP2	1662	0	1662	0	-10.7	1.3811e+06	5.422e+06	4.072	2.331e-05	0.99998	4.662e-05	0.0019221	FALSE
TTTAACGTTAGCGTCGCTGG	LYRM2	1771.1	0.14269	1771.1	0.14269	-10.599	1.5681e+06	6.1648e+06	4.0718	2.3325e-05	0.99998	4.665e-05	0.0019221	FALSE
CAGGAGCACAGTTCTTGTCA	DNAJC18	1659.9	0	1659.9	0	-10.698	1.3776e+06	5.408e+06	4.0717	2.334e-05	0.99998	4.668e-05	0.0019221	FALSE
AGTCCCCGATGAGACACACC	PITPNM3	1659.3	0	1659.3	0	-10.697	1.3767e+06	5.4043e+06	4.0716	2.3348e-05	0.99998	4.6696e-05	0.0019221	FALSE
TAGCTGGACCACGAACCAGG	CRHR1	1658.7	0	1658.7	0	-10.697	1.3756e+06	5.4e+06	4.0715	2.3357e-05	0.99998	4.6714e-05	0.0019221	FALSE
CCGCGGAGCTGCAACTCGAG	BARX1	1656.5	0	1656.5	0	-10.695	1.372e+06	5.386e+06	4.0712	2.3387e-05	0.99998	4.6775e-05	0.0019221	FALSE
TGCCTCCGGAGCCAGCGTGG	TSC22D3	1652.9	0.1338	1652.9	0.1338	-10.511	1.3658e+06	5.3623e+06	4.0707	2.3439e-05	0.99998	4.6877e-05	0.0019221	FALSE
CTGAGACAGCTTCAAAGACA	CCDC121	1652.8	0	1652.8	0	-10.692	1.3659e+06	5.3617e+06	4.0707	2.344e-05	0.99998	4.688e-05	0.0019221	FALSE
GTGACAAGACACCGCACACA	KCNQ4	1762	0.14269	1762	0.14269	-10.591	1.5521e+06	6.1011e+06	4.0706	2.3446e-05	0.99998	4.6891e-05	0.0019221	FALSE
GTATAATCTCTCCTACCACC	PIAS2	1651.7	0	1651.7	0	-10.691	1.3641e+06	5.3544e+06	4.0705	2.3456e-05	0.99998	4.6911e-05	0.0019221	FALSE
GTATATGTAGGGGTGTACCA	ZNF180	1761	0.14269	1761	0.14269	-10.591	1.5503e+06	6.0939e+06	4.0705	2.3459e-05	0.99998	4.6919e-05	0.0019221	FALSE
ACAGACTGTGCGAGTAGCGG	LOXL1	1651	0	1651	0	-10.69	1.3629e+06	5.3496e+06	4.0704	2.3466e-05	0.99998	4.6932e-05	0.0019221	FALSE
AACTTACCTACAAACAACGC	INTS12	1650.5	0	1650.5	0	-10.69	1.3621e+06	5.3466e+06	4.0703	2.3473e-05	0.99998	4.6946e-05	0.0019221	FALSE
GCCACGCAGTCCATTCAGGG	PSEN1	1650.3	0	1650.3	0	-10.689	1.3618e+06	5.3453e+06	4.0703	2.3475e-05	0.99998	4.6951e-05	0.0019221	FALSE
GTGTCCTGCGGAAAACAGAG	CXorf36	1666.3	0.13515	1666.3	0.13515	-10.52	1.388e+06	5.4501e+06	4.0702	2.3484e-05	0.99998	4.6969e-05	0.0019221	FALSE
TAGCACCTTGTACACATACA	HIST1H2BG	2363	0.19215	2363	0.19215	-10.953	2.7913e+06	1.1036e+07	4.0698	2.3528e-05	0.99998	4.7056e-05	0.0019221	FALSE
CAACGCCATCTACACCACGA	SLC35C1	1645.8	0	1645.8	0	-10.685	1.3543e+06	5.3157e+06	4.0697	2.354e-05	0.99998	4.7081e-05	0.0019221	FALSE
CTGGTGACCGACAATTACAC	Nontarget498	1754.7	0.14269	1754.7	0.14269	-10.585	1.5392e+06	6.05e+06	4.0696	2.3544e-05	0.99998	4.7087e-05	0.0019221	FALSE
CAGAGAACACCAAGCACAGT	OR51T1	1645.3	0.1338	1645.3	0.1338	-10.504	1.3533e+06	5.3127e+06	4.0696	2.3547e-05	0.99998	4.7094e-05	0.0019221	FALSE
ACCTGCCCCACATACCCACA	SLC4A2	2360.6	0.19215	2360.6	0.19215	-10.952	2.7857e+06	1.1013e+07	4.0695	2.3552e-05	0.99998	4.7105e-05	0.0019221	FALSE
AGGTGTCTGCCCTATCAATG	DCLRE1A	1751.5	0.14269	1751.5	0.14269	-10.583	1.5337e+06	6.0281e+06	4.0692	2.3586e-05	0.99998	4.7172e-05	0.0019221	FALSE
TCACACTAGAGAGATAACAT	ZNF596	1642.5	0	1642.5	0	-10.683	1.349e+06	5.2945e+06	4.0692	2.3587e-05	0.99998	4.7174e-05	0.0019221	FALSE
ATATGTTAAATCTAGGCTTG	PPM1B	1658	0.13515	1658	0.13515	-10.513	1.3743e+06	5.3958e+06	4.0691	2.3601e-05	0.99998	4.7203e-05	0.0019221	FALSE
AATCGATGGATTGCGCCATG	STAMBP	1641.3	0	1641.3	0	-10.682	1.347e+06	5.2867e+06	4.069	2.3604e-05	0.99998	4.7209e-05	0.0019221	FALSE
GACGACCAGTCATGGACGTG	H2AFZ	1638.2	0	1638.2	0	-10.679	1.3418e+06	5.2662e+06	4.0686	2.365e-05	0.99998	4.73e-05	0.0019221	FALSE
CCTCAAGTGATCATTCGAGG	LAMA2	1637.7	0.1338	1637.7	0.1338	-10.497	1.3408e+06	5.2632e+06	4.0685	2.3656e-05	0.99998	4.7313e-05	0.0019221	FALSE
AAAGCCGTCCTGTCCGACAT	SYNGR1	1637.4	0	1637.4	0	-10.678	1.3406e+06	5.2614e+06	4.0685	2.3661e-05	0.99998	4.7321e-05	0.0019221	FALSE
TTCAAGTGTTCGAAGACACA	ZNF440	1636.6	0	1636.6	0	-10.677	1.3392e+06	5.256e+06	4.0684	2.3673e-05	0.99998	4.7345e-05	0.0019221	FALSE
TGATGTTCGGGGGCACACTG	ARHGAP30	1634.6	0.1338	1634.6	0.1338	-10.494	1.3357e+06	5.2428e+06	4.0681	2.3702e-05	0.99998	4.7404e-05	0.0019221	FALSE
GTAATATCGCATCAATTGGG	SFT2D2	1742.9	0.14269	1742.9	0.14269	-10.576	1.5186e+06	5.9683e+06	4.0681	2.3703e-05	0.99998	4.7406e-05	0.0019221	FALSE
GGCTGGTGGACATAAAGAAA	UBE2Q1	1634.2	0.1338	1634.2	0.1338	-10.494	1.3351e+06	5.2404e+06	4.068	2.3708e-05	0.99998	4.7415e-05	0.0019221	FALSE
TCCTCATAAACCATACCCTG	ABI3BP	1633.8	0	1633.8	0	-10.675	1.3347e+06	5.238e+06	4.068	2.3713e-05	0.99998	4.7426e-05	0.0019221	FALSE
ACAATATCAGTATTGTACCC	IL19	1633.5	0	1633.5	0	-10.675	1.3341e+06	5.2356e+06	4.0679	2.3718e-05	0.99998	4.7437e-05	0.0019221	FALSE
TGCCTACAGTGCAGTTCAGG	SLC35G5	1632.8	0	1632.8	0	-10.674	1.333e+06	5.2314e+06	4.0678	2.3728e-05	0.99998	4.7456e-05	0.0019221	FALSE
TACCATGAGACATGAACACC	CASP1	1631.1	0	1631.1	0	-10.673	1.3303e+06	5.2206e+06	4.0676	2.3752e-05	0.99998	4.7504e-05	0.0019221	FALSE
AAGTTGCACTGGCGAAAGTG	XDH	1629.7	0	1629.7	0	-10.671	1.3279e+06	5.211e+06	4.0674	2.3774e-05	0.99998	4.7548e-05	0.0019221	FALSE
CCCAGCTAGCATAGTTGGAG	AKR7A2	1629.4	0	1629.4	0	-10.671	1.3274e+06	5.2092e+06	4.0673	2.3778e-05	0.99998	4.7556e-05	0.0019221	FALSE
AATGAGTTGCTGCGCGATGA	DNAH6	1628.9	0	1628.9	0	-10.671	1.3267e+06	5.2062e+06	4.0673	2.3785e-05	0.99998	4.7569e-05	0.0019221	FALSE
CTGCAGATTGTACTGGTGCA	C10orf82	1627.8	0.1338	1627.8	0.1338	-10.488	1.3246e+06	5.1991e+06	4.0671	2.3801e-05	0.99998	4.7602e-05	0.0019221	FALSE
CACCGCCTCATGCACTGTGT	LCORL	1627.4	0	1627.4	0	-10.669	1.3243e+06	5.1967e+06	4.067	2.3806e-05	0.99998	4.7613e-05	0.0019221	FALSE
GGATTCCAGCGCTGTCGTCG	SON	1626.6	0	1626.6	0	-10.669	1.3229e+06	5.1913e+06	4.0669	2.3819e-05	0.99998	4.7637e-05	0.0019221	FALSE
CCTTAGCTAGACTGAACCTG	SLITRK4	1642.6	0.13515	1642.6	0.13515	-10.5	1.3489e+06	5.2951e+06	4.0669	2.3823e-05	0.99998	4.7646e-05	0.0019221	FALSE
CCATGGAGACACCTACCACG	CCDC180	1625.9	0	1625.9	0	-10.668	1.3218e+06	5.1871e+06	4.0668	2.3828e-05	0.99998	4.7656e-05	0.0019221	FALSE
CTTACTTCGGATATGGGACT	AHR	1625.7	0.1338	1625.7	0.1338	-10.487	1.3212e+06	5.1853e+06	4.0668	2.3832e-05	0.99998	4.7664e-05	0.0019221	FALSE
ACGGCTATGTGCAATCTGCG	RXRB	1624	0.1338	1624	0.1338	-10.485	1.3185e+06	5.1746e+06	4.0666	2.3857e-05	0.99998	4.7713e-05	0.0019221	FALSE
CCAGTCCGACGTCATGATCG	NDUFS7	1623	0.1338	1623	0.1338	-10.484	1.3168e+06	5.168e+06	4.0664	2.3872e-05	0.99998	4.7743e-05	0.0019221	FALSE
ATCTCGATGAGGTCACTCGG	ZNF784	1623	0	1623	0	-10.665	1.317e+06	5.168e+06	4.0664	2.3872e-05	0.99998	4.7743e-05	0.0019221	FALSE
GCTTGGATTCAAGTCCCTGA	C17orf77	1622.1	0	1622.1	0	-10.664	1.3155e+06	5.1621e+06	4.0663	2.3885e-05	0.99998	4.7771e-05	0.0019221	FALSE
GTGTGTGCTCACTAGCTGAA	KCNC2	1621.8	0	1621.8	0	-10.664	1.3151e+06	5.1603e+06	4.0662	2.3889e-05	0.99998	4.7779e-05	0.0019221	FALSE
GCGACACACGCCCATCGAGA	ARID5A	1729.3	0.14269	1729.3	0.14269	-10.564	1.495e+06	5.8745e+06	4.0662	2.389e-05	0.99998	4.778e-05	0.0019221	FALSE
CAGCTCCAGTGAGACCGACA	ZNF414	1637.1	0.13515	1637.1	0.13515	-10.495	1.3398e+06	5.259e+06	4.0661	2.3904e-05	0.99998	4.7808e-05	0.0019221	FALSE
CCTTACCAGGACGTTCCAGG	CEP131	1620.2	0	1620.2	0	-10.663	1.3125e+06	5.1501e+06	4.066	2.3913e-05	0.99998	4.7826e-05	0.0019221	FALSE
GGCACAACGAGGATCTAGCA	ZNF398	1727.6	0.14269	1727.6	0.14269	-10.563	1.4921e+06	5.863e+06	4.066	2.3913e-05	0.99998	4.7826e-05	0.0019221	FALSE
AGGTTGTGGCCATGGAACAG	ZIK1	1727.2	0.14269	1727.2	0.14269	-10.563	1.4913e+06	5.8598e+06	4.0659	2.392e-05	0.99998	4.7839e-05	0.0019221	FALSE
GATCGTGAATGGAGCAGACG	WDR45	1618.5	0	1618.5	0	-10.661	1.3098e+06	5.1394e+06	4.0658	2.3937e-05	0.99998	4.7875e-05	0.0019221	FALSE
CGCTGTGCTAGGGACTTGAC	SZRD1	1618.4	0.1338	1618.4	0.1338	-10.48	1.3095e+06	5.1389e+06	4.0658	2.3939e-05	0.99998	4.7878e-05	0.0019221	FALSE
TTCTTGTCTACTATCACTGC	PRR13	1615.8	0.1338	1615.8	0.1338	-10.478	1.3051e+06	5.1216e+06	4.0654	2.3979e-05	0.99998	4.7957e-05	0.0019221	FALSE
AGGAATCAGGGTCACATACG	MROH7	1722.8	0.14269	1722.8	0.14269	-10.559	1.4838e+06	5.83e+06	4.0653	2.398e-05	0.99998	4.7961e-05	0.0019221	FALSE
GAACCGACTTGAAGGGGGCT	Nontarget526	1615.4	0	1615.4	0	-10.659	1.3047e+06	5.1193e+06	4.0653	2.3984e-05	0.99998	4.7968e-05	0.0019221	FALSE
TGTGCCAGCCCAGTATGTGA	ARHGAP12	1614.5	0	1614.5	0	-10.658	1.3032e+06	5.1133e+06	4.0652	2.3998e-05	0.99998	4.7996e-05	0.0019221	FALSE
AGCACAGCGCCGAGTCCGAG	ZNF831	1613.6	0	1613.6	0	-10.657	1.3019e+06	5.108e+06	4.0651	2.401e-05	0.99998	4.8021e-05	0.0019221	FALSE
CAAATGCATAGGCACCACCC	MROH1	1612.9	0	1612.9	0	-10.656	1.3007e+06	5.1033e+06	4.0649	2.4022e-05	0.99998	4.8043e-05	0.0019221	FALSE
AGCACCGCCGTGAACTACTG	MTHFR	1612.2	0	1612.2	0	-10.656	1.2996e+06	5.0991e+06	4.0649	2.4031e-05	0.99998	4.8062e-05	0.0019221	FALSE
CCAACATCGAGGTCATCGGC	NTNG2	1611.3	0	1611.3	0	-10.655	1.2981e+06	5.0932e+06	4.0647	2.4045e-05	0.99998	4.809e-05	0.0019221	FALSE
CCCACAGAACTCATACGGCG	POU5F1	1611.2	0	1611.2	0	-10.655	1.298e+06	5.0926e+06	4.0647	2.4046e-05	0.99998	4.8093e-05	0.0019221	FALSE
GGCACTTCTTAGTCAGCATG	C9orf117	1627.1	0.13515	1627.1	0.13515	-10.486	1.3234e+06	5.1943e+06	4.0647	2.4051e-05	0.99998	4.8103e-05	0.0019221	FALSE
CCACTTGATGTACTTAGCTG	S100PBP	1609.3	0	1609.3	0	-10.653	1.2949e+06	5.0802e+06	4.0644	2.4076e-05	0.99998	4.8151e-05	0.0019221	FALSE
GTCGAGATGAGTGAAAGACG	LRP6	2329.7	0.19391	2329.7	0.19391	-10.931	2.7133e+06	1.0724e+07	4.0643	2.4083e-05	0.99998	4.8167e-05	0.0019221	FALSE
CCCAGAAGACTTACCAATGG	KCNK5	1715.2	0.14269	1715.2	0.14269	-10.553	1.4707e+06	5.7782e+06	4.0643	2.4087e-05	0.99998	4.8173e-05	0.0019221	FALSE
CTGCACCAGCGTCCGGATCG	C19orf60	1608.3	0	1608.3	0	-10.652	1.2934e+06	5.0743e+06	4.0643	2.4089e-05	0.99998	4.8179e-05	0.0019221	FALSE
GTTCCAGCCTTATATGCAGG	IL22	1712.9	0.14269	1712.9	0.14269	-10.551	1.4667e+06	5.7625e+06	4.064	2.4119e-05	0.99998	4.8239e-05	0.0019221	FALSE
GGAAGAAACCTATATCCCAA	CSH1	1606	0	1606	0	-10.65	1.2896e+06	5.0595e+06	4.064	2.4124e-05	0.99998	4.8249e-05	0.0019221	FALSE
AGTCCCGTTTGAAGTAATTG	LDOC1L	1712.2	0.14269	1712.2	0.14269	-10.55	1.4656e+06	5.7581e+06	4.0639	2.4129e-05	0.99998	4.8257e-05	0.0019221	FALSE
GATGATCATTGCAATGATGA	TMBIM1	1712.2	0.14269	1712.2	0.14269	-10.55	1.4656e+06	5.7581e+06	4.0639	2.4129e-05	0.99998	4.8257e-05	0.0019221	FALSE
CAGTTCACAGGTGAACCAGT	ZSWIM3	1604	0	1604	0	-10.648	1.2864e+06	5.0466e+06	4.0637	2.4155e-05	0.99998	4.831e-05	0.0019221	FALSE
CCCGCCCTTGAACATCCGTG	OTOF	1603.9	0	1603.9	0	-10.648	1.2862e+06	5.046e+06	4.0636	2.4156e-05	0.99998	4.8313e-05	0.0019221	FALSE
AGGTACTGATGGCGTCCCAA	IGFBP1	1602.5	0	1602.5	0	-10.647	1.284e+06	5.0371e+06	4.0634	2.4177e-05	0.99998	4.8355e-05	0.0019221	FALSE
ATGGATGACCAAACAAACCA	GPR19	1602	0	1602	0	-10.647	1.2833e+06	5.0342e+06	4.0634	2.4184e-05	0.99998	4.8369e-05	0.0019221	FALSE
CCTGCCGGACACCAACGATG	NKX2-2	114.59	751.31	114.59	751.31	2.7023	2.027e+05	24556	4.0632	0.99997	3.1527e-05	6.3054e-05	0.0019221	TRUE
ACAGGCCTGTACACACACAG	NGFR	1600.2	0	1600.2	0	-10.645	1.2803e+06	5.0224e+06	4.0631	2.4213e-05	0.99998	4.8425e-05	0.0019221	FALSE
CTTGAGCTCGATGGGCAACA	CDK11A	1598.4	0	1598.4	0	-10.643	1.2775e+06	5.0113e+06	4.0628	2.4239e-05	0.99998	4.8478e-05	0.0019221	FALSE
ATTAGGGTAGTACCTAGACA	METTL20	1596.8	0.1338	1596.8	0.1338	-10.461	1.2747e+06	5.0013e+06	4.0626	2.4263e-05	0.99998	4.8526e-05	0.0019221	FALSE
GCACCTGCGACACGGCGTCG	SOX8	1596.4	0.1338	1596.4	0.1338	-10.46	1.274e+06	4.9984e+06	4.0625	2.427e-05	0.99998	4.8541e-05	0.0019221	FALSE
CGTGACTGACGAGAACATCG	DENND1C	2427.9	0.20369	2427.9	0.20369	-10.979	2.9469e+06	1.1657e+07	4.0625	2.4273e-05	0.99998	4.8545e-05	0.0019221	FALSE
TAGGCTTCCATTAACACTGA	ZNF23	1594.5	0	1594.5	0	-10.64	1.2713e+06	4.9867e+06	4.0623	2.4299e-05	0.99998	4.8597e-05	0.0019221	FALSE
GGGGTCAAATGCTCCGTACA	GAD2	1594.2	0.1338	1594.2	0.1338	-10.458	1.2705e+06	4.9843e+06	4.0622	2.4304e-05	0.99998	4.8608e-05	0.0019221	FALSE
AGTCGATGTCAGCTTCGGCG	FLNA	2287.1	0.19215	2287.1	0.19215	-10.906	2.6149e+06	1.0331e+07	4.0622	2.4311e-05	0.99998	4.8621e-05	0.0019221	FALSE
TCCCACCAATCCCCAATGTG	ATAD2B	1593.6	0	1593.6	0	-10.639	1.2698e+06	4.9808e+06	4.0621	2.4313e-05	0.99998	4.8625e-05	0.0019221	FALSE
CCCAGGGCAACTGAAAGTCA	REC114	1593.2	0	1593.2	0	-10.639	1.2692e+06	4.9785e+06	4.0621	2.4318e-05	0.99998	4.8637e-05	0.0019221	FALSE
AGGTTTAAAAGCACCGCTAG	ERV3-1	1592.6	0	1592.6	0	-10.638	1.2682e+06	4.9744e+06	4.062	2.4328e-05	0.99998	4.8657e-05	0.0019221	FALSE
ACGGAGTCAACCGTTTCGGG	CDKN2B	1607.9	0.13515	1607.9	0.13515	-10.469	1.2924e+06	5.0713e+06	4.0619	2.4339e-05	0.99998	4.8678e-05	0.0019221	FALSE
AGACACAGAATTCAGTGACA	IL36B	2802.7	0.23589	2802.7	0.23589	-11.148	3.927e+06	1.5578e+07	4.0618	2.4344e-05	0.99998	4.8688e-05	0.0019221	FALSE
GAACTTACACGTGGCCACAG	RNF125	1607.3	0.13515	1607.3	0.13515	-10.468	1.2915e+06	5.0678e+06	4.0618	2.4347e-05	0.99998	4.8695e-05	0.0019221	FALSE
TCACGGACAAGACGAGCAGG	LOC729159	1590	0.1338	1590	0.1338	-10.455	1.2638e+06	4.958e+06	4.0616	2.4368e-05	0.99998	4.8736e-05	0.0019221	FALSE
GCCGCTCTCGGAAGTCGGGT	ZNF316	1589.6	0	1589.6	0	-10.635	1.2634e+06	4.9557e+06	4.0616	2.4374e-05	0.99998	4.8748e-05	0.0019221	FALSE
GTGCCTTACAAGATGTGACA	FAM71E2	1589.5	0	1589.5	0	-10.635	1.2633e+06	4.9551e+06	4.0615	2.4375e-05	0.99998	4.875e-05	0.0019221	FALSE
AGTTGCCATCACAATCCTGC	MTUS2	1604.4	0.13515	1604.4	0.13515	-10.466	1.2869e+06	5.0495e+06	4.0614	2.4391e-05	0.99998	4.8782e-05	0.0019221	FALSE
CCGAGAGGAGCATCTCAGGC	TCEAL1	1586.3	0	1586.3	0	-10.632	1.2581e+06	4.9347e+06	4.0611	2.4425e-05	0.99998	4.885e-05	0.0019221	FALSE
ACTGCAACTTTGGGACGACA	SLC25A21	1586.2	0	1586.2	0	-10.632	1.258e+06	4.9341e+06	4.061	2.4427e-05	0.99998	4.8853e-05	0.0019221	FALSE
ATCCTGTTCTTACTGTACAA	GLRX2	1585.9	0	1585.9	0	-10.632	1.2575e+06	4.9324e+06	4.061	2.4431e-05	0.99998	4.8862e-05	0.0019221	FALSE
AAGGTTTACCTAAAGCACCA	USP54	1690.9	0.14269	1690.9	0.14269	-10.532	1.4294e+06	5.6142e+06	4.061	2.4433e-05	0.99998	4.8867e-05	0.0019221	FALSE
CCCATAGGGACAGCACTGGT	LGR6	1581.6	0.1338	1581.6	0.1338	-10.447	1.2506e+06	4.9056e+06	4.0604	2.4497e-05	0.99998	4.8994e-05	0.0019221	FALSE
ACAATGTCGTCCGCGCCTCG	NME4	1581.5	0	1581.5	0	-10.628	1.2505e+06	4.9045e+06	4.0603	2.45e-05	0.99998	4.8999e-05	0.0019221	FALSE
ACTAACCGTGGTCACTACAC	ENDOU	1581.2	0	1581.2	0	-10.628	1.2501e+06	4.9027e+06	4.0603	2.4504e-05	0.99998	4.9008e-05	0.0019221	FALSE
TGATATTAGATATTGATCAG	MAPK8	1580.8	0	1580.8	0	-10.627	1.2495e+06	4.9004e+06	4.0603	2.451e-05	0.99998	4.902e-05	0.0019221	FALSE
GTACACTGGGGGGATTGCCA	PMPCA	1580.3	0	1580.3	0	-10.627	1.2487e+06	4.8975e+06	4.0602	2.4517e-05	0.99998	4.9034e-05	0.0019221	FALSE
GCCATGCTGCAGCTCGACTA	C1QTNF4	1579	0	1579	0	-10.626	1.2467e+06	4.8894e+06	4.06	2.4537e-05	0.99998	4.9074e-05	0.0019221	FALSE
GCTGGGCTGAGAAACAACAG	HEXIM2	1683.2	0.14269	1683.2	0.14269	-10.525	1.4164e+06	5.5627e+06	4.0599	2.4545e-05	0.99998	4.909e-05	0.0019221	FALSE
TACTTCGGCACTATCGGCAT	PGA3	1577.7	0	1577.7	0	-10.624	1.2445e+06	4.8807e+06	4.0598	2.4559e-05	0.99998	4.9118e-05	0.0019221	FALSE
AGATCATATACTCCTATGAA	LYPLAL1	1577.6	0	1577.6	0	-10.624	1.2444e+06	4.8801e+06	4.0598	2.456e-05	0.99998	4.9121e-05	0.0019221	FALSE
GGTCCCTACTCACACCATGC	DNTTIP1	1577.3	0	1577.3	0	-10.624	1.2439e+06	4.8784e+06	4.0597	2.4565e-05	0.99998	4.9129e-05	0.0019221	FALSE
CTGTCTCCAACATTCACCAG	CYP3A7-CYP3A51P	2397.8	0.20369	2397.8	0.20369	-10.961	2.8743e+06	1.1367e+07	4.0596	2.4578e-05	0.99998	4.9156e-05	0.0019221	FALSE
TGTGAGAGAGGCCCGATCTG	CPEB4	1576.4	0	1576.4	0	-10.623	1.2425e+06	4.8726e+06	4.0596	2.4579e-05	0.99998	4.9158e-05	0.0019221	FALSE
AGGATGTCCCCCTTTCCGAG	DAPL1	1680.3	0.14269	1680.3	0.14269	-10.523	1.4114e+06	5.543e+06	4.0595	2.4589e-05	0.99998	4.9177e-05	0.0019221	FALSE
TTGATCTATCCGTGAAGAGG	MTRNR2L3	1575.1	0	1575.1	0	-10.622	1.2404e+06	4.8645e+06	4.0594	2.4599e-05	0.99998	4.9199e-05	0.0019221	FALSE
ACTGTGTAAAAGATTTGTGC	TAF2	1573.9	0	1573.9	0	-10.621	1.2385e+06	4.857e+06	4.0592	2.4618e-05	0.99998	4.9237e-05	0.0019221	FALSE
CAAACAGTATATCATTTCAG	NUDT5	1572.8	0	1572.8	0	-10.62	1.2369e+06	4.8507e+06	4.0591	2.4634e-05	0.99998	4.9269e-05	0.0019221	FALSE
ATTGATCACGTTAAAGCAGC	CCL8	1675.9	0.14269	1675.9	0.14269	-10.519	1.4041e+06	5.514e+06	4.0589	2.4653e-05	0.99998	4.9305e-05	0.0019221	FALSE
CACAATTCTGTCTTTCACGG	TFF1	1571.3	0	1571.3	0	-10.619	1.2344e+06	4.8408e+06	4.0588	2.4659e-05	0.99998	4.9318e-05	0.0019221	FALSE
AGAACAAACAGAGACAGCTG	SYCE1	1569.1	0	1569.1	0	-10.617	1.2311e+06	4.8276e+06	4.0585	2.4693e-05	0.99998	4.9385e-05	0.0019221	FALSE
AGTCATTACGGAGTGCAGCA	OR12D2	1567.6	0.1338	1567.6	0.1338	-10.434	1.2284e+06	4.8178e+06	4.0583	2.4717e-05	0.99998	4.9435e-05	0.0019221	FALSE
AAGCAAGGCTTGTAGATGCG	RARA	1.5132e+05	13.048	1.5132e+05	13.048	-13.395	1.1448e+10	4.9127e+10	4.0583	2.4718e-05	0.99998	4.9436e-05	0.0019221	FALSE
TGTGAATTGTGCATCCCGCG	ARSD	1567.5	0.1338	1567.5	0.1338	-10.434	1.2283e+06	4.8172e+06	4.0583	2.4719e-05	0.99998	4.9438e-05	0.0019221	FALSE
CACCTTCAACTAATTGGATG	CSAG3	1565.3	0	1565.3	0	-10.613	1.2251e+06	4.804e+06	4.058	2.4753e-05	0.99998	4.9505e-05	0.0019221	FALSE
CAAAAGCAAAGTGTTAACAA	OXR1	1564.3	0	1564.3	0	-10.612	1.2235e+06	4.7977e+06	4.0578	2.4769e-05	0.99998	4.9538e-05	0.0019221	FALSE
AGTGAAGCTGTATTGCCACG	BUB1B	1564.2	0	1564.2	0	-10.612	1.2234e+06	4.7971e+06	4.0578	2.477e-05	0.99998	4.9541e-05	0.0019221	FALSE
CACACCTATCCATGAGCAGT	PSMF1	1564.2	0	1564.2	0	-10.612	1.2234e+06	4.7971e+06	4.0578	2.477e-05	0.99998	4.9541e-05	0.0019221	FALSE
AGCGTTTCGTGTCTATCCCG	ADAMTS15	1564.1	0.1338	1564.1	0.1338	-10.431	1.223e+06	4.7965e+06	4.0578	2.4772e-05	0.99998	4.9543e-05	0.0019221	FALSE
CCCACCCCAAGGGTCAACTG	EPN1	1564	0	1564	0	-10.612	1.2231e+06	4.796e+06	4.0578	2.4773e-05	0.99998	4.9546e-05	0.0019221	FALSE
CATCATCATGATTGTCTGTG	OR9A4	1564	0	1564	0	-10.612	1.2231e+06	4.796e+06	4.0578	2.4773e-05	0.99998	4.9546e-05	0.0019221	FALSE
CTGGTAAGTCTCTATCCCTG	EFCAB3	1578.5	0.13515	1578.5	0.13515	-10.442	1.2456e+06	4.8859e+06	4.0576	2.4793e-05	0.99998	4.9586e-05	0.0019221	FALSE
GCTGCTGAGGTGTCTACCTG	PRDM8	1561.3	0	1561.3	0	-10.609	1.2188e+06	4.7788e+06	4.0573	2.4817e-05	0.99998	4.9635e-05	0.0019221	FALSE
AGAGATTTCACGGATGCGGG	SIRPD	1664.1	0.14269	1664.1	0.14269	-10.509	1.3844e+06	5.4361e+06	4.0572	2.4827e-05	0.99998	4.9655e-05	0.0019221	FALSE
CCTTCGAAGCGAAAGTACTG	KMT2D	1559.6	0	1559.6	0	-10.608	1.2162e+06	4.7685e+06	4.0571	2.4844e-05	0.99998	4.9688e-05	0.0019221	FALSE
CAGCAACGTTCTGAACGCAT	ADSL	1559.2	0	1559.2	0	-10.608	1.2156e+06	4.7662e+06	4.057	2.485e-05	0.99998	4.97e-05	0.0019221	FALSE
GTCCAATAAAAAGTGCCACT	Nontarget744	1558.9	0.1338	1558.9	0.1338	-10.426	1.2149e+06	4.7645e+06	4.057	2.4854e-05	0.99998	4.9709e-05	0.0019221	FALSE
AAGACCTTGGATTGCCAGTG	TMX1	1557.3	0	1557.3	0	-10.606	1.2125e+06	4.7542e+06	4.0567	2.4881e-05	0.99998	4.9762e-05	0.0019221	FALSE
TCGTCAATCTCATTACCTGT	C11orf45	1557.1	0	1557.1	0	-10.606	1.2123e+06	4.753e+06	4.0567	2.4884e-05	0.99998	4.9768e-05	0.0019221	FALSE
AAAGACGTACCTTTCCAACA	RFX8	1556.8	0	1556.8	0	-10.605	1.2118e+06	4.7513e+06	4.0567	2.4888e-05	0.99998	4.9777e-05	0.0019221	FALSE
CACTGTCTGACTTACCCTCG	KRBA1	1556.4	0	1556.4	0	-10.605	1.2112e+06	4.749e+06	4.0566	2.4894e-05	0.99998	4.9789e-05	0.0019221	FALSE
AGCGTTCAGGAACGGATCAG	KIAA1671	1556.3	0	1556.3	0	-10.605	1.2111e+06	4.7485e+06	4.0566	2.4896e-05	0.99998	4.9792e-05	0.0019221	FALSE
AGGGCATACGGAGACAGCGA	OAS2	1555.8	0	1555.8	0	-10.604	1.2102e+06	4.745e+06	4.0565	2.4905e-05	0.99998	4.981e-05	0.0019221	FALSE
CAAAACAGGTGTCATCAGGG	TAF1L	5046.8	0.4355	5046.8	0.4355	-11.78	1.2733e+07	5.1095e+07	4.0563	2.4929e-05	0.99998	4.9858e-05	0.0019221	FALSE
GGGCTCAGGAGGAATATGAG	C11orf87	1554.2	0	1554.2	0	-10.603	1.2078e+06	4.7353e+06	4.0563	2.493e-05	0.99998	4.986e-05	0.0019221	FALSE
TTGGGCCAGAGTACGATGCA	CIC	1553.6	0	1553.6	0	-10.602	1.2068e+06	4.7313e+06	4.0562	2.4941e-05	0.99998	4.9881e-05	0.0019221	FALSE
TTTCGAGGACGAACAATCAG	DAZAP1	1553.5	0	1553.5	0	-10.602	1.2066e+06	4.7308e+06	4.0562	2.4942e-05	0.99998	4.9884e-05	0.0019221	FALSE
ACAAACTTACCGTTTCACAT	MND1	1552.8	0	1552.8	0	-10.602	1.2056e+06	4.7268e+06	4.0561	2.4952e-05	0.99998	4.9905e-05	0.0019221	FALSE
ATATGTCAGCAAGCCCACTA	BPY2	1552	0	1552	0	-10.601	1.2043e+06	4.7217e+06	4.0559	2.4966e-05	0.99998	4.9932e-05	0.0019221	FALSE
ATGAGCACGTGGTACCTGAG	OR13J1	1550.7	0	1550.7	0	-10.6	1.2023e+06	4.7137e+06	4.0557	2.4987e-05	0.99998	4.9974e-05	0.0019221	FALSE
CTTCATGCTGGCGTTCTCTG	MAFG	1549.9	0	1549.9	0	-10.599	1.201e+06	4.7086e+06	4.0556	2.5e-05	0.99997	5.0001e-05	0.0019221	FALSE
GGTCCCGACGGCCTACACAT	UQCR11	1548.7	0	1548.7	0	-10.598	1.1993e+06	4.7017e+06	4.0555	2.5018e-05	0.99997	5.0037e-05	0.0019221	FALSE
ACACTTACCATCCCAATACC	CGRRF1	1548.3	0	1548.3	0	-10.597	1.1986e+06	4.6989e+06	4.0554	2.5026e-05	0.99997	5.0052e-05	0.0019221	FALSE
CACTTCGCACACAGCACCAG	SFTPA1	1563.6	0.13515	1563.6	0.13515	-10.429	1.2222e+06	4.7931e+06	4.0553	2.503e-05	0.99997	5.006e-05	0.0019221	FALSE
CTGTCAGTGAAAACCACTCG	CISH	1648.9	0.14269	1648.9	0.14269	-10.496	1.3593e+06	5.3363e+06	4.0551	2.5057e-05	0.99997	5.0113e-05	0.0019221	FALSE
CTAAGAGAGCCACTTGCGAA	PPP2R3A	1545.4	0	1545.4	0	-10.595	1.1941e+06	4.6813e+06	4.055	2.5072e-05	0.99997	5.0145e-05	0.0019221	FALSE
ATCCAGGATTCCGGGCACCG	LOC643355	1544.8	0	1544.8	0	-10.594	1.1931e+06	4.6773e+06	4.0549	2.5083e-05	0.99997	5.0166e-05	0.0019221	FALSE
GTCACCTTGGAATGCTGAGT	SESTD1	1544.6	0	1544.6	0	-10.594	1.1928e+06	4.6762e+06	4.0548	2.5086e-05	0.99997	5.0172e-05	0.0019221	FALSE
ATTATCCAAAGACTATACTC	KCNH7	1544.5	0	1544.5	0	-10.594	1.1927e+06	4.6756e+06	4.0548	2.5088e-05	0.99997	5.0175e-05	0.0019221	FALSE
GCGGGGCTACTTTGCAGCCA	ALOX5AP	1543.5	0	1543.5	0	-10.593	1.1913e+06	4.67e+06	4.0547	2.5103e-05	0.99997	5.0205e-05	0.0019221	FALSE
TCATCAGCCAGGTATTCGTA	GRM3	1558.6	0.13515	1558.6	0.13515	-10.424	1.2144e+06	4.7622e+06	4.0546	2.511e-05	0.99997	5.0221e-05	0.0019221	FALSE
GACTGTCAGAAGCTATCTGG	PCMTD1	1542.8	0	1542.8	0	-10.592	1.1901e+06	4.6655e+06	4.0546	2.5115e-05	0.99997	5.0229e-05	0.0019221	FALSE
AGGACAGGTGGATCAATGCA	MARK3	1542.5	0	1542.5	0	-10.592	1.1897e+06	4.6638e+06	4.0545	2.5119e-05	0.99997	5.0238e-05	0.0019221	FALSE
GTGAACTGCAAACAGCATAT	EXO5	1541.9	0	1541.9	0	-10.591	1.1887e+06	4.6598e+06	4.0544	2.513e-05	0.99997	5.026e-05	0.0019221	FALSE
TGGCTAATGGCATTTACAGG	KANSL1L	1643.6	0.14269	1643.6	0.14269	-10.491	1.3504e+06	5.3012e+06	4.0543	2.5139e-05	0.99997	5.0278e-05	0.0019221	FALSE
AAGACCAACTATGTTGTTTG	CDC73	1538.6	0.1338	1538.6	0.1338	-10.407	1.1835e+06	4.64e+06	4.0539	2.5183e-05	0.99997	5.0366e-05	0.0019221	FALSE
ACTGACCTGTCAGGAAGTTG	GSDMD	1538.5	0	1538.5	0	-10.588	1.1836e+06	4.6395e+06	4.0539	2.5184e-05	0.99997	5.0369e-05	0.0019221	FALSE
ATCAAGTCCAGCCGGACACT	OR4C11	2207.4	0.19215	2207.4	0.19215	-10.855	2.436e+06	9.6179e+06	4.0539	2.5189e-05	0.99997	5.0379e-05	0.0019221	FALSE
AAGGCATATGCTCTGACTGA	ZNF501	1639.8	0.14269	1639.8	0.14269	-10.488	1.3442e+06	5.2765e+06	4.0538	2.5197e-05	0.99997	5.0394e-05	0.0019221	FALSE
CTAACGCAGCAAGATTGCCG	SFT2D1	1639.1	0.14269	1639.1	0.14269	-10.487	1.3431e+06	5.2722e+06	4.0537	2.5207e-05	0.99997	5.0414e-05	0.0019221	FALSE
TGTTGCAAACTCTACTCCAA	RAB11A	1536.4	0.1338	1536.4	0.1338	-10.405	1.1801e+06	4.6265e+06	4.0536	2.5219e-05	0.99997	5.0439e-05	0.0019221	FALSE
AGAAGAATTTGACATTGACA	PCP4	1536	0.1338	1536	0.1338	-10.405	1.1795e+06	4.6242e+06	4.0535	2.5226e-05	0.99997	5.0451e-05	0.0019221	FALSE
TTCTTCCATACAGACGATGG	CNBD2	1535.6	0	1535.6	0	-10.586	1.179e+06	4.6214e+06	4.0535	2.5233e-05	0.99997	5.0466e-05	0.0019221	FALSE
AATGTATGCTTCATTACAAG	FAM175A	1535.2	0	1535.2	0	-10.585	1.1784e+06	4.6192e+06	4.0534	2.5239e-05	0.99997	5.0479e-05	0.0019221	FALSE
ATATTTCGGCAGTTGCAGCA	Nontarget197	1535.1	0	1535.1	0	-10.585	1.1783e+06	4.6186e+06	4.0534	2.5241e-05	0.99997	5.0482e-05	0.0019221	FALSE
GGTATCAGCATAGTGTTGAG	TSEN2	1534.9	0	1534.9	0	-10.585	1.178e+06	4.6175e+06	4.0534	2.5244e-05	0.99997	5.0488e-05	0.0019221	FALSE
TGGGTACCCAGACATCAAAG	MS4A7	1635.2	0.14269	1635.2	0.14269	-10.484	1.3367e+06	5.247e+06	4.0531	2.5267e-05	0.99997	5.0535e-05	0.0019221	FALSE
GGGCGCTAAGATATATGCCC	Nontarget692	1531.8	0	1531.8	0	-10.582	1.1732e+06	4.5983e+06	4.0529	2.5296e-05	0.99997	5.0592e-05	0.0019221	FALSE
GAGTCGCGGGCCGACGACAA	ZBTB7A	1531.8	0	1531.8	0	-10.582	1.1732e+06	4.5983e+06	4.0529	2.5296e-05	0.99997	5.0592e-05	0.0019221	FALSE
GTGGACTGTTCGCGTCCTCA	CTSV	1633	0.14269	1633	0.14269	-10.482	1.3331e+06	5.2326e+06	4.0528	2.5302e-05	0.99997	5.0604e-05	0.0019221	FALSE
TGACACAGTTGACGGCCAGT	OR6K6	3053.5	0.26732	3053.5	0.26732	-11.235	4.661e+06	1.852e+07	4.0527	2.5318e-05	0.99997	5.0636e-05	0.0019221	FALSE
ATTATGAACAGTGTGCATCG	EIF2AK2	1529.8	0	1529.8	0	-10.58	1.1702e+06	4.5866e+06	4.0526	2.5328e-05	0.99997	5.0656e-05	0.0019221	FALSE
ATTATGCTTGGCTTTCACTG	PRPF4B	1630.6	0.14269	1630.6	0.14269	-10.48	1.3292e+06	5.217e+06	4.0525	2.5339e-05	0.99997	5.0679e-05	0.0019221	FALSE
[truncated: 75,847 more rows]
