# Supplementary material for: Highly specific intracellular ubiquitination of a small molecule
Source: Nat Chem Biol. 2025 Aug 21;22(4):663–71. doi: 10.1038/s41589-025-02011-1 (PMC13038411; doi:10.1038/s41589-025-02011-1)
Supplement: Supplementary file 4 — Summary of PRISM. [file 41589_2025_2011_MOESM4_ESM.xlsx]

## Sheet: viability
pert_dose	22RV1_PROSTATE	2313287_STOMACH	253J_URINARY_TRACT	253JBV_URINARY_TRACT	42MGBA_CENTRAL_NERVOUS_SYSTEM	5637_URINARY_TRACT	639V_URINARY_TRACT	647V_URINARY_TRACT	769P_KIDNEY	786O_KIDNEY	8305C_THYROID	8505C_THYROID	8MGBA_CENTRAL_NERVOUS_SYSTEM	A101D_SKIN	A172_CENTRAL_NERVOUS_SYSTEM	A204_SOFT_TISSUE	A2058_SKIN	A2780_OVARY	A375_SKIN	A549_LUNG	A673_BONE	A704_KIDNEY	ABC1_LUNG	ACCMESO1_PLEURA	ACHN_KIDNEY	AGS_STOMACH	AN3CA_ENDOMETRIUM	ASPC1_PANCREAS	BC3C_URINARY_TRACT	BCPAP_THYROID	BECKER_CENTRAL_NERVOUS_SYSTEM	BEN_LUNG	BFTC905_URINARY_TRACT	BFTC909_KIDNEY	BHT101_THYROID	BICR16_UPPER_AERODIGESTIVE_TRACT	BICR31_UPPER_AERODIGESTIVE_TRACT	BICR56_UPPER_AERODIGESTIVE_TRACT	BICR6_UPPER_AERODIGESTIVE_TRACT	BT474_BREAST	BT549_BREAST	BXPC3_PANCREAS	CADOES1_BONE	CAKI1_KIDNEY	CAL120_BREAST	CAL12T_LUNG	CAL27_UPPER_AERODIGESTIVE_TRACT	CAL29_URINARY_TRACT	CAL51_BREAST
20	0.03125	0.03125	0.03125	0.03125	0.03125	0.03125	0.03125	0.03125	0.03125	0.03125	0.03125	0.03125	0.0452173	0.03125	0.03125	0.03125	0.03125	0.03125	0.03125	0.03125	0.03125	0.03125	0.03125	0.03125	0.03125	0.03125	0.0324046	0.03125	0.03125	0.03125	0.03125	0.03125	0.03125	0.03125	0.03125	0.03125	0.03125	0.03125	0.03125	0.03125	0.03125	0.0707899	0.03125	0.03125	0.03125	0.03125	0.03125	0.03125	0.03125
20	0.03125	0.03125	0.03125	0.03125	0.0585991	0.03125	0.03125	0.0376549	0.03125	0.03125	0.03125	0.03125	0.03125	0.03125	0.03125	0.03125	0.03125	0.03125	0.03125	0.03125	0.03125	0.03125	0.03125	0.0511146	0.03125	0.0486898	0.03125	0.03497	0.03125	0.03125	0.03125	0.03125	0.03125	0.03125	0.03125	0.03125	0.03125	0.03125	0.03125	0.03125	0.03125	0.03125	0.0603052	0.03125	0.03125	0.03125	0.03125	0.03125	0.03125
20	0.0591878	0.03125	0.03125	0.03125	0.03125	0.041022	0.03125	0.0469346	0.03125	0.03125	0.034632	0.03125	0.03125	0.03125	0.03125	0.03125	0.0653688	0.0754759	0.0509093	0.03125	0.03125	0.0699905	0.03125	0.0504297	0.034792	0.0443974	0.03125	0.0683275	0.03125	0.03125	0.0408144	0.03125	0.03125	0.0438776	0.0534653	0.03125	0.03125	0.03125	0.0324534	0.137888	0.03125	0.03125	0.03125	0.03125	0.0431225	0.03125	0.03125	0.03125	0.03125
2.22222	NA	0.0336139	0.286499	0.03125	0.03125	0.357098	0.03125	0.03125	0.0683882	0.03125	0.03125	0.297486	0.03125	0.313808	1.20569	0.459024	0.03125	0.03125	0.240693	0.664011	0.03125	0.03125	0.0446381	0.0353821	0.03125	0.03125	0.0350822	0.111865	0.601935	0.03125	0.03125	0.03125	0.0786717	0.03125	0.03125	0.03125	0.03125	0.03125	0.03125	0.03125	0.03125	0.0492943	0.85204	0.03125	0.039407	0.03125	0.03125	0.0422375	0.03125
2.22222	0.331157	0.03125	0.532698	0.108389	0.03125	0.0818446	0.03125	0.0347623	0.0604597	0.03125	0.03125	0.355201	0.03125	0.411162	1.44777	0.382687	0.0369243	0.03125	0.645518	0.80249	0.03125	0.03125	0.03125	0.0359962	0.03125	0.0330294	0.0454358	0.138382	0.530155	0.03125	0.0348381	0.03125	0.03125	0.03125	0.0917246	0.03125	0.0447466	0.03125	0.03125	0.0445151	0.03125	0.585886	0.548451	0.0412911	0.0384766	0.03125	0.0327085	0.03125	0.03125
2.22222	0.421123	0.03125	0.448373	0.205451	0.03125	0.03125	0.03125	0.0457025	0.112555	0.03125	NA	0.37654	0.03125	0.291246	0.950006	0.40726	0.0476367	0.0321495	0.386611	0.540929	0.03125	0.118133	0.03125	0.0325796	0.03125	0.0358916	0.0515707	NA	0.41632	0.03125	0.03125	0.0319771	0.03125	0.0487635	0.0731586	NA	0.107212	0.036689	0.0372382	0.03125	0.0410827	0.0459941	0.57962	0.03125	0.032942	0.03125	0.03125	0.03125	0.03125
6.66667	0.0524266	0.0429995	0.03125	0.0851465	0.03125	0.03125	0.03125	0.03125	0.03125	0.03125	0.03125	0.03125	0.0596835	0.03125	0.0530815	0.0871838	0.0332228	0.0442836	0.0313628	0.03125	0.03125	0.0373357	0.03125	0.0458649	0.03125	0.03125	0.0836176	0.0518449	0.03125	0.03125	0.03125	0.03125	0.03125	0.03125	0.03125	0.03125	0.03125	0.03125	0.03125	0.03125	0.03125	0.03125	0.03125	0.0396713	0.0609897	0.03125	0.03125	0.03125	0.0646916
6.66667	0.03125	0.03125	0.03125	0.03125	0.03125	0.03125	0.03125	0.0451082	0.03125	0.03125	0.03125	0.046019	0.03125	0.03125	0.0480365	0.0564549	0.03125	0.0721943	0.03125	0.0399835	0.03125	0.0439077	0.03125	0.03125	0.03125	0.0492621	0.0758089	0.045733	0.0367205	0.03125	0.0623755	0.03125	0.0343533	0.03125	0.0318751	0.0746337	0.03125	0.03125	0.03125	0.03125	0.03125	0.0505059	0.03125	0.0420754	0.03125	0.0556741	0.0613462	0.03125	0.03125
6.66667	0.24315	0.0312635	0.046308	0.0531098	0.0485645	0.03125	0.038761	0.0709512	0.0317239	0.03125	0.03125	0.0325452	0.03125	0.0727927	0.0332174	0.0434086	0.0804548	0.121453	0.106806	0.0410535	0.03125	0.0633367	0.03125	0.0442855	0.03125	0.0787755	0.03125	0.0710036	0.03125	0.03125	0.0393702	0.03125	0.03125	0.108253	0.03125	0.03125	0.0398966	0.133816	0.03125	0.03125	0.03125	0.03125	0.03125	0.0331958	0.108161	0.0659241	0.03125	0.03125	0.0426412
0.740741	1.31525	0.523169	1.67682	1.37124	0.035829	1.68752	0.03125	0.807342	0.595883	1.57229	0.664668	1.62451	0.03125	0.920062	2.06637	1.56175	0.447846	0.912279	1.18214	1.40332	0.669267	0.234567	0.0700269	0.629784	0.296936	0.843435	0.136147	1.19743	1.78066	0.0991045	1.07041	0.305434	0.341144	0.325825	1.15508	0.328032	0.554111	0.641993	1.26963	0.158557	0.0913002	1.36265	0.899495	0.954489	0.196139	0.0409621	1.21687	0.332772	0.514097
0.740741	0.672311	NA	1.05791	0.578153	0.0354473	1.62935	0.03125	0.848196	0.164009	0.782272	0.331971	1.55242	0.03125	1.15704	1.65759	0.862075	0.0479934	0.71019	1.48871	1.18027	1.03799	0.0958917	0.0643551	0.313146	0.176515	0.716903	0.183849	1.06425	1.20158	NA	0.801081	0.406999	0.946499	0.380038	0.4716	0.839949	0.213595	NA	0.197127	0.112546	0.0370916	2.09222	0.566312	0.711259	0.217135	0.03125	0.785434	0.226009	0.790567
0.740741	0.725738	0.308278	0.944136	0.733928	0.0335747	1.59865	0.03125	0.753493	0.639196	0.469291	0.334126	1.09662	0.03125	0.71591	1.38173	1.7912	0.124971	0.698539	1.00671	0.917958	0.769655	0.216974	0.0666313	1.52769	0.254978	0.798251	0.090807	0.811517	1.15298	0.03125	1.00126	0.836814	0.317617	0.0591825	0.75828	0.458269	0.475351	0.147778	0.905302	0.128521	0.0551712	0.797255	0.690698	0.663602	0.274099	0.0988956	0.703868	0.437258	0.295797
0.246914	1.27471	0.97393	1.23321	0.899985	1.35346	1.7024	0.30909	1.79453	1.29767	2.18231	1.45083	1.67299	0.538356	1.19906	1.40849	1.31225	1.39073	1.55175	1.11422	1.53662	1.38717	0.600168	0.617312	1.49973	1.67784	1.0767	0.277895	1.39693	1.36232	1.04228	1.54458	1.15642	1.62535	1.59196	1.42314	1.05957	1.6533	2.00033	1.73864	1.63965	1.84751	1.58057	1.3719	1.37282	1.05922	1.58789	1.01392	1.42132	1.18488
0.246914	0.502152	1.27356	1.26361	1.37994	0.505789	1.55155	0.137281	0.924413	1.13862	0.855552	1.24275	1.24196	0.327502	1.5869	0.81247	2.43909	1.29877	0.836515	1.62759	1.42637	0.780874	1.50124	0.232219	1.14221	1.17634	0.985591	0.559333	1.15672	1.22262	1.15112	1.23333	1.23205	0.669645	1.16655	0.962845	0.898058	1.35303	1.03733	0.820201	0.799617	0.379459	1.98384	1.9869	0.749247	0.829142	1.14735	1.16443	0.603189	0.621517
0.246914	1.18545	0.614659	0.94868	0.540495	0.235547	1.41356	0.248896	0.843926	0.518697	0.890603	0.897231	0.790213	0.852781	0.783368	1.08016	0.437645	0.557352	0.665785	0.461024	0.861312	0.535912	0.772997	0.369879	1.09113	1.04737	0.705937	0.177124	0.63839	1.22779	0.733888	0.934697	0.981684	0.916595	0.932449	1.01826	0.593973	0.972293	0.548463	0.996591	1.57795	0.59898	1.20994	0.851368	0.823716	0.80184	1.05656	0.936486	0.977714	0.68978
0.0274348	1.38422	1.40654	1.13769	0.920128	1.1577	1.85802	0.590985	1.20662	1.049	1.08971	1.44878	1.01522	1.41029	1.25319	1.76772	0.808299	1.24377	1.36612	1.13705	1.12696	1.22457	1.47686	1.39035	2.77422	1.13456	0.91131	1.66823	1.31882	1.39027	0.871558	1.25604	1.80316	0.984519	1.31213	1.34724	2.46079	1.26651	1.63893	0.930527	0.94229	1.38297	1.48332	0.687619	1.05629	1.15689	1.49299	1.29221	1.92136	1.46195
0.0274348	0.789793	1.06055	1.12105	1.04295	0.773546	0.902497	1.15847	0.980666	1.06338	0.797276	1.49559	1.25599	1.45343	1.36057	0.81548	1.77727	1.0001	1.01295	1.04197	0.945368	0.80962	1.01996	0.903355	1.16109	1.31129	1.02904	0.303506	1.44046	1.09903	0.497968	1.23878	1.23616	0.477567	1.28476	1.58461	1.26973	0.788583	0.844966	0.732548	0.935517	0.944982	1.42577	0.992729	0.852987	1.13249	1.27332	1.2682	0.930247	1.16549
0.0274348	1.33307	0.540118	1.21923	0.829237	0.980814	0.783673	1.24684	1.023	1.04219	1.24101	1.04481	0.81223	1.03642	0.912547	1.11554	0.620696	0.707685	0.816021	0.676131	0.991697	0.817609	1.07634	0.521203	0.457546	1.39608	0.720243	0.815401	0.874403	0.845271	0.528038	0.834606	1.06532	0.884301	0.962221	0.605797	0.639291	0.927023	0.57929	1.23333	0.791749	1.9582	1.28703	0.926229	0.991814	0.845225	0.935603	0.82199	0.647903	0.924144
0.0823045	1.73454	2.18418	1.60729	1.47484	2.40088	1.38775	1.16179	1.55707	1.86022	1.65602	1.56357	2.13363	1.06603	1.25874	0.922365	1.40159	1.4649	1.30782	1.67494	1.28898	2.21525	0.998525	1.58497	2.85067	1.41651	1.47045	0.366696	1.61177	1.73501	0.981708	1.19222	1.21622	2.1241	1.84707	1.6238	2.21263	1.48285	2.28453	1.67196	2.72679	2.56082	1.42725	1.94974	0.895397	1.50327	1.13574	1.55145	1.61789	1.56076
0.0823045	1.88748	0.497257	1.01405	1.23784	0.855304	0.727613	0.322077	1.02731	1.07181	0.723082	0.738208	1.26926	0.976177	0.751686	1.34866	0.868444	0.860806	0.753502	0.702695	1.2017	0.957608	0.757289	0.376842	0.970505	1.21195	0.815052	0.223755	1.17565	1.44689	1.08421	0.795683	1.52215	1.10697	1.07828	1.23016	0.886775	1.13237	1.04056	1.11855	1.20657	0.566236	0.696442	1.23151	0.905395	1.0111	0.963487	1.18317	1.50576	1.56422
0.0823045	1.00288	1.03666	0.907572	0.627298	1.49635	0.780499	0.74258	1.02261	0.879208	0.755435	1.16649	0.833161	0.648337	0.753395	0.87363	0.76741	1.1013	1.06784	0.795541	0.746745	0.777435	1.09426	1.73255	1.09621	1.24535	1.20117	0.335284	1.07643	0.881752	1.3751	0.915079	1.03205	1.22967	0.883774	1.02009	1.21362	0.864691	0.532587	0.610115	0.804074	0.907172	0.770766	0.7138	0.657147	0.764143	1.1461	0.965245	0.941396	1.18809
0.00914495	1.64242	1.45821	1.36003	2.14692	1.37248	3.59232	2.38065	1.8439	2.65377	1.79778	1.46764	2.91596	1.46286	0.811523	2.01229	1.12047	1.89891	1.50891	1.24153	2.48668	1.68524	2.29058	1.09523	1.73289	1.5038	1.94554	1.89501	1.66133	2.18348	1.04846	1.84189	1.30884	1.79936	1.50223	1.89706	1.65013	1.35107	1.26241	1.47823	1.99811	2.07742	2.88267	1.89811	1.99368	1.09554	2.19775	1.67209	2.71552	1.18039
0.00914495	0.64232	0.433994	0.939227	0.558782	0.635104	1.3506	0.629303	1.05377	1.11652	0.903672	0.806171	1.06831	0.8729	1.23125	1.5037	1.76845	1.24705	1.10455	0.884536	1.16607	1.43256	0.726585	0.548499	0.731023	1.34794	0.967977	0.97781	0.929345	1.21537	1.08283	1.06291	0.944404	0.979825	0.903358	0.67994	1.30738	1.22261	0.856961	1.1561	0.912981	0.922364	0.479838	1.01231	0.825173	0.935266	1.29449	1.06799	1.3858	1.07384
0.00914495	0.318325	0.543646	0.965576	1.31656	0.468425	0.642985	1.08135	1.00624	0.650118	0.646667	0.945319	1.0334	0.875686	0.680667	0.672527	1.10831	0.890644	0.901438	0.677514	0.92597	0.884596	1.16465	0.97697	0.568332	0.799014	1.2799	0.354628	0.906364	0.837488	1.07865	0.873126	1.06404	0.924176	1.21467	0.735708	0.946694	0.911334	0.747908	0.759796	0.673789	0.795558	1.03997	0.64318	0.658288	1.01609	1.07831	0.877955	0.624427	0.840813
[truncated: 437 more columns]

## Sheet: mfi
pert_dose	22RV1_PROSTATE	2313287_STOMACH	253J_URINARY_TRACT	253JBV_URINARY_TRACT	42MGBA_CENTRAL_NERVOUS_SYSTEM	5637_URINARY_TRACT	639V_URINARY_TRACT	647V_URINARY_TRACT	769P_KIDNEY	786O_KIDNEY	8305C_THYROID	8505C_THYROID	8MGBA_CENTRAL_NERVOUS_SYSTEM	A101D_SKIN	A172_CENTRAL_NERVOUS_SYSTEM	A204_SOFT_TISSUE	A2058_SKIN	A2780_OVARY	A375_SKIN	A549_LUNG	A673_BONE	A704_KIDNEY	ABC1_LUNG	ACCMESO1_PLEURA	ACHN_KIDNEY	AGS_STOMACH	AN3CA_ENDOMETRIUM	ASPC1_PANCREAS	BC3C_URINARY_TRACT	BCPAP_THYROID	BECKER_CENTRAL_NERVOUS_SYSTEM	BEN_LUNG	BFTC905_URINARY_TRACT	BFTC909_KIDNEY	BHT101_THYROID	BICR16_UPPER_AERODIGESTIVE_TRACT	BICR31_UPPER_AERODIGESTIVE_TRACT	BICR56_UPPER_AERODIGESTIVE_TRACT	BICR6_UPPER_AERODIGESTIVE_TRACT	BT474_BREAST	BT549_BREAST	BXPC3_PANCREAS	CADOES1_BONE	CAKI1_KIDNEY	CAL120_BREAST	CAL12T_LUNG	CAL27_UPPER_AERODIGESTIVE_TRACT	CAL29_URINARY_TRACT	CAL51_BREAST
20	426	160.5	808	219	1008	607	606	2906	486	1148.5	142.5	1131.5	3644.5	698.5	1315	294	1665	1894.5	1837.5	519.5	160	347	928	204	1228	937	410.5	2410.5	1547	886	589	289	395.5	1272.5	1155.5	131	234.5	165	158	153	197	446.5	1046	817	3195.5	315.5	1485	1566	610
20	296	122	445.5	958.5	1785	132	140	5687	248	164.5	376	292	325	1691	1244	192	2118.5	2204	150	847.5	351	562	462	705	1213	6652	131	3930	1732.5	442	1979	1406	817	1442	1278	152.5	602.5	133	378	109	153	125	2510	121.5	927	391	1962	443	96
20	825	923.5	2742.5	586	1228.5	1325.5	1146	7916	650	555	4182.5	871	1410	1752.5	1082	291	8986	9718.5	3279	2685	252	4953	538.5	775	2913	6324.5	172	8223	1478.5	494	4534	2306	2516	3664.5	7064	883	3471.5	437	1756.5	1162	771.5	166	1442	2640	3878	804	3448	1742.5	1727.5
2.22222	1484.5	883	17037	616	277	6745	1080.5	2627	937	781.5	868.5	9823	275.5	16291	39020	4081	827	2110	8936	40629	155	416.5	871	294.5	779	2705	253	7737.5	35297	429	1885	829.5	2821.5	481	1928	303	421.5	180	388	160	188	177	27829	1796	2565	293	1741.5	1573	1005
2.22222	2378	170.5	23737.5	3534.5	447	969.5	886	2971.5	727.5	456	178	7756	929	14635	35795	2353	2359	1036	18277	33887	306.5	501.5	463	281	1040	2554	339.5	8802	23668.5	283	1967	1106	703	471.5	5528	201.5	2341	179	356	178	318	1373.5	12920	2447	1796	905.5	2189.5	537.5	844
2.22222	4373	336	30876.5	10660	602	448	1500.5	5742.5	2204	249	163	17358.5	678	18494	39692	5047	4878.5	3084	18551	42304.5	272	6228	272	373	1468.5	3809	555	1195	33035	341	1773	1853.5	1248.5	3034	7201	384	8942	458.5	1501.5	140.5	821	194	22152	2039.5	2207	674	933	161	128.5
6.66667	663.5	1654	1397	5673	355	139	1543	3569	450	614	2136	839.5	4010	2353	2515.5	1135	3944	4495	1705	1455	307	2228	408	559	1027.5	3440	883	5251	1121.5	993.5	2436	969	1547	1739	2925.5	832	597	314	548	160	391	144.5	173	4440	5813	879	2797.5	681.5	4003
6.66667	230	970	2493	1189.5	524	248	991.5	7392.5	671	982.5	2598	1926.5	1347	1172	2277	665.5	2659	7948	1259	3237	431	3262	237	414	1818	7303	1086	5577	3143	650	6752	611	2024	1063	3683	2675.5	3123	392	526.5	193.5	458	227	1232	4780.5	1529.5	3272	7873	1395	952
6.66667	3715	1505.5	4692	4054.5	2114.5	816	2980	13117	914	1116	4112	2207.5	1183	6801	2042	791.5	12123	17142	7540.5	4724	385	4913	959	746	1305.5	12300.5	157	9366.5	841	1249	4794	1747	2282	9910	2930	588	4896	2460.5	143.5	141	643.5	160	1408	4582	10662	4994	2642	2350.5	3034
0.740741	4168	5039	36561	22876.5	264	11687	422	26174	2993.5	16085	14448	19668	476.5	17513	24520	5091	13312.5	23187	16092	31483	3340	3505	501	1922	6261	28414.5	360	30368	38285	898	29162	5768.5	4486	6451.5	28311	2789	12670.5	2465	15595.5	299.5	562.5	1794	10772	26749	4681	721	39066	4544	7965.5
0.740741	2757	995	26921	10766.5	349	11022	356	41405	1127	9929	11911	19358	462.5	23519	23404	3027	1751	23289	24071	28462	5886	2122	649	1396	4332	31657	784.5	38657.5	30634.5	253	25829.5	11001	16610.5	9218	16231	8969	6381.5	4502.5	3335	257	292.5	2801	7618.5	24071	5788	540	30025	3601.5	14352
0.740741	3007.5	4026.5	25946.5	15197	396.5	15357.5	385	37783	4995	6059	11997	20175	573.5	18142	23038.5	8858.5	5107.5	26741.5	19277.5	28650	6799	4565	633	6980	6347	33807.5	390	29036	36511	298.5	33069	19357	7961	1469.5	29786	5312	15822	737	14567.5	322	440	1342	10534.5	24844	7328.5	2032	30660.5	9727	5708.5
0.246914	1586	3683	10557	5895	3915.5	4629	2034	22842	2559.5	8765.5	12382	7952.5	3556	8961	6562	1679.5	16231	15485	5955	13535	2718	3521	1734	1797	13890	14241.5	288.5	13909.5	11500	3708	16521.5	8575	8391.5	12376	13695	3537	14843	3015.5	8385	1216	4469	817	6450.5	15105	9925	10973.5	12780	7620	7208
0.246914	459	3466	7167.5	5728	1110	2339.5	583	10058.5	1744	2420.5	9939	3452	1643.5	7190	2557	1909	10562	6114.5	5866	7667	987	7405	522	1135	6435	9701	532	9365.5	6948	2811	8864	7423	2619.5	6307	7386.5	2137.5	9010.5	1060	3093	407	667	592	5958	5652	4926.5	4477	9922	2142.5	2515
0.246914	3442	5625	18267	7841.5	1949	9514.5	3636.5	29650	2840	8056.5	22572	10186	14004	13909	12619	1516.5	15960	17858	6185.5	18835	3317	11395	2462	3493	18267	20948	533	16004	27241.5	7084	21629.5	15910.5	16097	16222	28025	4824	22675	1916.5	11236	2770	3347	1427	9098	21607	15021	15210.5	28582	15239	9327
0.0274348	1788	5522	10111	6257	3477	5245	4037.5	15945	2148	4544	12836.5	5010	9671	9723	8550	1074	15070	14153	6309	10305.5	2491	8995	4054.5	3451	9751	12514	1798	13633	12184	3219	13948	13881	5277	10590	13459.5	8528	11804.5	2565	4659	725.5	3473	796	3356.5	12066	11254	10711.5	16909.5	10694	9233
0.0274348	1530.5	6119	13481	9178	3599	2885	10430	22622	3453	4782	25358	7401	15463	13069	5441	2949	17242.5	15697	7961.5	10773	2169.5	10666	4305	2446	15207.5	21473	612	24725.5	13241	2578	18875	15789.5	3960.5	14726	25772	6407	11133.5	1830.5	5856.5	1009.5	3521.5	902	6311	13641.5	14265.5	10533.5	22909.5	7005	9998.5
0.0274348	3929.5	5018	23833.5	12213.5	8239	5355	18494	36488	5793	11397	26684.5	10629	17278.5	16449	13230.5	2183.5	20573	22220.5	9209.5	22016	5137.5	16108	3522	1487	24719	21697.5	2491	22254	19039.5	5174.5	19607	17528.5	15766	16994.5	16926.5	5271	21948	2055	14116.5	1411	11108.5	1541	10048.5	26412	16074.5	13674	25469	10252	12686
0.0823045	3288	12584	20963	14718	10582	5749	11648	30196	5590	10134	20330.5	15452	10728	14332	6547	2733	26047.5	19883.5	13638.5	17298	6613	8925	6783	5204	17866	29632.5	580	24451	22314	5321	19429	13740	16708	21877	23807	11253	20282.5	5247	12285	3081	9437.5	1124	13967	15010	21460.5	11958	29793.5	13215	14465.5
0.0823045	5354.5	4200	17851.5	15946.5	5825.5	3405	4245	34692	5095	6349	18323	10949	15203.5	10570	13173	2109.5	21726	17093.5	7860	20047	3756.5	11593	2629	2993	20576	24898	660.5	29542	25519	8217	17748	28462	13439	18093	29289	6550.5	23404	3300	13091	1906	3089	645	11461	21197	18645	11668	31289	16599	19644.5
0.0823045	2915	9497	17494	9110.5	12394.5	5259	10861	35966	4819	6841	29377	10751	10658	13391	10217	2662	31569.5	28672.5	10685	16347	4817	16148	11544.5	3513	21743	35681.5	1010	27014	19584.5	13287.5	21198	16744.5	21618	15391.5	28105	9867	20187	1863	6886	1413	5074.5	910	7636	17256	14330	16517	29491	14688.5	16082
0.00914495	1368	3691.5	7794	9414	2658	6539	10487.5	15712	3504	4834	8385	9279	6468.5	4060	6276	960	14836	10080	4442	14663	2210.5	8996	2059.5	1390	8334	17227	1317	11074	12339	2497	13189	6497	6219	7818	12221	3687.5	8120	1274	4772.5	992	3364	997.5	5974.5	14685	6872	10167.5	14109	9746	4807
0.00914495	1880	3782	17059	7427	4463	6521	8557.5	36715	5476	8186.5	20645	9508	14026.5	17863	15153.5	4432	32473.5	25852.5	10208	20070	5798	11476	3948	2326	23611	30508	2978	24094	22116	8467	24461	18219.5	12273	15639	16702.5	9964	26071	2804	13960	1488	5191.5	458.5	9720	19932	17794	16174	29139.5	15761.5	13914
0.00914495	951	5119	19130	19653	3988	4453	16256	36375	3662.5	6019	24469.5	13706	14796	12435	8084	3951.5	26241.5	24878	9353	20834.5	5633.5	17665	6691	1872	14338.5	39078	1098	23379	19119	10713	20789	17744	16699.5	21743	20834	7911	21868	2689	8814	1217	4574	1262	7072	17767	19585	15972.5	27570.5	10014	11698
[truncated: 438 more columns]
