# Supplementary material for: Highly specific intracellular ubiquitination of a small molecule
Source: Nat Chem Biol. 2025 Aug 21;22(4):663–71. doi: 10.1038/s41589-025-02011-1 (PMC13038411; doi:10.1038/s41589-025-02011-1)
Supplement: Supplementary file 5 — Summary of TMT proteomics in Yamato cells. [file 41589_2025_2011_MOESM5_ESM.xlsx]

## Sheet: TMT proteomics in Yamato cells
Protein Id	Approved symbol	Description	Group ID	Number of peptides	DMSO_1	DMSO_2	DMSO_3	MG132_1	MG132_2	MG132_3	BRD1732_1	BRD1732_2	BRD1732_3	BRD1732_1um
sp|P38936|CDN1A_HUMAN	CDKN1A	Cyclin-dependent kinase inhibitor 1 OS=Homo sapiens GN=CDKN1A PE=1 SV=3	4365	3	1.66289	1.86084	1.50798	4.49606	5.30806	3.68381	29.834	24.4748	25.0901	2.08134
sp|P55042|RAD_HUMAN	RRAD	GTP-binding protein RAD OS=Homo sapiens GN=RRAD PE=1 SV=2	5769	1	1.19597	1.45583	1.48129	3.52573	5.32036	5.12274	27.6595	26.5351	24.8978	2.80578
sp|O95863|SNAI1_HUMAN	SNAI1	Zinc finger protein SNAI1 OS=Homo sapiens GN=SNAI1 PE=1 SV=2	6159	3	0.381192	0.363327	0.643926	4.59789	5.48293	4.79909	25.6597	25.3657	31.2645	1.4417
sp|Q9BUV0-2|CA063_HUMAN	RSRP1	Isoform 2 of UPF0471 protein C1orf63 OS=Homo sapiens GN=C1orf63	2457	1	0.623243	0	1.10133	4.53369	5.56658	4.72555	32.3134	18.5535	29.1491	3.43355
sp|P05121|PAI1_HUMAN	SERPINE1	Plasminogen activator inhibitor 1 OS=Homo sapiens GN=SERPINE1 PE=1 SV=1	6271	2	1.46337	1.46	1.75462	3.67064	5.46415	5.44383	24.381	23.554	30.6203	2.18817
sp|Q96QD9|UIF_HUMAN	FYTTD1	UAP56-interacting factor OS=Homo sapiens GN=FYTTD1 PE=1 SV=3	3445	15	4.0627	3.80859	4.26219	3.89516	4.51616	4.52333	21.9066	22.9567	24.46	5.60854
sp|P41002|CCNF_HUMAN	CCNF	Cyclin-F OS=Homo sapiens GN=CCNF PE=1 SV=2	3322	1	6.17422	5.95232	6.07731	3.9653	4.12881	4.93523	20.2858	18.1202	23.0508	7.31007
sp|Q9HCJ5|ZSWM6_HUMAN	ZSWIM6	Zinc finger SWIM domain-containing protein 6 OS=Homo sapiens GN=ZSWIM6 PE=2 SV=2	3816	4	2.05889	1.9167	2.17255	5.31826	5.59511	5.85787	25.8424	22.412	25.2108	3.61542
sp|O95235|KI20A_HUMAN	KIF20A	Kinesin-like protein KIF20A OS=Homo sapiens GN=KIF20A PE=1 SV=1	4486	35	7.0657	7.32051	7.12372	4.14639	4.40458	4.48236	17.7373	18.5525	19.1136	10.0533
sp|Q03405-3|UPAR_HUMAN	PLAUR	Isoform 3 of Urokinase plasminogen activator surface receptor OS=Homo sapiens GN=PLAUR	6942	3	1.32286	1.48766	1.44834	5.81679	5.72293	7.36573	24.4474	26.7081	21.2495	4.43072
sp|P25940|CO5A3_HUMAN	COL5A3	Collagen alpha-3(V) chain OS=Homo sapiens GN=COL5A3 PE=1 SV=3	2460	5	6.14786	8.03882	6.71368	4.35471	4.68053	5.07301	16.504	18.4925	18.9412	11.0537
sp|Q969X6|CIR1A_HUMAN	UTP4	Cirhin OS=Homo sapiens GN=CIRH1A PE=1 SV=1	3396	26	4.77265	4.58817	4.74411	5.1679	5.59066	5.63723	20.9527	19.5419	20.4071	8.59763
sp|P41182|BCL6_HUMAN	BCL6	B-cell lymphoma 6 protein OS=Homo sapiens GN=BCL6 PE=1 SV=1	6060	3	2.01497	2.44656	2.13068	6.18127	6.48855	6.32127	22.9792	23.3893	24.1648	3.88344
sp|Q8NI36|WDR36_HUMAN	WDR36	WD repeat-containing protein 36 OS=Homo sapiens GN=WDR36 PE=1 SV=1	2445	38	5.00765	4.61657	4.67336	5.08641	5.5106	5.6726	19.4768	18.8522	21.5294	9.57443
sp|O43791|SPOP_HUMAN	SPOP	Speckle-type POZ protein OS=Homo sapiens GN=SPOP PE=1 SV=1	4567	7	3.23321	3.03175	3.20896	5.62988	6.1418	6.3814	22.6894	20.5311	23.1565	5.99605
sp|Q9UK99-2|FBX3_HUMAN	FBXO3	Isoform 2 of F-box only protein 3 OS=Homo sapiens GN=FBXO3	4872	8	7.47926	7.90265	7.53188	4.62341	4.87457	5.35566	17.7352	17.9948	18.4902	8.01238
sp|Q86YD1|PTOV1_HUMAN	PTOV1	Prostate tumor-overexpressed gene 1 protein OS=Homo sapiens GN=PTOV1 PE=1 SV=1	514	6	3.50877	3.77903	3.57951	5.93474	7.35494	5.7598	23.8621	20.5033	22.5426	3.17523
sp|Q9Y2L8|ZKSC5_HUMAN	ZKSCAN5	Zinc finger protein with KRAB and SCAN domains 5 OS=Homo sapiens GN=ZKSCAN5 PE=1 SV=1	1626	1	3.85121	5.27976	5.47744	3.67178	6.50485	7.44394	19.2879	21.405	21.114	5.96417
sp|P01100|FOS_HUMAN	FOS	Proto-oncogene c-Fos OS=Homo sapiens GN=FOS PE=1 SV=1	2955	7	0.60392	0.721035	0.768369	6.78706	7.64675	7.13202	26.8786	22.7073	25.0305	1.72449
sp|O75953|DNJB5_HUMAN	DNAJB5	DnaJ homolog subfamily B member 5 OS=Homo sapiens GN=DNAJB5 PE=2 SV=1	5369	10	2.54595	2.23553	2.44841	6.38536	7.13007	6.5959	23.4743	22.3808	23.7068	3.09685
sp|A6NMB1|SIG16_HUMAN	SIGLEC16	Sialic acid-binding Ig-like lectin 16 OS=Homo sapiens GN=SIGLEC16 PE=2 SV=3	6089	1	17.796	12.9275	23.1833	0.921075	5.24797	2.53022	11.2567	7.73483	10.6676	7.73475
sp|O15534|PER1_HUMAN	PER1	Period circadian protein homolog 1 OS=Homo sapiens GN=PER1 PE=1 SV=2	3812	11	4.43627	4.27596	4.24853	5.67736	6.38843	6.36914	21.1108	20.6503	20.6516	6.19158
sp|Q15061|WDR43_HUMAN	WDR43	WD repeat-containing protein 43 OS=Homo sapiens GN=WDR43 PE=1 SV=3	4669	34	5.08665	5.19481	5.19631	5.40639	5.75075	6.13091	18.7011	18.615	20.2815	9.63658
sp|Q8NI77|KI18A_HUMAN	KIF18A	Kinesin-like protein KIF18A OS=Homo sapiens GN=KIF18A PE=1 SV=2	356	4	5.75558	6.04865	5.84942	5.19362	5.70688	5.99244	17.4392	17.8217	20.3903	9.80224
sp|P53539|FOSB_HUMAN	FOSB	Protein fosB OS=Homo sapiens GN=FOSB PE=1 SV=1	1299	5	3.65764	3.00667	3.33546	7.25024	6.9083	6.136	24.4737	19.536	21.1819	4.51413
sp|Q6PID8|KLD10_HUMAN	KLHDC10	Kelch domain-containing protein 10 OS=Homo sapiens GN=KLHDC10 PE=2 SV=1	6276	7	5.32794	5.35326	5.15283	5.69662	6.074	6.64536	18.8276	19.3252	20.3628	7.23449
sp|Q96HE9|PRR11_HUMAN	PRR11	Proline-rich protein 11 OS=Homo sapiens GN=PRR11 PE=1 SV=1	2594	6	9.28451	10.394	9.19477	4.37326	4.76965	4.91414	13.9937	14.4071	16.017	12.6519
sp|Q8IZT6|ASPM_HUMAN	ASPM	Abnormal spindle-like microcephaly-associated protein OS=Homo sapiens GN=ASPM PE=1 SV=2	67	39	5.86599	5.76749	5.75838	5.68154	6.15277	6.05715	18.1311	18.2377	20.1496	8.19828
sp|Q9H9Y2|RPF1_HUMAN	RPF1	Ribosome production factor 1 OS=Homo sapiens GN=RPF1 PE=1 SV=2	40	12	2.22958	2.11592	2.37784	6.68102	7.42512	7.66282	22.424	21.1193	24.713	3.25148
sp|Q9BXS6-3|NUSAP_HUMAN	NUSAP1	Isoform 3 of Nucleolar and spindle-associated protein 1 OS=Homo sapiens GN=NUSAP1	3280	29	2.81114	3.02907	3.25452	6.40923	6.81899	7.53549	20.7476	21.2805	22.9866	5.12679
sp|Q8IWA0|WDR75_HUMAN	WDR75	WD repeat-containing protein 75 OS=Homo sapiens GN=WDR75 PE=1 SV=1	258	28	6.21981	5.8917	5.84575	5.37451	6.27969	5.77594	17.2311	17.8592	19.0818	10.4406
sp|Q562F6-2|SGOL2_HUMAN	SGO2	Isoform 2 of Shugoshin-like 2 OS=Homo sapiens GN=SGOL2	2283	24	5.23307	4.91027	5.31408	6.00269	6.4979	6.33059	19.7498	18.2423	20.2162	7.50302
sp|O96020|CCNE2_HUMAN	CCNE2	G1/S-specific cyclin-E2 OS=Homo sapiens GN=CCNE2 PE=1 SV=1	5696	8	2.2836	2.33135	2.29626	6.97102	7.58668	7.33852	23.6735	20.6353	23.1951	3.68873
sp|Q6P4F7|RHGBA_HUMAN	ARHGAP11A	Rho GTPase-activating protein 11A OS=Homo sapiens GN=ARHGAP11A PE=1 SV=2	4251	17	4.40581	4.47549	4.72597	6.41154	6.50194	6.885	19.5755	18.8765	21.4212	6.72113
sp|Q69YH5|CDCA2_HUMAN	CDCA2	Cell division cycle-associated protein 2 OS=Homo sapiens GN=CDCA2 PE=1 SV=2	748	22	5.84785	6.25046	5.84019	5.63764	5.88047	5.92913	17.0846	17.3506	18.2945	11.8845
sp|Q8TED0|UTP15_HUMAN	UTP15	U3 small nucleolar RNA-associated protein 15 homolog OS=Homo sapiens GN=UTP15 PE=1 SV=3	3596	30	5.34546	5.19684	5.49553	5.84788	6.53923	6.36234	17.6747	18.2125	19.8224	9.50309
sp|P30530-2|UFO_HUMAN	AXL	Isoform Short of Tyrosine-protein kinase receptor UFO OS=Homo sapiens GN=AXL	6962	8	9.93186	9.91492	9.98076	5.0342	5.37744	4.79857	14.9207	13.7736	16.3604	9.90753
sp|Q9H583|HEAT1_HUMAN	HEATR1	HEAT repeat-containing protein 1 OS=Homo sapiens GN=HEATR1 PE=1 SV=3	2324	96	7.26143	7.12509	7.25993	5.46511	5.72014	5.78842	15.7775	16.8538	17.6296	11.1189
sp|Q15269|PWP2_HUMAN	PWP2	Periodic tryptophan protein 2 homolog OS=Homo sapiens GN=PWP2 PE=1 SV=2	981	31	5.40664	5.30124	5.40327	5.94072	6.26231	6.5763	17.2984	18.0503	20.2168	9.54404
sp|Q7Z628-2|ARHG8_HUMAN	NET1	Isoform 2 of Neuroepithelial cell-transforming gene 1 protein OS=Homo sapiens GN=NET1	4010	3	5.04779	6.39961	4.97412	6.02273	6.17554	7.2695	17.4777	20.8197	19.1893	6.62407
tr|B0UZZ8|B0UZZ8_HUMAN	WDR46	Uncharacterized protein OS=Homo sapiens GN=WDR46 PE=2 SV=1	2263	25	3.29313	2.99289	3.10393	7.15184	7.34427	7.34706	22.1142	20.0534	21.9019	4.69731
sp|Q92750-2|TAF4B_HUMAN	TAF4B	Isoform 2 of Transcription initiation factor TFIID subunit 4B OS=Homo sapiens GN=TAF4B	4322	1	6.43166	7.76678	6.4378	5.58161	5.737	6.61758	16.5414	17.094	18.9248	8.86735
sp|Q9UNX4|WDR3_HUMAN	WDR3	WD repeat-containing protein 3 OS=Homo sapiens GN=WDR3 PE=1 SV=1	366	47	6.81381	6.65618	6.55954	5.78963	6.14691	6.06243	16.9191	17.041	18.1911	9.82022
sp|Q13823|NOG2_HUMAN	GNL2	Nucleolar GTP-binding protein 2 OS=Homo sapiens GN=GNL2 PE=1 SV=1	3849	37	5.94343	5.65818	5.96084	6.13554	6.30321	6.48681	17.9218	17.7251	18.5827	9.28238
sp|P10074|ZBT48_HUMAN	ZBTB48	Zinc finger and BTB domain-containing protein 48 OS=Homo sapiens GN=ZBTB48 PE=1 SV=2	5917	2	5.72851	6.48864	6.86303	5.64574	5.98092	6.92708	15.6341	18.8243	18.5821	9.32559
sp|Q8NG31-2|CASC5_HUMAN	KNL1	Isoform 2 of Protein CASC5 OS=Homo sapiens GN=CASC5	941	60	7.60146	7.61165	7.56154	5.76154	5.81249	5.81341	16.5791	16.3442	16.6715	10.2432
sp|O15240|VGF_HUMAN	VGF	Neurosecretory protein VGF OS=Homo sapiens GN=VGF PE=1 SV=2	3362	14	12.215	11.9465	12.0085	4.15622	4.4364	4.16914	11.6751	11.8367	12.7461	14.8104
sp|Q96GD4|AURKB_HUMAN	AURKB	Serine/threonine-protein kinase 12 OS=Homo sapiens GN=AURKB PE=1 SV=3	4754	23	7.33711	6.78773	7.00489	5.76841	5.91492	6.06903	15.9224	15.9566	18.2026	11.0363
sp|Q9BWT1-2|CDCA7_HUMAN	CDCA7	Isoform 2 of Cell division cycle-associated protein 7 OS=Homo sapiens GN=CDCA7	1622	2	12.0465	13.0147	13.0755	4.2678	3.28696	4.02334	9.08018	11.1464	12.3158	17.7428
sp|O75618-2|DEDD_HUMAN	DEDD	Isoform 2 of Death effector domain-containing protein OS=Homo sapiens GN=DEDD	4566	4	2.81678	3.41487	3.13904	7.25163	7.71617	7.85347	18.761	21.2056	23.3029	4.53848
sp|Q16763|UBE2S_HUMAN	UBE2S	Ubiquitin-conjugating enzyme E2 S OS=Homo sapiens GN=UBE2S PE=1 SV=2	2286	20	4.56767	4.60578	4.8126	6.5627	6.71034	7.13003	19.2502	19.3413	17.4724	9.54702
sp|Q96DY7|MTBP_HUMAN	MTBP	Mdm2-binding protein OS=Homo sapiens GN=MTBP PE=1 SV=1	4633	11	6.98419	6.78638	6.8484	6.04151	6.34406	6.27851	16.2832	15.8619	19.0792	9.4927
sp|Q12788|TBL3_HUMAN	TBL3	Transducin beta-like protein 3 OS=Homo sapiens GN=TBL3 PE=1 SV=2	384	39	7.64537	7.75993	7.28061	5.80603	5.81805	5.8961	15.2162	15.4067	17.3135	11.8575
sp|Q66K64|DCA15_HUMAN	DCAF15	DDB1- and CUL4-associated factor 15 OS=Homo sapiens GN=DCAF15 PE=1 SV=1	1992	12	4.3385	4.80728	4.56972	6.88278	7.07549	7.55238	18.4447	19.7812	20.5352	6.01275
sp|P53814-5|SMTN_HUMAN	SMTN	Isoform B2 of Smoothelin OS=Homo sapiens GN=SMTN	141	24	5.89829	6.38596	6.20404	6.00895	6.50882	6.57614	17.0418	17.466	17.645	10.265
sp|Q9H7B2|RPF2_HUMAN	RPF2	Ribosome production factor 2 homolog OS=Homo sapiens GN=RPF2 PE=1 SV=2	6638	14	6.35242	6.55221	6.19534	6.15286	6.21107	6.55625	15.9055	16.8322	18.789	10.4532
sp|Q8NCD3-2|HJURP_HUMAN	HJURP	Isoform 2 of Holliday junction recognition protein OS=Homo sapiens GN=HJURP	1563	9	7.97038	8.02912	8.45614	5.69249	5.97073	6.03827	15.6402	15.5208	16.9453	9.73654
sp|Q9Y2P8|RCL1_HUMAN	RCL1	RNA 3'-terminal phosphate cyclase-like protein OS=Homo sapiens GN=RCL1 PE=1 SV=3	3376	19	4.87277	4.94097	5.00762	6.47809	7.21703	7.18967	17.9935	18.4863	20.1064	7.70767
sp|Q9Y4C1|KDM3A_HUMAN	KDM3A	Lysine-specific demethylase 3A OS=Homo sapiens GN=KDM3A PE=1 SV=4	1832	22	5.39281	5.23498	5.43843	6.62357	6.6316	7.10542	18.2256	18.3243	18.5726	8.45073
sp|P22736|NR4A1_HUMAN	NR4A1	Nuclear receptor subfamily 4 group A member 1 OS=Homo sapiens GN=NR4A1 PE=1 SV=1	3246	6	1.0918	1.24241	1.48661	7.85143	8.77769	8.83061	22.0996	21.5571	24.0377	3.02505
sp|Q56NI9|ESCO2_HUMAN	ESCO2	N-acetyltransferase ESCO2 OS=Homo sapiens GN=ESCO2 PE=1 SV=1	3726	11	4.53028	4.71339	4.44769	7.02777	7.06992	7.53575	18.672	18.8176	19.6592	7.52644
sp|Q9H0U9|TSYL1_HUMAN	TSPYL1	Testis-specific Y-encoded-like protein 1 OS=Homo sapiens GN=TSPYL1 PE=1 SV=3	1615	21	2.48433	2.61755	2.77566	7.58588	8.00847	8.33273	20.5262	20.5063	21.8427	5.32014
sp|P54652|HSP72_HUMAN	HSPA2	Heat shock-related 70 kDa protein 2 OS=Homo sapiens GN=HSPA2 PE=1 SV=1	58	14	6.72716	6.10502	6.86546	6.45026	7.07239	6.72812	17.8512	17.2694	17.942	6.98903
sp|Q9H8H0|NOL11_HUMAN	NOL11	Nucleolar protein 11 OS=Homo sapiens GN=NOL11 PE=1 SV=1	1369	49	4.91672	4.70258	4.93904	6.82268	7.28485	7.17221	18.4057	17.9839	19.1791	8.59324
sp|Q13206|DDX10_HUMAN	DDX10	Probable ATP-dependent RNA helicase DDX10 OS=Homo sapiens GN=DDX10 PE=1 SV=2	674	31	7.41275	7.50421	7.51182	5.95104	5.93596	6.384	15.1833	15.5808	16.7754	11.7608
sp|Q6ZMT4-2|KDM7_HUMAN	KDM7A	Isoform 2 of Lysine-specific demethylase 7 OS=Homo sapiens GN=JHDM1D	7012	1	3.43934	3.47663	3.64804	7.45949	8.12815	7.798	18.1592	19.8056	22.4679	5.61773
sp|Q9NQS7-2|INCE_HUMAN	INCENP	Isoform 2 of Inner centromere protein OS=Homo sapiens GN=INCENP	4940	34	5.3171	5.36881	5.61778	6.65229	7.09533	7.39881	17.5205	17.7448	18.9257	8.35879
sp|P55199|ELL_HUMAN	ELL	RNA polymerase II elongation factor ELL OS=Homo sapiens GN=ELL PE=1 SV=1	3457	17	5.23397	5.61853	5.36001	6.89277	6.6324	7.56943	17.4352	17.4753	18.8782	8.90431
sp|Q9GZR7|DDX24_HUMAN	DDX24	ATP-dependent RNA helicase DDX24 OS=Homo sapiens GN=DDX24 PE=1 SV=1	1078	62	4.73137	4.56074	4.84931	6.84764	7.5793	7.55002	17.2482	19.0468	19.5595	8.02708
sp|Q14207|NPAT_HUMAN	NPAT	Protein NPAT OS=Homo sapiens GN=NPAT PE=1 SV=3	5543	11	5.51209	5.78506	5.8847	6.79659	6.60038	7.51354	16.4486	17.5601	19.0209	8.8781
sp|Q14814-4|MEF2D_HUMAN	MEF2D	Isoform MEF2DA0 of Myocyte-specific enhancer factor 2D OS=Homo sapiens GN=MEF2D	3224	8	4.6989	5.39061	5.24332	6.71636	7.32704	7.94245	17.9575	18.8531	18.9319	6.93879
sp|Q14692|BMS1_HUMAN	BMS1	Ribosome biogenesis protein BMS1 homolog OS=Homo sapiens GN=BMS1 PE=1 SV=1	174	45	4.63889	4.43184	4.66656	7.03531	7.38308	7.74481	18.4487	17.7636	19.7228	8.16435
sp|Q92966|SNPC3_HUMAN	SNAPC3	snRNA-activating protein complex subunit 3 OS=Homo sapiens GN=SNAPC3 PE=1 SV=1	1542	3	4.51273	3.9308	4.26014	7.26391	8.30121	7.71552	19.9369	17.8992	20.8442	5.33534
sp|O43683|BUB1_HUMAN	BUB1	Mitotic checkpoint serine/threonine-protein kinase BUB1 OS=Homo sapiens GN=BUB1 PE=1 SV=1	2909	21	6.80539	6.32004	6.52834	6.82022	7.16702	6.8452	18.1919	16.7239	17.4619	7.13614
sp|P41229-2|KDM5C_HUMAN	KDM5C	Isoform 2 of Lysine-specific demethylase 5C OS=Homo sapiens GN=KDM5C	1072	28	7.2794	7.27799	7.25334	6.23821	7.10791	6.796	16.4532	15.9035	17.5176	8.17287
sp|Q8TF20-2|ZN721_HUMAN	ZNF721	Isoform 2 of Zinc finger protein 721 OS=Homo sapiens GN=ZNF721	6378	4	2.87354	3.48223	3.00597	7.67882	8.80364	8.00314	19.0978	18.4595	23.0396	5.5558
sp|Q6PL18|ATAD2_HUMAN	ATAD2	ATPase family AAA domain-containing protein 2 OS=Homo sapiens GN=ATAD2 PE=1 SV=1	1148	50	2.84136	2.08249	2.77552	8.24012	8.35249	8.65537	21.533	19.2252	21.4465	4.84787
sp|Q9BXY0|MAK16_HUMAN	MAK16	Protein MAK16 homolog OS=Homo sapiens GN=MAK16 PE=1 SV=2	2394	12	8.41733	7.73859	7.86606	5.88605	5.96486	6.2598	14.6056	14.0447	15.8466	13.3705
sp|Q14690|RRP5_HUMAN	PDCD11	Protein RRP5 homolog OS=Homo sapiens GN=PDCD11 PE=1 SV=3	787	74	7.79828	7.55375	7.8121	6.32458	6.41034	6.68317	15.0791	15.6964	16.7926	9.84974
sp|Q9BYG3|MK67I_HUMAN	NIFK	MKI67 FHA domain-interacting nucleolar phosphoprotein OS=Homo sapiens GN=MKI67IP PE=1 SV=1	4405	20	5.34422	5.29929	5.68948	7.18043	7.40177	7.54868	18.137	17.3992	18.6116	7.38827
sp|Q9UMY1|NOL7_HUMAN	NOL7	Nucleolar protein 7 OS=Homo sapiens GN=NOL7 PE=1 SV=2	694	13	3.61415	3.66367	3.89595	7.74841	7.91155	8.50971	18.6223	19.4798	20.7319	5.82254
sp|O95897|NOE2_HUMAN	OLFM2	Noelin-2 OS=Homo sapiens GN=OLFM2 PE=2 SV=2	6606	3	6.51316	7.15951	6.95842	5.49071	7.12812	6.97473	14.6728	16.4443	16.4425	12.2158
sp|Q8TF76|HASP_HUMAN	HASPIN	Serine/threonine-protein kinase haspin OS=Homo sapiens GN=GSG2 PE=1 SV=3	3183	2	6.90678	7.27647	7.07492	6.44792	6.44706	6.71832	15.8857	15.8974	15.7885	11.557
sp|Q9Y324|FCF1_HUMAN	FCF1	rRNA-processing protein FCF1 homolog OS=Homo sapiens GN=FCF1 PE=2 SV=1	4243	3	4.86705	4.48401	4.51644	6.98512	7.97047	8.45862	18.2212	18.6159	19.9316	5.9496
sp|O75626-2|PRDM1_HUMAN	PRDM1	Isoform 2 of PR domain zinc finger protein 1 OS=Homo sapiens GN=PRDM1	755	12	2.90496	2.84455	3.00977	8.97111	7.73721	8.47063	20.3075	19.5054	21.1053	5.14354
sp|P22087|FBRL_HUMAN	FBL	rRNA 2'-O-methyltransferase fibrillarin OS=Homo sapiens GN=FBL PE=1 SV=2	2821	37	7.19119	6.06297	6.98841	6.67818	6.71555	7.20853	16.608	16.0287	16.9097	9.60883
sp|Q9H0A0|NAT10_HUMAN	NAT10	N-acetyltransferase 10 OS=Homo sapiens GN=NAT10 PE=1 SV=2	1776	59	6.73495	6.21027	6.6777	6.41964	6.78918	7.20206	15.5879	16.0025	17.4676	10.9081
sp|O14965|STK6_HUMAN	AURKA	Serine/threonine-protein kinase 6 OS=Homo sapiens GN=AURKA PE=1 SV=2	4754	12	8.61055	8.73341	8.67395	6.12696	6.12989	6.27023	14.2696	15.1883	15.0159	10.9812
sp|P28799|GRN_HUMAN	GRN	Granulins OS=Homo sapiens GN=GRN PE=1 SV=2	3991	9	8.53839	8.71967	8.60153	5.8694	6.68971	6.20917	14.6391	14.3237	15.9439	10.4655
sp|Q9Y2D0|CAH5B_HUMAN	CA5B	Carbonic anhydrase 5B, mitochondrial OS=Homo sapiens GN=CA5B PE=1 SV=1	6537	1	5.51566	7.83959	4.3498	6.34491	8.15869	7.21025	16.0855	16.4801	19.2873	8.72825
sp|P46013-2|KI67_HUMAN	MKI67	Isoform Short of Antigen KI-67 OS=Homo sapiens GN=MKI67	1051	154	4.9708	5.25106	5.36932	7.08753	7.25784	7.49431	16.4685	16.7662	18.8612	10.4733
sp|O95071|UBR5_HUMAN	UBR5	E3 ubiquitin-protein ligase UBR5 OS=Homo sapiens GN=UBR5 PE=1 SV=2	608	96	7.03026	6.9659	7.03652	6.62039	6.72126	6.75209	15.6776	15.6746	16.4749	11.0465
sp|Q15050|RRS1_HUMAN	RRS1	Ribosome biogenesis regulatory protein homolog OS=Homo sapiens GN=RRS1 PE=1 SV=2	3797	16	6.40762	6.04581	6.53326	6.82807	6.88025	7.28177	15.8862	16.9713	17.0072	10.1585
sp|O75820-2|ZN189_HUMAN	ZNF189	Isoform 2 of Zinc finger protein 189 OS=Homo sapiens GN=ZNF189	5927	7	3.88327	4.16753	4.02768	7.39919	8.17099	8.44306	17.5671	18.1082	21.223	7.01
sp|Q15846|CLUL1_HUMAN	CLUL1	Clusterin-like protein 1 OS=Homo sapiens GN=CLUL1 PE=1 SV=1	2047	1	4.74145	4.95625	5.72186	6.47339	8.7183	8.34213	16.8988	16.2352	22.4556	5.45695
sp|Q14865|ARI5B_HUMAN	ARID5B	AT-rich interactive domain-containing protein 5B OS=Homo sapiens GN=ARID5B PE=1 SV=3	902	9	4.43308	4.09072	4.36963	7.6904	8.29189	7.9175	19.3217	17.5095	19.5565	6.8191
sp|O60512|B4GT3_HUMAN	B4GALT3	Beta-1,4-galactosyltransferase 3 OS=Homo sapiens GN=B4GALT3 PE=1 SV=2	5069	2	7.31406	7.96642	9.05239	6.85319	5.94083	7.18922	15.1006	15.2943	16.7319	8.55715
sp|Q86Y91-2|KI18B_HUMAN	KIF18B	Isoform 2 of Kinesin-like protein KIF18B OS=Homo sapiens GN=KIF18B	356	12	5.02012	5.78977	5.89822	7.13402	7.45199	8.10283	16.5598	17.3086	19.6033	7.13132
sp|P49761-1|CLK3_HUMAN	CLK3	Isoform 1 of Dual specificity protein kinase CLK3 OS=Homo sapiens GN=CLK3	5664	6	8.70135	7.95811	8.62398	5.97616	6.3553	6.72998	14.2405	14.2149	16.0866	11.1131
sp|Q8WTP8-2|AEN_HUMAN	AEN	Isoform 2 of Apoptosis-enhancing nuclease OS=Homo sapiens GN=AEN	3649	1	3.8364	4.27123	5.17449	6.66954	9.5089	8.67783	18.3133	17.1945	22.4286	3.92528
sp|Q7L622|G2E3_HUMAN	G2E3	G2/M phase-specific E3 ubiquitin-protein ligase OS=Homo sapiens GN=G2E3 PE=1 SV=1	2851	4	6.60133	6.36336	6.22293	6.91035	6.95853	7.35819	15.5682	16.0523	17.6951	10.2697
sp|Q7Z6M2|FBX33_HUMAN	FBXO33	F-box only protein 33 OS=Homo sapiens GN=FBXO33 PE=2 SV=1	5890	1	5.43788	6.16854	5.31735	7.33346	7.64931	8.14608	16.9077	17.6523	18.9288	6.45855
sp|Q9UHA3|RLP24_HUMAN	RSL24D1	Probable ribosome biogenesis protein RLP24 OS=Homo sapiens GN=RSL24D1 PE=1 SV=1	4240	5	4.75024	4.0373	4.58592	7.88926	8.77773	7.89288	20.9457	16.4824	19.3201	5.31846
sp|P78395|PRAME_HUMAN	PRAME	Melanoma antigen preferentially expressed in tumors OS=Homo sapiens GN=PRAME PE=1 SV=1	3286	13	4.74219	4.93316	5.28961	7.55627	8.18029	8.29176	17.9666	18.1907	19.3109	5.53851
sp|Q15345|LRC41_HUMAN	LRRC41	Leucine-rich repeat-containing protein 41 OS=Homo sapiens GN=LRRC41 PE=1 SV=3	3004	25	6.84757	7.00914	6.6995	6.55122	7.24461	6.97156	15.1819	15.6725	17.0668	10.7553
sp|Q96G21|IMP4_HUMAN	IMP4	U3 small nucleolar ribonucleoprotein protein IMP4 OS=Homo sapiens GN=IMP4 PE=1 SV=1	2845	15	6.9294	7.42938	6.83105	6.82776	6.34195	7.32037	14.3954	16.3303	16.2138	11.3806
sp|O75925|PIAS1_HUMAN	PIAS1	E3 SUMO-protein ligase PIAS1 OS=Homo sapiens GN=PIAS1 PE=1 SV=2	1718	10	7.79625	8.28181	7.35625	6.19626	6.83436	6.6461	14.1385	14.3412	16.5612	11.8481
sp|Q96DZ5|CLIP3_HUMAN	CLIP3	CAP-Gly domain-containing linker protein 3 OS=Homo sapiens GN=CLIP3 PE=1 SV=3	1697	2	1.75174	1.8332	1.91687	7.97145	9.39942	10.1553	19.2881	19.5686	23.9937	4.12159
sp|O76021|RL1D1_HUMAN	RSL1D1	Ribosomal L1 domain-containing protein 1 OS=Homo sapiens GN=RSL1D1 PE=1 SV=3	234	43	6.84733	6.47323	6.88996	6.97348	7.343	7.27731	15.7566	16.2747	17.0757	9.0887
sp|Q9BZE4|NOG1_HUMAN	GTPBP4	Nucleolar GTP-binding protein 1 OS=Homo sapiens GN=GTPBP4 PE=1 SV=3	678	52	6.69194	6.49433	6.80143	6.92542	7.05619	7.31169	15.516	15.872	17.0233	10.3077
sp|Q53HL2|BOREA_HUMAN	CDCA8	Borealin OS=Homo sapiens GN=CDCA8 PE=1 SV=2	2887	21	6.66874	7.12981	6.94043	6.79554	7.05697	7.5261	14.8771	16.3927	17.2123	9.40023
sp|Q9Y5J1|UTP18_HUMAN	UTP18	U3 small nucleolar RNA-associated protein 18 homolog OS=Homo sapiens GN=UTP18 PE=1 SV=3	6382	12	5.40273	5.61993	5.02324	7.75885	7.53471	8.13758	17.3526	16.3146	19.4378	7.418
sp|Q6DKI1|RL7L_HUMAN	RPL7L1	60S ribosomal protein L7-like 1 OS=Homo sapiens GN=RPL7L1 PE=1 SV=1	5878	13	5.04772	4.93235	5.27578	7.56934	8.18773	8.4214	17.1439	17.8164	19.5025	6.10283
sp|Q99848|EBP2_HUMAN	EBNA1BP2	Probable rRNA-processing protein EBP2 OS=Homo sapiens GN=EBNA1BP2 PE=1 SV=2	1987	25	4.77172	5.12008	4.9251	7.32663	8.25044	8.1926	17.3221	18.1111	18.0985	7.88173
sp|Q92925-3|SMRD2_HUMAN	SMARCD2	Isoform 3 of SWI/SNF-related matrix-associated actin-dependent regulator of chromatin subfamily D member 2 OS=Homo sapiens GN=SMARCD2	280	17	6.70428	7.09144	6.66146	6.9602	7.2948	7.66486	15.2037	16.7395	17.4071	8.27261
sp|Q15397|K0020_HUMAN	PUM3	Pumilio domain-containing protein KIAA0020 OS=Homo sapiens GN=KIAA0020 PE=1 SV=3	4623	54	5.40511	5.44043	5.62879	7.28816	7.44672	7.92052	16.0363	16.9298	17.966	9.93819
sp|Q15326|ZMY11_HUMAN	ZMYND11	Zinc finger MYND domain-containing protein 11 OS=Homo sapiens GN=ZMYND11 PE=1 SV=1	5173	2	4.68939	3.83803	4.63156	7.64207	7.6627	8.71407	18.0215	17.3727	18.5871	8.84082
sp|O43818|U3IP2_HUMAN	RRP9	U3 small nucleolar RNA-interacting protein 2 OS=Homo sapiens GN=RRP9 PE=1 SV=1	1507	18	6.32222	6.18606	6.29426	6.67623	7.71141	7.64893	14.5013	16.8569	17.931	9.87171
sp|Q9P031|TAP26_HUMAN	CCDC59	Thyroid transcription factor 1-associated protein 26 OS=Homo sapiens GN=CCDC59 PE=1 SV=2	3069	7	5.00655	5.18901	5.30461	7.84091	7.82168	8.5384	17.2343	17.6031	19.1797	6.28171
sp|P51955-2|NEK2_HUMAN	NEK2	Isoform 2 of Serine/threonine-protein kinase Nek2 OS=Homo sapiens GN=NEK2	5284	1	5.36572	5.63576	5.48035	7.05623	8.82528	8.28758	16.7136	17.3689	19.7298	5.53673
sp|A8MQ14|ZN850_HUMAN	ZNF850	Zinc finger protein 850 OS=Homo sapiens GN=ZNF850 PE=3 SV=2	6644	2	4.17947	5.73543	4.7618	7.7283	7.54918	7.93839	15.6796	18.0938	17.8543	10.4797
sp|Q96PU4|UHRF2_HUMAN	UHRF2	E3 ubiquitin-protein ligase UHRF2 OS=Homo sapiens GN=UHRF2 PE=1 SV=1	2274	20	5.86903	6.08303	6.31659	7.5327	7.54974	7.67725	16.537	16.1577	17.8246	8.45241
sp|O75326|SEM7A_HUMAN	SEMA7A	Semaphorin-7A OS=Homo sapiens GN=SEMA7A PE=1 SV=1	3440	2	9.67773	11.8503	9.95502	5.48117	6.4541	6.44378	13.0675	12.0664	15.6367	9.36731
sp|O75425-2|MSPD3_HUMAN	MOSPD3	Isoform 2 of Motile sperm domain-containing protein 3 OS=Homo sapiens GN=MOSPD3	4799	1	10.4521	12.1549	12.5986	5.87194	4.96223	5.51191	10.1047	11.8711	14.1843	12.2882
sp|Q96C12|ARMC5_HUMAN	ARMC5	Armadillo repeat-containing protein 5 OS=Homo sapiens GN=ARMC5 PE=2 SV=2	5021	2	8.91705	8.81286	8.32206	5.79031	6.91	6.60327	13.7066	13.314	15.6739	11.9499
sp|Q8TDN6|BRX1_HUMAN	BRIX1	Ribosome biogenesis protein BRX1 homolog OS=Homo sapiens GN=BRIX1 PE=1 SV=2	3993	40	5.77386	5.45633	5.56188	7.76359	7.58639	7.89309	16.7863	17.0749	17.3421	8.76147
sp|Q9UBU8-2|MO4L1_HUMAN	MORF4L1	Isoform 2 of Mortality factor 4-like protein 1 OS=Homo sapiens GN=MORF4L1	1021	23	3.32814	3.40941	3.65299	8.45982	8.97622	8.93559	19.4776	18.4397	20.0699	5.2507
sp|Q5QJE6|TDIF2_HUMAN	DNTTIP2	Deoxynucleotidyltransferase terminal-interacting protein 2 OS=Homo sapiens GN=DNTTIP2 PE=1 SV=2	2928	31	2.84507	2.76263	2.87254	8.82891	8.6699	9.2829	19.5497	19.2436	19.998	5.94672
sp|Q7L8L6|FAKD5_HUMAN	FASTKD5	FAST kinase domain-containing protein 5 OS=Homo sapiens GN=FASTKD5 PE=1 SV=1	685	29	7.89138	7.99244	8.05288	6.85027	7.13092	6.93309	14.9983	14.6796	16.1742	9.29686
sp|Q9Y221|NIP7_HUMAN	NIP7	60S ribosome subunit biogenesis protein NIP7 homolog OS=Homo sapiens GN=NIP7 PE=1 SV=1	6937	14	7.50716	7.55561	7.49442	7.20914	6.68479	7.40208	14.7952	15.1267	16.7362	9.48868
sp|Q14586|ZN267_HUMAN	ZNF267	Zinc finger protein 267 OS=Homo sapiens GN=ZNF267 PE=1 SV=3	4204	7	4.06842	4.99863	4.04267	7.94647	8.06284	9.11432	17.9641	17.5914	19.4065	6.80471
sp|Q14137|BOP1_HUMAN	BOP1	Ribosome biogenesis protein BOP1 OS=Homo sapiens GN=BOP1 PE=1 SV=2	3646	32	8.78892	8.33369	8.64228	6.4684	6.63928	6.78056	14.4645	14.2915	14.6899	10.901
sp|Q13601|KRR1_HUMAN	KRR1	KRR1 small subunit processome component homolog OS=Homo sapiens GN=KRR1 PE=1 SV=4	2558	25	5.39457	5.2328	5.52062	7.84568	7.63157	8.21918	17.1633	17.0676	17.5317	8.39307
sp|Q16526|CRY1_HUMAN	CRY1	Cryptochrome-1 OS=Homo sapiens GN=CRY1 PE=1 SV=1	3729	11	5.5709	5.74256	5.98819	7.72668	8.30867	7.85001	17.2352	16.1634	18.7667	6.64765
sp|P24864-3|CCNE1_HUMAN	CCNE1	Isoform 3 of G1/S-specific cyclin-E1 OS=Homo sapiens GN=CCNE1	5696	5	5.14423	4.99356	5.00457	7.52857	8.1865	8.47819	17.1459	16.9038	18.7841	7.83059
sp|Q9Y605|MOFA1_HUMAN	MRFAP1	MORF4 family-associated protein 1 OS=Homo sapiens GN=MRFAP1 PE=1 SV=1	5441	5	2.11577	2.45715	2.58661	9.02658	9.70136	9.37535	20.5415	19.1048	21.448	3.64288
sp|Q9UMN6|MLL4_HUMAN	KMT2B	Histone-lysine N-methyltransferase MLL4 OS=Homo sapiens GN=WBP7 PE=1 SV=1	649	17	8.45654	8.76766	8.21763	6.70599	6.89394	6.54818	13.8861	14.9752	14.8761	10.6727
sp|Q8NFZ8|CADM4_HUMAN	CADM4	Cell adhesion molecule 4 OS=Homo sapiens GN=CADM4 PE=1 SV=1	6340	1	7.6555	8.80112	7.73124	7.045	7.08451	6.87775	13.7329	15.6648	16.1773	9.2299
sp|O00541|PESC_HUMAN	PES1	Pescadillo homolog OS=Homo sapiens GN=PES1 PE=1 SV=1	1749	40	8.01655	8.22869	8.01331	6.7115	6.86294	7.20849	14.1591	14.9071	15.7735	10.1188
sp|Q16533|SNPC1_HUMAN	SNAPC1	snRNA-activating protein complex subunit 1 OS=Homo sapiens GN=SNAPC1 PE=1 SV=1	1440	7	3.91535	3.56141	3.97392	8.52672	9.00241	9.06899	19.6381	18.1725	19.472	4.66865
sp|Q6NSJ2|PHLB3_HUMAN	PHLDB3	Pleckstrin homology-like domain family B member 3 OS=Homo sapiens GN=PHLDB3 PE=2 SV=3	3097	9	8.15637	9.54836	8.44421	6.57483	6.76931	7.15096	13.2617	14.8517	15.8705	9.37198
sp|Q15014|MO4L2_HUMAN	MORF4L2	Mortality factor 4-like protein 2 OS=Homo sapiens GN=MORF4L2 PE=1 SV=1	1021	25	2.54686	2.41139	2.65802	9.1744	9.78945	9.44515	20.9857	19.0373	20.6818	3.27001
sp|Q8WYP5-2|ELYS_HUMAN	AHCTF1	Isoform 2 of Protein ELYS OS=Homo sapiens GN=AHCTF1	2118	101	6.3263	6.18876	6.30948	7.59961	7.86229	7.83098	16.3841	15.9319	17.3323	8.23428
sp|Q9UQR0|SCML2_HUMAN	SCML2	Sex comb on midleg-like protein 2 OS=Homo sapiens GN=SCML2 PE=1 SV=1	4737	5	7.41867	7.64539	8.01116	6.47039	7.44714	7.21689	14.2321	14.5024	16.0751	10.9809
sp|Q9NR48-2|ASH1L_HUMAN	ASH1L	Isoform 2 of Probable histone-lysine N-methyltransferase ASH1L OS=Homo sapiens GN=ASH1L	1855	16	4.27358	4.76746	4.64537	8.35897	8.70241	8.81357	17.5744	17.9901	19.2666	5.60752
sp|Q8IZC7|ZN101_HUMAN	ZNF101	Zinc finger protein 101 OS=Homo sapiens GN=ZNF101 PE=1 SV=1	5281	1	4.46246	4.82587	4.86115	7.51017	8.09678	8.8736	16.8956	17.6469	17.2754	9.55212
sp|Q9HCG1|ZN160_HUMAN	ZNF160	Zinc finger protein 160 OS=Homo sapiens GN=ZNF160 PE=1 SV=3	6378	3	3.60355	3.444	3.89217	7.9007	8.88217	9.35977	17.4798	18.8538	18.9414	7.64272
sp|O94992|HEXI1_HUMAN	HEXIM1	Protein HEXIM1 OS=Homo sapiens GN=HEXIM1 PE=1 SV=1	1346	17	6.93616	7.40911	7.42779	6.68205	8.12731	7.76941	14.5067	15.8538	17.3772	7.91047
sp|O75182-2|SIN3B_HUMAN	SIN3B	Isoform 2 of Paired amphipathic helix protein Sin3b OS=Homo sapiens GN=SIN3B	4921	21	6.64143	6.58718	6.56974	7.63243	7.57699	7.75636	15.9399	15.5216	16.8458	8.92855
sp|Q03701|CEBPZ_HUMAN	CEBPZ	CCAAT/enhancer-binding protein zeta OS=Homo sapiens GN=CEBPZ PE=1 SV=3	2226	58	7.96333	8.21685	7.92277	6.7433	6.92818	7.19255	14.015	14.2921	15.3869	11.3389
sp|Q8TAD8|SNIP1_HUMAN	SNIP1	Smad nuclear-interacting protein 1 OS=Homo sapiens GN=SNIP1 PE=1 SV=1	4616	13	5.67014	4.94879	5.64376	8.07996	8.16094	8.36142	17.4427	16.1589	17.8054	7.72797
sp|Q9Y3C1|NOP16_HUMAN	NOP16	Nucleolar protein 16 OS=Homo sapiens GN=NOP16 PE=1 SV=2	2768	13	5.93301	5.12788	6.11018	7.95186	8.21071	8.13081	17.7534	16.09	16.8687	7.8235
sp|Q7Z2Z1-2|TICRR_HUMAN	TICRR	Isoform 2 of Treslin OS=Homo sapiens GN=TICRR	5766	12	6.74952	6.47963	6.51955	7.57723	7.67782	7.88479	15.8567	15.4386	16.9674	8.84876
sp|Q96IR2|ZN845_HUMAN	ZNF845	Zinc finger protein 845 OS=Homo sapiens GN=ZNF845 PE=2 SV=3	6378	2	5.93061	5.15042	5.90197	7.67652	8.31611	8.03396	16.6433	15.1517	18.165	9.03037
sp|Q8TAQ2|SMRC2_HUMAN	SMARCC2	SWI/SNF complex subunit SMARCC2 OS=Homo sapiens GN=SMARCC2 PE=1 SV=1	388	28	6.19359	6.38578	6.29763	7.90963	7.56857	8.07118	15.8116	16.4157	16.7373	8.60902
sp|O43286|B4GT5_HUMAN	B4GALT5	Beta-1,4-galactosyltransferase 5 OS=Homo sapiens GN=B4GALT5 PE=2 SV=1	6071	5	7.28725	7.62522	7.23659	7.57821	7.3816	7.28148	14.1275	13.9788	18.0545	9.44882
sp|Q9H2Y7|ZF106_HUMAN	ZNF106	Zinc finger protein 106 homolog OS=Homo sapiens GN=ZFP106 PE=1 SV=1	337	25	4.54294	3.7838	4.32306	8.52415	8.69061	8.66469	18.3133	16.6287	18.7377	7.79112
sp|O75582|KS6A5_HUMAN	RPS6KA5	Ribosomal protein S6 kinase alpha-5 OS=Homo sapiens GN=RPS6KA5 PE=1 SV=1	4877	5	6.8802	6.9196	6.99277	7.36841	7.94094	8.08703	16.3405	15.4204	16.7032	7.34695
sp|Q9UKK6|NXT1_HUMAN	NXT1	NTF2-related export protein 1 OS=Homo sapiens GN=NXT1 PE=1 SV=1	190	4	8.05418	6.80835	6.44192	7.96758	7.19572	7.31621	17.9367	13.6235	14.7745	9.88133
sp|O75164|KDM4A_HUMAN	KDM4A	Lysine-specific demethylase 4A OS=Homo sapiens GN=KDM4A PE=1 SV=2	3222	20	5.23367	5.43046	5.69507	8.23235	8.60915	8.36447	17.5715	16.6024	17.7536	6.50726
sp|Q96Q89-3|KI20B_HUMAN	KIF20B	Isoform 3 of Kinesin-like protein KIF20B OS=Homo sapiens GN=KIF20B	2483	37	7.09337	7.01764	7.10462	7.34672	7.50835	7.55618	15.0697	14.7702	16.2958	10.2374
sp|Q8IZM8|ZN654_HUMAN	ZNF654	Zinc finger protein 654 OS=Homo sapiens GN=ZNF654 PE=1 SV=3	4809	3	6.47155	6.59368	6.93248	7.38366	7.43415	7.78481	15.8775	15.3433	15.2844	10.8944
sp|Q9UBU9|NXF1_HUMAN	NXF1	Nuclear RNA export factor 1 OS=Homo sapiens GN=NXF1 PE=1 SV=1	3088	47	6.90618	7.43891	6.91476	7.59308	7.51602	7.67874	15.4894	15.0121	16.3721	9.07875
sp|Q14CB8-2|RHG19_HUMAN	ARHGAP19	Isoform 2 of Rho GTPase-activating protein 19 OS=Homo sapiens GN=ARHGAP19	7168	5	7.43773	6.6851	7.06137	7.44333	6.94625	7.90913	16.1145	15.33	14.2862	10.7863
sp|Q9NYB0|TE2IP_HUMAN	TERF2IP	Telomeric repeat-binding factor 2-interacting protein 1 OS=Homo sapiens GN=TERF2IP PE=1 SV=1	948	30	5.94503	6.71079	6.46747	7.47119	8.29483	8.28892	14.9769	16.8841	17.4598	7.50094
sp|Q9BXI6|TB10A_HUMAN	TBC1D10A	TBC1 domain family member 10A OS=Homo sapiens GN=TBC1D10A PE=1 SV=1	938	8	6.69205	7.15353	6.65756	7.56435	7.36826	8.01701	14.8937	15.4675	16.4268	9.75925
sp|Q9H0S4|DDX47_HUMAN	DDX47	Probable ATP-dependent RNA helicase DDX47 OS=Homo sapiens GN=DDX47 PE=1 SV=1	2199	35	7.80427	7.85117	7.87374	7.30338	7.08288	7.57499	14.1521	14.9141	15.6266	9.81675
sp|P46087-2|NOP2_HUMAN	NOP2	Isoform 2 of Putative ribosomal RNA methyltransferase NOP2 OS=Homo sapiens GN=NOP2	4547	46	7.4072	7.69546	7.41253	7.1882	7.47336	7.62808	14.3155	15.3518	15.6904	9.83752
sp|Q7Z589|EMSY_HUMAN	EMSY	Protein EMSY OS=Homo sapiens GN=EMSY PE=1 SV=2	2509	17	7.16715	7.64757	7.27397	7.24198	7.3869	7.75769	14.4722	15.4581	15.6099	9.98466
sp|Q9Y6H1|CHCH2_HUMAN	CHCHD2	Coiled-coil-helix-coiled-coil-helix domain-containing protein 2, mitochondrial OS=Homo sapiens GN=CHCHD2 PE=1 SV=1	523	6	11.8056	10.7288	13.1467	5.01545	6.00597	5.60574	11.4274	10.7	11.6702	13.894
sp|Q9BTC8-2|MTA3_HUMAN	MTA3	Isoform 2 of Metastasis-associated protein MTA3 OS=Homo sapiens GN=MTA3	1941	14	8.88632	8.79882	8.55721	6.90104	6.89657	6.63996	13.5395	13.1622	14.787	11.8313
sp|Q03164-2|MLL1_HUMAN	KMT2A	Isoform 14P-18B of Histone-lysine N-methyltransferase MLL OS=Homo sapiens GN=MLL	649	25	7.49871	7.95068	7.64592	6.79502	7.34755	7.35571	13.6415	15.1202	14.8782	11.7665
sp|Q16850|CP51A_HUMAN	CYP51A1	Lanosterol 14-alpha demethylase OS=Homo sapiens GN=CYP51A1 PE=1 SV=3	3969	27	10.0542	10.1407	10.1139	6.44888	6.67663	6.38002	12.8846	12.4311	14.2208	10.6491
sp|Q9NY93|DDX56_HUMAN	DDX56	Probable ATP-dependent RNA helicase DDX56 OS=Homo sapiens GN=DDX56 PE=1 SV=1	2149	30	4.30386	4.86614	4.54667	8.5903	8.72812	9.37446	17.4224	17.8492	18.8045	5.5144
sp|Q12815|TROAP_HUMAN	TROAP	Tastin OS=Homo sapiens GN=TROAP PE=1 SV=3	3211	3	7.15023	6.93205	6.96909	8.00829	8.40743	7.09762	16.7384	14.9438	15.9361	7.81701
sp|C9J798|RAS4B_HUMAN	RASA4B	Putative Ras GTPase-activating protein 4B OS=Homo sapiens GN=RASA4B PE=5 SV=2	3663	4	10.0555	9.97457	10.4515	5.65159	6.15137	5.7489	10.8991	12.4937	12.0936	16.4802
sp|Q15022|SUZ12_HUMAN	SUZ12	Polycomb protein SUZ12 OS=Homo sapiens GN=SUZ12 PE=1 SV=3	3499	23	7.48338	7.52557	7.42042	7.54234	7.23351	7.61274	14.4319	14.6325	16.1585	9.95907
sp|O00566|MPP10_HUMAN	MPHOSPH10	U3 small nucleolar ribonucleoprotein protein MPP10 OS=Homo sapiens GN=MPHOSPH10 PE=1 SV=2	3425	13	5.50966	5.33856	5.51744	8.03218	8.16046	8.33185	16.4603	16.1086	16.9478	9.59319
sp|P49454|CENPF_HUMAN	CENPF	Centromere protein F OS=Homo sapiens GN=CENPF PE=1 SV=2	1347	167	4.72687	5.11021	5.00039	8.50608	8.386	8.86868	17.0366	17.0086	17.8838	7.47287
sp|Q92989|CLP1_HUMAN	CLP1	Polyribonucleotide 5'-hydroxyl-kinase Clp1 OS=Homo sapiens GN=CLP1 PE=1 SV=1	3355	12	8.03206	8.03279	8.42314	7.25827	7.39698	7.49706	14.5012	14.4566	15.6923	8.70959
sp|Q96JH7|VCIP1_HUMAN	VCPIP1	Deubiquitinating protein VCIP135 OS=Homo sapiens GN=VCPIP1 PE=1 SV=2	1569	33	7.75285	7.89496	7.56187	7.51477	7.46468	7.62342	15.4149	15.1658	14.8089	8.79786
sp|O15392|BIRC5_HUMAN	BIRC5	Baculoviral IAP repeat-containing protein 5 OS=Homo sapiens GN=BIRC5 PE=1 SV=2	2068	4	7.54238	6.93841	7.37922	7.36368	7.475	7.57533	15.1606	15.1331	14.6787	10.7535
sp|Q8IYA6|CKP2L_HUMAN	CKAP2L	Cytoskeleton-associated protein 2-like OS=Homo sapiens GN=CKAP2L PE=1 SV=4	1383	9	7.05818	6.82053	7.22874	7.35869	7.97805	8.02641	15.7724	15.2316	15.7747	8.75073
sp|O95239|KIF4A_HUMAN	KIF4A	Chromosome-associated kinesin KIF4A OS=Homo sapiens GN=KIF4A PE=1 SV=3	1268	48	11.435	11.3347	11.4489	5.95363	6.00736	5.89073	11.9656	11.5419	12.2156	12.2066
sp|Q8N726|CD2A2_HUMAN	CDKN2A	Cyclin-dependent kinase inhibitor 2A, isoform 4 OS=Homo sapiens GN=CDKN2A PE=1 SV=1	7092	1	2.03778	3.75971	3.27121	7.73005	8.23914	10.7469	16.6662	17.2179	19.538	10.7931
sp|Q00839|HNRPU_HUMAN	HNRNPU	Heterogeneous nuclear ribonucleoprotein U OS=Homo sapiens GN=HNRNPU PE=1 SV=6	1231	3	6.50606	6.51682	7.77649	6.47637	9.02448	7.66132	17.7317	11.7228	16.8039	9.78002
sp|O00255-2|MEN1_HUMAN	MEN1	Isoform 2 of Menin OS=Homo sapiens GN=MEN1	5339	16	6.41982	6.68555	6.28967	7.46961	8.08326	8.26589	15.043	15.7642	16.7533	9.22566
sp|P01137|TGFB1_HUMAN	TGFB1	Transforming growth factor beta-1 OS=Homo sapiens GN=TGFB1 PE=1 SV=2	2335	6	9.08047	9.32026	9.08692	6.34523	6.66652	6.59486	12.6412	12.607	13.8634	13.7942
sp|Q9Y639-1|NPTN_HUMAN	NPTN	Isoform 1 of Neuroplastin OS=Homo sapiens GN=NPTN	498	13	6.32022	5.76558	7.18166	7.43535	8.38086	8.49541	15.456	16.1382	16.8486	7.97806
sp|Q86WZ6|ZN227_HUMAN	ZNF227	Zinc finger protein 227 OS=Homo sapiens GN=ZNF227 PE=2 SV=1	3840	4	4.18985	4.09623	4.54103	8.50356	8.52147	9.7779	16.5045	17.0596	19.7428	7.06298
sp|Q68D10-2|SPT2_HUMAN	SPTY2D1	Isoform 2 of Protein SPT2 homolog OS=Homo sapiens GN=SPTY2D1	1901	18	5.77168	6.07946	6.07979	7.70856	8.42625	8.64392	15.1908	16.4973	17.4939	8.10839
sp|Q9NRL2|BAZ1A_HUMAN	BAZ1A	Bromodomain adjacent to zinc finger domain protein 1A OS=Homo sapiens GN=BAZ1A PE=1 SV=2	2966	53	7.65066	7.95409	7.98117	7.24658	7.20608	7.56493	13.9072	14.1778	15.53	10.7815
sp|Q9H8M1|CQ10B_HUMAN	COQ10B	Coenzyme Q-binding protein COQ10 homolog B, mitochondrial OS=Homo sapiens GN=COQ10B PE=2 SV=1	6362	3	6.86857	7.718	7.13934	8.08621	7.51679	6.55742	13.7645	15.2193	14.9087	12.2212
sp|Q5FWF4-3|ZRAB3_HUMAN	ZRANB3	Isoform 3 of Zinc finger Ran-binding domain-containing protein 3 OS=Homo sapiens GN=ZRANB3	4637	3	12.4256	13.3189	12.8563	5.0478	5.80194	5.15126	10.3336	10.2376	11.1002	13.727
sp|Q96T37|RBM15_HUMAN	RBM15	Putative RNA-binding protein 15 OS=Homo sapiens GN=RBM15 PE=1 SV=2	2347	37	8.35211	7.48529	8.43868	6.78784	7.29631	7.53241	13.0365	14.4734	15.2703	11.3271
sp|Q2T9J0|TYSD1_HUMAN	TYSND1	Peroxisomal leader peptide-processing protease OS=Homo sapiens GN=TYSND1 PE=2 SV=3	230	2	6.81623	6.84436	7.4078	7.02645	8.40714	7.76557	16.7432	13.7296	15.3773	9.88231
sp|Q8TDD1-2|DDX54_HUMAN	DDX54	Isoform 2 of ATP-dependent RNA helicase DDX54 OS=Homo sapiens GN=DDX54	1850	40	7.93669	7.46684	7.83778	7.24394	7.26526	7.52983	13.7425	14.4423	15.305	11.2299
sp|Q9Y5Z7|HCFC2_HUMAN	HCFC2	Host cell factor 2 OS=Homo sapiens GN=HCFC2 PE=1 SV=1	738	4	9.06727	10.8225	8.64426	6.20949	7.07375	6.33828	12.0105	11.9781	14.714	13.1419
sp|Q9NQ55-2|SSF1_HUMAN	PPAN	Isoform 2 of Suppressor of SWI4 1 homolog OS=Homo sapiens GN=PPAN	4018	18	8.14368	8.39255	8.30157	6.84697	7.346	7.38132	13.5666	13.6738	15.2583	11.0892
sp|Q99661|KIF2C_HUMAN	KIF2C	Kinesin-like protein KIF2C OS=Homo sapiens GN=KIF2C PE=1 SV=2	433	39	8.43294	8.1486	8.16261	7.33024	7.48002	7.33132	15.6122	13.6541	14.3169	9.53111
sp|Q9H0H5|RGAP1_HUMAN	RACGAP1	Rac GTPase-activating protein 1 OS=Homo sapiens GN=RACGAP1 PE=1 SV=1	4095	32	6.58541	6.54266	6.5711	8.10363	8.06086	8.06027	16.0072	15.1293	16.4396	8.49997
sp|P29375-2|KDM5A_HUMAN	KDM5A	Isoform 2 of Lysine-specific demethylase 5A OS=Homo sapiens GN=KDM5A	1072	22	5.70423	6.88601	5.71309	8.08822	8.62022	8.45882	16.0036	15.5136	17.9054	7.10674
sp|Q8NEM0|MCPH1_HUMAN	MCPH1	Microcephalin OS=Homo sapiens GN=MCPH1 PE=1 SV=3	3479	3	5.17478	5.50527	5.29778	8.07716	8.45195	9.1004	16.1294	16.5718	17.6128	8.07863
sp|Q9Y3A2|UTP11_HUMAN	UTP11	Probable U3 small nucleolar RNA-associated protein 11 OS=Homo sapiens GN=UTP11L PE=1 SV=2	5565	20	3.51651	3.09728	3.59944	9.58575	9.40202	10.0294	18.0633	18.9241	19.9218	3.86035
sp|Q9ULW3|ABT1_HUMAN	ABT1	Activator of basal transcription 1 OS=Homo sapiens GN=ABT1 PE=1 SV=1	5319	6	8.07221	7.30273	8.02204	7.42064	7.44234	7.37597	13.9055	14.2234	15.477	10.7582
tr|Q0MT80|Q0MT80_HUMAN	ECT2	Epithelial cell transforming sequence 2 oncogene protein splice variant b OS=Homo sapiens GN=ECT2 PE=2 SV=1	4428	19	7.7066	8.34843	8.05572	7.36511	7.29328	7.40876	14.066	14.1489	14.972	10.6351
sp|P84243|H33_HUMAN	H3-3A	Histone H3.3 OS=Homo sapiens GN=H3F3A PE=1 SV=2	5670	1	6.86384	6.28314	7.12034	6.01151	9.49009	8.59292	14.5008	16.2153	16.3929	8.52908
sp|Q13049|TRI32_HUMAN	TRIM32	E3 ubiquitin-protein ligase TRIM32 OS=Homo sapiens GN=TRIM32 PE=1 SV=2	3627	13	8.97903	8.86165	9.27833	6.78632	7.28207	7.01197	13.2834	13.5247	14.3365	10.6559
sp|Q13415|ORC1_HUMAN	ORC1	Origin recognition complex subunit 1 OS=Homo sapiens GN=ORC1 PE=1 SV=2	1503	24	6.4408	6.26064	6.67149	8.15888	8.07611	8.19228	15.5139	15.2277	16.92	8.53816
sp|Q68CP9|ARID2_HUMAN	ARID2	AT-rich interactive domain-containing protein 2 OS=Homo sapiens GN=ARID2 PE=1 SV=2	1337	22	7.70791	8.55009	8.00596	7.20029	7.21777	7.63749	13.6917	14.0446	15.2962	10.6479
sp|Q6PIJ6|FBX38_HUMAN	FBXO38	F-box only protein 38 OS=Homo sapiens GN=FBXO38 PE=1 SV=3	228	9	3.99933	3.71703	3.96983	8.36792	9.36437	9.11384	17.3822	17.4944	17.4258	9.16517
sp|Q96LX8|ZN597_HUMAN	ZNF597	Zinc finger protein 597 OS=Homo sapiens GN=ZNF597 PE=2 SV=1	6881	2	4.97276	4.96857	5.72463	7.57997	9.04704	9.19786	16.4826	15.2993	18.4164	8.31089
sp|Q5VWQ0|RSBN1_HUMAN	RSBN1	Round spermatid basic protein 1 OS=Homo sapiens GN=RSBN1 PE=2 SV=2	1962	17	8.32368	7.58935	8.32674	7.28265	7.19758	7.65822	13.7978	14.6773	14.5021	10.6446
sp|Q9BW19|KIFC1_HUMAN	KIFC1	Kinesin-like protein KIFC1 OS=Homo sapiens GN=KIFC1 PE=1 SV=2	840	37	5.88745	6.25657	6.18437	8.2282	8.42473	8.61222	15.9003	15.9397	17.1129	7.45355
sp|Q96A54|ADR1_HUMAN	ADIPOR1	Adiponectin receptor protein 1 OS=Homo sapiens GN=ADIPOR1 PE=1 SV=1	6670	2	5.29312	5.41749	5.51568	8.25536	9.319	8.8384	15.7183	15.2047	20.2149	6.22305
sp|Q9H5Q4|TFB2M_HUMAN	TFB2M	Dimethyladenosine transferase 2, mitochondrial OS=Homo sapiens GN=TFB2M PE=1 SV=1	4764	16	8.9161	9.86732	8.93386	7.03669	6.74689	7.13481	12.9081	12.9594	14.6174	10.8794
sp|O43663|PRC1_HUMAN	PRC1	Protein regulator of cytokinesis 1 OS=Homo sapiens GN=PRC1 PE=1 SV=2	773	1	6.35271	3.6264	4.53213	9.38089	8.15302	9.44761	20.121	17.6148	14.4447	6.32676
sp|Q9NV66|TYW1_HUMAN	TYW1	tRNA wybutosine-synthesizing protein 1 homolog OS=Homo sapiens GN=TYW1 PE=1 SV=2	4739	8	8.85007	8.2758	8.57033	7.02438	7.46161	7.34641	13.5201	13.4444	15.2152	10.2918
sp|O95453|PARN_HUMAN	PARN	Poly(A)-specific ribonuclease PARN OS=Homo sapiens GN=PARN PE=1 SV=1	4113	21	8.524	8.87411	8.88692	6.88313	7.05452	7.3361	13.5915	13.1744	14.3032	11.3721
sp|Q8N2I9-3|STK40_HUMAN	STK40	Isoform 3 of Serine/threonine-protein kinase 40 OS=Homo sapiens GN=STK40	250	2	3.58903	4.10466	3.57393	9.3019	9.39563	9.89044	18.4611	17.4743	19.2078	5.0012
sp|Q9NVP1|DDX18_HUMAN	DDX18	ATP-dependent RNA helicase DDX18 OS=Homo sapiens GN=DDX18 PE=1 SV=2	2819	51	7.78373	6.90447	7.43133	7.62753	7.80581	7.70725	15.0107	14.5561	14.9582	10.215
sp|Q9H992|MARH7_HUMAN	MARCHF7	E3 ubiquitin-protein ligase MARCH7 OS=Homo sapiens GN=MARCH7 PE=1 SV=1	3221	10	2.63975	3.8436	2.94876	9.52821	9.45686	9.91043	20.2034	17.2265	18.149	6.09345
sp|P28370-2|SMCA1_HUMAN	SMARCA1	Isoform 2 of Probable global transcription activator SNF2L1 OS=Homo sapiens GN=SMARCA1	2873	69	7.07165	7.01843	7.15428	7.53716	7.89935	8.1241	14.4663	14.8263	16.0174	9.88491
sp|P43116|PE2R2_HUMAN	PTGER2	Prostaglandin E2 receptor EP2 subtype OS=Homo sapiens GN=PTGER2 PE=2 SV=2	3933	1	7.84096	5.84016	7.63519	7.92156	8.99005	7.29074	14.9967	17.8875	13.6452	7.95199
sp|Q13428-6|TCOF_HUMAN	TCOF1	Isoform 6 of Treacle protein OS=Homo sapiens GN=TCOF1	374	1	7.67159	6.86773	8.32455	8.58344	8.23614	6.18498	18.397	14.2313	11.5311	9.9721
sp|Q5VV42|CDKAL_HUMAN	CDKAL1	CDK5 regulatory subunit-associated protein 1-like 1 OS=Homo sapiens GN=CDKAL1 PE=1 SV=1	4742	16	10.1332	9.99434	10.2612	6.70048	6.37106	6.4617	11.8987	12.4207	13.1684	12.5902
sp|Q9NYH9|UTP6_HUMAN	UTP6	U3 small nucleolar RNA-associated protein 6 homolog OS=Homo sapiens GN=UTP6 PE=1 SV=2	2499	26	6.76215	6.45012	6.24112	8.15361	8.53671	8.31431	16.1208	15.7597	16.0921	7.56933
sp|Q9HAF1-2|EAF6_HUMAN	MEAF6	Isoform 2 of Chromatin modification-related protein MEAF6 OS=Homo sapiens GN=MEAF6	517	6	6.53132	6.11319	6.38166	8.07725	8.63085	8.12497	16.9472	15.0032	15.6678	8.52251
sp|Q8WY91|THAP4_HUMAN	THAP4	THAP domain-containing protein 4 OS=Homo sapiens GN=THAP4 PE=1 SV=2	535	5	6.62533	7.13614	7.15637	8.105	8.03292	7.82365	14.8514	15.3201	15.7628	9.18638
sp|Q02241|KIF23_HUMAN	KIF23	Kinesin-like protein KIF23 OS=Homo sapiens GN=KIF23 PE=1 SV=3	1161	36	8.7165	8.90089	8.83835	7.24643	6.98524	7.26786	13.8567	13.3168	13.9408	10.9305
sp|Q8NDZ2|CE025_HUMAN	SIMC1	Uncharacterized protein C5orf25 OS=Homo sapiens GN=C5orf25 PE=1 SV=2	5717	2	9.29901	8.65817	9.67257	6.56825	7.02414	6.58853	11.8448	12.5772	14.1139	13.6534
sp|Q9UHH9|IP6K2_HUMAN	IP6K2	Inositol hexakisphosphate kinase 2 OS=Homo sapiens GN=IP6K2 PE=2 SV=2	2755	6	1.15008	1.27433	1.32386	10.1935	11.3437	11.0713	19.9667	21.668	20.6008	1.40761
sp|Q9NQZ2|SAS10_HUMAN	UTP3	Something about silencing protein 10 OS=Homo sapiens GN=UTP3 PE=1 SV=1	2210	7	5.97952	6.25999	6.19687	8.36142	8.49479	8.33249	16.7847	15.4012	15.8017	8.38734
sp|Q6ZNA4-2|RN111_HUMAN	RNF111	Isoform 2 of E3 ubiquitin-protein ligase Arkadia OS=Homo sapiens GN=RNF111	6933	2	4.01683	3.57785	4.25048	9.77192	9.97393	8.65305	18.001	16.6929	19.265	5.79714
sp|Q7Z7K6-2|CENPV_HUMAN	CENPV	Isoform 2 of Centromere protein V OS=Homo sapiens GN=CENPV	3939	3	9.89973	6.95496	8.8788	7.07975	7.43275	7.01814	13.4941	12.505	14.8458	11.8909
sp|Q5VV67-2|PPRC1_HUMAN	PPRC1	Isoform 2 of Peroxisome proliferator-activated receptor gamma coactivator-related protein 1 OS=Homo sapiens GN=PPRC1	3716	8	3.364	3.73436	3.67579	9.57334	9.60425	9.86933	18.285	18.0125	18.768	5.11339
sp|Q8WUY9|DEP1B_HUMAN	DEPDC1B	DEP domain-containing protein 1B OS=Homo sapiens GN=DEPDC1B PE=2 SV=2	6331	1	6.14661	7.33956	6.69345	7.83122	8.0519	8.76079	12.524	16.964	17.2147	8.47384
sp|Q92922|SMRC1_HUMAN	SMARCC1	SWI/SNF complex subunit SMARCC1 OS=Homo sapiens GN=SMARCC1 PE=1 SV=3	388	30	5.62793	5.82817	5.90436	8.54349	8.63807	8.84358	16.5743	16.1043	16.6148	7.32093
sp|Q14191|WRN_HUMAN	WRN	Werner syndrome ATP-dependent helicase OS=Homo sapiens GN=WRN PE=1 SV=2	1716	11	8.87382	9.34087	9.24854	7.09418	7.04331	7.26639	12.96	13.1749	14.3481	10.6498
sp|O75676-2|KS6A4_HUMAN	RPS6KA4	Isoform 2 of Ribosomal protein S6 kinase alpha-4 OS=Homo sapiens GN=RPS6KA4	4877	10	11.0985	11.7425	10.9161	6.20154	5.85976	5.96238	11.2688	10.7165	12.0855	14.1485
sp|Q8IX01|SUGP2_HUMAN	SUGP2	SURP and G-patch domain-containing protein 2 OS=Homo sapiens GN=SUGP2 PE=1 SV=2	1336	64	10.1055	10.5711	10.087	6.4399	6.77893	6.52594	11.6385	12.6942	12.9496	12.2094
sp|Q9ULW0|TPX2_HUMAN	TPX2	Targeting protein for Xklp2 OS=Homo sapiens GN=TPX2 PE=1 SV=2	3114	57	4.96193	5.10051	5.3347	8.77368	8.41312	9.13749	16.3854	16.3562	16.9617	8.57526
sp|Q7LFL8|CXXC5_HUMAN	CXXC5	CXXC-type zinc finger protein 5 OS=Homo sapiens GN=CXXC5 PE=2 SV=1	3932	4	6.87684	7.69353	7.19401	8.02926	7.90027	8.25514	13.4675	16.482	15.671	8.43043
sp|Q96JK2|DCAF5_HUMAN	DCAF5	DDB1- and CUL4-associated factor 5 OS=Homo sapiens GN=DCAF5 PE=1 SV=2	3251	6	6.95367	6.67256	7.34107	7.56445	7.77413	7.97816	14.241	14.53	15.0336	11.9114
sp|P20337|RAB3B_HUMAN	RAB3B	Ras-related protein Rab-3B OS=Homo sapiens GN=RAB3B PE=1 SV=2	3848	4	6.21418	6.94815	6.51528	8.27989	8.48272	8.23291	15.8935	14.9441	16.1177	8.37155
sp|P18846|ATF1_HUMAN	ATF1	Cyclic AMP-dependent transcription factor ATF-1 OS=Homo sapiens GN=ATF1 PE=1 SV=2	6874	2	7.90362	6.38653	7.3695	7.85344	7.67128	8.36555	15.0381	14.5667	15.2452	9.60009
sp|Q9UL54-3|TAOK2_HUMAN	TAOK2	Isoform 3 of Serine/threonine-protein kinase TAO2 OS=Homo sapiens GN=TAOK2	1770	3	8.30806	8.21848	8.5619	7.44921	7.92295	7.41386	13.6873	13.4637	15.6001	9.3745
sp|Q9UKV5|AMFR2_HUMAN	AMFR	E3 ubiquitin-protein ligase AMFR OS=Homo sapiens GN=AMFR PE=1 SV=2	4496	14	7.35696	7.57262	7.43291	7.5801	8.03258	7.96937	14.6355	13.734	15.8725	9.81345
sp|Q13370|PDE3B_HUMAN	PDE3B	cGMP-inhibited 3',5'-cyclic phosphodiesterase B OS=Homo sapiens GN=PDE3B PE=1 SV=2	7583	1	12.0627	11.9675	9.37542	5.58152	6.32138	6.92428	10.1451	10.2626	14.9107	12.4487
sp|O14497|ARI1A_HUMAN	ARID1A	AT-rich interactive domain-containing protein 1A OS=Homo sapiens GN=ARID1A PE=1 SV=3	53	40	5.46531	5.31961	5.71286	8.6898	8.75587	9.07896	16.2743	16.0923	17.3438	7.26724
sp|P41208|CETN2_HUMAN	CETN2	Centrin-2 OS=Homo sapiens GN=CETN2 PE=1 SV=1	2435	7	7.51271	7.7129	8.21752	7.45112	7.76362	7.95267	14.8465	14.06	14.4905	9.99247
sp|Q86XK2-5|FBX11_HUMAN	FBXO11	Isoform 5 of F-box only protein 11 OS=Homo sapiens GN=FBXO11	3735	23	4.47732	4.41297	4.55981	9.00691	9.30712	9.55626	16.9177	17.0418	18.1397	6.58044
sp|Q9HCU8|DPOD4_HUMAN	POLD4	DNA polymerase delta subunit 4 OS=Homo sapiens GN=POLD4 PE=1 SV=1	4470	1	9.9843	8.5723	8.98556	8.10077	7.49437	4.47655	14.7589	10.7546	11.9945	14.8781
sp|Q9NV31|IMP3_HUMAN	IMP3	U3 small nucleolar ribonucleoprotein protein IMP3 OS=Homo sapiens GN=IMP3 PE=1 SV=1	3188	15	7.68229	7.53794	7.66036	7.4214	7.2691	7.81686	12.9937	13.8513	15.1941	12.573
sp|Q9C0C7-4|AMRA1_HUMAN	AMBRA1	Isoform 4 of Activating molecule in BECN1-regulated autophagy protein 1 OS=Homo sapiens GN=AMBRA1	5665	11	6.49394	6.44253	6.50218	8.15122	8.61891	8.29315	15.8273	14.8304	16.1365	8.70386
sp|Q9NY97-2|B3GN2_HUMAN	B3GNT2	Isoform 2 of UDP-GlcNAc:betaGal beta-1,3-N-acetylglucosaminyltransferase 2 OS=Homo sapiens GN=B3GNT2	758	6	7.2093	6.4238	7.0466	7.65805	8.72893	7.93088	15.9188	13.3455	16.1271	9.61099
sp|Q6NSZ9|ZN498_HUMAN	ZSCAN25	Zinc finger protein 498 OS=Homo sapiens GN=ZNF498 PE=2 SV=3	1609	9	4.83443	4.89635	5.54002	8.39735	9.49391	9.40017	16.3536	16.6334	17.8913	6.55957
sp|P24928|RPB1_HUMAN	POLR2A	DNA-directed RNA polymerase II subunit RPB1 OS=Homo sapiens GN=POLR2A PE=1 SV=2	1278	100	5.5658	5.80596	5.82078	8.56071	8.65927	9.13305	16.2883	15.9498	16.8853	7.33102
sp|Q6ZU65|UBN2_HUMAN	UBN2	Ubinuclein-2 OS=Homo sapiens GN=UBN2 PE=1 SV=2	1366	13	8.46891	8.89798	9.06076	7.02652	7.29549	7.26251	13.01	13.0722	14.1224	11.7833
sp|Q9H672|ASB7_HUMAN	ASB7	Ankyrin repeat and SOCS box protein 7 OS=Homo sapiens GN=ASB7 PE=1 SV=2	6697	4	5.51062	5.96856	5.72432	8.30767	8.59473	9.33873	16.1838	15.6262	17.0263	7.71913
sp|Q9Y3B9|RRP15_HUMAN	RRP15	RRP15-like protein OS=Homo sapiens GN=RRP15 PE=1 SV=2	4411	11	8.14431	8.12453	8.15235	7.48681	7.51934	7.44462	13.5191	13.6167	14.6387	11.3536
sp|Q00403|TF2B_HUMAN	GTF2B	Transcription initiation factor IIB OS=Homo sapiens GN=GTF2B PE=1 SV=1	1728	32	6.54329	6.47878	6.70722	8.26207	8.63124	8.5184	16.1347	14.8112	16.3353	7.57778
sp|Q5BKZ1|ZN326_HUMAN	ZNF326	Zinc finger protein 326 OS=Homo sapiens GN=ZNF326 PE=1 SV=2	5263	30	9.68481	8.08007	9.05758	7.15179	6.8635	7.14898	13.1717	13.0111	13.1566	12.6738
sp|Q9NVF7|FBX28_HUMAN	FBXO28	F-box only protein 28 OS=Homo sapiens GN=FBXO28 PE=1 SV=1	1971	11	4.39135	4.43262	4.77415	8.91321	8.9168	9.29452	14.9677	16.7843	18.6599	8.86536
sp|P00749-2|UROK_HUMAN	PLAU	Isoform 2 of Urokinase-type plasminogen activator OS=Homo sapiens GN=PLAU	6228	4	3.74695	3.66745	3.8993	8.49175	9.16429	9.62145	16.4481	16.4008	17.8368	10.7232
sp|P54274|TERF1_HUMAN	TERF1	Telomeric repeat-binding factor 1 OS=Homo sapiens GN=TERF1 PE=1 SV=3	4273	8	4.91522	4.87489	4.76124	9.18315	8.93115	9.27613	16.6645	16.6512	17.5774	7.16514
sp|Q03933-2|HSF2_HUMAN	HSF2	Isoform 2 of Heat shock factor protein 2 OS=Homo sapiens GN=HSF2	4038	6	3.72485	4.04356	3.81406	9.34134	9.39427	10.1485	17.1364	17.6652	18.7823	5.94945
sp|Q149N8-4|SHPRH_HUMAN	SHPRH	Isoform 3 of E3 ubiquitin-protein ligase SHPRH OS=Homo sapiens GN=SHPRH	898	8	8.16882	9.22759	8.84873	6.94818	7.42387	7.53557	12.8472	13.7058	14.0849	11.2095
sp|P33981|TTK_HUMAN	TTK	Dual specificity protein kinase TTK OS=Homo sapiens GN=TTK PE=1 SV=2	2167	16	10.6694	11.2475	10.8599	6.33914	6.4809	6.32612	11.9257	12.1633	11.4128	12.5753
sp|P11169|GTR3_HUMAN	SLC2A3	Solute carrier family 2, facilitated glucose transporter member 3 OS=Homo sapiens GN=SLC2A3 PE=1 SV=1	1509	11	5.79686	6.10627	6.01115	8.2018	9.01082	9.03503	15.8231	15.49	17.2946	7.23035
sp|Q9Y2X3|NOP58_HUMAN	NOP58	Nucleolar protein 58 OS=Homo sapiens GN=NOP58 PE=1 SV=1	4137	43	6.87309	6.4219	6.76255	7.97765	8.3619	8.35148	14.8983	14.5975	16.2277	9.52793
sp|Q6STE5-2|SMRD3_HUMAN	SMARCD3	Isoform 2 of SWI/SNF-related matrix-associated actin-dependent regulator of chromatin subfamily D member 3 OS=Homo sapiens GN=SMARCD3	280	11	6.8506	6.79059	6.9442	8.07459	8.70015	8.29182	15.2294	14.948	16.2308	7.93985
sp|Q8IX21|F178A_HUMAN	SLF2	Protein FAM178A OS=Homo sapiens GN=FAM178A PE=1 SV=2	6829	2	4.38406	4.18546	4.30696	9.45495	9.11772	9.23477	17.6791	15.809	17.9649	7.86305
sp|Q96M94|KLH15_HUMAN	KLHL15	Kelch-like protein 15 OS=Homo sapiens GN=KLHL15 PE=1 SV=2	2498	3	2.34518	2.4312	2.49253	9.41377	10.3366	11.1328	18.0695	18.7287	20.339	4.71071
sp|O60303|K0556_HUMAN	KATNIP	Uncharacterized protein KIAA0556 OS=Homo sapiens GN=KIAA0556 PE=1 SV=4	4622	1	7.31641	5.94198	6.69532	10.0653	6.57481	7.9876	21.6071	10.3772	13.5105	9.92379
sp|Q13105-2|ZBT17_HUMAN	ZBTB17	Isoform 2 of Zinc finger and BTB domain-containing protein 17 OS=Homo sapiens GN=ZBTB17	1662	8	5.39694	5.87213	5.40365	8.23284	8.41382	8.97983	15.5745	15.5639	16.1684	10.394
sp|O75319|DUS11_HUMAN	DUSP11	RNA/RNP complex-1-interacting phosphatase OS=Homo sapiens GN=DUSP11 PE=1 SV=1	5312	7	8.35976	8.25878	8.03399	7.51811	7.62804	8.16463	13.7434	13.8372	15.431	9.02512
sp|O43298|ZBT43_HUMAN	ZBTB43	Zinc finger and BTB domain-containing protein 43 OS=Homo sapiens GN=ZBTB43 PE=1 SV=1	4185	4	5.04928	4.808	5.29193	8.82181	9.49688	8.81541	15.2578	16.3581	18.3376	7.76324
sp|O43709|WBS22_HUMAN	BUD23	Uncharacterized methyltransferase WBSCR22 OS=Homo sapiens GN=WBSCR22 PE=1 SV=2	1775	12	6.48823	6.90322	6.57758	7.89748	9.11822	8.57963	13.9869	16.0303	17.0771	7.34131
sp|Q9Y4B6-2|VPRBP_HUMAN	DCAF1	Isoform 2 of Protein VPRBP OS=Homo sapiens GN=VPRBP	1015	26	7.58979	7.26571	7.59151	7.62336	7.97648	8.21979	14.358	14.3382	15.126	9.91108
sp|Q9UHK0|NUFP1_HUMAN	NUFIP1	Nuclear fragile X mental retardation-interacting protein 1 OS=Homo sapiens GN=NUFIP1 PE=1 SV=2	4084	13	5.73541	5.8791	6.09763	8.5173	7.79971	9.13352	15.7495	15.1617	15.9067	10.0195
sp|O76031|CLPX_HUMAN	CLPX	ATP-dependent Clp protease ATP-binding subunit clpX-like, mitochondrial OS=Homo sapiens GN=CLPX PE=1 SV=2	6	46	11.2	11.8682	11.2494	6.19898	6.29352	6.23481	11.3575	10.9857	12.0658	12.5461
sp|Q9NX58|LYAR_HUMAN	LYAR	Cell growth-regulating nucleolar protein OS=Homo sapiens GN=LYAR PE=1 SV=2	3986	23	8.60972	8.09168	8.34526	7.47241	7.76445	7.37049	14.4062	13.1672	13.896	10.8766
sp|Q9NWT1|PK1IP_HUMAN	PAK1IP1	p21-activated protein kinase-interacting protein 1 OS=Homo sapiens GN=PAK1IP1 PE=1 SV=2	4520	20	7.74246	7.93504	7.04604	8.19596	7.60058	7.84722	14.9925	13.3018	15.0677	10.2707
sp|O15182|CETN3_HUMAN	CETN3	Centrin-3 OS=Homo sapiens GN=CETN3 PE=2 SV=2	2434	7	8.7688	9.11713	8.6875	7.48532	7.91183	7.96986	13.8773	14.4782	14.4235	7.2805
sp|O95104|SFR15_HUMAN	SCAF4	Splicing factor, arginine/serine-rich 15 OS=Homo sapiens GN=SCAF4 PE=1 SV=3	269	30	7.9493	7.38492	7.76993	7.80313	7.9991	7.848	14.3377	13.8573	15.0472	10.0035
sp|Q9NW13|RBM28_HUMAN	RBM28	RNA-binding protein 28 OS=Homo sapiens GN=RBM28 PE=1 SV=3	202	46	7.22335	7.34087	7.41875	7.90488	7.92991	8.11372	14.0204	14.6204	15.124	10.3037
sp|Q9NRX1|PNO1_HUMAN	PNO1	RNA-binding protein PNO1 OS=Homo sapiens GN=PNO1 PE=1 SV=1	4670	19	6.62007	6.30454	6.65079	8.20395	8.57527	8.96123	15.2608	15.3274	16.4501	7.64591
sp|Q9Y2U8|MAN1_HUMAN	LEMD3	Inner nuclear membrane protein Man1 OS=Homo sapiens GN=LEMD3 PE=1 SV=2	13	38	8.22462	8.55515	8.39009	7.49382	7.5557	7.94004	13.513	13.624	14.873	9.83064
sp|Q15776|ZN192_HUMAN	ZKSCAN8	Zinc finger protein 192 OS=Homo sapiens GN=ZNF192 PE=1 SV=2	1628	5	5.39615	6.05863	5.73968	8.86989	8.86107	8.96289	15.5979	15.8391	17.3264	7.34833
sp|Q9Y3C5|RNF11_HUMAN	RNF11	RING finger protein 11 OS=Homo sapiens GN=RNF11 PE=1 SV=1	7003	1	7.43834	5.08608	5.47331	9.9367	9.13726	8.36544	18.4066	14.3152	17.3964	4.44469
sp|Q99942|RNF5_HUMAN	RNF5	E3 ubiquitin-protein ligase RNF5 OS=Homo sapiens GN=RNF5 PE=1 SV=1	6517	4	7.67649	8.18832	7.63273	7.64279	7.76752	7.89519	12.944	14.1912	15.4161	10.6457
sp|Q96ME7|ZN512_HUMAN	ZNF512	Zinc finger protein 512 OS=Homo sapiens GN=ZNF512 PE=1 SV=2	1723	16	8.27537	8.47954	8.16759	7.53557	7.80172	7.47764	13.6792	13.3248	14.5865	10.6721
sp|Q5C9Z4|NOM1_HUMAN	NOM1	Nucleolar MIF4G domain-containing protein 1 OS=Homo sapiens GN=NOM1 PE=1 SV=1	2493	22	8.65214	8.97543	8.64673	7.54806	7.05615	7.50416	12.586	13.3949	14.3052	11.3312
sp|Q9NT99|LRC4B_HUMAN	LRRC4B	Leucine-rich repeat-containing protein 4B OS=Homo sapiens GN=LRRC4B PE=1 SV=3	4817	6	11.2041	12.5587	11.6191	6.08061	6.19659	6.33537	11.2041	10.842	11.8417	12.1177
sp|Q7L273|KCTD9_HUMAN	KCTD9	BTB/POZ domain-containing protein KCTD9 OS=Homo sapiens GN=KCTD9 PE=2 SV=1	987	13	5.73118	5.88506	5.87626	8.57458	8.72449	9.16958	15.802	15.9549	16.356	7.92601
sp|Q96G74-3|OTUD5_HUMAN	OTUD5	Isoform 3 of OTU domain-containing protein 5 OS=Homo sapiens GN=OTUD5	3395	16	3.20268	3.0946	3.35625	9.41488	9.8307	10.3004	18.0278	17.134	18.4232	7.21544
sp|P01033|TIMP1_HUMAN	TIMP1	Metalloproteinase inhibitor 1 OS=Homo sapiens GN=TIMP1 PE=1 SV=1	5940	7	10.7696	11.8321	10.4069	6.29781	6.40158	6.58984	11.1695	11.329	12.4533	12.7504
sp|Q9HCE7-2|SMUF1_HUMAN	SMURF1	Isoform Short of E3 ubiquitin-protein ligase SMURF1 OS=Homo sapiens GN=SMURF1	2609	5	4.35326	4.13513	4.05188	9.5041	9.38582	10.1905	18.0276	15.5516	19.0557	5.74445
sp|Q03060-10|CREM_HUMAN	CREM	Isoform 8 of cAMP-responsive element modulator OS=Homo sapiens GN=CREM	7103	1	1.39153	0.997858	1.63016	10.6446	10.55	11.4768	19.8675	19.9491	19.2919	4.20048
sp|Q9ULD4|BRPF3_HUMAN	BRPF3	Bromodomain and PHD finger-containing protein 3 OS=Homo sapiens GN=BRPF3 PE=1 SV=2	3179	4	5.90099	6.87424	6.35404	8.22343	8.05793	9.27247	14.157	16.084	15.9318	9.14421
sp|Q9UJV9|DDX41_HUMAN	DDX41	Probable ATP-dependent RNA helicase DDX41 OS=Homo sapiens GN=DDX41 PE=1 SV=2	751	37	8.78985	8.29062	8.73413	7.34183	7.56799	7.60341	13.3875	13.0163	14.2687	10.9996
sp|Q5VZL5-4|ZMYM4_HUMAN	ZMYM4	Isoform 4 of Zinc finger MYM-type protein 4 OS=Homo sapiens GN=ZMYM4	2749	37	9.28817	9.1935	9.04476	7.17485	7.14169	7.33221	12.4985	12.7824	13.7245	11.8194
sp|Q9HCS7|SYF1_HUMAN	XAB2	Pre-mRNA-splicing factor SYF1 OS=Homo sapiens GN=XAB2 PE=1 SV=2	207	68	6.7409	6.26036	6.50822	8.37003	8.71239	8.46368	15.553	14.7971	15.6315	8.96275
sp|P12694|ODBA_HUMAN	BCKDHA	2-oxoisovalerate dehydrogenase subunit alpha, mitochondrial OS=Homo sapiens GN=BCKDHA PE=1 SV=2	3510	8	10.028	11.0687	10.5274	6.28014	7.16792	7.14275	11.7367	12.0162	13.2975	10.7346
sp|Q7Z6E9|RBBP6_HUMAN	RBBP6	E3 ubiquitin-protein ligase RBBP6 OS=Homo sapiens GN=RBBP6 PE=1 SV=1	130	44	7.58804	6.88717	7.57639	7.91351	8.49577	8.09985	15.0799	13.8268	15.1541	9.37847
sp|Q9Y5Y0|FLVC1_HUMAN	FLVCR1	Feline leukemia virus subgroup C receptor-related protein 1 OS=Homo sapiens GN=FLVCR1 PE=1 SV=1	2146	4	8.33781	8.26013	8.71987	7.24961	7.75033	7.64858	13.7248	12.833	14.0722	11.4037
sp|P42568|AF9_HUMAN	MLLT3	Protein AF-9 OS=Homo sapiens GN=MLLT3 PE=1 SV=2	3754	7	8.35992	8.33815	8.74823	7.52065	7.97515	7.3833	13.3828	13.7137	13.9435	10.6345
sp|Q99594|TEAD3_HUMAN	TEAD3	Transcriptional enhancer factor TEF-5 OS=Homo sapiens GN=TEAD3 PE=1 SV=2	5026	2	6.11041	6.92598	7.50531	8.15851	8.40439	7.86818	14.3021	14.5751	14.912	11.2381
sp|P28290-2|SSFA2_HUMAN	ITPRID2	Isoform 2 of Sperm-specific antigen 2 OS=Homo sapiens GN=SSFA2	6876	4	9.04769	9.731	9.23264	8.45758	6.58373	6.79118	13.7259	12.5919	12.8071	11.0313
sp|Q9BQI6|ANR32_HUMAN	SLF1	Ankyrin repeat domain-containing protein 32 OS=Homo sapiens GN=ANKRD32 PE=1 SV=2	5902	3	5.7743	6.13858	6.02591	8.10768	8.48963	9.28267	14.9859	14.7402	16.5578	9.89732
sp|Q9BSJ5-3|CQ080_HUMAN	C17orf80	Isoform 3 of Uncharacterized protein C17orf80 OS=Homo sapiens GN=C17orf80	2548	17	7.22111	6.80836	7.36213	7.88761	8.71515	8.34723	14.9015	14.1687	15.5482	9.04009
sp|Q9BRU9|UTP23_HUMAN	UTP23	rRNA-processing protein UTP23 homolog OS=Homo sapiens GN=UTP23 PE=2 SV=2	2917	6	6.01274	7.18488	5.92046	7.85965	9.34878	9.03512	15.665	13.6975	17.5448	7.73104
sp|Q15109-2|RAGE_HUMAN	AGER	Isoform 2 of Advanced glycosylation end product-specific receptor OS=Homo sapiens GN=AGER	6839	1	10.3307	10.5787	10.2536	5.89933	7.13659	7.13974	10.2873	13.0644	12.6956	12.614
sp|P61244-2|MAX_HUMAN	MAX	Isoform 2 of Protein max OS=Homo sapiens GN=MAX	3414	7	6.08415	5.5842	6.83749	8.50174	9.1111	8.88007	14.551	15.4818	17.1536	7.81484
sp|Q9UHA2|S18L2_HUMAN	SS18L2	SS18-like protein 2 OS=Homo sapiens GN=SS18L2 PE=2 SV=1	1437	2	9.50804	9.30472	7.88245	7.77898	7.29087	7.95903	13.4196	13.1255	14.4558	9.27502
sp|Q9Y297-2|FBW1A_HUMAN	BTRC	Isoform 2 of F-box/WD repeat-containing protein 1A OS=Homo sapiens GN=BTRC	682	1	5.55017	6.63144	6.77376	6.99537	10.4986	8.81825	15.6118	14.1469	17.0805	7.89322
sp|O60287|NPA1P_HUMAN	URB1	Nucleolar pre-ribosomal-associated protein 1 OS=Homo sapiens GN=URB1 PE=1 SV=4	1091	38	8.51217	8.34205	8.6123	7.42719	7.83695	7.66891	13.0951	13.262	14.4418	10.8016
sp|Q69YN4|VIR_HUMAN	VIRMA	Protein virilizer homolog OS=Homo sapiens GN=KIAA1429 PE=1 SV=2	3947	48	5.60529	5.08227	5.64968	8.83048	9.36573	9.02175	15.8369	15.5787	17.0023	8.02694
sp|Q96H78|S2544_HUMAN	SLC25A44	Solute carrier family 25 member 44 OS=Homo sapiens GN=SLC25A44 PE=2 SV=1	6379	3	7.17856	7.58311	7.38	8.32084	8.3791	8.43863	13.949	14.7206	16.0288	8.02135
sp|Q71SY5-4|MED25_HUMAN	MED25	Isoform 4 of Mediator of RNA polymerase II transcription subunit 25 OS=Homo sapiens GN=MED25	514	11	9.30381	8.87788	9.24754	7.37351	7.76588	7.33324	12.7833	13.3352	13.7665	10.2131
sp|Q99470|SDF2_HUMAN	SDF2	Stromal cell-derived factor 2 OS=Homo sapiens GN=SDF2 PE=1 SV=2	2760	8	7.67377	8.07961	7.9207	7.65458	8.58863	8.11548	13.7808	13.6518	15.7473	8.78736
sp|Q9H6R4-4|NOL6_HUMAN	NOL6	Isoform 4 of Nucleolar protein 6 OS=Homo sapiens GN=NOL6	877	39	7.29431	7.02034	7.03417	8.05487	8.44545	8.65634	14.2423	14.8611	15.4839	8.90726
sp|Q9Y2X9|ZN281_HUMAN	ZNF281	Zinc finger protein 281 OS=Homo sapiens GN=ZNF281 PE=1 SV=1	3287	17	7.44131	6.48243	6.90253	8.28581	8.73277	8.08963	15.1072	13.977	15.4172	9.5641
sp|Q8NDX5-2|PHC3_HUMAN	PHC3	Isoform 2 of Polyhomeotic-like protein 3 OS=Homo sapiens GN=PHC3	3074	2	8.46242	8.50396	8.76547	7.0149	8.00715	7.66588	13.4046	12.2263	14.5617	11.3876
sp|O15062|ZBTB5_HUMAN	ZBTB5	Zinc finger and BTB domain-containing protein 5 OS=Homo sapiens GN=ZBTB5 PE=1 SV=1	3190	4	3.95675	4.23881	4.01845	9.8112	10.5797	9.39377	19.3994	16.2473	17.0888	5.26588
sp|Q9UNQ2|DIMT1_HUMAN	DIMT1	Probable dimethyladenosine transferase OS=Homo sapiens GN=DIMT1L PE=1 SV=1	439	22	7.95866	8.24688	8.01926	7.82788	8.10847	8.28951	14.051	14.157	14.6513	8.69006
sp|Q6PCD5|RFWD3_HUMAN	RFWD3	E3 ubiquitin-protein ligase RFWD3 OS=Homo sapiens GN=RFWD3 PE=1 SV=3	2336	19	3.9127	4.18485	4.30315	9.5157	9.94932	10.0955	16.8829	16.6001	18.7868	5.76901
sp|Q96GQ7|DDX27_HUMAN	DDX27	Probable ATP-dependent RNA helicase DDX27 OS=Homo sapiens GN=DDX27 PE=1 SV=2	497	60	5.66195	5.13677	5.63979	8.95661	9.18763	9.27939	15.9722	15.4559	16.9998	7.70996
sp|Q9NR30|DDX21_HUMAN	DDX21	Nucleolar RNA helicase 2 OS=Homo sapiens GN=DDX21 PE=1 SV=5	672	75	6.65964	6.87574	6.89749	8.28769	8.30182	8.59438	14.4756	14.6171	15.3746	9.91598
sp|Q99519|NEUR1_HUMAN	NEU1	Sialidase-1 OS=Homo sapiens GN=NEU1 PE=1 SV=1	4418	5	11.3476	11.7283	11.3789	6.61736	6.96089	6.29771	11.7339	10.7658	12.5943	10.5753
sp|P62699|YPEL5_HUMAN	YPEL5	Protein yippee-like 5 OS=Homo sapiens GN=YPEL5 PE=2 SV=1	6012	7	4.19158	4.47235	4.28744	9.61759	9.59079	10.2457	17.3104	16.8138	17.8691	5.60126
sp|Q9UPT9-2|UBP22_HUMAN	USP22	Isoform 2 of Ubiquitin carboxyl-terminal hydrolase 22 OS=Homo sapiens GN=USP22	3836	8	8.08561	8.6058	8.23002	7.7183	8.5268	8.08099	14.5903	13.0722	15.2607	7.82923
sp|O75616|ERAL1_HUMAN	ERAL1	GTPase Era, mitochondrial OS=Homo sapiens GN=ERAL1 PE=1 SV=2	4117	18	12.3236	11.3336	11.3679	6.21072	6.08282	6.0084	10.8829	10.0373	11.368	14.3847
sp|O00567|NOP56_HUMAN	NOP56	Nucleolar protein 56 OS=Homo sapiens GN=NOP56 PE=1 SV=4	2110	50	7.08679	7.30887	7.01838	7.80222	8.53876	8.39452	13.6365	13.8707	16.1274	10.2159
sp|Q9H6F5|CCD86_HUMAN	CCDC86	Coiled-coil domain-containing protein 86 OS=Homo sapiens GN=CCDC86 PE=1 SV=1	1445	22	5.01178	5.65177	5.82381	8.37807	9.21978	9.60334	14.8005	16.2106	16.8406	8.45968
sp|P16220-2|CREB1_HUMAN	CREB1	Isoform CREB-B of Cyclic AMP-responsive element-binding protein 1 OS=Homo sapiens GN=CREB1	6874	6	5.36091	6.51266	6.39989	9.15244	8.00667	9.34877	14.8388	17.0519	14.7288	8.59926
sp|Q96RR1|PEO1_HUMAN	TWNK	Twinkle protein, mitochondrial OS=Homo sapiens GN=PEO1 PE=1 SV=1	2922	2	7.00029	8.36294	7.50823	7.61176	8.41999	8.89798	12.7742	14.3697	16.6663	8.38862
sp|Q9BSF8|BTBDA_HUMAN	BTBD10	BTB/POZ domain-containing protein 10 OS=Homo sapiens GN=BTBD10 PE=1 SV=2	2111	6	4.33495	4.90111	4.46196	9.74722	9.17959	9.88278	16.7443	17.5029	16.3425	6.90268
sp|P42830|CXCL5_HUMAN	CXCL5	C-X-C motif chemokine 5 OS=Homo sapiens GN=CXCL5 PE=1 SV=1	5672	4	6.49991	6.97472	6.42801	8.87634	7.90348	9.10924	15.3932	14.7096	15.3385	8.76707
sp|Q15427|SF3B4_HUMAN	SF3B4	Splicing factor 3B subunit 4 OS=Homo sapiens GN=SF3B4 PE=1 SV=1	6891	9	8.03	4.56727	6.82609	9.51668	8.38869	8.16853	19.3146	13.5099	12.9398	8.73843
sp|Q13895|BYST_HUMAN	BYSL	Bystin OS=Homo sapiens GN=BYSL PE=1 SV=3	967	28	6.91227	6.92607	6.61121	8.56595	8.57141	8.50699	15.5897	14.4399	14.941	8.93557
sp|Q08999|RBL2_HUMAN	RBL2	Retinoblastoma-like protein 2 OS=Homo sapiens GN=RBL2 PE=1 SV=3	4023	8	8.53899	8.41397	8.62846	7.44738	7.97264	7.58166	12.3267	14.1863	13.8081	11.0958
sp|Q9Y4C2-2|F115A_HUMAN	TCAF1	Isoform 2 of Protein FAM115A OS=Homo sapiens GN=FAM115A	2846	34	8.71414	8.43161	8.71948	7.44639	7.89986	7.76124	13.5695	13.6129	13.3235	10.5214
sp|P50750-2|CDK9_HUMAN	CDK9	Isoform 2 of Cyclin-dependent kinase 9 OS=Homo sapiens GN=CDK9	4106	17	9.36034	9.48391	9.10579	7.47593	7.34671	7.54772	12.9086	13.1067	13.1873	10.477
sp|Q9BSC4|NOL10_HUMAN	NOL10	Nucleolar protein 10 OS=Homo sapiens GN=NOL10 PE=1 SV=1	4005	32	7.28191	7.41978	7.36716	7.77599	7.3367	8.31396	13.0225	13.679	14.3375	13.4654
sp|Q96GM5|SMRD1_HUMAN	SMARCD1	SWI/SNF-related matrix-associated actin-dependent regulator of chromatin subfamily D member 1 OS=Homo sapiens GN=SMARCD1 PE=1 SV=2	280	20	6.35745	6.26306	6.53812	8.67082	8.6085	8.98287	15.1821	15.0044	15.7736	8.61916
sp|Q9ULX3|NOB1_HUMAN	NOB1	RNA-binding protein NOB1 OS=Homo sapiens GN=NOB1 PE=1 SV=1	5946	14	10.3428	10.7527	10.7531	7.17551	7.21396	7.30472	12.3947	13.0725	12.445	8.545
sp|Q9NPJ8-2|NXT2_HUMAN	NXT2	Isoform 2 of NTF2-related export protein 2 OS=Homo sapiens GN=NXT2	190	3	7.78815	7.74346	7.35731	8.26444	7.84136	8.42121	13.5028	14.9187	14.4352	9.72736
sp|Q8N5Y2-2|MS3L1_HUMAN	MSL3	Isoform 2 of Male-specific lethal 3 homolog OS=Homo sapiens GN=MSL3	1357	6	8.03869	8.31261	8.11894	7.65653	8.01558	8.05036	13.0584	14.2324	14.135	10.3816
sp|Q96HA1|P121A_HUMAN	POM121	Nuclear envelope pore membrane protein POM 121 OS=Homo sapiens GN=POM121 PE=1 SV=2	2991	2	9.63846	8.37195	7.77903	7.44018	8.46848	7.33785	14.4249	12.8314	13.3135	10.3941
sp|Q92698|RAD54_HUMAN	RAD54L	DNA repair and recombination protein RAD54-like OS=Homo sapiens GN=RAD54L PE=1 SV=2	6818	2	6.67611	8.51919	7.07898	7.53242	7.83694	9.23075	13.1123	13.312	16.4973	10.2041
sp|Q5T6F0|DCA12_HUMAN	DCAF12	DDB1- and CUL4-associated factor 12 OS=Homo sapiens GN=DCAF12 PE=1 SV=1	4071	4	4.57973	3.69527	4.69877	9.9278	10.139	9.53763	19.0577	15.6253	16.9091	5.82966
sp|Q6P3X8-2|PGBD2_HUMAN	PGBD2	Isoform 2 of PiggyBac transposable element-derived protein 2 OS=Homo sapiens GN=PGBD2	7563	1	7.70972	9.08976	9.22448	8.13321	7.7815	7.28688	13.9445	13.7365	12.7459	10.3476
sp|Q9GZL7|WDR12_HUMAN	WDR12	Ribosome biogenesis protein WDR12 OS=Homo sapiens GN=WDR12 PE=1 SV=2	2977	18	8.79784	8.83664	8.03402	7.99355	7.28536	7.86033	13.4396	13.0934	13.7655	10.8938
sp|Q9H0E3|SP130_HUMAN	SAP130	Histone deacetylase complex subunit SAP130 OS=Homo sapiens GN=SAP130 PE=1 SV=1	2789	14	7.51075	8.34328	7.76388	7.94486	8.18674	8.2626	13.9746	13.3629	15.1404	9.50996
sp|Q9H6R0|DHX33_HUMAN	DHX33	Putative ATP-dependent RNA helicase DHX33 OS=Homo sapiens GN=DHX33 PE=1 SV=2	1897	29	8.18607	7.9671	8.32391	7.38099	7.96416	8.04537	12.8497	13.3776	14.4522	11.4528
sp|Q9UKL3|C8AP2_HUMAN	CASP8AP2	CASP8-associated protein 2 OS=Homo sapiens GN=CASP8AP2 PE=1 SV=1	4471	16	5.40393	5.79125	5.28938	8.68095	8.77791	9.48649	15.6655	15.1555	16.0014	9.74764
sp|Q8IY81|RRMJ3_HUMAN	FTSJ3	Putative rRNA methyltransferase 3 OS=Homo sapiens GN=FTSJ3 PE=1 SV=2	480	31	7.87329	6.86377	7.28815	7.79739	7.8837	8.02886	13.5738	13.6519	13.8548	13.1843
sp|P49848|TAF6_HUMAN	TAF6	Transcription initiation factor TFIID subunit 6 OS=Homo sapiens GN=TAF6 PE=1 SV=1	1117	27	7.97975	8.3175	8.16818	8.03513	8.162	8.07428	13.8355	13.8522	14.36	9.21541
sp|P24941|CDK2_HUMAN	CDK2	Cyclin-dependent kinase 2 OS=Homo sapiens GN=CDK2 PE=1 SV=2	4106	19	7.00182	7.47086	6.76197	8.31558	8.47799	8.98154	14.4448	14.4645	15.7218	8.35905
sp|Q86YI8|PHF13_HUMAN	PHF13	PHD finger protein 13 OS=Homo sapiens GN=PHF13 PE=1 SV=2	3912	2	3.59701	2.45981	3.22527	10.3238	11.3157	10.3637	19.2291	17.6739	18.4809	3.33079
sp|Q7Z698|SPRE2_HUMAN	SPRED2	Sprouty-related, EVH1 domain-containing protein 2 OS=Homo sapiens GN=SPRED2 PE=1 SV=2	2046	3	8.13655	9.25058	7.73257	7.43251	8.58689	8.2145	13.0413	12.5533	16.3336	8.71819
sp|O94916-2|NFAT5_HUMAN	NFAT5	Isoform A of Nuclear factor of activated T-cells 5 OS=Homo sapiens GN=NFAT5	2802	6	4.38515	4.46093	4.1267	9.14496	9.76741	10.0914	17.4428	15.4915	17.1162	7.97297
sp|O15033-2|K0317_HUMAN	AREL1	Isoform 2 of Protein KIAA0317 OS=Homo sapiens GN=KIAA0317	7336	1	8.27542	6.51018	8.72067	8.27263	9.48253	7.54328	14.6071	13.7323	15.3012	7.55474
sp|Q9BS31|ZN649_HUMAN	ZNF649	Zinc finger protein 649 OS=Homo sapiens GN=ZNF649 PE=2 SV=1	878	2	5.56038	5.45596	6.55167	8.46831	8.20071	9.96492	14.2107	14.9486	16.7828	9.85591
sp|Q6TFL4|KLH24_HUMAN	KLHL24	Kelch-like protein 24 OS=Homo sapiens GN=KLHL24 PE=2 SV=1	360	5	2.10063	2.17101	2.55265	10.6698	11.2394	11.3864	17.4539	18.706	21.2685	2.45182
sp|Q15392|DHC24_HUMAN	DHCR24	Delta(24)-sterol reductase OS=Homo sapiens GN=DHCR24 PE=1 SV=2	5642	12	9.07662	9.3617	9.14011	7.39677	7.48474	7.8287	13.0104	12.5706	13.5827	10.5476
sp|P55769|NH2L1_HUMAN	SNU13	NHP2-like protein 1 OS=Homo sapiens GN=NHP2L1 PE=1 SV=3	783	14	7.51297	7.88939	7.39933	7.92642	8.52942	8.23713	13.6658	13.4897	15.417	9.9329
sp|P52272-2|HNRPM_HUMAN	HNRNPM	Isoform 2 of Heterogeneous nuclear ribonucleoprotein M OS=Homo sapiens GN=HNRNPM	245	171	9.6372	9.7212	9.51458	7.09889	7.29242	7.20094	11.9268	12.3867	12.9075	12.3139
sp|Q9Y2K7|KDM2A_HUMAN	KDM2A	Lysine-specific demethylase 2A OS=Homo sapiens GN=KDM2A PE=1 SV=3	758	69	5.29952	5.42903	5.34282	8.79484	9.17391	9.47218	15.3118	15.3364	16.6319	9.20765
sp|Q53HC5|KLH26_HUMAN	KLHL26	Kelch-like protein 26 OS=Homo sapiens GN=KLHL26 PE=1 SV=2	7212	5	10.6949	10.5586	10.38	6.96516	7.11118	6.39998	11.1785	11.7103	12.3833	12.6181
sp|Q9NYV4-2|CDK12_HUMAN	CDK12	Isoform 2 of Cyclin-dependent kinase 12 OS=Homo sapiens GN=CDK12	4106	25	7.29597	7.36052	7.48459	8.0463	8.26315	8.77104	13.94	14.0615	15.1841	9.59288
sp|Q5FBB7-6|SGOL1_HUMAN	SGO1	Isoform 6 of Shugoshin-like 1 OS=Homo sapiens GN=SGOL1	4797	3	5.02903	5.38779	5.40346	9.10989	8.98305	10.2196	16.2552	15.6582	16.8343	7.11955
sp|Q14192|FHL2_HUMAN	FHL2	Four and a half LIM domains protein 2 OS=Homo sapiens GN=FHL2 PE=1 SV=3	4162	13	6.47003	6.85879	6.67458	8.69627	8.48069	9.39039	15.2521	14.9088	15.5077	7.76066
sp|Q96PQ6-2|ZN317_HUMAN	ZNF317	Isoform 1 of Zinc finger protein 317 OS=Homo sapiens GN=ZNF317	1583	7	3.58822	3.73417	3.56115	10.2537	10.125	10.4277	16.9505	17.6464	18.3518	5.36135
sp|Q9Y620|RA54B_HUMAN	RAD54B	DNA repair and recombination protein RAD54B OS=Homo sapiens GN=RAD54B PE=1 SV=1	3920	7	9.53981	9.33532	8.97711	7.36249	7.16553	7.51171	13.2854	12.633	11.9523	12.2374
sp|Q6PJG6|BRAT1_HUMAN	BRAT1	BRCA1-associated ATM activator 1 OS=Homo sapiens GN=BRAT1 PE=1 SV=2	1606	20	13.2319	14.6296	12.8945	5.42433	5.54231	5.15515	8.78426	9.57408	9.34028	15.4235
sp|Q9NU22|MDN1_HUMAN	MDN1	Midasin OS=Homo sapiens GN=MDN1 PE=1 SV=2	750	195	9.91702	10.0721	9.75988	7.062	7.14246	7.00417	11.9449	11.8056	12.6856	12.6062
sp|Q8IYD8|FANCM_HUMAN	FANCM	Fanconi anemia group M protein OS=Homo sapiens GN=FANCM PE=1 SV=2	5840	1	8.05319	8.95603	8.01572	7.48572	8.10928	9.0893	13.1694	14.5187	14.7159	7.88679
sp|Q96QE3|ATAD5_HUMAN	ATAD5	ATPase family AAA domain-containing protein 5 OS=Homo sapiens GN=ATAD5 PE=1 SV=4	1347	20	8.15376	8.26128	8.14273	7.8182	7.77716	7.92443	13.1907	13.1102	14.095	11.5266
sp|Q96JC9|EAF1_HUMAN	EAF1	ELL-associated factor 1 OS=Homo sapiens GN=EAF1 PE=1 SV=1	4398	5	5.0631	5.46846	5.14462	9.165	9.50899	9.54136	16.8465	14.5325	17.0635	7.66597
sp|Q9P0U4-2|CXXC1_HUMAN	CXXC1	Isoform 2 of CpG-binding protein OS=Homo sapiens GN=CXXC1	1903	13	7.74831	8.2217	8.01128	8.0781	8.15436	8.12629	13.7731	13.6304	14.4102	9.84626
tr|E7ERF5|E7ERF5_HUMAN	FXR1	Uncharacterized protein OS=Homo sapiens GN=FXR1 PE=4 SV=1	1960	2	8.17379	7.87967	8.48931	8.16975	8.12926	8.41514	15.6331	12.5464	14.2378	8.32586
sp|Q9NPI1-2|BRD7_HUMAN	BRD7	Isoform 2 of Bromodomain-containing protein 7 OS=Homo sapiens GN=BRD7	4676	10	7.21562	8.04239	7.85762	7.9098	7.82565	8.78766	13.5237	13.9618	14.5342	10.3415
sp|Q6ZN18-2|AEBP2_HUMAN	AEBP2	Isoform 2 of Zinc finger protein AEBP2 OS=Homo sapiens GN=AEBP2	5185	1	7.86126	9.19764	8.76909	7.24108	7.58288	7.84688	11.8758	13.5127	13.4492	12.6635
sp|P55345|ANM2_HUMAN	PRMT2	Protein arginine N-methyltransferase 2 OS=Homo sapiens GN=PRMT2 PE=1 SV=1	5440	2	8.00445	4.9005	8.53761	8.1203	8.7936	9.24348	14.1252	16.5426	14.1312	7.60104
sp|Q6ZW49-4|PAXI1_HUMAN	PAXIP1	Isoform 5 of PAX-interacting protein 1 OS=Homo sapiens GN=PAXIP1	4188	14	9.40557	9.24742	9.89006	7.47337	7.36523	7.43971	12.2555	12.6923	13.1532	11.0776
sp|O15269|SPTC1_HUMAN	SPTLC1	Serine palmitoyltransferase 1 OS=Homo sapiens GN=SPTLC1 PE=1 SV=1	61	21	9.00541	9.47775	9.16173	7.55788	7.58813	7.6541	12.1585	12.6424	14.1431	10.611
sp|P24723|KPCL_HUMAN	PRKCH	Protein kinase C eta type OS=Homo sapiens GN=PRKCH PE=1 SV=4	194	1	3.66867	3.99624	4.7863	9.01083	10.1114	9.71747	16.4602	14.7134	18.0061	9.52932
sp|O43823|AKAP8_HUMAN	AKAP8	A-kinase anchor protein 8 OS=Homo sapiens GN=AKAP8 PE=1 SV=1	2825	22	7.88904	7.87327	7.98921	8.13438	7.90979	8.55519	13.2927	15.1609	13.4283	9.7672
sp|Q15155|NOMO1_HUMAN	NOMO1	Nodal modulator 1 OS=Homo sapiens GN=NOMO1 PE=1 SV=5	2451	76	7.04722	7.1428	6.71632	8.63513	8.56781	8.48954	14.9569	13.8412	14.9361	9.66696
sp|O95478|NSA2_HUMAN	NSA2	Ribosome biogenesis protein NSA2 homolog OS=Homo sapiens GN=NSA2 PE=1 SV=1	3093	10	7.86941	6.2365	7.54648	8.38605	8.60627	8.67711	13.9435	14.0969	15.6254	9.01244
sp|Q86X95|CIR1_HUMAN	CIR1	Corepressor interacting with RBPJ 1 OS=Homo sapiens GN=CIR1 PE=1 SV=1	5082	5	5.25826	5.57765	5.50188	8.91672	8.89446	9.93072	13.9205	16.3682	16.8919	8.73961
sp|Q8IY37|DHX37_HUMAN	DHX37	Probable ATP-dependent RNA helicase DHX37 OS=Homo sapiens GN=DHX37 PE=1 SV=1	872	36	9.18905	9.88585	9.09747	7.60371	7.552	7.55739	12.7312	12.5999	13.2823	10.5012
sp|Q9Y314|NOSIP_HUMAN	NOSIP	Nitric oxide synthase-interacting protein OS=Homo sapiens GN=NOSIP PE=1 SV=1	2653	23	7.35744	7.40675	7.52865	8.54148	8.20702	8.77284	15.1795	14.6605	13.5459	8.79994
sp|Q8NEM2|SHCBP_HUMAN	SHCBP1	SHC SH2 domain-binding protein 1 OS=Homo sapiens GN=SHCBP1 PE=1 SV=3	3231	21	7.79618	7.86713	7.50896	8.40526	8.10602	8.16001	14.5813	13.5272	13.8312	10.2168
sp|Q99575|POP1_HUMAN	POP1	Ribonucleases P/MRP protein subunit POP1 OS=Homo sapiens GN=POP1 PE=1 SV=2	123	44	8.40241	8.44447	8.45464	7.9605	8.03428	7.93407	13.1087	13.4989	14.0494	10.1126
sp|Q9UIU6|SIX4_HUMAN	SIX4	Homeobox protein SIX4 OS=Homo sapiens GN=SIX4 PE=1 SV=2	2694	1	6.77955	7.26331	3.89758	7.96738	10.9324	8.37873	17.0256	13.7753	15.5472	8.43301
sp|Q96N64|PWP2A_HUMAN	PWWP2A	PWWP domain-containing protein 2A OS=Homo sapiens GN=PWWP2A PE=1 SV=2	5545	1	8.57965	9.37862	10.4331	6.58889	7.27622	8.44378	10.9197	12.1955	14.7805	11.404
sp|Q9Y2U9|KLDC2_HUMAN	KLHDC2	Kelch domain-containing protein 2 OS=Homo sapiens GN=KLHDC2 PE=1 SV=1	5535	3	8.60001	6.63991	8.67239	7.87299	8.06325	8.64959	13.6068	14.7343	13.4089	9.75186
sp|Q9UGL1-2|KDM5B_HUMAN	KDM5B	Isoform 2 of Lysine-specific demethylase 5B OS=Homo sapiens GN=KDM5B	1072	19	6.79329	6.98509	6.56485	8.57274	8.95735	8.69024	14.3062	14.4982	15.6477	8.98429
sp|O75298-2|RTN2_HUMAN	RTN2	Isoform RTN2-B of Reticulon-2 OS=Homo sapiens GN=RTN2	6901	2	5.82654	6.40364	5.95253	8.9011	9.19576	9.09557	15.2733	14.3147	16.4937	8.54313
sp|Q99504|EYA3_HUMAN	EYA3	Eyes absent homolog 3 OS=Homo sapiens GN=EYA3 PE=1 SV=3	7224	11	8.86751	8.87072	8.74881	7.86274	7.77039	8.11675	14.0093	13.0764	13.0871	9.5903
sp|Q6KCM7-2|SCMC2_HUMAN	SLC25A25	Isoform 2 of Calcium-binding mitochondrial carrier protein SCaMC-2 OS=Homo sapiens GN=SLC25A25	4634	8	7.63749	8.07964	7.8493	7.51484	8.42711	9.02556	12.32	14.0631	15.8028	9.28018
sp|Q14202|ZMYM3_HUMAN	ZMYM3	Zinc finger MYM-type protein 3 OS=Homo sapiens GN=ZMYM3 PE=1 SV=2	4364	27	12.5529	12.6126	12.5509	6.17317	6.05734	5.71195	9.49575	10.2751	10.5429	14.0274
sp|Q1MSJ5|CSPP1_HUMAN	CSPP1	Centrosome and spindle pole-associated protein 1 OS=Homo sapiens GN=CSPP1 PE=1 SV=4	2830	7	8.04778	8.8332	8.53613	7.55955	8.11549	7.72305	12.6708	12.7819	14.0712	11.661
sp|Q9Y252|RNF6_HUMAN	RNF6	E3 ubiquitin-protein ligase RNF6 OS=Homo sapiens GN=RNF6 PE=1 SV=1	4707	4	4.79693	4.34864	4.80101	10.5619	9.45185	8.88177	16.3226	15.5143	16.9541	8.36682
sp|P32780|TF2H1_HUMAN	GTF2H1	General transcription factor IIH subunit 1 OS=Homo sapiens GN=GTF2H1 PE=1 SV=1	4849	15	7.66578	8.5264	7.88359	8.1154	7.7522	8.49206	12.9147	14.5097	13.7057	10.4344
sp|P0C7P0|CISD3_HUMAN	CISD3	CDGSH iron-sulfur domain-containing protein 3, mitochondrial OS=Homo sapiens GN=CISD3 PE=1 SV=1	6417	2	9.07122	8.37922	7.3559	7.65498	8.54754	8.01501	15.7783	12.4341	12.6763	10.0874
sp|P35227|PCGF2_HUMAN	PCGF2	Polycomb group RING finger protein 2 OS=Homo sapiens GN=PCGF2 PE=1 SV=1	4077	3	10.0251	8.41732	8.78772	7.92033	7.54763	7.53587	13.1952	12.4911	13.1396	10.9402
sp|Q9UI95|MD2L2_HUMAN	MAD2L2	Mitotic spindle assembly checkpoint protein MAD2B OS=Homo sapiens GN=MAD2L2 PE=1 SV=2	6143	5	10.0518	10.2436	10.5014	7.00954	7.68368	7.2596	11.1678	13.2624	12.6034	10.2169
sp|Q96E29-2|MTER1_HUMAN	MTERF3	Isoform 2 of mTERF domain-containing protein 1, mitochondrial OS=Homo sapiens GN=MTERFD1	1063	15	13.2191	13.6528	13.5925	5.57212	5.46739	5.47257	8.44233	9.34145	10.0686	15.1711
sp|Q9UIF9-2|BAZ2A_HUMAN	BAZ2A	Isoform 1 of Bromodomain adjacent to zinc finger domain protein 2A OS=Homo sapiens GN=BAZ2A	1740	28	5.43943	5.32353	5.39602	9.03631	9.31025	9.62781	15.4641	15.2829	16.4217	8.69799
sp|P18065|IBP2_HUMAN	IGFBP2	Insulin-like growth factor-binding protein 2 OS=Homo sapiens GN=IGFBP2 PE=1 SV=2	4099	3	17.2988	14.7746	17.0673	3.77352	4.45712	4.02891	6.56203	6.92758	7.16564	17.9444
sp|Q9BVI4|NOC4L_HUMAN	NOC4L	Nucleolar complex protein 4 homolog OS=Homo sapiens GN=NOC4L PE=1 SV=1	2402	16	8.57232	8.85476	8.6128	7.5362	7.54734	8.098	12.1165	13.4452	13.4789	11.738
sp|Q9Y3T9|NOC2L_HUMAN	NOC2L	Nucleolar complex protein 2 homolog OS=Homo sapiens GN=NOC2L PE=1 SV=4	4851	42	8.27468	8.21065	8.34246	8.05739	8.05333	8.05609	13.3377	13.4091	13.9401	10.3186
sp|Q96IG2|FXL20_HUMAN	FBXL20	F-box/LRR-repeat protein 20 OS=Homo sapiens GN=FBXL20 PE=1 SV=2	3725	5	4.78809	5.24082	5.20148	9.44132	9.36569	10.309	15.396	16.2056	17.4054	6.64653
sp|O60238|BNI3L_HUMAN	BNIP3L	BCL2/adenovirus E1B 19 kDa protein-interacting protein 3-like OS=Homo sapiens GN=BNIP3L PE=1 SV=1	4712	6	5.23878	6.18783	5.59969	9.0461	9.60665	9.21869	15.2645	13.9713	17.664	8.20246
sp|Q8WVD3|RN138_HUMAN	RNF138	E3 ubiquitin-protein ligase RNF138 OS=Homo sapiens GN=RNF138 PE=1 SV=1	2322	5	6.67305	6.15753	7.43431	8.47431	8.96991	9.25429	14.7414	14.973	15.1769	8.14528
sp|Q9NVX7|KBTB4_HUMAN	KBTBD4	Kelch repeat and BTB domain-containing protein 4 OS=Homo sapiens GN=KBTBD4 PE=1 SV=3	4305	6	8.15017	8.90552	8.37705	7.62114	8.04468	8.81529	13.3793	13.5762	14.191	8.93957
sp|P17014-3|ZNF12_HUMAN	ZNF12	Isoform 3 of Zinc finger protein 12 OS=Homo sapiens GN=ZNF12	6378	1	5.46716	5.34263	5.02947	9.37076	10.7324	9.68176	15.4826	15.8064	18.762	4.32473
sp|Q8TBM8|DJB14_HUMAN	DNAJB14	DnaJ homolog subfamily B member 14 OS=Homo sapiens GN=DNAJB14 PE=2 SV=1	861	9	7.89617	7.36529	7.74065	8.23701	8.4339	7.86741	14.4985	12.8352	13.8767	11.2492
sp|Q9H9Y6|RPA2_HUMAN	POLR1B	DNA-directed RNA polymerase I subunit RPA2 OS=Homo sapiens GN=POLR1B PE=1 SV=2	330	45	8.9933	9.55384	9.34292	7.42595	7.35778	7.55946	11.8579	12.5458	13.116	12.2471
sp|Q99618|CDCA3_HUMAN	CDCA3	Cell division cycle-associated protein 3 OS=Homo sapiens GN=CDCA3 PE=1 SV=1	7461	4	8.96035	7.61071	7.91786	8.7158	7.99634	8.17445	14.3096	13.9022	13.5492	8.86351
sp|Q8NC60|CD014_HUMAN	NOA1	Uncharacterized protein C4orf14 OS=Homo sapiens GN=C4orf14 PE=1 SV=2	863	28	9.85195	10.5928	9.93558	7.1522	6.94817	7.00217	11.5665	11.6667	12.1428	13.1412
sp|Q9NX76|CKLF6_HUMAN	CMTM6	CKLF-like MARVEL transmembrane domain-containing protein 6 OS=Homo sapiens GN=CMTM6 PE=1 SV=1	1118	3	9.17236	10.186	8.86888	7.73498	7.89511	7.62894	13.6235	12.0305	13.3253	9.53448
sp|Q9H707|ZN552_HUMAN	ZNF552	Zinc finger protein 552 OS=Homo sapiens GN=ZNF552 PE=2 SV=2	6378	1	4.46701	5.47569	5.33069	10.4511	9.26306	9.27307	17.3619	13.5129	17.7017	7.16288
sp|Q9H5V7|IKZF5_HUMAN	IKZF5	Zinc finger protein Pegasus OS=Homo sapiens GN=IKZF5 PE=1 SV=1	3878	2	5.12484	4.90574	6.20117	9.27225	9.16076	9.8039	13.7371	16.1333	17.4016	8.25932
sp|Q9NZN4|EHD2_HUMAN	EHD2	EH domain-containing protein 2 OS=Homo sapiens GN=EHD2 PE=1 SV=2	1000	13	4.72806	4.84703	5.1309	9.28535	9.77313	9.63019	16.1619	15.8681	15.9766	8.59864
sp|Q8IWY8-2|ZSC29_HUMAN	ZSCAN29	Isoform 2 of Zinc finger and SCAN domain-containing protein 29 OS=Homo sapiens GN=ZSCAN29	7056	1	7.44748	7.45003	8.06188	8.31172	8.67684	7.9782	12.1824	14.8883	14.695	10.3082
sp|Q9Y6V7|DDX49_HUMAN	DDX49	Probable ATP-dependent RNA helicase DDX49 OS=Homo sapiens GN=DDX49 PE=1 SV=1	4357	15	7.57791	7.49263	7.9547	8.48783	8.79986	9.09953	14.8409	14.0433	15.1985	6.50476
sp|Q9Y575-2|ASB3_HUMAN	ASB3	Isoform 2 of Ankyrin repeat and SOCS box protein 3 OS=Homo sapiens GN=ASB3	3460	3	7.75807	8.16141	8.00109	8.19741	7.776	8.65193	13.1325	13.5017	14.503	10.3169
sp|Q8N720-3|ZN655_HUMAN	ZNF655	Isoform 3 of Zinc finger protein 655 OS=Homo sapiens GN=ZNF655	1485	7	7.05736	6.96834	7.26506	8.35542	8.56935	8.67949	13.8712	13.5905	15.3078	10.3354
sp|P19320-2|VCAM1_HUMAN	VCAM1	Isoform 2 of Vascular cell adhesion protein 1 OS=Homo sapiens GN=VCAM1	1347	3	5.36118	6.47374	5.85258	9.5215	8.5128	9.53557	13.6456	17.555	14.8058	8.73617
sp|Q9NRZ9-2|HELLS_HUMAN	HELLS	Isoform 2 of Lymphoid-specific helicase OS=Homo sapiens GN=HELLS	3695	42	7.34944	7.63264	7.58276	8.22113	8.49864	8.71738	13.9012	13.8041	14.7393	9.55347
sp|Q9NYZ3|GTSE1_HUMAN	GTSE1	G2 and S phase-expressed protein 1 OS=Homo sapiens GN=GTSE1 PE=1 SV=3	2156	15	7.86035	8.99858	8.02264	8.13271	8.17922	8.2259	13.7322	13.34	13.8487	9.65971
sp|Q9UKM9|RALY_HUMAN	RALY	RNA-binding protein Raly OS=Homo sapiens GN=RALY PE=1 SV=1	6448	1	6.09357	4.47305	4.4121	11.658	8.7605	8.02326	25.4902	9.57877	12.3554	9.15513
sp|Q71F23|CENPU_HUMAN	CENPU	Centromere protein U OS=Homo sapiens GN=MLF1IP PE=1 SV=1	3994	12	5.30187	5.32071	5.70475	9.48118	9.65695	10.1924	15.7347	16.33	16.838	5.43946
sp|Q9GZR1-2|SENP6_HUMAN	SENP6	Isoform 2 of Sentrin-specific protease 6 OS=Homo sapiens GN=SENP6	3893	12	8.59477	8.43598	8.54502	7.48036	8.21167	8.21271	12.9623	12.4354	14.4468	10.675
sp|Q96CS3|FAF2_HUMAN	FAF2	FAS-associated factor 2 OS=Homo sapiens GN=FAF2 PE=1 SV=2	1994	32	8.55568	8.70223	8.21746	7.98863	7.87102	8.16468	13.72	12.8188	13.4823	10.4792
sp|O43529|CHSTA_HUMAN	CHST10	Carbohydrate sulfotransferase 10 OS=Homo sapiens GN=CHST10 PE=1 SV=1	5819	1	6.63525	6.29714	7.22107	7.90658	9.92911	8.96682	14.1458	14.2651	16.2051	8.42807
sp|Q9HAV7|GRPE1_HUMAN	GRPEL1	GrpE protein homolog 1, mitochondrial OS=Homo sapiens GN=GRPEL1 PE=1 SV=2	2257	33	8.04124	8.2039	8.10814	7.86685	8.38789	8.52513	13.4614	13.7777	13.9646	9.66315
sp|Q96SZ6-2|CK5P1_HUMAN	CDK5RAP1	Isoform 2 of CDK5 regulatory subunit-associated protein 1 OS=Homo sapiens GN=CDK5RAP1	1388	12	11.9302	12.4481	12.5548	6.07582	6.19668	5.94473	9.85475	9.6836	10.7458	14.5656
sp|P51532|SMCA4_HUMAN	SMARCA4	Transcription activator BRG1 OS=Homo sapiens GN=SMARCA4 PE=1 SV=2	1666	69	6.98872	7.32107	7.45212	8.30911	8.56486	8.72606	13.6376	13.9721	14.8227	10.2057
sp|Q6NSI4-2|CX057_HUMAN	RADX	Isoform 2 of Uncharacterized protein CXorf57 OS=Homo sapiens GN=CXorf57	1930	1	7.07622	9.14898	7.16262	8.00278	8.97037	8.13859	12.9787	13.8869	14.748	9.88684
sp|Q15696|U2AFM_HUMAN	ZRSR2	U2 small nuclear ribonucleoprotein auxiliary factor 35 kDa subunit-related protein 2 OS=Homo sapiens GN=ZRSR2 PE=1 SV=2	5506	1	7.15047	6.20256	8.26896	8.04733	8.06563	9.87533	13.1004	13.409	16.5419	9.33848
sp|Q9NPF5|DMAP1_HUMAN	DMAP1	DNA methyltransferase 1-associated protein 1 OS=Homo sapiens GN=DMAP1 PE=1 SV=1	1417	25	7.41922	7.55542	7.57804	8.59454	8.47961	8.46765	13.7369	14.0897	14.4646	9.61429
sp|Q9HCP0-2|KC1G1_HUMAN	CSNK1G1	Isoform 1S of Casein kinase I isoform gamma-1 OS=Homo sapiens GN=CSNK1G1	2993	2	6.46295	6.89622	7.67599	8.7727	8.92227	8.56218	15.2218	12.5894	15.6579	9.2385
sp|Q14159|K0146_HUMAN	SPIDR	Uncharacterized protein KIAA0146 OS=Homo sapiens GN=KIAA0146 PE=2 SV=2	7652	1	12.0212	11.8959	12.22	5.83842	6.6562	6.94238	9.56249	11.1033	11.4989	12.2611
sp|Q16594|TAF9_HUMAN	TAF9	Transcription initiation factor TFIID subunit 9 OS=Homo sapiens GN=TAF9 PE=1 SV=1	1030	16	8.77062	8.54713	8.89917	7.99081	8.15061	8.06442	12.8974	13.1608	13.9666	9.55248
sp|Q9NV06|DCA13_HUMAN	DCAF13	DDB1- and CUL4-associated factor 13 OS=Homo sapiens GN=DCAF13 PE=1 SV=2	4689	21	4.93022	4.6249	4.92908	10.0394	10.0308	10.2938	16.9069	15.9221	17.3749	4.948
sp|Q9BQE9|BCL7B_HUMAN	BCL7B	B-cell CLL/lymphoma 7 protein family member B OS=Homo sapiens GN=BCL7B PE=1 SV=1	5550	4	7.19132	6.92536	7.19206	8.97347	8.73518	8.0943	14.0791	13.9144	14.6462	10.2486
sp|Q05D32|CTSL2_HUMAN	CTDSPL2	CTD small phosphatase-like protein 2 OS=Homo sapiens GN=CTDSPL2 PE=1 SV=2	3316	19	7.34172	7.38399	7.64494	8.25118	8.51475	8.9626	13.1077	14.1719	15.2324	9.38881
sp|Q9BSI4|TINF2_HUMAN	TINF2	TERF1-interacting nuclear factor 2 OS=Homo sapiens GN=TINF2 PE=1 SV=1	5901	3	6.12057	5.88823	6.33434	9.15862	8.52226	9.55402	15.919	14.5351	14.5082	9.45964
sp|Q15543|TAF13_HUMAN	TAF13	Transcription initiation factor TFIID subunit 13 OS=Homo sapiens GN=TAF13 PE=1 SV=1	1490	2	3.23053	3.92249	3.16889	10.3019	10.5458	11.3016	15.5361	19.9689	17.5647	4.45916
sp|O14523-2|C2C2L_HUMAN	C2CD2L	Isoform 2 of C2 domain-containing protein 2-like OS=Homo sapiens GN=C2CD2L	1679	4	8.57743	6.31721	6.82414	9.46108	8.54326	7.64606	16.0515	12.5024	13.7816	10.2954
sp|Q8NI60-3|ADCK3_HUMAN	COQ8A	Isoform 3 of Chaperone activity of bc1 complex-like, mitochondrial OS=Homo sapiens GN=ADCK3	2770	10	8.04202	8.26088	8.2943	8.12463	7.92986	8.37483	12.9692	12.96	14.3721	10.6722
sp|Q9NZJ7-2|MTCH1_HUMAN	MTCH1	Isoform 2 of Mitochondrial carrier homolog 1 OS=Homo sapiens GN=MTCH1	4055	21	5.96232	6.70741	6.45473	8.63303	9.56495	9.30027	13.8306	14.9883	16.5411	8.01733
sp|Q6P0N0|M18BP_HUMAN	MIS18BP1	Mis18-binding protein 1 OS=Homo sapiens GN=MIS18BP1 PE=1 SV=1	3353	14	9.0489	8.17734	9.16065	7.68078	7.49968	7.5672	12.0998	12.4079	13.0016	13.3562
sp|P56556|NDUA6_HUMAN	NDUFA6	NADH dehydrogenase [ubiquinone] 1 alpha subcomplex subunit 6 OS=Homo sapiens GN=NDUFA6 PE=1 SV=3	6126	9	12.5644	13.7082	12.3765	6.14074	6.15088	5.90317	9.48262	9.66622	10.8434	13.1639
sp|Q96AP4|ZUFSP_HUMAN	ZUP1	Zinc finger with UFM1-specific peptidase domain protein OS=Homo sapiens GN=ZUFSP PE=1 SV=1	6671	7	5.25208	4.84288	5.25156	9.39977	10.2091	10.1926	16.1534	15.7838	17.1866	5.72816
sp|O75386|TULP3_HUMAN	TULP3	Tubby-related protein 3 OS=Homo sapiens GN=TULP3 PE=1 SV=2	3030	10	3.03266	2.85268	3.503	10.5247	10.2166	11.2441	17.2401	17.4188	18.0608	5.9067
sp|Q5SVQ8-2|ZBT41_HUMAN	ZBTB41	Isoform 2 of Zinc finger and BTB domain-containing protein 41 OS=Homo sapiens GN=ZBTB41	7143	2	6.21037	7.20258	7.98692	9.213	8.60314	9.03129	14.761	14.9794	14.5008	7.5115
sp|O43290|SNUT1_HUMAN	SART1	U4/U6.U5 tri-snRNP-associated protein 1 OS=Homo sapiens GN=SART1 PE=1 SV=1	882	66	7.57418	7.52797	7.54388	8.49397	8.40145	8.57471	14.4073	13.3497	14.2099	9.91686
sp|P17020|ZNF16_HUMAN	ZNF16	Zinc finger protein 16 OS=Homo sapiens GN=ZNF16 PE=1 SV=3	6378	4	5.99689	6.57676	6.72338	8.75223	9.11152	9.36491	14.1454	14.105	16.5902	8.6337
sp|O94925|GLSK_HUMAN	GLS	Glutaminase kidney isoform, mitochondrial OS=Homo sapiens GN=GLS PE=1 SV=1	4222	3	6.02096	6.51876	6.88521	8.92911	9.04401	9.5352	14.217	15.0735	16.0088	7.76741
sp|Q8N680|ZBTB2_HUMAN	ZBTB2	Zinc finger and BTB domain-containing protein 2 OS=Homo sapiens GN=ZBTB2 PE=1 SV=1	6929	3	7.02408	6.27799	6.36246	8.16166	9.16356	8.46074	13.2619	13.6114	15.5707	12.1055
sp|Q49A26|GLYR1_HUMAN	GLYR1	Putative oxidoreductase GLYR1 OS=Homo sapiens GN=GLYR1 PE=1 SV=3	2334	31	7.88147	7.8485	8.15694	8.51403	8.20927	8.47879	13.3957	13.699	14.3572	9.4591
sp|Q9NYY8|FAKD2_HUMAN	FASTKD2	FAST kinase domain-containing protein 2 OS=Homo sapiens GN=FASTKD2 PE=1 SV=1	4324	21	10.0868	10.4944	10.441	7.08192	7.14997	7.10838	11.2331	11.3642	12.4599	12.5803
tr|A8MXP9|A8MXP9_HUMAN	MATR3	Uncharacterized protein OS=Homo sapiens GN=MATR3 PE=4 SV=1	2723	95	9.05283	8.96045	8.73961	7.60785	7.92144	7.98295	12.3474	12.5906	13.676	11.1209
sp|O60885|BRD4_HUMAN	BRD4	Bromodomain-containing protein 4 OS=Homo sapiens GN=BRD4 PE=1 SV=2	611	47	8.14341	8.49314	8.34008	7.8329	8.14402	8.4103	12.369	13.3794	14.2945	10.5932
sp|O75976|CBPD_HUMAN	CPD	Carboxypeptidase D OS=Homo sapiens GN=CPD PE=1 SV=2	2101	48	10.5065	11.3467	10.4628	6.99442	7.33581	7.12295	11.7309	11.1749	12.3015	11.0235
sp|Q86UD4|ZN329_HUMAN	ZNF329	Zinc finger protein 329 OS=Homo sapiens GN=ZNF329 PE=2 SV=2	7481	1	3.96254	3.88149	3.94512	8.66487	11.2596	10.3646	15.0547	14.9356	19.712	8.21945
sp|Q5JTH9|RRP12_HUMAN	RRP12	RRP12-like protein OS=Homo sapiens GN=RRP12 PE=1 SV=2	251	47	7.32058	7.29138	7.24929	8.36686	8.36201	8.74346	13.5409	13.6349	14.6066	10.884
sp|O43395|PRPF3_HUMAN	PRPF3	U4/U6 small nuclear ribonucleoprotein Prp3 OS=Homo sapiens GN=PRPF3 PE=1 SV=2	4215	34	7.90879	7.55941	7.87602	8.42587	8.87218	8.31416	14.5042	13.3754	14.1129	9.05114
sp|Q96QC0|PP1RA_HUMAN	PPP1R10	Serine/threonine-protein phosphatase 1 regulatory subunit 10 OS=Homo sapiens GN=PPP1R10 PE=1 SV=1	4196	37	6.96564	7.09044	7.26636	8.51239	8.81784	9.1055	13.737	14.6107	14.9655	8.92868
sp|Q96AP0-2|ACD_HUMAN	ACD	Isoform 2 of Adrenocortical dysplasia protein homolog OS=Homo sapiens GN=ACD	5370	6	6.7866	8.27025	7.4382	8.41861	7.69915	9.30928	13.1559	15.1671	13.2991	10.4558
sp|Q00537|CDK17_HUMAN	CDK17	Cyclin-dependent kinase 17 OS=Homo sapiens GN=CDK17 PE=1 SV=2	4106	7	7.95461	8.72481	8.46857	8.47434	8.04208	8.59136	13.7529	13.9986	13.3357	8.65711
sp|O95218-2|ZRAB2_HUMAN	ZRANB2	Isoform 2 of Zinc finger Ran-binding domain-containing protein 2 OS=Homo sapiens GN=ZRANB2	1800	24	7.44515	7.77677	7.79719	8.46052	8.54623	8.81364	13.6038	14.0532	14.5927	8.91081
sp|O60281|ZN292_HUMAN	ZNF292	Zinc finger protein 292 OS=Homo sapiens GN=ZNF292 PE=1 SV=3	1355	22	7.78596	7.03541	7.78163	8.23269	8.29341	8.65139	12.9934	13.7586	14.4435	11.024
sp|Q8IX18-3|DHX40_HUMAN	DHX40	Isoform 3 of Probable ATP-dependent RNA helicase DHX40 OS=Homo sapiens GN=DHX40	4000	11	7.01702	7.4339	7.20859	8.24621	9.08162	8.85097	13.8883	13.8316	15.0968	9.34498
sp|Q9Y6R9|CCD61_HUMAN	CCDC61	Coiled-coil domain-containing protein 61 OS=Homo sapiens GN=CCDC61 PE=1 SV=2	2606	7	13.6892	13.5896	13.8127	5.59319	6.02	5.21741	8.89637	9.05488	9.57382	14.5528
sp|Q96CP6-2|GRM1A_HUMAN	GRAMD1A	Isoform 2 of GRAM domain-containing protein 1A OS=Homo sapiens GN=GRAMD1A	1974	11	9.97705	10.5588	10.2831	7.08858	7.18043	7.17375	10.8833	11.5367	12.6326	12.6858
sp|Q9Y483|MTF2_HUMAN	MTF2	Metal-response element-binding transcription factor 2 OS=Homo sapiens GN=MTF2 PE=1 SV=2	2633	15	7.42838	7.60629	7.34285	8.86187	8.38282	8.68141	14.0208	13.5988	14.7569	9.31998
sp|P21741|MK_HUMAN	MDK	Midkine OS=Homo sapiens GN=MDK PE=1 SV=1	4378	2	11.6426	13.094	12.7463	5.88706	6.47273	5.71118	9.09996	9.33674	11.0843	14.9251
sp|Q3KP31|ZN791_HUMAN	ZNF791	Zinc finger protein 791 OS=Homo sapiens GN=ZNF791 PE=2 SV=1	1546	8	4.10631	3.98328	4.84842	9.92184	9.37299	11.5485	16.036	16.6784	17.6301	5.87411
sp|O95602|RPA1_HUMAN	POLR1A	DNA-directed RNA polymerase I subunit RPA1 OS=Homo sapiens GN=POLR1A PE=1 SV=2	428	76	9.59554	9.94582	9.61751	7.38151	7.31426	7.54221	11.2745	12.3005	12.7121	12.316
sp|Q9BWU1-2|CDK19_HUMAN	CDK19	Isoform 2 of Cyclin-dependent kinase 19 OS=Homo sapiens GN=CDK19	5296	3	7.58901	7.57317	8.52305	7.74564	9.01118	8.99056	12.5855	13.6462	15.7691	8.56662
sp|Q9NQC7-2|CYLD_HUMAN	CYLD	Isoform 2 of Ubiquitin carboxyl-terminal hydrolase CYLD OS=Homo sapiens GN=CYLD	5287	7	10.1825	9.65643	10.3081	7.66951	7.2633	7.68428	12.8016	12.5999	11.4811	10.3533
sp|Q15154|PCM1_HUMAN	PCM1	Pericentriolar material 1 protein OS=Homo sapiens GN=PCM1 PE=1 SV=4	165	46	12.0154	12.2875	12.3053	6.37777	6.58244	6.38011	10.5021	10.4564	10.5639	12.529
sp|Q9H5U6|ZCHC4_HUMAN	ZCCHC4	Zinc finger CCHC domain-containing protein 4 OS=Homo sapiens GN=ZCCHC4 PE=1 SV=3	4126	5	8.78737	9.39774	9.04308	7.71342	7.72033	7.93547	12.4263	12.4756	13.1851	11.3157
sp|P19634|SL9A1_HUMAN	SLC9A1	Sodium/hydrogen exchanger 1 OS=Homo sapiens GN=SLC9A1 PE=1 SV=2	1605	16	8.29343	8.5023	8.082	8.26715	8.2775	8.30206	13.8931	12.3345	14.2611	9.78693
sp|Q03188|CENPC_HUMAN	CENPC	Centromere protein C 1 OS=Homo sapiens GN=CENPC1 PE=1 SV=2	4160	17	7.07754	5.96593	6.54972	8.83137	9.21988	8.90868	14.6451	14.0301	15.2473	9.52436
sp|Q5UIP0|RIF1_HUMAN	RIF1	Telomere-associated protein RIF1 OS=Homo sapiens GN=RIF1 PE=1 SV=2	2726	99	8.10337	8.31548	8.41963	8.15399	7.94496	8.41708	12.559	13.5492	13.8281	10.7091
sp|Q9HAW4-3|CLSPN_HUMAN	CLSPN	Isoform 3 of Claspin OS=Homo sapiens GN=CLSPN	1081	36	4.48215	4.40185	4.64426	9.78721	10.2151	10.3171	17.01	15.3739	16.9969	6.77153
sp|P52739-2|ZN131_HUMAN	ZNF131	Isoform 2 of Zinc finger protein 131 OS=Homo sapiens GN=ZNF131	5923	2	6.74955	6.2099	6.94728	8.93507	8.42603	9.78268	15.0176	13.819	15.367	8.7459
sp|Q9BXP5-2|SRRT_HUMAN	SRRT	Isoform 2 of Serrate RNA effector molecule homolog OS=Homo sapiens GN=SRRT	1270	75	7.48703	7.58263	7.58123	8.45335	8.62957	8.96166	13.9777	14.086	14.3282	8.9127
sp|Q9UNY4|TTF2_HUMAN	TTF2	Transcription termination factor 2 OS=Homo sapiens GN=TTF2 PE=1 SV=2	1050	34	11.2073	11.7974	11.1596	6.92178	6.83921	6.99892	11.3314	11.2714	11.1818	11.2912
sp|Q6P4R8-2|NFRKB_HUMAN	NFRKB	Isoform 2 of Nuclear factor related to kappa-B-binding protein OS=Homo sapiens GN=NFRKB	1263	21	7.98352	7.87451	8.30218	8.09663	8.51373	8.45343	13.2113	12.9545	14.6211	9.98904
sp|Q7L2Z9|CENPQ_HUMAN	CENPQ	Centromere protein Q OS=Homo sapiens GN=CENPQ PE=1 SV=1	2829	10	5.77669	5.25784	5.82334	9.46854	10.3491	9.62264	15.0988	14.8286	17.976	5.79849
sp|Q92613|JADE3_HUMAN	JADE3	Protein Jade-3 OS=Homo sapiens GN=PHF16 PE=1 SV=1	5257	3	4.6503	3.42334	4.68102	9.12545	9.82396	10.4362	14.8329	15.24	17.7103	10.0765
sp|P29590-7|PML_HUMAN	PML	Isoform PML-10 of Protein PML OS=Homo sapiens GN=PML	1419	5	6.99146	8.80086	7.37853	8.43002	7.31285	8.96014	12.779	13.9225	13.4326	11.992
sp|Q9NVM9|M89BB_HUMAN	INTS13	Cell cycle regulator Mat89Bb homolog OS=Homo sapiens GN=C12orf11 PE=1 SV=2	1327	33	9.22894	9.03985	9.04919	7.52681	7.87707	8.06292	12.5751	12.3849	13.1224	11.1329
sp|O43824|GTPB6_HUMAN	GTPBP6	Putative GTP-binding protein 6 OS=Homo sapiens GN=GTPBP6 PE=2 SV=3	1290	8	11.824	12.1395	11.629	6.43657	6.47457	6.54909	10.144	10.0134	11.4147	13.3752
sp|Q9Y2F5|K0947_HUMAN	ICE1	Uncharacterized protein KIAA0947 OS=Homo sapiens GN=KIAA0947 PE=1 SV=5	5633	4	6.89633	7.41973	7.57745	7.93523	7.94623	9.05981	12.7446	13.3554	14.3388	12.7264
sp|Q9Y388|RBMX2_HUMAN	RBMX2	RNA-binding motif protein, X-linked 2 OS=Homo sapiens GN=RBMX2 PE=1 SV=2	5128	8	7.77141	7.82927	8.00609	8.12076	8.45883	8.81553	12.8799	12.8982	15.3934	9.82657
sp|Q13889|TF2H3_HUMAN	GTF2H3	General transcription factor IIH subunit 3 OS=Homo sapiens GN=GTF2H3 PE=1 SV=2	6037	8	8.21683	8.76324	7.68333	8.28432	8.13963	8.57833	13.4014	13.0661	14.0521	9.81479
sp|Q3B726|RPA43_HUMAN	POLR1F	DNA-directed RNA polymerase I subunit RPA43 OS=Homo sapiens GN=TWISTNB PE=1 SV=1	5028	9	8.1019	8.35225	8.20153	8.19305	7.90162	8.27088	12.3557	13.1111	13.9953	11.5166
sp|P10909-2|CLUS_HUMAN	CLU	Isoform 2 of Clusterin OS=Homo sapiens GN=CLU	3326	17	10.5189	10.9343	10.5865	7.16227	7.59237	6.94461	11.9959	10.9688	12.1528	11.1436
sp|Q9Y3M9|ZN337_HUMAN	ZNF337	Zinc finger protein 337 OS=Homo sapiens GN=ZNF337 PE=2 SV=2	6844	1	5.8133	5.96614	6.2448	8.47675	9.66015	9.96453	14.4941	13.8446	17.1265	8.40905
sp|O15055-2|PER2_HUMAN	PER2	Isoform 2 of Period circadian protein homolog 2 OS=Homo sapiens GN=PER2	3340	1	6.55919	7.19212	6.84262	10.6862	8.43956	8.92632	14.1277	14.8211	16.4256	5.97959
sp|Q9BY77|PDIP3_HUMAN	POLDIP3	Polymerase delta-interacting protein 3 OS=Homo sapiens GN=POLDIP3 PE=1 SV=2	2683	4	7.54882	7.03072	7.3979	8.4208	9.2189	8.04931	14.8704	12.5333	14.123	10.8069
sp|Q5JPE7-2|NOMO2_HUMAN	NOMO2	Isoform 2 of Nodal modulator 2 OS=Homo sapiens GN=NOMO2	2451	2	7.12926	7.56846	7.91115	8.49206	9.03219	8.77979	15.929	11.4589	15.0792	8.61997
sp|Q53ET0|CRTC2_HUMAN	CRTC2	CREB-regulated transcription coactivator 2 OS=Homo sapiens GN=CRTC2 PE=1 SV=2	7174	1	12.5832	13.2009	11.2463	6.64252	6.97531	6.53628	11.3259	10.6108	10.5961	10.2826
sp|O43159|RRP8_HUMAN	RRP8	Ribosomal RNA-processing protein 8 OS=Homo sapiens GN=RRP8 PE=1 SV=2	3130	17	8.56797	8.67284	8.5785	7.92489	8.06372	8.17857	12.5662	12.6662	13.7061	11.075
sp|Q8NI37|PPTC7_HUMAN	PPTC7	Protein phosphatase PTC7 homolog OS=Homo sapiens GN=PPTC7 PE=2 SV=1	3617	2	4.44622	5.77439	5.11791	9.63551	9.33398	10.8031	14.0181	16.208	17.7388	6.92393
sp|Q13029-2|PRDM2_HUMAN	PRDM2	Isoform 2 of PR domain zinc finger protein 2 OS=Homo sapiens GN=PRDM2	715	20	5.20077	5.31451	5.23699	9.57902	9.66381	9.71981	15.6276	15.0581	15.9663	8.63308
sp|P13747|HLAE_HUMAN	HLA-E	HLA class I histocompatibility antigen, alpha chain E OS=Homo sapiens GN=HLA-E PE=1 SV=3	3031	5	2.97512	2.85258	3.24316	10.9338	11.6764	10.6376	18.6524	16.5897	18.2987	4.14047
sp|Q13309|SKP2_HUMAN	SKP2	S-phase kinase-associated protein 2 OS=Homo sapiens GN=SKP2 PE=1 SV=2	6994	7	8.73829	8.24379	8.91025	8.21306	8.11391	7.89592	13.0292	13.7254	12.2259	10.9043
sp|Q9NZ45|CISD1_HUMAN	CISD1	CDGSH iron-sulfur domain-containing protein 1 OS=Homo sapiens GN=CISD1 PE=1 SV=1	2781	6	6.23568	5.9571	6.29762	9.17477	9.5833	9.45632	15.1259	14.5477	15.7297	7.89189
sp|O96005-2|CLPT1_HUMAN	CLPTM1	Isoform 2 of Cleft lip and palate transmembrane protein 1 OS=Homo sapiens GN=CLPTM1	5497	26	9.1004	9.46592	9.40286	7.68059	7.90122	8.0285	12.3301	12.6693	12.9572	10.4639
sp|Q9HBM6|TAF9B_HUMAN	TAF9B	Transcription initiation factor TFIID subunit 9B OS=Homo sapiens GN=TAF9B PE=1 SV=1	1030	4	9.88091	10.3646	10.3044	7.73348	7.65776	7.05085	11.5701	11.6761	12.824	10.9379
sp|Q969G3-2|SMCE1_HUMAN	SMARCE1	Isoform 2 of SWI/SNF-related matrix-associated actin-dependent regulator of chromatin subfamily E member 1 OS=Homo sapiens GN=SMARCE1	1092	13	5.66674	5.63179	5.85636	9.79992	9.2935	9.67724	16.105	14.7561	15.3683	7.84501
sp|P60520|GBRL2_HUMAN	GABARAPL2	Gamma-aminobutyric acid receptor-associated protein-like 2 OS=Homo sapiens GN=GABARAPL2 PE=1 SV=1	2077	9	8.96197	9.28765	9.06128	8.31575	8.00932	8.42872	13.2455	13.9284	12.5413	8.22019
sp|Q9H1A3-2|METL9_HUMAN	METTL9	Isoform 2 of Methyltransferase-like protein 9 OS=Homo sapiens GN=METTL9	3854	4	10.2929	9.60931	10.4395	7.39439	7.49203	7.35851	11.6203	11.6574	12.3654	11.7702
sp|Q8TF39|ZN483_HUMAN	ZNF483	Zinc finger protein 483 OS=Homo sapiens GN=ZNF483 PE=1 SV=3	1604	7	6.45048	5.95164	6.54637	8.85254	9.49616	9.18582	14.0136	13.6199	16.4699	9.41368
sp|Q7L2J0|MEPCE_HUMAN	MEPCE	7SK snRNA methylphosphate capping enzyme OS=Homo sapiens GN=MEPCE PE=1 SV=1	515	23	9.02355	9.00826	8.77675	7.83435	8.35653	8.20523	12.705	12.7443	13.6008	9.74519
sp|Q02040|AK17A_HUMAN	AKAP17A	A-kinase anchor protein 17A OS=Homo sapiens GN=AKAP17A PE=1 SV=2	4967	19	7.53781	7.89862	7.58363	8.55585	8.48691	8.77094	13.1035	13.8052	14.3656	9.89186
sp|Q92785|REQU_HUMAN	DPF2	Zinc finger protein ubi-d4 OS=Homo sapiens GN=DPF2 PE=1 SV=2	3265	15	4.41569	4.53236	4.7683	10.2502	10.0755	10.5035	16.904	15.681	16.7065	6.16296
sp|Q5TB30-2|DEP1A_HUMAN	DEPDC1	Isoform 2 of DEP domain-containing protein 1A OS=Homo sapiens GN=DEPDC1	4001	5	7.94117	8.08881	8.56461	8.35562	8.28133	8.52021	12.6167	13.1553	14.4128	10.0635
sp|P46379-2|BAG6_HUMAN	BAG6	Isoform 2 of Large proline-rich protein BAG6 OS=Homo sapiens GN=BAG6	287	27	9.03988	9.25255	9.04273	8.14663	8.09328	8.00187	13.2657	12.2341	13.2143	9.7089
sp|Q53GA4|PHLA2_HUMAN	PHLDA2	Pleckstrin homology-like domain family A member 2 OS=Homo sapiens GN=PHLDA2 PE=1 SV=2	7218	3	7.31134	10.8812	6.77064	8.95515	8.79433	7.97664	14.3311	12.2083	14.5259	8.24529
sp|O60264|SMCA5_HUMAN	SMARCA5	SWI/SNF-related matrix-associated actin-dependent regulator of chromatin subfamily A member 5 OS=Homo sapiens GN=SMARCA5 PE=1 SV=1	2873	81	8.65922	7.87585	8.6037	8.26087	8.25693	8.23812	13.0781	12.9913	13.4463	10.5896
sp|Q12888-2|TP53B_HUMAN	TP53BP1	Isoform 2 of Tumor suppressor p53-binding protein 1 OS=Homo sapiens GN=TP53BP1	147	109	8.08111	8.14267	8.21981	8.50783	8.24941	8.26651	13.5106	12.9946	13.3826	10.6449
sp|Q14146|URB2_HUMAN	URB2	Unhealthy ribosome biogenesis protein 2 homolog OS=Homo sapiens GN=URB2 PE=1 SV=2	819	40	9.53873	9.49826	9.54145	7.56677	7.92541	7.71812	11.6485	12.1628	13.1753	11.2246
sp|Q13769|THOC5_HUMAN	THOC5	THO complex subunit 5 homolog OS=Homo sapiens GN=THOC5 PE=1 SV=2	1442	29	8.20537	7.22613	7.7753	8.86511	8.04289	8.77677	13.6763	13.4879	13.7569	10.1874
sp|Q8WUZ0-2|BCL7C_HUMAN	BCL7C	Isoform 2 of B-cell CLL/lymphoma 7 protein family member C OS=Homo sapiens GN=BCL7C	5550	3	8.3316	9.44285	8.75664	8.55262	7.80377	7.65361	12.6296	12.2082	13.4143	11.2068
sp|P78316|NOP14_HUMAN	NOP14	Nucleolar protein 14 OS=Homo sapiens GN=NOP14 PE=1 SV=3	3018	24	7.61074	7.45073	7.65422	8.18715	8.6503	9.14093	13.6708	13.5391	14.1573	9.93868
sp|O43837|IDH3B_HUMAN	IDH3B	Isocitrate dehydrogenase [NAD] subunit beta, mitochondrial OS=Homo sapiens GN=IDH3B PE=1 SV=2	4957	36	8.65695	9.28113	8.54289	8.02984	8.08779	8.01379	12.4992	12.1792	13.7339	10.9754
sp|Q13686|ALKB1_HUMAN	ALKBH1	Alkylated DNA repair protein alkB homolog 1 OS=Homo sapiens GN=ALKBH1 PE=1 SV=2	1106	5	8.90656	8.88633	8.39655	8.64647	7.95398	7.64297	13.0529	11.8065	13.6926	11.0152
sp|P07197|NFM_HUMAN	NEFM	Neurofilament medium polypeptide OS=Homo sapiens GN=NEFM PE=1 SV=3	5292	36	5.69971	4.59677	5.82474	8.86969	9.24659	9.70291	13.8403	15.7608	14.614	11.8445
sp|P62753|RS6_HUMAN	RPS6	40S ribosomal protein S6 OS=Homo sapiens GN=RPS6 PE=1 SV=1	4775	21	9.39627	9.72653	9.44319	8.29999	8.12005	7.93159	14.8244	12.3071	11.5637	8.38725
sp|Q5VT52|RPRD2_HUMAN	RPRD2	Regulation of nuclear pre-mRNA domain-containing protein 2 OS=Homo sapiens GN=RPRD2 PE=1 SV=1	2502	25	7.69953	8.2799	7.95293	8.47143	8.44252	8.59017	12.9967	12.9854	14.5341	10.0472
sp|Q5T6C5|AT7L2_HUMAN	ATXN7L2	Ataxin-7-like protein 2 OS=Homo sapiens GN=ATXN7L2 PE=2 SV=1	4539	2	6.70453	5.23662	7.51483	8.57284	8.25447	9.58161	13.8262	14.2025	13.92	12.1864
sp|Q8NDT2|RB15B_HUMAN	RBM15B	Putative RNA-binding protein 15B OS=Homo sapiens GN=RBM15B PE=1 SV=3	2347	16	9.13249	9.31427	9.82386	7.29491	7.67576	8.14728	9.8956	13.6595	13.1411	11.9152
sp|Q12789|TF3C1_HUMAN	GTF3C1	General transcription factor 3C polypeptide 1 OS=Homo sapiens GN=GTF3C1 PE=1 SV=4	1935	70	9.33424	9.64474	9.42511	7.88884	7.86021	7.84827	12.0527	12.5493	12.8377	10.5589
sp|P22466|GALA_HUMAN	GAL	Galanin peptides OS=Homo sapiens GN=GAL PE=1 SV=3	7122	3	7.62351	8.47741	7.98564	8.52	7.67169	8.06935	12.9266	13.7342	11.8099	13.1817
sp|Q14978-2|NOLC1_HUMAN	NOLC1	Isoform Beta of Nucleolar and coiled-body phosphoprotein 1 OS=Homo sapiens GN=NOLC1	238	35	7.94878	7.4857	7.81961	8.41553	8.76863	8.67954	13.4267	13.8584	13.7261	9.87098
sp|Q9H9L4|CL041_HUMAN	KANSL2	Uncharacterized protein C12orf41 OS=Homo sapiens GN=C12orf41 PE=1 SV=3	4164	7	5.33711	5.08225	5.56015	9.63111	10.1575	9.99195	15.0288	15.2188	16.9647	7.02764
sp|Q92794|MYST3_HUMAN	KAT6A	Histone acetyltransferase MYST3 OS=Homo sapiens GN=MYST3 PE=1 SV=2	3941	4	5.61835	6.12256	5.96424	8.88095	10.0413	9.66883	14.0308	13.9838	17.299	8.39025
sp|Q15291|RBBP5_HUMAN	RBBP5	Retinoblastoma-binding protein 5 OS=Homo sapiens GN=RBBP5 PE=1 SV=2	1780	1	7.45206	7.4898	8.56566	7.92381	9.2021	8.89612	13.6845	13.6866	13.8184	9.2809
sp|O75127|PTCD1_HUMAN	PTCD1	Pentatricopeptide repeat-containing protein 1 OS=Homo sapiens GN=PTCD1 PE=1 SV=2	1585	21	11.9647	12.4351	11.9911	6.26134	6.37714	6.30243	9.35258	10.0656	10.5493	14.7007
sp|Q9NPI6|DCP1A_HUMAN	DCP1A	mRNA-decapping enzyme 1A OS=Homo sapiens GN=DCP1A PE=1 SV=2	1887	15	9.12611	9.11528	9.13848	7.96903	8.4082	8.06837	12.8268	12.6186	13.2249	9.50431
sp|P27144|KAD4_HUMAN	AK4	Adenylate kinase isoenzyme 4, mitochondrial OS=Homo sapiens GN=AK4 PE=1 SV=1	3339	19	9.6531	10.1213	9.59281	7.51503	7.68561	7.85175	11.9385	11.67	12.857	11.1149
sp|Q9UKX7|NUP50_HUMAN	NUP50	Nuclear pore complex protein Nup50 OS=Homo sapiens GN=NUP50 PE=1 SV=2	839	45	7.99825	8.14586	8.47288	8.42356	8.37484	8.484	13.082	13.4097	13.4883	10.1206
sp|Q96BU1|S1PBP_HUMAN	S100PBP	S100P-binding protein OS=Homo sapiens GN=S100PBP PE=1 SV=1	4518	5	4.78758	5.51103	5.14325	9.49177	9.39956	10.7267	14.0238	16.9167	15.8673	8.13225
sp|Q8NFD5-2|ARI1B_HUMAN	ARID1B	Isoform 2 of AT-rich interactive domain-containing protein 1B OS=Homo sapiens GN=ARID1B	53	15	7.58004	7.79161	8.27135	8.61838	8.21233	8.93603	12.9011	13.5733	14.2328	9.88305
sp|Q8N183|MIMIT_HUMAN	NDUFAF2	Mimitin, mitochondrial OS=Homo sapiens GN=NDUFAF2 PE=1 SV=1	5549	15	7.57956	8.19242	7.94128	8.27967	8.91319	8.33868	13.1623	12.8971	14.2419	10.4539
sp|Q99728|BARD1_HUMAN	BARD1	BRCA1-associated RING domain protein 1 OS=Homo sapiens GN=BARD1 PE=1 SV=2	3354	7	7.93346	7.46441	8.10085	8.05933	8.34688	8.71085	12.7737	12.5595	14.3059	11.7451
sp|Q3T8J9-3|GON4L_HUMAN	GON4L	Isoform 3 of GON-4-like protein OS=Homo sapiens GN=GON4L	1155	20	6.00496	5.63246	5.62803	9.79466	9.2402	9.67142	15.2793	14.6285	15.3515	8.76893
sp|P99999|CYC_HUMAN	CYCS	Cytochrome c OS=Homo sapiens GN=CYCS PE=1 SV=2	975	21	9.44492	9.26015	10.0309	6.87179	10.2158	6.86191	13.336	11.8864	12.4879	9.60432
sp|Q9H967|WDR76_HUMAN	WDR76	WD repeat-containing protein 76 OS=Homo sapiens GN=WDR76 PE=1 SV=2	2076	21	6.88771	6.66427	6.87523	8.71969	9.57318	9.05219	13.7672	14.0854	15.1582	9.21691
sp|P18031|PTN1_HUMAN	PTPN1	Tyrosine-protein phosphatase non-receptor type 1 OS=Homo sapiens GN=PTPN1 PE=1 SV=1	3809	46	8.15699	8.64988	8.03286	8.45294	8.43833	8.59831	13.4006	12.6552	14.0176	9.59734
sp|Q9Y6M9|NDUB9_HUMAN	NDUFB9	NADH dehydrogenase [ubiquinone] 1 beta subcomplex subunit 9 OS=Homo sapiens GN=NDUFB9 PE=1 SV=3	2811	9	9.30064	9.74782	9.54015	7.44811	8.01216	7.79366	11.8095	11.525	13.1689	11.654
sp|P49756|RBM25_HUMAN	RBM25	RNA-binding protein 25 OS=Homo sapiens GN=RBM25 PE=1 SV=3	3114	42	7.73387	6.79362	7.51514	8.55385	8.78509	8.99966	13.754	13.4111	14.1804	10.2733
sp|O00330|ODPX_HUMAN	PDHX	Pyruvate dehydrogenase protein X component, mitochondrial OS=Homo sapiens GN=PDHX PE=1 SV=3	110	14	9.20609	9.50594	9.32977	7.83182	8.07129	7.91107	12.1872	11.795	13.3997	10.7621
sp|Q2NKX8|ERC6L_HUMAN	ERCC6L	DNA excision repair protein ERCC-6-like OS=Homo sapiens GN=ERCC6L PE=1 SV=1	179	31	12.0419	12.6717	11.9185	6.52934	6.99579	6.69068	11.2379	10.4306	10.044	11.4396
sp|Q9BYW2|SETD2_HUMAN	SETD2	Histone-lysine N-methyltransferase SETD2 OS=Homo sapiens GN=SETD2 PE=1 SV=3	3091	41	7.75721	7.12162	7.67911	8.65178	8.688	8.62778	13.2706	13.7403	13.67	10.7936
sp|P49336-2|CDK8_HUMAN	CDK8	Isoform 2 of Cyclin-dependent kinase 8 OS=Homo sapiens GN=CDK8	5296	6	7.84647	8.90982	8.50475	8.09839	8.6674	8.49673	12.8001	12.7659	13.9881	9.92225
sp|Q9P021|CRIPT_HUMAN	CRIPT	Cysteine-rich PDZ-binding protein OS=Homo sapiens GN=CRIPT PE=1 SV=1	7094	1	5.6074	5.32514	6.17802	9.6774	9.96655	10.2469	15.9046	15.7069	15.0903	6.29676
sp|P78552|I13R1_HUMAN	IL13RA1	Interleukin-13 receptor subunit alpha-1 OS=Homo sapiens GN=IL13RA1 PE=1 SV=1	3883	2	9.99117	9.2129	9.35141	8.39245	7.31354	8.33439	11.6606	13.0144	12.8581	9.87107
sp|Q8TDW0|LRC8C_HUMAN	LRRC8C	Leucine-rich repeat-containing protein 8C OS=Homo sapiens GN=LRRC8C PE=1 SV=2	2463	4	5.04579	5.7021	5.59216	10.0226	9.37779	10.8539	15.2411	14.9538	17.0135	6.19716
sp|P42696|RBM34_HUMAN	RBM34	RNA-binding protein 34 OS=Homo sapiens GN=RBM34 PE=1 SV=2	5554	31	8.02411	7.86339	7.97474	8.40374	8.89857	8.81322	13.0848	13.7191	13.9414	9.27687
sp|Q8NFZ5-2|TNIP2_HUMAN	TNIP2	Isoform 2 of TNFAIP3-interacting protein 2 OS=Homo sapiens GN=TNIP2	578	4	3.53608	4.42573	4.09197	10.4695	10.4171	11.2119	17.0297	16.5271	16.5102	5.78069
sp|Q9ULX9|MAFF_HUMAN	MAFF	Transcription factor MafF OS=Homo sapiens GN=MAFF PE=1 SV=2	1317	7	2.94451	2.86374	3.15489	10.8641	11.7755	11.3012	16.6248	17.4051	18.9083	4.15797
sp|Q7L592|MIDA_HUMAN	NDUFAF7	Protein midA homolog, mitochondrial OS=Homo sapiens GN=C2orf56 PE=1 SV=1	4713	22	8.99797	9.08863	8.65638	8.00063	8.08928	8.12195	12.6004	12.2744	12.8789	11.2914
sp|O60308|CE104_HUMAN	CEP104	Centrosomal protein of 104 kDa OS=Homo sapiens GN=CEP104 PE=1 SV=1	5486	4	8.21521	9.08451	8.2413	8.3085	7.8682	8.69664	11.7492	13.0668	13.9559	10.8137
sp|Q9NY61|AATF_HUMAN	AATF	Protein AATF OS=Homo sapiens GN=AATF PE=1 SV=1	4825	17	6.95975	6.41336	6.81716	8.56617	8.64269	9.22917	13.0821	13.4468	14.6666	12.1763
sp|P52756|RBM5_HUMAN	RBM5	RNA-binding protein 5 OS=Homo sapiens GN=RBM5 PE=1 SV=2	1983	22	6.43165	6.54521	6.40548	8.99644	8.97193	9.7083	13.9046	14.6083	14.6006	9.82749
sp|Q96L91-2|EP400_HUMAN	EP400	Isoform 2 of E1A-binding protein p400 OS=Homo sapiens GN=EP400	16	39	8.64472	9.27734	8.75977	8.0215	8.21128	8.29443	12.1672	12.6365	13.3928	10.5945
sp|Q9NWM0-2|SMOX_HUMAN	SMOX	Isoform 2 of Spermine oxidase OS=Homo sapiens GN=SMOX	2512	3	1.25026	1.49614	1.70377	11.2922	11.2661	13.5114	18.8303	20.0551	17.2842	3.31055
sp|Q9NZJ0|DTL_HUMAN	DTL	Denticleless protein homolog OS=Homo sapiens GN=DTL PE=1 SV=3	1753	24	4.73131	5.1492	5.22479	9.88701	10.1075	10.3845	15.4315	15.636	16.2229	7.2252
sp|P30453|1A34_HUMAN	HLA-A	HLA class I histocompatibility antigen, A-34 alpha chain OS=Homo sapiens GN=HLA-A PE=1 SV=1	3031	2	7.39821	7.68615	7.0717	10.0794	8.74088	8.34411	15.9722	13.2749	13.0178	8.41469
sp|Q5SRE5|NU188_HUMAN	NUP188	Nucleoporin NUP188 homolog OS=Homo sapiens GN=NUP188 PE=1 SV=1	340	68	7.57816	7.69398	7.7542	8.62684	8.95476	9.18001	13.4815	13.7048	14.4484	8.57732
sp|Q13148-2|TADBP_HUMAN	TARDBP	Isoform 2 of TAR DNA-binding protein 43 OS=Homo sapiens GN=TARDBP	4183	23	9.58408	9.89744	9.73199	7.48075	7.65749	7.78207	11.1597	12.2105	12.2568	12.2392
sp|P18850|ATF6A_HUMAN	ATF6	Cyclic AMP-dependent transcription factor ATF-6 alpha OS=Homo sapiens GN=ATF6 PE=1 SV=3	441	10	4.33243	5.14152	4.91598	9.95338	10.2822	10.929	15.477	15.8487	17.1135	6.0062
sp|Q9UBI6|GBG12_HUMAN	GNG12	Guanine nucleotide-binding protein G(I)/G(S)/G(O) subunit gamma-12 OS=Homo sapiens GN=GNG12 PE=1 SV=3	3189	14	7.82565	8.12775	8.39867	8.34307	8.94212	8.53074	13.2947	12.7327	14.0925	9.71206
sp|P62750|RL23A_HUMAN	RPL23A	60S ribosomal protein L23a OS=Homo sapiens GN=RPL23A PE=1 SV=1	5386	37	10.2631	10.0699	10.0731	8.3092	7.90006	7.89639	12.8626	12.0869	12.5092	8.02949
sp|Q8WVZ9|KBTB7_HUMAN	KBTBD7	Kelch repeat and BTB domain-containing protein 7 OS=Homo sapiens GN=KBTBD7 PE=1 SV=1	5029	5	9.99971	10.094	9.84469	7.33784	7.2415	8.36634	11.4689	11.4097	12.773	11.4643
sp|O95251|MYST2_HUMAN	KAT7	Histone acetyltransferase MYST2 OS=Homo sapiens GN=MYST2 PE=1 SV=1	3941	8	5.61116	4.76962	5.3571	9.84732	10.3154	10.1164	17.1358	13.8592	16.0441	6.94379
sp|Q14999|CUL7_HUMAN	CUL7	Cullin-7 OS=Homo sapiens GN=CUL7 PE=1 SV=2	338	21	8.00422	8.61527	8.06196	8.625	8.60381	8.93271	13.1105	13.855	13.6528	8.53875
sp|O75683|SURF6_HUMAN	SURF6	Surfeit locus protein 6 OS=Homo sapiens GN=SURF6 PE=1 SV=3	4356	13	6.69129	7.18942	7.48545	8.81593	8.53816	9.75345	12.6602	14.3558	15.0424	9.46795
sp|Q9H7D7-2|WDR26_HUMAN	WDR26	Isoform 2 of WD repeat-containing protein 26 OS=Homo sapiens GN=WDR26	1339	24	7.09314	7.81764	7.32803	9.01777	8.64916	9.29702	13.3873	14.4303	14.0028	8.97678
sp|P28347|TEAD1_HUMAN	TEAD1	Transcriptional enhancer factor TEF-1 OS=Homo sapiens GN=TEAD1 PE=1 SV=2	5026	11	8.61248	8.60162	8.06305	9.00876	8.27766	8.13472	14.4569	11.4386	13.5025	9.90367
sp|P18583-5|SON_HUMAN	SON	Isoform D of Protein SON OS=Homo sapiens GN=SON	529	58	6.03667	4.60021	5.18973	9.12882	9.77014	9.77868	14.9888	14.354	15.0754	11.0775
sp|Q9UGM6|SYWM_HUMAN	WARS2	Tryptophanyl-tRNA synthetase, mitochondrial OS=Homo sapiens GN=WARS2 PE=1 SV=1	3679	8	9.14348	9.77166	9.48627	8.113	8.19895	7.9922	12.6471	12.5533	12.4387	9.6554
sp|Q8N0S6-2|CENPL_HUMAN	CENPL	Isoform 2 of Centromere protein L OS=Homo sapiens GN=CENPL	6563	2	8.15889	7.60176	8.32462	7.90293	8.95655	9.27009	12.3148	13.2405	14.8713	9.35861
sp|Q14149|MORC3_HUMAN	MORC3	MORC family CW-type zinc finger protein 3 OS=Homo sapiens GN=MORC3 PE=1 SV=3	2857	36	8.77287	8.15352	8.65267	8.71949	8.37813	8.35003	13.7824	12.7884	12.7687	9.63373
sp|Q9NXE8|CWC25_HUMAN	CWC25	Pre-mRNA-splicing factor CWC25 homolog OS=Homo sapiens GN=CWC25 PE=1 SV=1	4529	9	5.7241	5.17496	5.94396	9.14264	10.1097	10.0026	13.7171	14.9277	16.5654	8.69187
sp|Q13190|STX5_HUMAN	STX5	Syntaxin-5 OS=Homo sapiens GN=STX5 PE=1 SV=2	4923	17	8.20094	7.47336	7.63086	8.89524	8.85146	8.79906	14.5034	13.2516	13.26	9.13413
sp|Q99459|CDC5L_HUMAN	CDC5L	Cell division cycle 5-like protein OS=Homo sapiens GN=CDC5L PE=1 SV=2	302	59	7.00688	6.93788	7.11879	9.26069	8.75166	9.37529	13.7554	14.2234	14.3278	9.24216
sp|Q9BY78|RNF26_HUMAN	RNF26	RING finger protein 26 OS=Homo sapiens GN=RNF26 PE=2 SV=1	6520	1	6.02883	6.39366	5.26286	10.6312	8.67351	10.1543	14.4803	14.5229	16.4895	7.36292
sp|O60381-3|HBP1_HUMAN	HBP1	Isoform 3 of HMG box-containing protein 1 OS=Homo sapiens GN=HBP1	2192	6	2.01086	1.8907	2.2867	11.4445	11.9463	12.3554	17.8273	19.1696	18.1889	2.87966
sp|Q75N03|HAKAI_HUMAN	CBLL1	E3 ubiquitin-protein ligase Hakai OS=Homo sapiens GN=CBLL1 PE=1 SV=1	2987	7	5.79227	5.37635	6.12196	9.643	9.74052	9.91841	14.6413	14.6162	15.96	8.19007
sp|Q96AE7|TTC17_HUMAN	TTC17	Tetratricopeptide repeat protein 17 OS=Homo sapiens GN=TTC17 PE=1 SV=1	4719	13	8.53494	9.34911	8.94049	8.41459	8.1766	8.32331	12.2027	12.6205	13.6145	9.82322
sp|Q15007|FL2D_HUMAN	WTAP	Pre-mRNA-splicing regulator WTAP OS=Homo sapiens GN=WTAP PE=1 SV=2	5913	20	6.40962	5.7496	6.38223	9.45925	9.81559	9.45887	15.1406	13.8961	15.2765	8.41162
sp|Q9BUL5|PHF23_HUMAN	PHF23	PHD finger protein 23 OS=Homo sapiens GN=PHF23 PE=1 SV=1	530	14	6.51417	6.35488	6.68397	9.13113	9.31283	9.56108	14.1737	14.5013	14.4924	9.27458
sp|P62879|GBB2_HUMAN	GNB2	Guanine nucleotide-binding protein G(I)/G(S)/G(T) subunit beta-2 OS=Homo sapiens GN=GNB2 PE=1 SV=3	741	13	9.80032	9.62306	8.97796	8.73678	7.79503	7.23122	14.6946	10.1148	11.8044	11.2219
sp|O15523|DDX3Y_HUMAN	DDX3Y	ATP-dependent RNA helicase DDX3Y OS=Homo sapiens GN=DDX3Y PE=1 SV=2	2960	13	10.6691	10.0396	10.6427	7.66233	7.57022	7.60868	11.9636	11.7566	11.4602	10.6271
sp|Q14980-2|NUMA1_HUMAN	NUMA1	Isoform 2 of Nuclear mitotic apparatus protein 1 OS=Homo sapiens GN=NUMA1	128	192	9.55917	9.47917	9.519	7.77729	7.95592	7.82033	11.8691	11.9904	12.4159	11.6137
sp|Q93074-2|MED12_HUMAN	MED12	Isoform 2 of Mediator of RNA polymerase II transcription subunit 12 OS=Homo sapiens GN=MED12	3577	51	8.91533	8.67636	8.81989	8.26843	8.17825	8.40047	12.3589	12.4431	13.4336	10.5057
sp|Q8IVW6-4|ARI3B_HUMAN	ARID3B	Isoform 4 of AT-rich interactive domain-containing protein 3B OS=Homo sapiens GN=ARID3B	496	5	7.24226	8.63072	7.68692	7.57684	9.71634	8.6516	12.3185	12.9915	14.6127	10.5726
sp|Q9UBB5-2|MBD2_HUMAN	MBD2	Isoform 2 of Methyl-CpG-binding domain protein 2 OS=Homo sapiens GN=MBD2	1553	6	8.84906	9.16759	9.13676	8.21548	7.95668	8.42994	12.1228	12.6361	13.095	10.3906
sp|Q99741|CDC6_HUMAN	CDC6	Cell division control protein 6 homolog OS=Homo sapiens GN=CDC6 PE=1 SV=1	1906	7	2.67981	2.88124	3.27921	11.4342	11.8922	11.5577	17.7893	16.0209	19.7794	2.68609
sp|Q7Z3K6-2|MIER3_HUMAN	MIER3	Isoform 2 of Mesoderm induction early response protein 3 OS=Homo sapiens GN=MIER3	4063	7	5.90765	5.70866	6.46528	9.1667	9.52656	9.84149	13.8253	14.0249	15.9701	9.5633
sp|Q9H089|LSG1_HUMAN	LSG1	Large subunit GTPase 1 homolog OS=Homo sapiens GN=LSG1 PE=1 SV=2	982	34	7.96097	8.16772	8.16942	8.81995	8.54529	8.72046	13.404	12.9504	13.6886	9.57314
sp|P15291-2|B4GT1_HUMAN	B4GALT1	Isoform Short of Beta-1,4-galactosyltransferase 1 OS=Homo sapiens GN=B4GALT1	6071	6	9.73097	9.91891	10.1293	7.70819	7.7593	7.45415	11.5848	11.2372	12.3513	12.1259
sp|Q9NRP2|CP061_HUMAN	CMC2	Uncharacterized protein C16orf61 OS=Homo sapiens GN=C16orf61 PE=1 SV=1	6234	5	8.80875	8.22648	8.60378	7.96606	8.52256	8.43932	11.9809	12.6187	13.6427	11.1908
sp|Q9NWK9|BCD1_HUMAN	ZNHIT6	Box C/D snoRNA protein 1 OS=Homo sapiens GN=ZNHIT6 PE=1 SV=1	1324	21	7.59213	7.93117	7.98472	8.58162	9.08364	9.2519	13.7041	13.3717	14.203	8.29606
sp|O15226|NKRF_HUMAN	NKRF	NF-kappa-B-repressing factor OS=Homo sapiens GN=NKRF PE=1 SV=2	4125	38	8.3715	8.68156	8.35946	8.2073	8.3028	8.58973	12.2219	12.8671	13.3955	11.0031
sp|Q9H147|TDIF1_HUMAN	DNTTIP1	Deoxynucleotidyltransferase terminal-interacting protein 1 OS=Homo sapiens GN=DNTTIP1 PE=1 SV=2	51	14	8.65158	8.99397	8.79494	8.10304	8.47808	8.5768	12.2835	12.6136	13.6628	9.84169
sp|Q8TF42|UBS3B_HUMAN	UBASH3B	Ubiquitin-associated and SH3 domain-containing protein B OS=Homo sapiens GN=UBASH3B PE=1 SV=2	4325	4	12.8235	13.3864	12.4872	6.56188	6.7227	6.59928	10.6497	10.1259	9.68529	10.9582
sp|O15047|SET1A_HUMAN	SETD1A	Histone-lysine N-methyltransferase SETD1A OS=Homo sapiens GN=SETD1A PE=1 SV=3	4585	16	9.69212	9.74833	10.1539	7.95423	7.59942	7.65286	11.6273	11.3916	12.5243	11.6559
sp|Q8IWE4|DCNL3_HUMAN	DCUN1D3	DCN1-like protein 3 OS=Homo sapiens GN=DCUN1D3 PE=2 SV=1	2180	6	7.67911	7.85646	7.64003	9.01729	8.91963	8.82243	14.0046	12.961	14.0107	9.08882
sp|O95243-2|MBD4_HUMAN	MBD4	Isoform 2 of Methyl-CpG-binding domain protein 4 OS=Homo sapiens GN=MBD4	4590	10	4.63395	5.0046	4.96257	10.1388	9.93307	10.9708	14.9965	16.0098	16.4904	6.85962
sp|O60216|RAD21_HUMAN	RAD21	Double-strand-break repair protein rad21 homolog OS=Homo sapiens GN=RAD21 PE=1 SV=2	3129	41	7.95139	7.15671	7.66565	9.19402	8.86529	8.92973	14.1553	12.8455	14.2802	8.95619
sp|P49411|EFTU_HUMAN	TUFM	Elongation factor Tu, mitochondrial OS=Homo sapiens GN=TUFM PE=1 SV=2	869	63	9.10374	9.36763	9.29426	8.16135	7.95638	8.25937	12.1207	12.087	13.0413	10.6082
sp|Q9BTD8-2|RBM42_HUMAN	RBM42	Isoform 2 of RNA-binding protein 42 OS=Homo sapiens GN=RBM42	9	18	7.02811	7.37412	7.36193	8.60808	9.36657	9.24735	12.5466	14.3793	14.6694	9.41864
sp|Q9UKN8|TF3C4_HUMAN	GTF3C4	General transcription factor 3C polypeptide 4 OS=Homo sapiens GN=GTF3C4 PE=1 SV=2	5626	43	8.26727	8.75318	8.34829	8.15935	8.58723	8.57819	12.2102	12.4671	13.9885	10.6407
sp|Q9UBB9|TFP11_HUMAN	TFIP11	Tuftelin-interacting protein 11 OS=Homo sapiens GN=TFIP11 PE=1 SV=1	1179	35	7.26392	7.04441	7.29076	8.91092	9.23298	9.36543	13.8893	13.6917	14.4013	8.90929
sp|O60341|KDM1A_HUMAN	KDM1A	Lysine-specific histone demethylase 1A OS=Homo sapiens GN=KDM1A PE=1 SV=2	3304	51	8.25572	8.06676	8.57723	8.59584	8.41733	8.58507	12.9561	12.879	13.2296	10.4373
sp|Q12770|SCAP_HUMAN	SCAP	Sterol regulatory element-binding protein cleavage-activating protein OS=Homo sapiens GN=SCAP PE=1 SV=4	6493	3	9.84202	9.81363	10.2129	6.97768	8.58234	7.78578	11.2981	11.8251	12.5027	11.1599
sp|Q9NZM4-2|GSCR1_HUMAN	BICRA	Isoform 2 of Glioma tumor suppressor candidate region gene 1 protein OS=Homo sapiens GN=GLTSCR1	1892	5	8.99568	8.01864	8.83523	8.30578	8.51237	7.85457	12.6131	11.7509	13.2862	11.8275
sp|P17026|ZNF22_HUMAN	ZNF22	Zinc finger protein 22 OS=Homo sapiens GN=ZNF22 PE=1 SV=3	3840	5	7.96571	7.95723	7.40946	8.60496	9.24782	8.93199	14.2882	12.0672	14.5039	9.0235
sp|Q8NE86|C109A_HUMAN	MCU	Coiled-coil domain-containing protein 109A OS=Homo sapiens GN=CCDC109A PE=1 SV=1	4302	14	8.04036	8.20752	7.83907	8.12733	9.40258	8.77186	11.8403	13.7413	14.4895	9.54022
sp|Q9NVU7|SDA1_HUMAN	SDAD1	Protein SDA1 homolog OS=Homo sapiens GN=SDAD1 PE=1 SV=3	4895	24	9.20436	8.78312	9.40965	8.12686	8.05318	8.21591	12.211	12.5026	12.45	11.0433
sp|Q9NVV4|PAPD1_HUMAN	MTPAP	Poly(A) RNA polymerase, mitochondrial OS=Homo sapiens GN=MTPAP PE=1 SV=1	4210	13	8.9384	8.70101	9.30936	7.73777	8.82295	8.1718	12.0125	12.385	13.277	10.6442
sp|P35251-2|RFC1_HUMAN	RFC1	Isoform 2 of Replication factor C subunit 1 OS=Homo sapiens GN=RFC1	163	37	10.4751	10.5274	10.3102	7.57045	7.47508	7.50743	11.4293	11.6952	11.2016	11.8083
sp|Q9NWQ4-4|CN118_HUMAN	GPATCH2L	Isoform 4 of Uncharacterized protein C14orf118 OS=Homo sapiens GN=C14orf118	3385	4	4.23285	4.32623	4.59605	10.2215	10.2587	11.387	15.8272	15.2393	17.4316	6.47952
sp|Q7Z736|PKHH3_HUMAN	PLEKHH3	Pleckstrin homology domain-containing family H member 3 OS=Homo sapiens GN=PLEKHH3 PE=1 SV=2	2969	5	12.0736	11.6524	11.4597	6.46315	6.56103	6.73921	9.7225	10.0327	10.3141	14.9817
sp|Q9UER7|DAXX_HUMAN	DAXX	Death domain-associated protein 6 OS=Homo sapiens GN=DAXX PE=1 SV=2	5748	17	7.9243	8.86072	8.18921	8.51777	8.38501	8.59079	12.4066	13.0031	13.3743	10.7482
sp|Q92621|NU205_HUMAN	NUP205	Nuclear pore complex protein Nup205 OS=Homo sapiens GN=NUP205 PE=1 SV=3	1007	107	8.76023	8.44289	8.641	8.35578	8.53294	8.56458	12.845	12.5951	13.2766	9.98579
sp|Q96EY1|DNJA3_HUMAN	DNAJA3	DnaJ homolog subfamily A member 3, mitochondrial OS=Homo sapiens GN=DNAJA3 PE=1 SV=2	3095	10	12.2024	9.98218	11.1878	6.84001	7.58312	6.84069	11.2213	10.7051	10.4116	13.0258
sp|Q9NX24|NHP2_HUMAN	NHP2	H/ACA ribonucleoprotein complex subunit 2 OS=Homo sapiens GN=NHP2 PE=1 SV=1	1011	9	6.55393	6.01245	6.92569	9.44439	8.95133	10.1454	13.6485	14.8438	14.8719	8.60259
sp|Q96H22|CENPN_HUMAN	CENPN	Centromere protein N OS=Homo sapiens GN=CENPN PE=1 SV=2	3721	8	8.23661	6.74738	7.8528	8.48194	9.62977	8.94027	12.9779	12.9339	15.1831	9.01637
sp|Q86YC2|PALB2_HUMAN	PALB2	Partner and localizer of BRCA2 OS=Homo sapiens GN=PALB2 PE=1 SV=1	6295	2	9.33655	8.87207	9.50316	7.98028	8.1761	8.28718	11.8848	12.2565	12.987	10.7163
sp|Q14147|DHX34_HUMAN	DHX34	Probable ATP-dependent RNA helicase DHX34 OS=Homo sapiens GN=DHX34 PE=1 SV=2	2518	18	9.43488	9.10315	9.04193	8.20547	8.2151	8.06962	12.8335	11.9421	12.4194	10.7349
sp|O00165-2|HAX1_HUMAN	HAX1	Isoform 2 of HCLS1-associated protein X-1 OS=Homo sapiens GN=HAX1	6202	9	12.6738	13.7084	13.0366	5.97893	7.07768	6.18749	9.18554	9.52125	10.5022	12.1281
sp|Q96A26|F162A_HUMAN	FAM162A	Protein FAM162A OS=Homo sapiens GN=FAM162A PE=1 SV=2	5433	14	9.69388	9.33087	8.86884	8.05989	8.36618	8.18186	12.9228	10.9494	13.4643	10.1619
sp|Q9UIS9-5|MBD1_HUMAN	MBD1	Isoform 5 of Methyl-CpG-binding domain protein 1 OS=Homo sapiens GN=MBD1	1056	11	5.22655	4.49988	5.58824	9.67055	10.5562	10.5645	15.378	14.5852	16.7461	7.18475
sp|O60563|CCNT1_HUMAN	CCNT1	Cyclin-T1 OS=Homo sapiens GN=CCNT1 PE=1 SV=1	5975	15	6.91749	6.87071	7.31301	9.01598	9.53003	9.2359	13.7924	13.4644	14.7912	9.06884
sp|Q92547|TOPB1_HUMAN	TOPBP1	DNA topoisomerase 2-binding protein 1 OS=Homo sapiens GN=TOPBP1 PE=1 SV=3	4407	24	8.24487	8.54307	8.33505	8.57164	8.6496	8.60437	12.6727	12.5164	13.8609	10.0013
sp|Q8TD26|CHD6_HUMAN	CHD6	Chromodomain-helicase-DNA-binding protein 6 OS=Homo sapiens GN=CHD6 PE=1 SV=4	1009	14	6.87247	6.68476	6.7141	9.57457	8.97142	9.54503	13.7499	14.255	14.4458	9.1869
sp|P25440-2|BRD2_HUMAN	BRD2	Isoform 2 of Bromodomain-containing protein 2 OS=Homo sapiens GN=BRD2	611	25	4.70714	4.87036	5.02289	9.93949	10.3264	11.1023	15.1855	15.5579	16.6484	6.6396
sp|Q8IWI9|MGAP_HUMAN	MGA	MAX gene-associated protein OS=Homo sapiens GN=MGA PE=1 SV=2	1079	50	8.16606	8.46404	8.2724	8.31112	8.47219	8.63894	12.3797	12.6678	13.3443	11.2835
sp|P51608-2|MECP2_HUMAN	MECP2	Isoform B of Methyl-CpG-binding protein 2 OS=Homo sapiens GN=MECP2	7611	1	8.46024	9.99942	9.23391	8.30908	8.28172	7.85875	11.738	10.2829	14.9013	10.9347
sp|Q6P1J9|CDC73_HUMAN	CDC73	Parafibromin OS=Homo sapiens GN=CDC73 PE=1 SV=1	137	43	8.51811	8.76824	8.63395	8.29983	8.36363	8.54611	11.9622	12.9359	13.1685	10.8035
sp|Q9BPZ3|PAIP2_HUMAN	PAIP2	Polyadenylate-binding protein-interacting protein 2 OS=Homo sapiens GN=PAIP2 PE=1 SV=1	3911	5	8.74058	7.86921	9.24277	8.33879	9.20195	8.77498	14.1467	12.8167	12.7647	8.10361
sp|Q13425|SNTB2_HUMAN	SNTB2	Beta-2-syntrophin OS=Homo sapiens GN=SNTB2 PE=1 SV=1	1853	20	10.5465	10.8633	10.6816	7.3888	7.72582	7.40963	11.1346	10.9146	11.933	11.4021
sp|Q9Y6I9|TX264_HUMAN	TEX264	Testis-expressed sequence 264 protein OS=Homo sapiens GN=TEX264 PE=1 SV=1	3817	11	13.0358	13.6181	12.9302	6.28324	6.45959	5.98039	8.93606	9.56627	9.73092	13.4594
sp|Q5SY16|NOL9_HUMAN	NOL9	Polynucleotide 5'-hydroxyl-kinase NOL9 OS=Homo sapiens GN=NOL9 PE=1 SV=1	3182	24	9.9342	10.4844	9.73823	7.95894	7.26884	7.77744	11.7469	11.3604	11.5774	12.1533
sp|Q9H4L4|SENP3_HUMAN	SENP3	Sentrin-specific protease 3 OS=Homo sapiens GN=SENP3 PE=1 SV=2	5106	24	10.8027	10.8601	10.2497	7.40468	7.31013	7.38984	10.7826	10.6482	11.8957	12.6564
sp|Q92610|ZN592_HUMAN	ZNF592	Zinc finger protein 592 OS=Homo sapiens GN=ZNF592 PE=1 SV=2	510	4	8.98348	9.286	8.86355	7.82143	8.3005	7.91462	11.1586	11.7212	13.3405	12.6101
sp|P54819-2|KAD2_HUMAN	AK2	Isoform 2 of Adenylate kinase 2, mitochondrial OS=Homo sapiens GN=AK2	2806	44	9.46506	9.08589	9.40407	8.44913	8.45513	8.04396	13.0205	11.8278	12.7455	9.5029
sp|Q9UNA4|POLI_HUMAN	POLI	DNA polymerase iota OS=Homo sapiens GN=POLI PE=1 SV=3	7456	1	17.4824	16.621	17.3461	5.36272	4.65296	4.46577	7.28786	7.0205	7.51004	12.2507
sp|Q9Y6D0|SELK_HUMAN	SELENOK	Selenoprotein K OS=Homo sapiens GN=SELK PE=1 SV=3	7647	4	5.73999	6.85485	6.75684	8.60946	9.79492	10.4616	10.3129	16.3598	16.8014	8.30816
sp|O94842|TOX4_HUMAN	TOX4	TOX high mobility group box family member 4 OS=Homo sapiens GN=TOX4 PE=1 SV=1	5243	21	7.05071	6.88349	7.18319	9.02486	9.2568	9.55222	14.18	13.4014	14.3335	9.13393
sp|Q58WW2-2|DCAF6_HUMAN	DCAF6	Isoform 2 of DDB1- and CUL4-associated factor 6 OS=Homo sapiens GN=DCAF6	4425	12	10.7828	11.1727	11.0276	7.15845	7.175	7.62421	10.4738	11.2474	11.3141	12.0241
sp|Q13547|HDAC1_HUMAN	HDAC1	Histone deacetylase 1 OS=Homo sapiens GN=HDAC1 PE=1 SV=1	2814	31	9.96661	9.47466	9.85755	7.66784	8.24255	7.98876	11.9533	11.9515	12.0447	10.8524
sp|Q13123|RED_HUMAN	IK	Protein Red OS=Homo sapiens GN=IK PE=1 SV=3	274	34	7.2084	7.23921	7.26222	9.01193	9.41667	9.47129	13.7013	14.3689	13.8917	8.4284
sp|O60884|DNJA2_HUMAN	DNAJA2	DnaJ homolog subfamily A member 2 OS=Homo sapiens GN=DNAJA2 PE=1 SV=1	4654	38	9.23642	9.80715	9.31238	8.12752	8.13113	8.29798	12.4557	12.1931	12.2447	10.194
sp|O43422|P52K_HUMAN	THAP12	52 kDa repressor of the inhibitor of the protein kinase OS=Homo sapiens GN=PRKRIR PE=2 SV=2	1995	11	8.86694	8.90219	9.10302	8.04864	8.42926	8.55352	11.8975	12.5148	13.1849	10.4992
sp|Q9H7N4|SFR19_HUMAN	SCAF1	Splicing factor, arginine/serine-rich 19 OS=Homo sapiens GN=SCAF1 PE=1 SV=3	1122	25	8.06397	7.96472	7.79893	8.65319	8.67142	8.86353	12.7868	13.1359	13.4104	10.6512
sp|Q96MT1-2|RN145_HUMAN	RNF145	Isoform 2 of RING finger protein 145 OS=Homo sapiens GN=RNF145	4997	2	2.92563	3.36968	3.17966	11.1118	11.0549	11.7064	16.7223	16.6018	17.5372	5.79055
sp|O60942|MCE1_HUMAN	RNGTT	mRNA-capping enzyme OS=Homo sapiens GN=RNGTT PE=1 SV=1	6013	25	9.57058	9.86157	9.44943	8.34987	7.92606	8.32704	12.4289	12.1717	12.34	9.57489
sp|Q8WYA6|CTBL1_HUMAN	CTNNBL1	Beta-catenin-like protein 1 OS=Homo sapiens GN=CTNNBL1 PE=1 SV=1	4618	42	8.57896	8.86162	8.68902	8.16069	8.49658	8.66856	12.1987	12.3507	13.4682	10.527
sp|Q7Z6M4|MTER2_HUMAN	MTERF4	mTERF domain-containing protein 2 OS=Homo sapiens GN=MTERFD2 PE=1 SV=3	4011	7	9.71188	9.67708	9.99815	7.74123	8.24313	7.74744	11.2795	11.4179	12.9217	11.262
sp|Q8WYK2|JDP2_HUMAN	JDP2	Jun dimerization protein 2 OS=Homo sapiens GN=JDP2 PE=1 SV=1	7659	1	5.62483	5.6712	6.13542	10.1773	9.70399	9.39852	14.2943	13.5821	16.0535	9.35883
sp|Q96EU6-2|RRP36_HUMAN	RRP36	Isoform 2 of Ribosomal RNA processing protein 36 homolog OS=Homo sapiens GN=RRP36	5099	10	3.98428	3.7302	4.31439	10.7697	11.5983	11.2573	16.9018	15.5909	17.9475	3.9056
sp|Q9UKT7|FBXL3_HUMAN	FBXL3	F-box/LRR-repeat protein 3 OS=Homo sapiens GN=FBXL3 PE=1 SV=1	6799	2	9.53088	10.2533	8.359	8.70447	8.03263	8.24764	11.897	12.7822	12.7877	9.40509
sp|O94913|PCF11_HUMAN	PCF11	Pre-mRNA cleavage complex 2 protein Pcf11 OS=Homo sapiens GN=PCF11 PE=1 SV=3	2956	26	8.31019	8.32185	8.15894	8.76108	8.70063	8.62788	13.2491	12.5224	13.3307	10.0172
sp|P17028|ZNF24_HUMAN	ZNF24	Zinc finger protein 24 OS=Homo sapiens GN=ZNF24 PE=1 SV=4	6378	12	6.48333	7.07902	6.5401	9.63556	9.4587	9.89001	14.8913	14.1328	14.4151	7.47411
sp|Q9UBH6-2|XPR1_HUMAN	XPR1	Isoform 2 of Xenotropic and polytropic retrovirus receptor 1 OS=Homo sapiens GN=XPR1	4787	12	8.79012	9.7128	9.05365	8.19931	8.24479	8.69663	11.9069	12.6801	13.0773	9.63849
sp|Q9NRP4|ACN9_HUMAN	SDHAF3	Protein ACN9 homolog, mitochondrial OS=Homo sapiens GN=ACN9 PE=2 SV=1	767	4	16.1125	17.3175	16.7246	5.09775	4.83284	4.75494	7.05794	7.13035	7.79714	13.1744
sp|Q6N075|MFSD5_HUMAN	MFSD5	Major facilitator superfamily domain-containing protein 5 OS=Homo sapiens GN=MFSD5 PE=2 SV=2	830	5	8.04679	8.12124	8.44299	8.1676	9.00307	8.76369	11.7737	12.8102	14.2366	10.634
sp|Q8IWX8|CHERP_HUMAN	CHERP	Calcium homeostasis endoplasmic reticulum protein OS=Homo sapiens GN=CHERP PE=1 SV=3	5794	34	8.75596	8.31795	8.65068	8.63019	8.49751	8.55622	12.9048	12.3409	13.1874	10.1584
sp|Q8WWK9|CKAP2_HUMAN	CKAP2	Cytoskeleton-associated protein 2 OS=Homo sapiens GN=CKAP2 PE=1 SV=1	2109	23	7.77281	6.9925	7.58118	9.2301	9.05901	9.46368	14.5179	13.5031	13.5074	8.37234
sp|P51587|BRCA2_HUMAN	BRCA2	Breast cancer type 2 susceptibility protein OS=Homo sapiens GN=BRCA2 PE=1 SV=2	2764	4	7.10731	7.18436	8.02763	9.20025	8.75426	8.94518	12.8823	12.9903	14.3725	10.5359
sp|Q15910-2|EZH2_HUMAN	EZH2	Isoform 2 of Histone-lysine N-methyltransferase EZH2 OS=Homo sapiens GN=EZH2	2178	17	7.63913	8.48472	7.80106	8.4916	8.96499	8.74778	12.4503	13.1127	13.6362	10.6715
sp|Q9UKB1-2|FBW1B_HUMAN	FBXW11	Isoform A of F-box/WD repeat-containing protein 11 OS=Homo sapiens GN=FBXW11	682	14	6.22645	6.34077	6.18382	9.46234	9.97494	9.81485	14.1446	14.8665	14.7459	8.23987
sp|Q96S55-2|WRIP1_HUMAN	WRNIP1	Isoform 2 of ATPase WRNIP1 OS=Homo sapiens GN=WRNIP1	1743	20	10.306	10.5131	10.2761	7.77841	7.55459	7.93986	11.0324	11.5406	12.2395	10.8194
sp|Q9HCK8|CHD8_HUMAN	CHD8	Chromodomain-helicase-DNA-binding protein 8 OS=Homo sapiens GN=CHD8 PE=1 SV=5	1009	42	7.87427	7.88007	7.79558	8.60685	8.84724	8.92039	12.9928	12.759	13.6999	10.624
sp|P19447|ERCC3_HUMAN	ERCC3	TFIIH basal transcription factor complex helicase XPB subunit OS=Homo sapiens GN=ERCC3 PE=1 SV=1	3970	21	8.46502	8.19625	8.78973	8.44308	8.29958	8.88436	12.5557	12.5051	13.2711	10.59
sp|Q9P2J9|PDP2_HUMAN	PDP2	[Pyruvate dehydrogenase [acetyl-transferring]]-phosphatase 2, mitochondrial OS=Homo sapiens GN=PDP2 PE=2 SV=2	3245	2	12.0799	11.3897	11.0454	6.37825	6.84653	7.70626	9.74654	11.2851	10.2579	13.2645
sp|Q9C026|TRIM9_HUMAN	TRIM9	E3 ubiquitin-protein ligase TRIM9 OS=Homo sapiens GN=TRIM9 PE=1 SV=1	322	11	9.26615	8.8967	9.53847	8.7062	8.63652	8.08256	13.2015	12.9904	11.8113	8.87014
sp|Q9UKY1|ZHX1_HUMAN	ZHX1	Zinc fingers and homeoboxes protein 1 OS=Homo sapiens GN=ZHX1 PE=1 SV=1	5673	4	8.56519	8.63266	8.61729	8.63878	8.03315	8.69569	12.386	12.6024	12.9258	10.9029
sp|Q92541|RTF1_HUMAN	RTF1	RNA polymerase-associated protein RTF1 homolog OS=Homo sapiens GN=RTF1 PE=1 SV=4	2270	47	7.79649	7.61074	8.03677	9.0837	9.02592	8.95949	13.5649	13.3605	13.5069	9.05458
sp|Q6PD62|CTR9_HUMAN	CTR9	RNA polymerase-associated protein CTR9 homolog OS=Homo sapiens GN=CTR9 PE=1 SV=1	766	47	9.08508	9.02296	9.18234	8.21015	8.33385	8.23585	12.0219	11.9856	12.9972	10.925
sp|Q86XI2|CNDG2_HUMAN	NCAPG2	Condensin-2 complex subunit G2 OS=Homo sapiens GN=NCAPG2 PE=1 SV=1	971	28	10.221	10.0739	10.036	7.80887	8.0707	7.85009	12.0113	11.461	11.9498	10.5172
sp|Q15554|TERF2_HUMAN	TERF2	Telomeric repeat-binding factor 2 OS=Homo sapiens GN=TERF2 PE=1 SV=2	4504	25	7.69196	7.39575	7.7538	8.96519	9.03324	9.36024	13.5649	13.1128	14.1559	8.96613
sp|Q9Y4A5-2|TRRAP_HUMAN	TRRAP	Isoform 2 of Transformation/transcription domain-associated protein OS=Homo sapiens GN=TRRAP	252	130	9.03347	9.24392	9.05331	8.11619	8.27593	8.30242	11.5848	12.2317	13.0366	11.1218
sp|Q9Y6J9|TAF6L_HUMAN	TAF6L	TAF6-like RNA polymerase II p300/CBP-associated factor-associated factor 65 kDa subunit 6L OS=Homo sapiens GN=TAF6L PE=1 SV=1	3616	9	9.13274	9.54422	9.27875	8.28186	8.12066	8.38188	11.9344	12.0235	13.0221	10.2799
sp|Q9P2N5|RBM27_HUMAN	RBM27	RNA-binding protein 27 OS=Homo sapiens GN=RBM27 PE=1 SV=2	1478	41	9.09547	9.14823	8.67278	8.34592	8.51058	8.32203	12.7956	11.9564	12.8141	10.3389
sp|Q7L0Y3|MRRP1_HUMAN	TRMT10C	Mitochondrial ribonuclease P protein 1 OS=Homo sapiens GN=RG9MTD1 PE=1 SV=2	4467	37	8.63979	8.76169	8.92363	8.50879	8.38617	8.70549	12.2185	12.713	13.2482	9.89477
sp|O60306|AQR_HUMAN	AQR	Intron-binding protein aquarius OS=Homo sapiens GN=AQR PE=1 SV=4	251	61	7.53352	7.45939	7.65659	8.80175	9.12247	9.1235	13.1869	13.0863	14.0588	9.9707
sp|Q969R5|LMBL2_HUMAN	L3MBTL2	Lethal(3)malignant brain tumor-like protein 2 OS=Homo sapiens GN=L3MBTL2 PE=1 SV=1	527	11	8.6369	8.10094	8.28065	8.52077	8.40711	8.37595	12.1448	12.0236	13.5564	11.9528
sp|Q8N9M1|CS047_HUMAN	C19orf47	Uncharacterized protein C19orf47 OS=Homo sapiens GN=C19orf47 PE=1 SV=1	3306	10	7.90193	7.13486	7.70213	8.54761	8.83322	9.19123	12.3741	12.913	14.3266	11.0753
sp|P50213|IDH3A_HUMAN	IDH3A	Isocitrate dehydrogenase [NAD] subunit alpha, mitochondrial OS=Homo sapiens GN=IDH3A PE=1 SV=1	2963	33	8.85236	9.03936	9.21771	7.70695	8.77212	8.51308	11.8303	12.1791	13.2209	10.668
sp|P52292|IMA2_HUMAN	KPNA2	Importin subunit alpha-2 OS=Homo sapiens GN=KPNA2 PE=1 SV=1	3279	34	9.45011	8.69617	9.27492	8.74123	8.42366	8.43951	13.5751	12.5928	11.9661	8.84039
sp|P15407|FOSL1_HUMAN	FOSL1	Fos-related antigen 1 OS=Homo sapiens GN=FOSL1 PE=1 SV=1	5682	4	1.22267	1.42145	1.84594	10.7067	12.5799	12.9622	17.4445	16.8818	19.6492	5.28572
sp|Q7Z4V0-2|ZN438_HUMAN	ZNF438	Isoform 2 of Zinc finger protein 438 OS=Homo sapiens GN=ZNF438	6605	2	8.32478	11.1154	8.65003	7.92142	7.82502	7.92232	10.1291	13.9464	11.165	13.0005
sp|P17275|JUNB_HUMAN	JUNB	Transcription factor jun-B OS=Homo sapiens GN=JUNB PE=1 SV=1	920	17	4.57153	4.12736	4.78494	9.89587	11.4898	10.6284	17.1156	14.2667	16.278	6.84185
sp|Q92570-3|NR4A3_HUMAN	NR4A3	Isoform 3 of Nuclear receptor subfamily 4 group A member 3 OS=Homo sapiens GN=NR4A3	2678	6	3.70172	3.93824	4.00988	10.6998	11.5195	10.4282	17.8318	14.8439	15.922	7.10486
sp|Q5W0Z9-3|ZDH20_HUMAN	ZDHHC20	Isoform 3 of Probable palmitoyltransferase ZDHHC20 OS=Homo sapiens GN=ZDHHC20	7123	3	8.77646	9.95322	9.02665	9.02781	7.57053	8.52689	11.9318	11.7303	13.7271	9.72922
sp|Q9Y2C4|EXOG_HUMAN	EXOG	Nuclease EXOG, mitochondrial OS=Homo sapiens GN=EXOG PE=1 SV=2	3614	5	8.4147	8.37354	8.51116	8.34746	8.90077	8.42665	12.1635	12.5848	13.4469	10.8305
sp|Q9NQW6|ANLN_HUMAN	ANLN	Actin-binding protein anillin OS=Homo sapiens GN=ANLN PE=1 SV=2	917	64	6.2087	6.49097	6.43565	9.44983	9.54488	9.87653	14.7375	14.0417	14.1602	9.05407
sp|Q9HCM4-3|E41L5_HUMAN	EPB41L5	Isoform 3 of Band 4.1-like protein 5 OS=Homo sapiens GN=EPB41L5	4021	3	9.02709	8.5277	9.36219	8.77512	7.97277	8.42756	11.7765	12.1424	13.5126	10.476
sp|P35226|BMI1_HUMAN	BMI1	Polycomb complex protein BMI-1 OS=Homo sapiens GN=BMI1 PE=1 SV=2	4077	7	8.67624	8.53134	9.05715	8.03324	8.23499	8.82197	11.4412	12.6587	13.2033	11.3418
sp|Q6ZT12-4|UBR3_HUMAN	UBR3	Isoform 4 of E3 ubiquitin-protein ligase UBR3 OS=Homo sapiens GN=UBR3	2522	9	6.72657	7.45081	7.33193	9.105	8.9835	9.45494	13.1023	13.5001	14.3459	9.99902
sp|P51148|RAB5C_HUMAN	RAB5C	Ras-related protein Rab-5C OS=Homo sapiens GN=RAB5C PE=1 SV=2	3531	12	9.6065	8.31241	8.80037	8.77976	8.67844	8.29339	13.862	11.8593	12.5618	9.24594
sp|O60488-2|ACSL4_HUMAN	ACSL4	Isoform Short of Long-chain-fatty-acid--CoA ligase 4 OS=Homo sapiens GN=ACSL4	909	32	9.25742	9.32156	9.32772	8.1884	8.44368	8.56516	12.1957	12.0362	13.2236	9.44049
sp|O75530-3|EED_HUMAN	EED	Isoform 3 of Polycomb protein EED OS=Homo sapiens GN=EED	5044	31	8.71528	9.09678	9.03887	8.19991	8.17905	8.54832	11.4853	12.505	13.063	11.1686
sp|Q53T94-2|TAF1B_HUMAN	TAF1B	Isoform 2 of TATA box-binding protein-associated factor RNA polymerase I subunit B OS=Homo sapiens GN=TAF1B	3317	13	7.2593	7.14697	7.31997	9.26588	9.22725	9.88892	13.3635	14.1054	14.7142	7.70863
sp|Q9UFC0|LRWD1_HUMAN	LRWD1	Leucine-rich repeat and WD repeat-containing protein 1 OS=Homo sapiens GN=LRWD1 PE=1 SV=2	3039	23	10.0686	9.26777	9.112	8.20014	7.9685	7.71563	12.2127	11.1274	12.129	12.1982
sp|Q86Y07|VRK2_HUMAN	VRK2	Serine/threonine-protein kinase VRK2 OS=Homo sapiens GN=VRK2 PE=1 SV=3	472	7	10.6103	12.1494	10.9437	6.91302	7.25668	7.20653	10.1696	10.0916	11.48	13.1793
sp|Q9Y4C8|RBM19_HUMAN	RBM19	Probable RNA-binding protein 19 OS=Homo sapiens GN=RBM19 PE=1 SV=3	3038	29	6.63589	6.55761	6.43618	9.2005	8.8441	9.50646	13.3906	13.3305	14.1859	11.9123
sp|Q7Z2Y5|NRK_HUMAN	NRK	Nik-related protein kinase OS=Homo sapiens GN=NRK PE=2 SV=2	6381	11	15.0579	14.784	14.3095	5.9058	6.12998	5.39445	8.93868	8.49772	8.44043	12.5414
sp|Q2NL82|TSR1_HUMAN	TSR1	Pre-rRNA-processing protein TSR1 homolog OS=Homo sapiens GN=TSR1 PE=1 SV=1	3301	45	8.72745	8.70283	8.28676	8.74458	8.71229	8.40273	13.2123	12.1917	12.9812	10.0382
sp|O15042-2|SR140_HUMAN	U2SURP	Isoform 2 of U2 snRNP-associated SURP motif-containing protein OS=Homo sapiens GN=U2SURP	4276	45	8.95338	9.10687	8.9803	7.95098	8.68482	8.55517	12.0896	12.1594	13.1425	10.377
sp|P30260|CDC27_HUMAN	CDC27	Cell division cycle protein 27 homolog OS=Homo sapiens GN=CDC27 PE=1 SV=2	2221	23	8.59236	8.4113	8.77024	8.47987	8.79424	8.769	12.689	12.6965	13.2659	9.53166
sp|Q15390|MTFR1_HUMAN	MTFR1	Mitochondrial fission regulator 1 OS=Homo sapiens GN=MTFR1 PE=1 SV=2	2475	6	8.38165	8.46212	7.71805	9.04484	8.34352	8.66311	12.5993	12.6641	13.393	10.7304
sp|Q5VTR2|BRE1A_HUMAN	RNF20	E3 ubiquitin-protein ligase BRE1A OS=Homo sapiens GN=RNF20 PE=1 SV=2	5486	46	8.02369	7.99256	8.10015	8.82588	8.73505	8.77346	13.1763	12.7443	13.151	10.4777
sp|Q8TBE0-3|BAHD1_HUMAN	BAHD1	Isoform 3 of Bromo adjacent homology domain-containing 1 protein OS=Homo sapiens GN=BAHD1	3715	12	3.30735	3.27173	3.4611	10.2237	12.0875	11.4109	15.2896	16.8784	17.8619	6.2077
sp|Q96C00|ZBTB9_HUMAN	ZBTB9	Zinc finger and BTB domain-containing protein 9 OS=Homo sapiens GN=ZBTB9 PE=1 SV=1	5765	3	7.41834	8.70403	7.64377	8.97072	7.83913	9.50559	11.8938	13.1536	13.9938	10.8773
sp|Q8NHH9|ATLA2_HUMAN	ATL2	Atlastin-2 OS=Homo sapiens GN=ATL2 PE=1 SV=2	4723	27	9.61883	10.3851	9.93818	7.81112	7.82913	8.0316	11.2071	11.5104	12.3892	11.2792
sp|Q5RL73|CG064_HUMAN	RBM48	UPF0712 protein C7orf64 OS=Homo sapiens GN=C7orf64 PE=2 SV=1	429	3	4.18374	3.34133	4.16731	10.6808	12.1535	10.367	17.3967	15.0141	16.8119	5.88353
sp|Q9HCG7-2|GBA2_HUMAN	GBA2	Isoform 2 of Non-lysosomal glucosylceramidase OS=Homo sapiens GN=GBA2	5322	9	9.47091	8.923	9.62932	8.14621	8.60611	8.51213	11.9221	12.4327	13.0964	9.26106
sp|P42695|CNDD3_HUMAN	NCAPD3	Condensin-2 complex subunit D3 OS=Homo sapiens GN=NCAPD3 PE=1 SV=2	1535	36	9.41909	9.47016	9.42327	8.28679	8.14089	8.48109	12.338	12.1077	12.4689	9.86406
sp|P14780|MMP9_HUMAN	MMP9	Matrix metalloproteinase-9 OS=Homo sapiens GN=MMP9 PE=1 SV=3	7066	1	7.14058	8.52153	7.35118	8.02311	8.4563	10.7632	12.0118	14.2991	14.0559	9.37732
sp|Q53TQ3-2|IN80D_HUMAN	INO80D	Isoform 2 of INO80 complex subunit D OS=Homo sapiens GN=INO80D	2536	1	8.82715	10.3532	8.26151	9.64513	8.51775	6.96458	11.7706	12.5044	12.9548	10.201
sp|O94887|FARP2_HUMAN	FARP2	FERM, RhoGEF and pleckstrin domain-containing protein 2 OS=Homo sapiens GN=FARP2 PE=1 SV=3	3844	8	9.49277	10.226	9.96236	8.10551	7.79359	7.9374	11.6161	11.687	12.0038	11.1755
sp|Q8IUX1-4|T126B_HUMAN	TMEM126B	Isoform 4 of Transmembrane protein 126B OS=Homo sapiens GN=TMEM126B	5140	1	11.929	11.2355	10.7221	7.80413	7.03269	7.45018	11.8064	9.68233	11.523	10.8147
sp|Q9Y508|RN114_HUMAN	RNF114	RING finger protein 114 OS=Homo sapiens GN=RNF114 PE=1 SV=1	4375	10	7.58843	9.05674	7.96746	9.02864	9.02333	9.26197	13.6235	13.6926	13.1377	7.61961
sp|Q9NRB3|CHSTC_HUMAN	CHST12	Carbohydrate sulfotransferase 12 OS=Homo sapiens GN=CHST12 PE=1 SV=2	1488	2	11.032	10.6359	10.1668	7.39413	7.40973	7.57702	11.0515	9.80626	12.2697	12.6569
sp|Q9NU19|TB22B_HUMAN	TBC1D22B	TBC1 domain family member 22B OS=Homo sapiens GN=TBC1D22B PE=1 SV=3	6130	1	8.55464	9.83094	9.48964	7.54272	10.0367	8.06297	12.314	12.5704	13.0643	8.53375
sp|Q9ULM3|YETS2_HUMAN	YEATS2	YEATS domain-containing protein 2 OS=Homo sapiens GN=YEATS2 PE=1 SV=2	1705	26	6.89266	7.71489	7.06185	9.23525	9.37927	9.57697	13.4633	13.7807	14.4742	8.42083
sp|O75691|UTP20_HUMAN	UTP20	Small subunit processome component 20 homolog OS=Homo sapiens GN=UTP20 PE=1 SV=3	518	105	8.62512	8.46313	8.77204	8.34113	8.58219	8.79779	11.8193	12.6981	13.5276	10.3735
sp|P15924|DESP_HUMAN	DSP	Desmoplakin OS=Homo sapiens GN=DSP PE=1 SV=3	6077	3	7.96929	8.48475	5.33761	10.5778	7.9774	7.73034	12.6629	13.011	13.1809	13.068
sp|Q9Y2Z4|SYYM_HUMAN	YARS2	Tyrosyl-tRNA synthetase, mitochondrial OS=Homo sapiens GN=YARS2 PE=1 SV=2	1807	17	9.30416	9.93142	9.5936	7.68737	8.3838	8.12887	10.8362	12.036	12.8879	11.2107
sp|O94955|RHBT3_HUMAN	RHOBTB3	Rho-related BTB domain-containing protein 3 OS=Homo sapiens GN=RHOBTB3 PE=1 SV=2	4308	2	11.2988	8.33291	9.12588	9.21515	7.26977	7.92921	12.979	12.3619	10.7327	10.7548
sp|Q9UHC7|MKRN1_HUMAN	MKRN1	E3 ubiquitin-protein ligase makorin-1 OS=Homo sapiens GN=MKRN1 PE=1 SV=3	4953	6	4.74516	4.86551	5.32808	10.2958	10.1225	11.0071	15.094	15.2982	16.0125	7.23111
sp|Q6ZTU2-5|E400N_HUMAN	EP400P1	Isoform 4 of EP400 N-terminal-like protein OS=Homo sapiens GN=EP400NL	16	3	9.78194	8.74146	9.67312	7.93499	8.02176	8.7563	11.5975	11.8991	12.9586	10.6353
sp|Q9H8H2|DDX31_HUMAN	DDX31	Probable ATP-dependent RNA helicase DDX31 OS=Homo sapiens GN=DDX31 PE=1 SV=2	2629	21	9.17358	8.81086	9.34457	8.27256	8.48721	8.24682	11.7022	12.1302	13.0346	10.7973
sp|Q0VAM2-2|RGF1B_HUMAN	RASGEF1B	Isoform 2 of Ras-GEF domain-containing family member 1B OS=Homo sapiens GN=RASGEF1B	5037	1	9.2523	14.6744	9.86594	7.03836	8.09132	6.67359	9.46973	9.83425	12.8277	12.2724
sp|P62888|RL30_HUMAN	RPL30	60S ribosomal protein L30 OS=Homo sapiens GN=RPL30 PE=1 SV=2	6973	41	9.0856	8.88768	8.7765	8.69992	9.38322	8.42524	12.8592	12.5036	13.683	7.696
sp|Q9P275-2|UBP36_HUMAN	USP36	Isoform 2 of Ubiquitin carboxyl-terminal hydrolase 36 OS=Homo sapiens GN=USP36	599	36	6.62707	6.64979	6.70753	9.2379	9.09903	9.74745	13.0601	13.9245	14.3726	10.574
sp|Q9Y2Z2-4|MTO1_HUMAN	MTO1	Isoform 5 of Protein MTO1 homolog, mitochondrial OS=Homo sapiens GN=MTO1	3648	12	11.2393	11.59	11.1527	7.04197	7.32875	7.20976	10.182	10.2223	11.3529	12.6804
sp|Q9NYP9|MS18A_HUMAN	MIS18A	Protein Mis18-alpha OS=Homo sapiens GN=MIS18A PE=1 SV=1	3116	7	7.90416	8.31983	8.92872	8.90822	8.52772	8.54781	12.0282	12.8389	13.361	10.6354
sp|Q14934-2|NFAC4_HUMAN	NFATC4	Isoform 2 of Nuclear factor of activated T-cells, cytoplasmic 4 OS=Homo sapiens GN=NFATC4	4920	12	10.3455	10.941	10.2304	7.50707	7.77084	8.08518	11.3858	11.8331	11.1356	10.7656
sp|Q8NHM5-3|KDM2B_HUMAN	KDM2B	Isoform 3 of Lysine-specific demethylase 2B OS=Homo sapiens GN=KDM2B	758	7	6.32988	5.18777	5.46557	10.5519	9.78339	9.19402	16.2049	13.438	13.7693	10.0752
sp|Q9Y3I1|FBX7_HUMAN	FBXO7	F-box only protein 7 OS=Homo sapiens GN=FBXO7 PE=1 SV=1	4855	12	9.92819	10.4082	10.0839	7.94014	7.77072	7.63316	11.5328	11.962	10.8139	11.927
sp|Q9H1K1|ISCU_HUMAN	ISCU	Iron-sulfur cluster assembly enzyme ISCU, mitochondrial OS=Homo sapiens GN=ISCU PE=1 SV=2	372	8	9.71662	10.1064	9.63506	7.9916	7.92895	8.29725	11.6144	12.328	11.6272	10.7545
sp|A8CG34|P121C_HUMAN	POM121C	Nuclear envelope pore membrane protein POM 121C OS=Homo sapiens GN=POM121C PE=1 SV=2	2991	18	8.06722	7.81938	8.02788	8.85282	8.88115	8.97525	12.581	12.8306	13.8108	10.1539
sp|Q92769|HDAC2_HUMAN	HDAC2	Histone deacetylase 2 OS=Homo sapiens GN=HDAC2 PE=1 SV=2	2814	29	8.329	8.34549	7.8016	9.19184	8.59781	8.66373	13.626	12.554	12.6517	10.2389
sp|Q7Z5K2-2|WAPL_HUMAN	WAPL	Isoform 2 of Wings apart-like protein homolog OS=Homo sapiens GN=WAPAL	1158	32	7.88666	7.77043	8.04981	8.65371	9.03171	9.18648	12.6671	13.0682	13.7005	9.98539
sp|A6NJ78|MET15_HUMAN	METTL15	Probable methyltransferase-like protein 15 OS=Homo sapiens GN=METTL15 PE=2 SV=1	4658	3	9.49522	11.4948	9.87046	7.39021	7.93855	7.55841	10.283	11.4816	11.8115	12.6762
sp|Q8N729|NPW_HUMAN	NPW	Neuropeptide W OS=Homo sapiens GN=NPW PE=1 SV=2	7599	1	12.9429	11.0226	12.7078	6.07861	7.03888	7.0809	11.0213	9.71107	8.89094	13.505
sp|Q13685|AAMP_HUMAN	AAMP	Angio-associated migratory cell protein OS=Homo sapiens GN=AAMP PE=1 SV=2	3023	14	5.52127	6.03553	5.68054	9.31195	9.92219	10.4978	14.5693	14.4195	14.6056	9.4363
sp|Q71F56|MD13L_HUMAN	MED13L	Mediator of RNA polymerase II transcription subunit 13-like OS=Homo sapiens GN=MED13L PE=1 SV=1	691	12	8.43205	7.98821	8.46494	8.71931	9.1101	8.70076	12.8773	12.775	13.2391	9.69327
sp|Q08379|GOGA2_HUMAN	GOLGA2	Golgin subfamily A member 2 OS=Homo sapiens GN=GOLGA2 PE=1 SV=3	222	36	9.09983	8.63179	8.38757	8.58545	8.8285	8.437	13.7181	11.6001	12.5638	10.1479
sp|Q92830|KAT2A_HUMAN	KAT2A	Histone acetyltransferase KAT2A OS=Homo sapiens GN=KAT2A PE=1 SV=3	5025	11	8.09552	7.88566	8.05652	8.57613	8.80779	9.42553	12.2243	13.1185	13.9433	9.86673
sp|Q9H9L3|I20L2_HUMAN	ISG20L2	Interferon-stimulated 20 kDa exonuclease-like 2 OS=Homo sapiens GN=ISG20L2 PE=1 SV=1	698	7	5.90521	5.76291	5.95768	9.93623	9.60379	10.294	14.218	13.8933	15.5895	8.83937
sp|Q9Y580|RBM7_HUMAN	RBM7	RNA-binding protein 7 OS=Homo sapiens GN=RBM7 PE=1 SV=1	7303	9	8.5179	7.74506	8.29318	8.44798	8.85724	8.49257	12.2809	12.5269	12.9634	11.8748
sp|P42285|SK2L2_HUMAN	MTREX	Superkiller viralicidic activity 2-like 2 OS=Homo sapiens GN=SKIV2L2 PE=1 SV=3	2088	71	9.24834	8.32582	8.58477	8.77808	8.49942	8.26266	12.8946	11.8547	12.6227	10.9288
sp|Q8NEY8-3|PPHLN_HUMAN	PPHLN1	Isoform 3 of Periphilin-1 OS=Homo sapiens GN=PPHLN1	4503	1	7.82382	7.15424	7.91461	8.7443	8.07282	9.71224	9.90958	15.5925	13.3121	11.7638
sp|Q9UNZ5|L10K_HUMAN	C19orf53	Leydig cell tumor 10 kDa protein homolog OS=Homo sapiens GN=C19orf53 PE=1 SV=1	6814	5	7.42665	7.56795	7.22359	9.08308	9.95428	9.14389	13.1579	14.0695	13.9589	8.41419
sp|P54259|ATN1_HUMAN	ATN1	Atrophin-1 OS=Homo sapiens GN=ATN1 PE=1 SV=3	7535	1	6.78161	5.79633	7.05087	8.54151	10.1685	10.3285	13.7717	14.5401	14.1244	8.8965
sp|Q9UM13|APC10_HUMAN	ANAPC10	Anaphase-promoting complex subunit 10 OS=Homo sapiens GN=ANAPC10 PE=1 SV=1	5694	3	9.60289	9.87086	10.208	8.13128	8.54438	7.48205	11.8503	11.137	12.314	10.8592
sp|Q10570|CPSF1_HUMAN	CPSF1	Cleavage and polyadenylation specificity factor subunit 1 OS=Homo sapiens GN=CPSF1 PE=1 SV=2	93	75	9.93067	10.1948	9.93511	7.84157	7.91565	7.92429	11.062	11.2478	12.289	11.6591
sp|O76064|RNF8_HUMAN	RNF8	E3 ubiquitin-protein ligase RNF8 OS=Homo sapiens GN=RNF8 PE=1 SV=1	4540	4	5.17143	4.81554	5.51837	10.0659	10.2321	11.0087	15.2028	14.9249	15.5905	7.46966
sp|Q9Y2S7|PDIP2_HUMAN	POLDIP2	Polymerase delta-interacting protein 2 OS=Homo sapiens GN=POLDIP2 PE=1 SV=1	1348	26	11.1573	11.5927	10.8607	7.41934	7.31847	7.10327	10.6491	10.1342	11.1065	12.6583
sp|Q86SX6|GLRX5_HUMAN	GLRX5	Glutaredoxin-related protein 5, mitochondrial OS=Homo sapiens GN=GLRX5 PE=1 SV=2	320	6	11.5145	10.2778	10.4571	7.98055	7.77895	7.64534	10.2278	10.8229	13.1208	10.1744
sp|Q92786|PROX1_HUMAN	PROX1	Prospero homeobox protein 1 OS=Homo sapiens GN=PROX1 PE=2 SV=2	2567	11	9.2487	9.38343	9.56178	8.49091	8.49427	8.82845	11.6537	12.8502	13.1595	8.32902
sp|Q8N7H5|PAF1_HUMAN	PAF1	RNA polymerase II-associated factor 1 homolog OS=Homo sapiens GN=PAF1 PE=1 SV=2	1934	24	9.12903	9.03864	9.2821	8.26733	8.32649	8.24086	12.0098	11.7732	12.4396	11.493
sp|Q13506-2|NAB1_HUMAN	NAB1	Isoform Short of NGFI-A-binding protein 1 OS=Homo sapiens GN=NAB1	4079	8	8.02716	8.20358	8.3198	8.6163	8.43571	8.95479	11.9844	12.5151	13.4321	11.511
sp|Q9NYF8-2|BCLF1_HUMAN	BCLAF1	Isoform 2 of Bcl-2-associated transcription factor 1 OS=Homo sapiens GN=BCLAF1	1213	48	7.55551	8.81455	8.46944	8.28985	9.22046	9.31569	11.8859	13.5143	13.7135	9.22074
sp|P21912|DHSB_HUMAN	SDHB	Succinate dehydrogenase [ubiquinone] iron-sulfur subunit, mitochondrial OS=Homo sapiens GN=SDHB PE=1 SV=3	3953	24	9.52979	9.61003	9.69289	7.96645	8.21968	8.47841	11.7318	11.8738	12.3403	10.5568
sp|Q9H9D4|ZN408_HUMAN	ZNF408	Zinc finger protein 408 OS=Homo sapiens GN=ZNF408 PE=1 SV=1	7084	1	4.35368	3.5644	4.32572	10.7834	11.8547	10.5522	14.855	16.4516	17.0613	6.19795
sp|Q9Y6I4|UBP3_HUMAN	USP3	Ubiquitin carboxyl-terminal hydrolase 3 OS=Homo sapiens GN=USP3 PE=1 SV=2	3837	12	9.49919	8.83768	9.36765	8.24016	8.39394	8.52192	12.1804	11.6504	12.8244	10.4842
sp|Q96GX5-2|GWL_HUMAN	MASTL	Isoform 2 of Serine/threonine-protein kinase greatwall OS=Homo sapiens GN=MASTL	1020	9	9.08638	8.08859	8.80132	8.34635	9.23518	8.29786	13.6724	11.5679	12.4524	10.4517
sp|Q9BPX6-3|MICU1_HUMAN	MICU1	Isoform 3 of Calcium uptake protein 1, mitochondrial OS=Homo sapiens GN=CBARA1	4478	12	8.24614	7.78468	8.0148	8.75201	9.37167	8.85675	13.3818	12.9798	12.9237	9.68872
sp|P23458|JAK1_HUMAN	JAK1	Tyrosine-protein kinase JAK1 OS=Homo sapiens GN=JAK1 PE=1 SV=2	3083	30	6.09934	6.49636	6.42471	9.50886	10.1811	10.3283	13.9515	14.1263	15.5799	7.30373
sp|Q8NFZ0-2|FBX18_HUMAN	FBH1	Isoform 2 of F-box only protein 18 OS=Homo sapiens GN=FBXO18	4165	5	7.56064	8.24875	8.24687	8.57111	9.01218	9.28751	12.1379	13.3145	13.5948	10.0258
sp|Q02224-2|CENPE_HUMAN	CENPE	Isoform 2 of Centromere-associated protein E OS=Homo sapiens GN=CENPE	4839	19	8.56989	9.44455	9.06356	8.23172	8.99089	8.62377	12.3549	12.5952	12.6016	9.52395
sp|O00186|STXB3_HUMAN	STXBP3	Syntaxin-binding protein 3 OS=Homo sapiens GN=STXBP3 PE=1 SV=2	2734	24	9.87141	9.88084	9.96814	8.23065	7.68019	7.88189	11.6622	10.8667	12.0275	11.9304
sp|O95625|ZBT11_HUMAN	ZBTB11	Zinc finger and BTB domain-containing protein 11 OS=Homo sapiens GN=ZBTB11 PE=1 SV=2	4327	11	8.18484	8.25079	8.15523	8.58439	8.78662	9.04844	11.9791	12.8759	13.515	10.6197
sp|Q14526-2|HIC1_HUMAN	HIC1	Isoform 2 of Hypermethylated in cancer 1 protein OS=Homo sapiens GN=HIC1	12	11	11.4139	10.6054	11.5708	7.5769	7.34819	7.34866	10.327	10.7206	11.3014	11.7871
sp|Q92620|PRP16_HUMAN	DHX38	Pre-mRNA-splicing factor ATP-dependent RNA helicase PRP16 OS=Homo sapiens GN=DHX38 PE=1 SV=2	2195	45	8.63465	8.6607	8.40415	8.89064	8.57206	8.72306	13.2298	12.2828	12.4937	10.1085
sp|O15265-2|ATX7_HUMAN	ATXN7	Isoform b of Ataxin-7 OS=Homo sapiens GN=ATXN7	7	4	7.86354	8.08536	8.39157	8.6708	8.46163	9.04344	12.3502	12.485	13.1415	11.5069
sp|Q9P2N6-3|K1310_HUMAN	KANSL3	Isoform 3 of Uncharacterized protein KIAA1310 OS=Homo sapiens GN=KIAA1310	4818	6	7.65129	7.8067	8.16215	8.60588	8.99491	9.74656	12.4276	12.782	14.4625	9.3604
sp|Q9UIG0-2|BAZ1B_HUMAN	BAZ1B	Isoform 2 of Tyrosine-protein kinase BAZ1B OS=Homo sapiens GN=BAZ1B	1536	95	8.29578	7.25667	7.94769	8.98174	8.99056	8.93238	12.866	12.5706	13.5931	10.5654
sp|Q9NRR4|RNC_HUMAN	DROSHA	Ribonuclease 3 OS=Homo sapiens GN=DROSHA PE=1 SV=2	4759	12	9.83328	10.4562	10.3193	8.17592	7.86941	8.13749	11.1988	12.1968	11.6802	10.1326
sp|Q14966|ZN638_HUMAN	ZNF638	Zinc finger protein 638 OS=Homo sapiens GN=ZNF638 PE=1 SV=2	236	66	8.87924	9.0091	8.96253	8.27472	8.57133	8.47158	11.8268	11.9146	12.9361	11.154
sp|Q9GZS1-2|RPA49_HUMAN	POLR1E	Isoform 2 of DNA-directed RNA polymerase I subunit RPA49 OS=Homo sapiens GN=POLR1E	240	29	9.26937	9.516	9.52932	8.08505	8.14718	8.43684	11.2832	11.6914	12.755	11.2866
sp|P52746|ZN142_HUMAN	ZNF142	Zinc finger protein 142 OS=Homo sapiens GN=ZNF142 PE=1 SV=4	3876	1	4.16228	4.00164	4.81229	10.2463	11.6205	10.143	13.9136	15.5522	16.8824	8.66569
sp|P09543-2|CN37_HUMAN	CNP	Isoform CNPI of 2',3'-cyclic-nucleotide 3'-phosphodiesterase OS=Homo sapiens GN=CNP	558	36	8.69147	9.62089	8.98014	8.37628	8.5303	8.46864	11.8063	12.2334	12.694	10.5985
sp|Q9UBZ4|APEX2_HUMAN	APEX2	DNA-(apurinic or apyrimidinic site) lyase 2 OS=Homo sapiens GN=APEX2 PE=1 SV=1	7417	1	6.36624	6.38398	6.01948	9.6097	11.3838	9.80761	15.586	13.5352	15.4655	5.84256
sp|Q8WU76-2|SCFD2_HUMAN	SCFD2	Isoform 2 of Sec1 family domain-containing protein 2 OS=Homo sapiens GN=SCFD2	2285	9	9.84362	10.3184	9.52261	8.08087	8.19705	8.59313	11.5964	12.0481	12.353	9.44681
sp|Q8TAF3|WDR48_HUMAN	WDR48	WD repeat-containing protein 48 OS=Homo sapiens GN=WDR48 PE=1 SV=1	3242	17	9.32037	9.7205	9.11468	8.21232	8.57942	8.36801	12.5506	11.5545	12.3009	10.2787
sp|O43172-2|PRP4_HUMAN	PRPF4	Isoform 2 of U4/U6 small nuclear ribonucleoprotein Prp4 OS=Homo sapiens GN=PRPF4	2433	31	8.21257	8.24368	8.3698	8.97999	8.68833	8.97648	12.5721	12.6159	13.3602	9.98092
sp|P54132|BLM_HUMAN	BLM	Bloom syndrome protein OS=Homo sapiens GN=BLM PE=1 SV=1	474	29	7.08896	6.92672	7.62901	8.98484	9.25276	9.26733	13.0893	12.579	14.1205	11.0616
sp|Q9BQ90|KLDC3_HUMAN	KLHDC3	Kelch domain-containing protein 3 OS=Homo sapiens GN=KLHDC3 PE=1 SV=1	6641	4	7.38192	7.88377	8.8923	9.13413	10.506	8.35838	13.9515	11.4358	15.1152	7.34101
sp|Q7L311|ARMX2_HUMAN	ARMCX2	Armadillo repeat-containing X-linked protein 2 OS=Homo sapiens GN=ARMCX2 PE=2 SV=1	687	15	8.68194	8.91605	8.82208	7.90711	8.53059	8.57178	11.2681	11.6393	13.2592	12.4039
sp|O95619|YETS4_HUMAN	YEATS4	YEATS domain-containing protein 4 OS=Homo sapiens GN=YEATS4 PE=1 SV=1	6059	10	9.01788	8.721	9.65071	8.23989	8.56039	8.67572	11.9494	11.8425	13.0445	10.298
sp|Q92759|TF2H4_HUMAN	GTF2H4	General transcription factor IIH subunit 4 OS=Homo sapiens GN=GTF2H4 PE=2 SV=1	3068	9	9.02545	9.0988	9.04975	7.95911	8.69858	8.58294	11.6254	11.6046	13.2568	11.0986
sp|O75496|GEMI_HUMAN	GMNN	Geminin OS=Homo sapiens GN=GMNN PE=1 SV=1	2730	6	4.09104	4.17973	4.4882	11.2806	11.6006	11.3444	17.4714	16.1424	15.8532	3.54863
sp|P56159-2|GFRA1_HUMAN	GFRA1	Isoform 2 of GDNF family receptor alpha-1 OS=Homo sapiens GN=GFRA1	813	6	18.3809	17.7702	18.3072	4.66801	4.71548	4.24638	6.5612	6.332	6.80626	12.2123
sp|Q16531|DDB1_HUMAN	DDB1	DNA damage-binding protein 1 OS=Homo sapiens GN=DDB1 PE=1 SV=1	2719	102	8.40279	8.09571	8.21072	9.13734	9.10629	8.99171	13.7044	12.6386	13.0149	8.69751
sp|Q96FF9|CDCA5_HUMAN	CDCA5	Sororin OS=Homo sapiens GN=CDCA5 PE=1 SV=1	6922	13	4.62503	4.30254	4.04937	10.4775	11.1227	11.195	15.4053	15.3956	16.5792	6.84772
sp|Q9UEG4|ZN629_HUMAN	ZNF629	Zinc finger protein 629 OS=Homo sapiens GN=ZNF629 PE=2 SV=2	1560	6	7.04058	7.54596	7.05226	8.60297	9.9701	9.31469	12.9991	12.5074	14.7657	10.2012
sp|Q96GD3-2|SCMH1_HUMAN	SCMH1	Isoform 2 of Polycomb protein SCMH1 OS=Homo sapiens GN=SCMH1	7241	1	10.6128	10.1106	11.3243	7.63173	7.48947	7.46324	11.485	10.0993	11.0207	12.7627
sp|Q15072|OZF_HUMAN	ZNF146	Zinc finger protein OZF OS=Homo sapiens GN=ZNF146 PE=1 SV=2	6378	5	7.91107	7.85718	8.36629	8.46886	10.0917	9.21632	13.1924	13.2896	13.6087	7.99791
sp|O43809|CPSF5_HUMAN	NUDT21	Cleavage and polyadenylation specificity factor subunit 5 OS=Homo sapiens GN=NUDT21 PE=1 SV=1	2409	31	9.45764	8.89404	9.14693	8.53254	8.47128	8.60176	12.4535	12.4773	12.0226	9.94244
sp|Q9H8G1|ZN430_HUMAN	ZNF430	Zinc finger protein 430 OS=Homo sapiens GN=ZNF430 PE=2 SV=3	6378	1	5.92753	7.99696	6.93493	9.7477	8.61702	11.3832	14.16	13.0715	15.6952	6.46609
sp|P24863|CCNC_HUMAN	CCNC	Cyclin-C OS=Homo sapiens GN=CCNC PE=1 SV=2	5869	10	7.22838	8.18804	7.51576	8.72208	9.49633	9.78177	12.7032	13.5612	14.1347	8.66852
sp|Q12849|GRSF1_HUMAN	GRSF1	G-rich sequence factor 1 OS=Homo sapiens GN=GRSF1 PE=1 SV=3	3271	37	11.9747	11.1153	11.1979	7.65621	7.15214	6.91799	10.7302	10.0979	10.5157	12.642
sp|Q15738|NSDHL_HUMAN	NSDHL	Sterol-4-alpha-carboxylate 3-dehydrogenase, decarboxylating OS=Homo sapiens GN=NSDHL PE=1 SV=2	2778	24	7.95322	8.05836	8.36608	8.74193	9.23251	9.12134	12.6784	12.4011	13.999	9.44804
sp|Q9UMX5|NENF_HUMAN	NENF	Neudesin OS=Homo sapiens GN=NENF PE=1 SV=1	5754	15	11.2401	9.37045	10.5431	7.71503	8.6962	7.3505	11.2542	10.5429	12.4703	10.8172
sp|Q9P1U0|RPA12_HUMAN	POLR1H	DNA-directed RNA polymerase I subunit RPA12 OS=Homo sapiens GN=ZNRD1 PE=1 SV=1	3926	3	8.95703	7.85044	8.17405	8.44606	8.46084	9.2265	12.9885	11.8309	12.8651	11.2006
sp|Q14686|NCOA6_HUMAN	NCOA6	Nuclear receptor coactivator 6 OS=Homo sapiens GN=NCOA6 PE=1 SV=3	3350	7	7.99881	8.36307	8.64813	8.56629	8.97989	9.01552	12.1981	12.352	13.7419	10.1362
sp|P04181|OAT_HUMAN	OAT	Ornithine aminotransferase, mitochondrial OS=Homo sapiens GN=OAT PE=1 SV=1	1676	33	13.0795	12.9656	12.36	6.58101	6.48405	6.44464	8.97967	9.42662	9.71629	13.9626
sp|P12270|TPR_HUMAN	TPR	Nucleoprotein TPR OS=Homo sapiens GN=TPR PE=1 SV=3	165	147	8.14579	8.51099	8.47622	8.70996	9.25672	8.97728	12.4687	12.9203	13.4352	9.09886
sp|Q9BQ67|GRWD1_HUMAN	GRWD1	Glutamate-rich WD repeat-containing protein 1 OS=Homo sapiens GN=GRWD1 PE=1 SV=1	809	23	10.227	8.86836	9.2278	8.91679	8.40951	7.86049	13.1409	11.011	12.1365	10.2017
sp|Q86T24|KAISO_HUMAN	ZBTB33	Transcriptional regulator Kaiso OS=Homo sapiens GN=ZBTB33 PE=1 SV=2	5954	7	8.24933	7.86981	8.50952	8.97112	8.9069	8.25452	12.4956	12.1009	13.0545	11.5878
sp|Q96EA4|SPDLY_HUMAN	SPDL1	Protein Spindly OS=Homo sapiens GN=CCDC99 PE=1 SV=2	562	21	6.5061	6.49003	6.58775	9.49788	9.56269	9.872	14.1841	13.5927	13.9026	9.80423
sp|Q9ULH0-2|KDIS_HUMAN	KIDINS220	Isoform 2 of Kinase D-interacting substrate of 220 kDa OS=Homo sapiens GN=KIDINS220	1763	47	9.17938	8.95303	9.28809	8.52204	8.55398	8.6187	12.3585	11.8434	12.8069	9.87601
sp|Q96CB9|NSUN4_HUMAN	NSUN4	Putative methyltransferase NSUN4 OS=Homo sapiens GN=NSUN4 PE=1 SV=2	7058	10	10.1972	10.5018	10.1444	8.27348	8.22068	7.66765	11.5528	11.761	11.479	10.2018
sp|O60244|MED14_HUMAN	MED14	Mediator of RNA polymerase II transcription subunit 14 OS=Homo sapiens GN=MED14 PE=1 SV=2	1755	33	8.29799	9.21399	8.44545	8.50827	8.64493	9.05297	11.9018	12.5352	13.2794	10.12
sp|Q15542|TAF5_HUMAN	TAF5	Transcription initiation factor TFIID subunit 5 OS=Homo sapiens GN=TAF5 PE=1 SV=3	4622	19	9.70602	10.5156	10.1163	7.75655	8.01166	8.17819	10.8275	11.3741	12.2427	11.2713
sp|O43482|MS18B_HUMAN	OIP5	Protein Mis18-beta OS=Homo sapiens GN=OIP5 PE=1 SV=2	6668	1	7.9974	7.55005	9.15301	8.88567	8.55663	8.80165	10.5022	12.5867	14.6559	11.3108
sp|O00762|UBE2C_HUMAN	UBE2C	Ubiquitin-conjugating enzyme E2 C OS=Homo sapiens GN=UBE2C PE=1 SV=1	5017	16	6.97197	7.36032	7.21281	8.87322	8.74338	9.0982	13.37	13.1398	11.9106	13.3198
sp|Q8WZA1|PMGT1_HUMAN	POMGNT1	Protein O-linked-mannose beta-1,2-N-acetylglucosaminyltransferase 1 OS=Homo sapiens GN=POMGNT1 PE=1 SV=2	4014	18	9.08336	9.61486	9.46753	8.23683	8.33953	8.13269	11.5184	11.2613	12.752	11.5934
sp|Q15649|ZNHI3_HUMAN	ZNHIT3	Zinc finger HIT domain-containing protein 3 OS=Homo sapiens GN=ZNHIT3 PE=1 SV=2	5964	6	5.41822	5.73042	5.43516	9.70207	10.4253	10.3011	14.7152	14.246	14.7895	9.23703
sp|Q9HAH7-1|FBRS_HUMAN	FBRS	Isoform 1 of Probable fibrosin-1 OS=Homo sapiens GN=FBRS	6401	1	7.66797	7.8102	6.46637	9.48381	10.3703	9.09151	12.3061	13.676	15.6099	7.51782
sp|Q96BD5-2|PF21A_HUMAN	PHF21A	Isoform 2 of PHD finger protein 21A OS=Homo sapiens GN=PHF21A	3631	5	8.97915	9.11704	8.71674	8.81117	8.75226	8.22497	12.4732	12.3679	12.2068	10.3507
sp|Q9UPS6|SET1B_HUMAN	SETD1B	Histone-lysine N-methyltransferase SETD1B OS=Homo sapiens GN=SETD1B PE=1 SV=2	6784	2	10.2086	8.55821	9.76881	8.14891	9.07246	7.37895	11.4002	11.463	12.473	11.5278
sp|Q9UHJ3-2|SMBT1_HUMAN	SFMBT1	Isoform 2 of Scm-like with four MBT domains protein 1 OS=Homo sapiens GN=SFMBT1	3491	3	8.16597	8.63676	8.67441	8.88421	8.12237	9.27116	11.3828	12.4441	13.9096	10.5086
sp|P10646|TFPI1_HUMAN	TFPI	Tissue factor pathway inhibitor OS=Homo sapiens GN=TFPI PE=1 SV=1	6226	6	10.3465	9.77635	10.0799	7.9183	8.35988	8.07228	11.0457	11.5084	12.4041	10.4886
sp|Q13263|TIF1B_HUMAN	TRIM28	Transcription intermediary factor 1-beta OS=Homo sapiens GN=TRIM28 PE=1 SV=5	618	81	8.82113	9.28904	8.81542	8.71879	8.64775	8.52919	12.6068	11.731	12.8358	10.0051
sp|Q9BVP2-2|GNL3_HUMAN	GNL3	Isoform 2 of Guanine nucleotide-binding protein-like 3 OS=Homo sapiens GN=GNL3	285	48	8.22954	8.26119	8.52676	8.7677	8.68554	8.96041	11.955	12.9093	13.045	10.6596
sp|P30533|AMRP_HUMAN	LRPAP1	Alpha-2-macroglobulin receptor-associated protein OS=Homo sapiens GN=LRPAP1 PE=1 SV=1	5753	30	8.38499	9.00999	8.29578	8.72297	8.63587	8.74498	12.4289	12.7042	12.3227	10.7497
sp|Q13888|TF2H2_HUMAN	GTF2H2	General transcription factor IIH subunit 2 OS=Homo sapiens GN=GTF2H2 PE=1 SV=1	3430	18	7.87171	8.35062	7.93031	8.85376	9.29034	9.07754	12.5746	12.6539	13.828	9.56913
sp|Q9HCI7|MSL2_HUMAN	MSL2	Male-specific lethal 2 homolog OS=Homo sapiens GN=MSL2 PE=1 SV=2	791	3	7.86087	8.89739	8.04343	8.28629	7.58771	9.80995	11.4349	12.174	13.2368	12.6686
sp|O15091-2|MRRP3_HUMAN	PRORP	Isoform 2 of Mitochondrial ribonuclease P protein 3 OS=Homo sapiens GN=KIAA0391	797	17	12.0651	11.7677	11.6585	6.961	7.04983	6.86355	9.45727	9.91902	10.5506	13.7075
sp|Q9H6E5|STPAP_HUMAN	TUT1	Speckle targeted PIP5K1A-regulated poly(A) polymerase OS=Homo sapiens GN=TUT1 PE=1 SV=2	1946	16	6.65922	6.84489	6.91394	9.45894	10.116	9.85907	14.3157	13.3768	14.5021	7.95334
sp|O95881|TXD12_HUMAN	TXNDC12	Thioredoxin domain-containing protein 12 OS=Homo sapiens GN=TXNDC12 PE=1 SV=1	4464	28	8.67545	8.84401	8.88618	9.03504	8.84037	8.5147	13.0025	12.2316	12.5791	9.39108
sp|P17010-2|ZFX_HUMAN	ZFX	Isoform 2 of Zinc finger X-chromosomal protein OS=Homo sapiens GN=ZFX	6193	3	6.6319	7.21092	6.60004	9.70712	9.2823	9.94727	12.7381	14.2893	14.4335	9.15954
sp|Q9H9F9|ARP5_HUMAN	ACTR5	Actin-related protein 5 OS=Homo sapiens GN=ACTR5 PE=1 SV=2	1945	11	9.7925	9.82079	9.46278	7.88085	8.32879	8.05376	10.9866	11.9489	11.8249	11.9
sp|A0JLT2-2|MED19_HUMAN	MED19	Isoform 2 of Mediator of RNA polymerase II transcription subunit 19 OS=Homo sapiens GN=MED19	5821	2	6.85012	8.42047	7.86094	8.76352	8.71896	10.0813	12.1872	13.056	14.234	9.82754
sp|Q9NP50|FA60A_HUMAN	SINHCAF	Protein FAM60A OS=Homo sapiens GN=FAM60A PE=1 SV=1	34	6	5.82147	5.72303	5.97968	10.3945	10.7405	10.4548	15.1835	14.741	15.3146	5.64703
sp|P13051-2|UNG_HUMAN	UNG	Isoform 1 of Uracil-DNA glycosylase OS=Homo sapiens GN=UNG	5843	5	5.58902	6.35439	6.14296	9.81628	9.95124	10.3917	14.1917	14.9484	14.0434	8.57092
sp|P60002|ELOF1_HUMAN	ELOF1	Transcription elongation factor 1 homolog OS=Homo sapiens GN=ELOF1 PE=2 SV=1	7312	2	7.80028	8.11486	8.16284	9.41942	9.1104	8.84714	13.8944	13.2542	12.0234	9.37304
sp|Q5VWG9|TAF3_HUMAN	TAF3	Transcription initiation factor TFIID subunit 3 OS=Homo sapiens GN=TAF3 PE=1 SV=1	5502	10	8.1439	8.63797	8.36969	8.17235	9.53071	9.07257	11.5725	13.2179	13.5045	9.77792
sp|P49790|NU153_HUMAN	NUP153	Nuclear pore complex protein Nup153 OS=Homo sapiens GN=NUP153 PE=1 SV=2	1910	63	7.36275	7.44226	7.73951	8.92037	9.09955	9.51237	12.4458	13.3234	13.6046	10.5494
sp|P01040|CYTA_HUMAN	CSTA	Cystatin-A OS=Homo sapiens GN=CSTA PE=1 SV=1	7037	2	7.40649	8.84971	4.44564	12.7715	7.3917	7.02758	7.01986	7.59795	24.2563	13.2333
sp|A6H8Y1-2|BDP1_HUMAN	BDP1	Isoform 2 of Transcription factor TFIIIB component B'' homolog OS=Homo sapiens GN=BDP1	5712	4	4.80836	5.9564	5.50922	10.2591	10.7443	10.9381	14.9848	14.7005	15.9744	6.12485
sp|Q9HC36|RMTL1_HUMAN	MRM3	RNA methyltransferase-like protein 1 OS=Homo sapiens GN=RNMTL1 PE=1 SV=2	3008	6	9.34042	10.1744	9.30918	8.09586	8.5648	8.03933	11.2595	10.8834	13.159	11.174
sp|Q9NZ63|CI078_HUMAN	C9orf78	Uncharacterized protein C9orf78 OS=Homo sapiens GN=C9orf78 PE=1 SV=1	3388	13	7.89252	7.57085	7.90998	8.77768	9.55559	9.48213	14.0308	12.5891	13.12	9.07131
sp|O95870|ABHGA_HUMAN	ABHD16A	Abhydrolase domain-containing protein 16A OS=Homo sapiens GN=ABHD16A PE=1 SV=3	6611	12	9.46313	9.3952	9.26177	8.26017	8.48508	8.42956	11.7998	11.314	12.8526	10.7387
sp|P61962|DCAF7_HUMAN	DCAF7	DDB1- and CUL4-associated factor 7 OS=Homo sapiens GN=DCAF7 PE=1 SV=1	4954	20	8.31196	8.08894	8.51088	9.06243	9.01364	9.05269	13.0212	12.6742	13.0402	9.22377
sp|Q99653|CHP1_HUMAN	RHOV	Calcium-binding protein p22 OS=Homo sapiens GN=CHP PE=1 SV=3	3341	14	8.38902	9.24653	8.42083	8.71197	9.33113	8.70986	12.9102	11.9785	13.3041	8.99787
sp|Q01201|RELB_HUMAN	RELB	Transcription factor RelB OS=Homo sapiens GN=RELB PE=1 SV=2	5444	8	8.94236	8.57895	8.84082	8.58757	8.3763	9.21582	12.0837	12.9056	12.3758	10.0931
sp|P53701|CCHL_HUMAN	HCCS	Cytochrome c-type heme lyase OS=Homo sapiens GN=HCCS PE=1 SV=1	3743	17	9.03668	9.47042	9.43274	8.27191	8.66077	8.56268	11.9702	11.1377	13.2643	10.1927
sp|Q9C086|IN80B_HUMAN	INO80B	INO80 complex subunit B OS=Homo sapiens GN=INO80B PE=1 SV=2	4177	4	6.27706	6.32285	7.01461	9.33734	9.80436	9.34931	13.1343	12.5888	14.9193	11.252
sp|Q4VC31|CCD58_HUMAN	MIX23	Coiled-coil domain-containing protein 58 OS=Homo sapiens GN=CCDC58 PE=1 SV=1	6798	8	10.0853	8.93896	9.00834	8.76723	8.15585	8.24374	11.5896	11.8605	12.4498	10.9007
sp|Q5TKA1-2|LIN9_HUMAN	LIN9	Isoform 2 of Protein lin-9 homolog OS=Homo sapiens GN=LIN9	3865	10	8.42899	8.54654	8.19232	8.59079	9.11807	9.14706	12.6897	12.6296	12.9743	9.68256
sp|Q8TAA5|GRPE2_HUMAN	GRPEL2	GrpE protein homolog 2, mitochondrial OS=Homo sapiens GN=GRPEL2 PE=1 SV=1	2012	8	11.267	11.27	11.0809	7.38658	7.43319	7.80162	10.2437	10.4119	11.5969	11.5084
sp|Q6V9R5-2|ZN562_HUMAN	ZNF562	Isoform 2 of Zinc finger protein 562 OS=Homo sapiens GN=ZNF562	6378	2	5.27095	4.63154	4.97291	10.8798	10.5092	10.4911	13.7775	14.4564	17.1805	7.83008
sp|Q8NAV1|PR38A_HUMAN	PRPF38A	Pre-mRNA-splicing factor 38A OS=Homo sapiens GN=PRPF38A PE=1 SV=1	4752	16	8.6515	8.40205	9.07243	8.88492	8.70154	8.94075	12.2381	12.2402	13.3085	9.55996
sp|O94776|MTA2_HUMAN	MTA2	Metastasis-associated protein MTA2 OS=Homo sapiens GN=MTA2 PE=1 SV=1	1941	67	7.38226	8.06529	7.7588	9.32574	9.25823	9.67251	13.0745	13.196	13.9744	8.29228
sp|Q9UBD5-2|ORC3_HUMAN	ORC3	Isoform 2 of Origin recognition complex subunit 3 OS=Homo sapiens GN=ORC3	2672	22	10.8246	10.5766	10.7513	7.87009	7.521	7.64186	10.6205	10.6907	11.4935	12.0098
sp|O14548|COX7R_HUMAN	COX7A2L	Cytochrome c oxidase subunit 7A-related protein, mitochondrial OS=Homo sapiens GN=COX7A2L PE=1 SV=2	944	12	10.8985	11.604	11.7351	7.15667	7.3241	7.47886	9.73513	10.7999	10.7017	12.566
sp|Q6IQ32|ADNP2_HUMAN	ADNP2	ADNP homeobox protein 2 OS=Homo sapiens GN=ADNP2 PE=2 SV=1	4461	8	7.03303	7.18892	7.35368	9.27988	9.1161	9.46369	12.2259	13.473	13.9288	10.9369
tr|Q14CF1|Q14CF1_HUMAN	TRIP12	TRIP12 protein OS=Homo sapiens GN=TRIP12 PE=2 SV=1	2692	1	7.34966	6.74222	4.05515	9.71249	11.3275	9.33081	17.837	11.9592	13.4032	8.28273
sp|Q9NZM5|GSCR2_HUMAN	NOP53	Glioma tumor suppressor candidate region gene 2 protein OS=Homo sapiens GN=GLTSCR2 PE=1 SV=2	5253	8	8.42202	8.17883	8.66117	8.97608	9.06053	9.24131	12.3609	13.0149	13.4171	8.66711
sp|Q14699|RFTN1_HUMAN	RFTN1	Raftlin OS=Homo sapiens GN=RFTN1 PE=1 SV=4	1727	16	11.2404	11.82	11.5973	7.32125	7.78132	7.592	10.9286	10.2472	11.0921	10.3798
sp|Q9C0D2-3|K1731_HUMAN	CEP295	Isoform 3 of Protein KIAA1731 OS=Homo sapiens GN=KIAA1731	7460	1	6.19581	5.98621	7.65	9.67838	10.7487	9.56582	13.3623	14.5774	14.702	7.53338
sp|Q9BRK5|CAB45_HUMAN	SDF4	45 kDa calcium-binding protein OS=Homo sapiens GN=SDF4 PE=1 SV=1	3537	23	11.5056	11.4054	11.6774	7.54445	7.9466	7.32649	10.9197	10.0654	11.4517	10.1572
sp|Q96HH9|GRAM3_HUMAN	GRAMD2B	GRAM domain-containing protein 3 OS=Homo sapiens GN=GRAMD3 PE=1 SV=1	7068	1	9.27464	10.3509	12.557	7.68228	7.04381	8.63607	9.83309	11.1243	12.2516	11.2463
sp|Q9NX14-2|NDUBB_HUMAN	NDUFB11	Isoform 2 of NADH dehydrogenase [ubiquinone] 1 beta subcomplex subunit 11, mitochondrial OS=Homo sapiens GN=NDUFB11	5054	13	12.0887	12.5892	13.2672	6.86196	7.18292	6.63982	9.03808	9.78486	10.554	11.9932
sp|Q9UL63|MKLN1_HUMAN	MKLN1	Muskelin OS=Homo sapiens GN=MKLN1 PE=1 SV=2	3164	43	5.52659	5.83413	5.83213	10.0831	10.2976	10.7311	14.9671	14.7045	14.5113	7.51235
sp|P68400|CSK21_HUMAN	CSNK2A1	Casein kinase II subunit alpha OS=Homo sapiens GN=CSNK2A1 PE=1 SV=1	2344	27	9.46934	8.8619	9.18369	8.86366	8.76262	8.45931	13.1815	11.5491	12.3058	9.36314
sp|A6NNL5|CO061_HUMAN	C15orf61	Uncharacterized protein C15orf61 OS=Homo sapiens GN=C15orf61 PE=2 SV=2	7396	1	10.5435	11.1025	10.0456	5.71227	7.40813	9.85819	9.65287	11.4277	11.5331	12.7162
sp|Q9H078-2|CLPB_HUMAN	CLPB	Isoform 2 of Caseinolytic peptidase B protein homolog OS=Homo sapiens GN=CLPB	2858	39	10.245	10.5206	9.95528	8.09371	7.68035	8.16566	11.0855	11.3172	11.5748	11.362
sp|Q6IPU0|CENPP_HUMAN	CENPP	Centromere protein P OS=Homo sapiens GN=CENPP PE=1 SV=1	2070	1	9.09528	8.59253	8.9523	8.30465	9.60313	9.39665	11.1549	14.6279	12.9649	7.30772
sp|Q9HCU9|BRMS1_HUMAN	BRMS1	Breast cancer metastasis-suppressor 1 OS=Homo sapiens GN=BRMS1 PE=1 SV=1	2934	6	6.37075	6.82074	6.42525	10.5071	9.22242	10.2888	14.1362	13.9226	14.5309	7.7752
sp|Q9BQQ3-3|GORS1_HUMAN	GORASP1	Isoform 3 of Golgi reassembly-stacking protein 1 OS=Homo sapiens GN=GORASP1	6138	1	10.8706	9.40531	8.46633	7.72389	8.45858	7.75373	10.1805	11.3646	12.4147	13.3618
sp|Q8WYB5-2|MYST4_HUMAN	KAT6B	Isoform 2 of Histone acetyltransferase MYST4 OS=Homo sapiens GN=MYST4	3941	3	7.50452	8.15589	8.95536	8.61125	10.0005	9.01247	12.4013	13.2158	13.5655	8.57742
sp|Q70EL1-7|UBP54_HUMAN	USP54	Isoform 4 of Inactive ubiquitin carboxyl-terminal hydrolase 54 OS=Homo sapiens GN=USP54	6315	2	10.5315	10.8177	9.79793	7.80351	7.83148	8.04658	10.8414	10.9458	11.8027	11.5814
sp|P31040|DHSA_HUMAN	SDHA	Succinate dehydrogenase [ubiquinone] flavoprotein subunit, mitochondrial OS=Homo sapiens GN=SDHA PE=1 SV=2	261	41	9.6502	10.0957	9.68897	8.07169	8.38472	8.24976	11.0192	11.5149	12.5081	10.8166
sp|Q9NXL9|MCM9_HUMAN	MCM9	DNA replication licensing factor MCM9 OS=Homo sapiens GN=MCM9 PE=1 SV=3	5578	4	8.06071	7.57571	8.53811	8.59262	9.32479	9.36493	12.0825	12.7673	13.8408	9.85253
sp|Q9UBW7|ZMYM2_HUMAN	ZMYM2	Zinc finger MYM-type protein 2 OS=Homo sapiens GN=ZMYM2 PE=1 SV=1	4226	34	9.9323	9.84067	10.3908	7.75414	7.90017	7.96489	10.7221	10.961	11.7911	12.7428
sp|Q3ZCQ8-2|TIM50_HUMAN	TIMM50	Isoform 2 of Mitochondrial import inner membrane translocase subunit TIM50 OS=Homo sapiens GN=TIMM50	2916	25	9.80972	10.32	10.2746	8.07803	8.28909	7.9114	11.1858	11.4904	11.7258	10.9151
sp|Q9BTU6|P4K2A_HUMAN	PI4K2A	Phosphatidylinositol 4-kinase type 2-alpha OS=Homo sapiens GN=PI4K2A PE=1 SV=1	4274	25	6.62049	6.72559	6.95434	9.86635	9.78786	10.1654	14.0068	13.8175	14.4287	7.62698
sp|Q9Y4W2-2|LAS1L_HUMAN	LAS1L	Isoform 2 of Protein LAS1 homolog OS=Homo sapiens GN=LAS1L	1449	34	9.89965	9.8644	10.0039	8.08889	8.09062	7.98202	11.0163	11.7269	11.4868	11.8405
sp|O60507|TPST1_HUMAN	TPST1	Protein-tyrosine sulfotransferase 1 OS=Homo sapiens GN=TPST1 PE=2 SV=1	6487	3	8.89553	9.68732	9.56736	9.12163	8.08773	8.29962	11.66	11.423	13.0399	10.2179
sp|Q96PK6|RBM14_HUMAN	RBM14	RNA-binding protein 14 OS=Homo sapiens GN=RBM14 PE=1 SV=2	342	52	10.0925	9.8933	10.3123	7.91997	7.94682	8.19469	10.6175	11.6564	11.7856	11.581
sp|P57740|NU107_HUMAN	NUP107	Nuclear pore complex protein Nup107 OS=Homo sapiens GN=NUP107 PE=1 SV=1	628	56	9.1153	9.14885	9.20342	8.63674	8.6096	8.68594	11.8485	12.3369	12.5125	9.90222
sp|O43361|ZN749_HUMAN	ZNF749	Zinc finger protein 749 OS=Homo sapiens GN=ZNF749 PE=1 SV=2	6378	2	5.59748	5.85127	5.14386	10.6039	10.1144	10.6265	13.9748	15.3904	14.9829	7.71452
sp|Q7Z401|MYCPP_HUMAN	DENND4A	C-myc promoter-binding protein OS=Homo sapiens GN=DENND4A PE=1 SV=2	3615	4	9.10182	7.29907	8.80613	8.13023	9.3692	9.20055	12.9808	11.4365	13.3515	10.3241
sp|O60518|RNBP6_HUMAN	RANBP6	Ran-binding protein 6 OS=Homo sapiens GN=RANBP6 PE=1 SV=2	22	22	9.06764	8.65275	8.75847	8.78143	8.6767	8.86928	12.0492	12.444	12.748	9.95259
sp|Q96NW4|ANR27_HUMAN	ANKRD27	Ankyrin repeat domain-containing protein 27 OS=Homo sapiens GN=ANKRD27 PE=1 SV=2	3507	5	11.9607	12.457	11.4279	6.94362	7.31614	7.25574	10.7595	9.85886	9.80932	12.2112
sp|Q14151|SAFB2_HUMAN	SAFB2	Scaffold attachment factor B2 OS=Homo sapiens GN=SAFB2 PE=1 SV=1	1041	39	5.96918	4.02471	5.38799	9.9473	10.2755	10.5135	14.3675	14.3323	14.7654	10.4166
sp|Q6ZN84-2|CCD81_HUMAN	CCDC81	Isoform 2 of Coiled-coil domain-containing protein 81 OS=Homo sapiens GN=CCDC81	2599	2	9.24541	7.74817	8.84277	8.52014	9.12817	8.67257	13.7094	11.4853	12.0184	10.6296
sp|Q99595|TI17A_HUMAN	TIMM17A	Mitochondrial import inner membrane translocase subunit Tim17-A OS=Homo sapiens GN=TIMM17A PE=1 SV=1	5472	2	12.5418	10.6959	12.4995	7.82518	7.3294	5.69057	11.3739	9.25455	8.84281	13.9464
sp|Q6PCT2-2|FXL19_HUMAN	FBXL19	Isoform 2 of F-box/LRR-repeat protein 19 OS=Homo sapiens GN=FBXL19	2329	6	9.75723	8.53849	10.4318	8.27405	8.35743	8.64329	11.6355	12.3253	11.7692	10.2678
sp|Q8IYL3|CA174_HUMAN	C1orf174	UPF0688 protein C1orf174 OS=Homo sapiens GN=C1orf174 PE=1 SV=2	4647	5	7.65521	7.53264	7.41802	9.43601	8.66465	9.47315	13.3031	13.6969	11.9773	10.8431
sp|Q9BZE2|PUS3_HUMAN	PUS3	tRNA pseudouridine synthase 3 OS=Homo sapiens GN=PUS3 PE=1 SV=3	1491	13	7.90905	8.54989	7.81606	8.85375	9.22222	9.75103	12.162	13.1509	14.0121	8.57294
sp|Q86U38|CN021_HUMAN	NOP9	Pumilio domain-containing protein C14orf21 OS=Homo sapiens GN=C14orf21 PE=1 SV=1	2573	18	9.68926	10.0709	9.77098	8.39493	7.8568	8.07982	10.8898	11.5513	11.9323	11.7639
sp|Q9NQT4|EXOS5_HUMAN	EXOSC5	Exosome complex component RRP46 OS=Homo sapiens GN=EXOSC5 PE=1 SV=1	3633	8	8.34683	9.46828	8.80625	8.83764	7.92946	9.30295	11.5634	12.9009	12.3551	10.4892
sp|Q9H6R7|CB044_HUMAN	WDCP	WD repeat-containing protein C2orf44 OS=Homo sapiens GN=C2orf44 PE=1 SV=1	4033	9	10.2129	10.4448	10.3871	7.93207	8.33204	8.21098	11.8024	11.2203	11.5309	9.92642
sp|Q8WUM0|NU133_HUMAN	NUP133	Nuclear pore complex protein Nup133 OS=Homo sapiens GN=NUP133 PE=1 SV=2	265	53	9.88636	9.86088	10.0766	8.32915	8.20089	8.37572	11.5205	11.679	11.9619	10.1089
sp|Q53GI3|ZN394_HUMAN	ZNF394	Zinc finger protein 394 OS=Homo sapiens GN=ZNF394 PE=2 SV=2	4646	2	7.86669	10.5981	7.82309	8.72813	8.75581	9.70338	12.4012	13.5018	12.4655	8.15634
sp|Q9NPA0|CO024_HUMAN	EMC7	UPF0480 protein C15orf24 OS=Homo sapiens GN=C15orf24 PE=1 SV=1	3703	19	7.77315	8.63499	8.11996	8.60643	9.53498	9.16751	11.5201	12.7608	14.2375	9.64467
sp|Q6AI39|K0240_HUMAN	BICRAL	Uncharacterized protein KIAA0240 OS=Homo sapiens GN=KIAA0240 PE=2 SV=2	7331	4	8.03287	8.464	8.40773	8.84083	8.79604	9.41917	12.1306	13.1058	12.9195	9.88334
sp|O94888|UBXN7_HUMAN	UBXN7	UBX domain-containing protein 7 OS=Homo sapiens GN=UBXN7 PE=1 SV=2	946	15	7.78623	8.20353	8.01645	9.36269	9.27184	9.38844	12.987	12.6938	13.8182	8.47179
sp|Q9ULQ0|FA40B_HUMAN	STRIP2	Protein FAM40B OS=Homo sapiens GN=FAM40B PE=2 SV=2	50	7	8.69378	7.80261	8.24525	9.14431	8.79756	9.51502	12.8615	13.1132	12.7199	9.10693
sp|Q96GP6|SREC2_HUMAN	SCARF2	Scavenger receptor class F member 2 OS=Homo sapiens GN=SCARF2 PE=1 SV=3	2985	7	12.3245	11.5251	13.7499	6.53576	7.51544	7.16563	10.1198	9.35326	10.4178	11.2928
sp|Q5W0B1|RN219_HUMAN	OBI1	RING finger protein 219 OS=Homo sapiens GN=RNF219 PE=1 SV=1	5168	14	8.16027	7.92388	8.4488	8.9754	9.49645	9.37474	12.9568	12.5278	13.7395	8.39639
sp|P51159|RB27A_HUMAN	RAB27A	Ras-related protein Rab-27A OS=Homo sapiens GN=RAB27A PE=1 SV=3	5504	8	10.688	10.9687	11.0208	7.85236	7.86141	7.84988	10.8333	10.8202	11.5316	10.5737
sp|Q9BUJ2-2|HNRL1_HUMAN	HNRNPUL1	Isoform 2 of Heterogeneous nuclear ribonucleoprotein U-like protein 1 OS=Homo sapiens GN=HNRNPUL1	1131	44	10.5047	9.78571	10.1829	8.05137	8.36369	8.00974	11.3765	11.1708	11.8459	10.7086
sp|P17707|DCAM_HUMAN	AMD1	S-adenosylmethionine decarboxylase proenzyme OS=Homo sapiens GN=AMD1 PE=1 SV=2	2714	5	4.31032	4.70892	4.5419	11.4875	11.0985	11.3506	15.7888	16.6135	15.3629	4.73698
sp|O14925|TIM23_HUMAN	TIMM23	Mitochondrial import inner membrane translocase subunit Tim23 OS=Homo sapiens GN=TIMM23 PE=1 SV=1	6076	9	10.7601	10.9106	11.3204	7.30032	8.1039	7.36615	10.5537	10.3612	11.1291	12.1945
sp|Q29RF7|PDS5A_HUMAN	PDS5A	Sister chromatid cohesion protein PDS5 homolog A OS=Homo sapiens GN=PDS5A PE=1 SV=1	668	93	9.75622	9.43204	9.73707	8.28139	8.52919	8.39248	11.9959	11.3708	12.0953	10.4097
sp|Q9BQF6-2|SENP7_HUMAN	SENP7	Isoform 2 of Sentrin-specific protease 7 OS=Homo sapiens GN=SENP7	5035	2	9.40103	9.34821	9.80659	7.8193	8.84863	8.1997	11.2162	11.1902	12.571	11.5991
sp|Q8TDX7|NEK7_HUMAN	NEK7	Serine/threonine-protein kinase Nek7 OS=Homo sapiens GN=NEK7 PE=1 SV=1	121	6	10.6052	10.9678	10.9935	7.52691	8.47983	7.97095	11.2572	11.0467	11.4165	9.73536
sp|P27105|STOM_HUMAN	STOM	Erythrocyte band 7 integral membrane protein OS=Homo sapiens GN=STOM PE=1 SV=3	2745	27	8.61802	8.10626	8.56017	8.93314	9.28347	8.86021	12.9002	12.1944	12.9823	9.5618
sp|Q6PJW8-2|CNST_HUMAN	CNST	Isoform 2 of Consortin OS=Homo sapiens GN=CNST	6049	3	6.69929	7.10637	6.60815	10.2826	9.76583	9.7374	14.7736	13.3078	13.7936	7.92539
sp|Q12766|HMGX3_HUMAN	HMGXB3	HMG domain-containing protein 3 OS=Homo sapiens GN=HMGXB3 PE=2 SV=2	2073	9	6.83829	6.94479	7.29494	9.91917	10.0732	9.97983	14.0836	13.2194	14.8277	6.81898
sp|Q6PJI9|WDR59_HUMAN	WDR59	WD repeat-containing protein 59 OS=Homo sapiens GN=WDR59 PE=1 SV=2	3674	13	9.93817	10.1166	10.5689	7.92866	8.23237	8.46337	11.3736	11.9577	11.2784	10.1422
sp|Q86TJ2|TAD2B_HUMAN	TADA2B	Transcriptional adapter 2-beta OS=Homo sapiens GN=TADA2B PE=1 SV=2	5314	5	9.71499	9.21101	10.5212	7.73765	8.82147	8.37639	11.4037	10.8314	12.8024	10.5797
sp|Q5T197-2|DCST1_HUMAN	DCST1	Isoform 2 of DC-STAMP domain-containing protein 1 OS=Homo sapiens GN=DCST1	6932	1	9.00932	9.64182	8.81483	8.19025	9.1641	9.01913	11.9311	11.9756	13.1477	9.10619
sp|Q15717|ELAV1_HUMAN	ELAVL1	ELAV-like protein 1 OS=Homo sapiens GN=ELAVL1 PE=1 SV=2	2143	34	9.44195	8.72322	9.17459	8.59052	8.56562	8.29197	11.7313	11.9411	12.0799	11.4599
sp|Q9UJX2|CDC23_HUMAN	CDC23	Cell division cycle protein 23 homolog OS=Homo sapiens GN=CDC23 PE=1 SV=3	452	30	10.4013	9.26151	9.84327	8.17713	8.43419	8.49598	11.5581	11.8332	11.882	10.1134
sp|Q14318-2|FKBP8_HUMAN	FKBP8	Isoform 2 of Peptidyl-prolyl cis-trans isomerase FKBP8 OS=Homo sapiens GN=FKBP8	918	26	11.7356	11.3358	11.1764	7.66352	7.40585	7.09018	10.7491	10.0186	10.3626	12.4623
sp|Q9NP80|PLPL8_HUMAN	PNPLA8	Calcium-independent phospholipase A2-gamma OS=Homo sapiens GN=PNPLA8 PE=1 SV=1	870	22	6.44927	6.46519	6.76874	9.73323	10.2705	10.2662	14.0377	13.7221	14.762	7.52503
sp|O15111|IKKA_HUMAN	CHUK	Inhibitor of nuclear factor kappa-B kinase subunit alpha OS=Homo sapiens GN=CHUK PE=1 SV=2	5770	12	12.5804	12.8161	12.8275	7.00849	7.38033	6.71184	9.75722	9.80873	10.0577	11.0516
sp|Q9Y4A0|JERKL_HUMAN	JRKL	Jerky protein homolog-like OS=Homo sapiens GN=JRKL PE=2 SV=2	6569	2	7.28007	9.27261	7.95184	8.94647	8.75936	9.26884	11.8091	13.3242	12.7326	10.6549
sp|Q96CN9|GCC1_HUMAN	GCC1	GRIP and coiled-coil domain-containing protein 1 OS=Homo sapiens GN=GCC1 PE=1 SV=1	3080	25	7.8065	8.21164	8.24854	9.02107	8.98579	9.31725	13.1168	12.5238	12.6975	10.0712
sp|O94933|SLIK3_HUMAN	SLITRK3	SLIT and NTRK-like protein 3 OS=Homo sapiens GN=SLITRK3 PE=2 SV=2	6820	1	9.07647	7.76458	9.93408	9.2396	8.88346	8.75692	13.4271	11.0659	13.1912	8.66065
sp|O75446|SAP30_HUMAN	SAP30	Histone deacetylase complex subunit SAP30 OS=Homo sapiens GN=SAP30 PE=1 SV=1	3133	5	8.77074	8.01356	8.37457	9.20887	8.52807	9.14775	12.4196	12.4873	12.7791	10.2704
sp|Q9BZQ6|EDEM3_HUMAN	EDEM3	ER degradation-enhancing alpha-mannosidase-like 3 OS=Homo sapiens GN=EDEM3 PE=1 SV=2	2319	21	9.80021	10.4493	9.76785	7.95085	8.18067	8.42799	10.9944	11.2603	12.1673	11.0011
sp|Q15853-2|USF2_HUMAN	USF2	Isoform USF2A-delta-H of Upstream stimulatory factor 2 OS=Homo sapiens GN=USF2	755	3	9.05086	8.95877	10.021	8.60936	8.08934	8.63626	11.1889	12.2348	12.074	11.1367
sp|Q12872|SFSWA_HUMAN	SFSWAP	Splicing factor, suppressor of white-apricot homolog OS=Homo sapiens GN=SFSWAP PE=1 SV=3	404	32	8.58546	8.18023	8.81071	8.77071	8.82622	8.90637	11.8984	12.3462	12.8878	10.7879
sp|Q9HCG8|CWC22_HUMAN	CWC22	Pre-mRNA-splicing factor CWC22 homolog OS=Homo sapiens GN=CWC22 PE=1 SV=3	5098	24	8.04563	7.46367	7.93294	8.98445	9.25872	9.18372	12.749	12.7868	12.8894	10.7056
sp|O94889|KLH18_HUMAN	KLHL18	Kelch-like protein 18 OS=Homo sapiens GN=KLHL18 PE=2 SV=3	3834	12	8.13431	8.25592	8.51503	9.05526	9.65368	8.82531	13.1274	12.4605	12.9809	8.99181
sp|Q93063|EXT2_HUMAN	EXT2	Exostosin-2 OS=Homo sapiens GN=EXT2 PE=1 SV=1	794	11	8.32486	8.95285	8.39977	8.53047	9.1412	9.24545	11.9828	12.6331	13.0672	9.72236
sp|Q86Y82|STX12_HUMAN	STX12	Syntaxin-12 OS=Homo sapiens GN=STX12 PE=1 SV=1	4589	11	9.43391	10.4137	10.3339	8.49676	8.18244	8.4775	11.7046	11.5775	11.9328	9.44683
sp|Q9BRT6|LLPH_HUMAN	LLPH	Protein LLP homolog OS=Homo sapiens GN=LLPH PE=2 SV=1	5271	8	6.60507	6.94698	6.88605	9.55059	9.93192	9.96227	13.6497	13.7997	13.7485	8.91927
sp|P18074|ERCC2_HUMAN	ERCC2	TFIIH basal transcription factor complex helicase XPD subunit OS=Homo sapiens GN=ERCC2 PE=1 SV=1	3173	22	11.5452	12.0165	11.9888	7.07101	7.19977	7.21981	9.26021	10.0627	10.7023	12.9338
sp|Q5MIZ7-2|P4R3B_HUMAN	PPP4R3B	Isoform 2 of Serine/threonine-protein phosphatase 4 regulatory subunit 3B OS=Homo sapiens GN=SMEK2	1394	26	9.06454	8.9587	9.28302	8.82983	8.72728	8.94701	12.1776	12.1858	12.664	9.16214
sp|Q96I25|SPF45_HUMAN	RBM17	Splicing factor 45 OS=Homo sapiens GN=RBM17 PE=1 SV=1	773	24	8.95612	9.13577	9.04613	8.64802	8.44669	8.84959	11.669	12.0905	12.4844	10.6737
sp|Q9Y2W2|WBP11_HUMAN	WBP11	WW domain-binding protein 11 OS=Homo sapiens GN=WBP11 PE=1 SV=1	888	38	8.10512	8.32634	8.48094	8.81587	9.23043	9.23183	12.2913	13.016	12.7975	9.70461
sp|P13995|MTDC_HUMAN	MTHFD2	Bifunctional methylenetetrahydrofolate dehydrogenase/cyclohydrolase, mitochondrial OS=Homo sapiens GN=MTHFD2 PE=1 SV=2	111	31	10.7106	10.6121	10.7401	7.64947	8.18595	7.91209	10.8006	10.9141	11.4466	11.0284
sp|Q6IQ21|ZN770_HUMAN	ZNF770	Zinc finger protein 770 OS=Homo sapiens GN=ZNF770 PE=2 SV=1	7326	2	4.71401	4.42405	4.84995	11.6469	10.8668	11.2915	15.1128	15.9749	16.1178	5.00119
sp|P50151|GBG10_HUMAN	GNG10	Guanine nucleotide-binding protein G(I)/G(S)/G(O) subunit gamma-10 OS=Homo sapiens GN=GNG10 PE=1 SV=1	4400	1	17.1075	12.0306	17.9526	5.33645	5.15724	5.81685	7.69747	7.40749	7.6655	13.8283
sp|Q6PI25|CNIH2_HUMAN	CNIH2	Protein cornichon homolog 2 OS=Homo sapiens GN=CNIH2 PE=1 SV=1	7366	1	11.7847	10.1983	11.9612	8.17764	7.54733	7.59178	8.77646	11.6052	12.1585	10.1989
sp|Q96RS0|TGS1_HUMAN	TGS1	Trimethylguanosine synthase OS=Homo sapiens GN=TGS1 PE=1 SV=3	4129	14	9.48666	9.05615	9.80193	8.34802	8.59148	8.51034	11.9728	11.6039	11.9388	10.6898
sp|Q9Y6X9|MORC2_HUMAN	MORC2	MORC family CW-type zinc finger protein 2 OS=Homo sapiens GN=MORC2 PE=1 SV=2	5129	40	8.31654	8.43408	8.25172	9.3327	8.60838	9.24983	12.47	12.6848	12.7871	9.86483
sp|Q9HD34|LYRM4_HUMAN	LYRM4	LYR motif-containing protein 4 OS=Homo sapiens GN=LYRM4 PE=1 SV=1	3168	6	9.42341	9.53807	10.3333	7.89657	9.05698	8.37008	10.9818	11.2091	13.1137	10.077
sp|P49750-4|YLPM1_HUMAN	YLPM1	Isoform 4 of YLP motif-containing protein 1 OS=Homo sapiens GN=YLPM1	558	76	9.20612	9.555	9.39649	8.32188	8.38161	8.46836	11.3541	11.6209	12.1149	11.5806
sp|P78332|RBM6_HUMAN	RBM6	RNA-binding protein 6 OS=Homo sapiens GN=RBM6 PE=1 SV=5	1983	37	8.72198	8.26239	8.97289	8.75464	8.92274	8.92212	12.3957	11.9819	12.695	10.3706
sp|A2AJT9-2|CX023_HUMAN	BCLAF3	Isoform 2 of Uncharacterized protein CXorf23 OS=Homo sapiens GN=CXorf23	6966	2	6.8208	10.0543	6.78613	10.2612	8.36617	8.81013	13.7781	12.1603	12.2979	10.6649
sp|Q9ULX6|AKP8L_HUMAN	AKAP8L	A-kinase anchor protein 8-like OS=Homo sapiens GN=AKAP8L PE=1 SV=3	5061	23	8.71333	7.70373	8.0645	9.02818	9.07085	8.85164	12.3845	12.4691	12.7004	11.0138
sp|Q14004|CDK13_HUMAN	CDK13	Cyclin-dependent kinase 13 OS=Homo sapiens GN=CDK13 PE=1 SV=2	4106	17	8.75679	8.53448	8.74568	8.58362	9.19872	8.71925	12.3243	11.9636	12.6304	10.5432
sp|Q06330-4|SUH_HUMAN	RBPJ	Isoform 4 of Recombining binding protein suppressor of hairless OS=Homo sapiens GN=RBPJ	3923	8	6.40598	6.21348	6.57286	9.66002	9.64588	10.813	13.378	13.8378	14.7219	8.75094
sp|O60583-2|CCNT2_HUMAN	CCNT2	Isoform 2 of Cyclin-T2 OS=Homo sapiens GN=CCNT2	5975	4	9.45003	8.70548	9.8646	8.38172	9.59257	8.41874	12.3849	12.0784	12.2676	8.8559
sp|Q8TCS8|PNPT1_HUMAN	PNPT1	Polyribonucleotide nucleotidyltransferase 1, mitochondrial OS=Homo sapiens GN=PNPT1 PE=1 SV=2	2741	63	9.73016	9.65641	9.62949	8.38372	8.57825	8.44258	11.5324	11.6232	12.1763	10.2475
sp|Q96EZ8-2|MCRS1_HUMAN	MCRS1	Isoform 2 of Microspherule protein 1 OS=Homo sapiens GN=MCRS1	1197	12	6.43623	6.25034	6.59777	9.84682	10.2874	10.243	14.0142	13.6522	14.567	8.10499
sp|Q8WTT2|NOC3L_HUMAN	NOC3L	Nucleolar complex protein 3 homolog OS=Homo sapiens GN=NOC3L PE=1 SV=1	4798	38	8.29606	8.57391	8.5334	8.69312	8.99573	9.08847	11.6158	12.1403	13.4436	10.6196
sp|Q14344|GNA13_HUMAN	GNA13	Guanine nucleotide-binding protein subunit alpha-13 OS=Homo sapiens GN=GNA13 PE=1 SV=2	2721	23	8.78099	9.45457	8.9984	8.77324	8.78706	8.68189	11.832	11.9061	12.7146	10.0711
sp|Q12873|CHD3_HUMAN	CHD3	Chromodomain-helicase-DNA-binding protein 3 OS=Homo sapiens GN=CHD3 PE=1 SV=3	725	80	9.24324	9.56092	9.48246	8.36452	8.5444	8.47588	11.582	11.5326	12.131	11.083
sp|P01344-2|IGF2_HUMAN	IGF2	Isoform 2 of Insulin-like growth factor II OS=Homo sapiens GN=IGF2	6237	6	12.8755	12.8484	12.9689	6.86102	7.32392	6.68541	9.1773	9.75219	10.0454	11.462
sp|P49674|KC1E_HUMAN	CSNK1E	Casein kinase I isoform epsilon OS=Homo sapiens GN=CSNK1E PE=1 SV=1	2588	5	8.84671	10.4357	9.2943	8.74115	9.19549	8.55324	12.1839	11.5922	12.9849	8.17231
sp|P07947|YES_HUMAN	YES1	Tyrosine-protein kinase Yes OS=Homo sapiens GN=YES1 PE=1 SV=3	4106	29	9.0966	10.1753	9.68731	8.51682	8.41882	8.53184	11.1172	11.9612	12.2589	10.2359
sp|Q9NTJ5|SAC1_HUMAN	SACM1L	Phosphatidylinositide phosphatase SAC1 OS=Homo sapiens GN=SACM1L PE=1 SV=2	3238	49	9.60492	10.1594	9.63564	8.18177	8.41791	8.30613	11.009	11.1184	12.4279	11.1389
sp|Q8N5C6|SRBD1_HUMAN	SRBD1	S1 RNA-binding domain-containing protein 1 OS=Homo sapiens GN=SRBD1 PE=1 SV=2	3290	31	10.1181	10.4005	10.1005	8.22971	8.09456	8.10786	10.95	11.1321	11.8086	11.058
sp|Q4LE39|ARI4B_HUMAN	ARID4B	AT-rich interactive domain-containing protein 4B OS=Homo sapiens GN=ARID4B PE=1 SV=2	135	27	5.60307	5.70453	5.73968	10.379	10.343	10.7053	14.159	14.453	14.9661	7.94731
sp|Q8IYU8|EFHA1_HUMAN	MICU2	EF-hand domain-containing family member A1 OS=Homo sapiens GN=EFHA1 PE=1 SV=2	4730	9	10.4402	9.44672	10.4143	8.15671	8.26216	8.21569	11.3788	10.6887	12.0895	10.9073
sp|Q5K4L6|S27A3_HUMAN	SLC27A3	Long-chain fatty acid transport protein 3 OS=Homo sapiens GN=SLC27A3 PE=2 SV=3	505	2	10.6403	10.9629	10.4142	7.35214	7.77718	7.67587	9.8719	9.99742	11.7462	13.5619
sp|Q86U86-2|PB1_HUMAN	PBRM1	Isoform 2 of Protein polybromo-1 OS=Homo sapiens GN=PBRM1	1154	54	7.57388	7.99091	8.08087	9.19256	9.31405	9.46197	12.4649	12.6798	13.6239	9.61718
sp|Q13242|SRSF9_HUMAN	SRSF9	Serine/arginine-rich splicing factor 9 OS=Homo sapiens GN=SRSF9 PE=1 SV=1	4276	24	7.6181	4.82232	6.98159	9.41809	10.2353	10.1617	13.3206	13.4166	14.5871	9.43842
sp|Q92560|BAP1_HUMAN	BAP1	Ubiquitin carboxyl-terminal hydrolase BAP1 OS=Homo sapiens GN=BAP1 PE=1 SV=2	4200	12	8.21938	8.31777	8.69445	8.93916	9.30065	8.86386	12.1576	12.0616	13.3411	10.1044
sp|Q9UG63|ABCF2_HUMAN	ABCF2	ATP-binding cassette sub-family F member 2 OS=Homo sapiens GN=ABCF2 PE=1 SV=2	4583	47	10.3013	10.6401	10.5014	8.24462	7.95827	8.22071	11.3839	11.3549	11.0939	10.3009
sp|Q2TB10|ZN800_HUMAN	ZNF800	Zinc finger protein 800 OS=Homo sapiens GN=ZNF800 PE=1 SV=1	1455	10	6.66387	5.61866	6.64543	9.73531	10.2561	10.4128	13.1724	13.9884	14.9491	8.55807
sp|Q7L590-2|MCM10_HUMAN	MCM10	Isoform 2 of Protein MCM10 homolog OS=Homo sapiens GN=MCM10	2605	20	4.3532	4.33073	4.75605	10.7624	10.7293	11.081	14.5807	14.7108	15.8165	8.87928
sp|Q86V48|LUZP1_HUMAN	LUZP1	Leucine zipper protein 1 OS=Homo sapiens GN=LUZP1 PE=1 SV=2	470	52	8.03534	8.09973	8.24474	9.08368	9.48107	9.08723	13.2366	11.9438	13.1061	9.68167
sp|Q96SQ9-2|CP2S1_HUMAN	CYP2S1	Isoform 2 of Cytochrome P450 2S1 OS=Homo sapiens GN=CYP2S1	4935	4	9.21495	9.67888	9.19212	7.80995	8.22604	9.22606	10.7919	10.9012	13.2832	11.6756
sp|P36957|ODO2_HUMAN	DLST	Dihydrolipoyllysine-residue succinyltransferase component of 2-oxoglutarate dehydrogenase complex, mitochondrial OS=Homo sapiens GN=DLST PE=1 SV=4	1371	33	8.67437	9.29133	8.9233	8.69653	8.78628	9.12252	11.3823	12.9489	12.5046	9.66991
sp|Q7L2E3-2|DHX30_HUMAN	DHX30	Isoform 2 of Putative ATP-dependent RNA helicase DHX30 OS=Homo sapiens GN=DHX30	2079	91	10.5158	10.5661	10.6351	7.69644	7.90723	8.12315	10.3988	10.9033	11.5448	11.7093
sp|Q5TA45-3|INT11_HUMAN	INTS11	Isoform 3 of Integrator complex subunit 11 OS=Homo sapiens GN=CPSF3L	4138	15	10.2228	10.5312	10.0457	8.10357	8.01843	8.34123	10.6085	11.1903	12.0672	10.8712
sp|Q9BRX2|PELO_HUMAN	PELO	Protein pelota homolog OS=Homo sapiens GN=PELO PE=1 SV=2	2313	14	10.007	9.92267	10.1807	7.98878	8.54311	8.26964	12.0602	11.0831	11.1897	10.7551
sp|Q7Z3K3-2|POGZ_HUMAN	POGZ	Isoform 2 of Pogo transposable element with ZNF domain OS=Homo sapiens GN=POGZ	3734	38	8.9277	8.37926	8.785	8.77048	9.09114	8.93413	12.3461	11.8248	12.9217	10.0196
sp|Q9NVV0|TM38B_HUMAN	TMEM38B	Trimeric intracellular cation channel type B OS=Homo sapiens GN=TMEM38B PE=1 SV=1	6478	4	7.69557	8.86673	7.84743	8.62804	8.98946	9.98656	12.1403	13.4482	12.6197	9.77803
sp|Q6P9A3-2|ZN549_HUMAN	ZNF549	Isoform 2 of Zinc finger protein 549 OS=Homo sapiens GN=ZNF549	6378	1	5.87845	6.37876	7.95223	9.8696	9.87881	9.37937	11.9501	12.489	15.8729	10.3508
sp|P62875|RPAB5_HUMAN	POLR2L	DNA-directed RNA polymerases I, II, and III subunit RPABC5 OS=Homo sapiens GN=POLR2L PE=1 SV=1	7144	3	12.5554	10.4352	11.1088	8.37316	7.79296	6.95824	11.705	9.76297	10.5302	10.7781
tr|B4DV38|B4DV38_HUMAN	TENT4B	Uncharacterized protein OS=Homo sapiens GN=PAPD5 PE=2 SV=1	928	12	8.88208	9.0573	9.02129	8.20167	8.76938	8.7584	10.9664	11.8473	12.7847	11.7116
sp|O15550|KDM6A_HUMAN	KDM6A	Lysine-specific demethylase 6A OS=Homo sapiens GN=KDM6A PE=1 SV=2	2645	15	7.7204	7.88555	7.90543	9.10533	8.92364	9.67597	12.033	13.1273	13.1705	10.4529
sp|Q9NV56|MRGBP_HUMAN	MRGBP	MRG-binding protein OS=Homo sapiens GN=MRGBP PE=1 SV=1	5481	6	7.93356	8.17305	8.23295	8.99343	8.77969	9.25057	11.276	13.4024	12.7021	11.2563
sp|Q9BWN1|PRR14_HUMAN	PRR14	Proline-rich protein 14 OS=Homo sapiens GN=PRR14 PE=1 SV=1	7197	1	10.7715	12.1068	11.0951	7.93742	8.06527	6.47984	8.89288	10.7561	11.4476	12.4475
sp|O15446-2|RPA34_HUMAN	POLR1G	Isoform 2 of DNA-directed RNA polymerase I subunit RPA34 OS=Homo sapiens GN=CD3EAP	6053	18	9.17393	9.47231	9.49388	8.32893	8.60447	8.58466	11.5119	11.5729	12.2054	11.0516
sp|Q9BZV1-2|UBXN6_HUMAN	UBXN6	Isoform 2 of UBX domain-containing protein 6 OS=Homo sapiens GN=UBXN6	282	6	13.2461	12.7662	13.5173	6.75529	6.53852	6.57141	9.53209	9.46079	8.46958	13.1428
sp|Q96N16-2|JKIP1_HUMAN	JAKMIP1	Isoform 2 of Janus kinase and microtubule-interacting protein 1 OS=Homo sapiens GN=JAKMIP1	7730	1	5.05385	6.46047	5.49678	10.3446	9.01455	12.1306	13.1854	17.5399	12.802	7.97182
sp|Q68CZ1-2|FTM_HUMAN	RPGRIP1L	Isoform 2 of Protein fantom OS=Homo sapiens GN=RPGRIP1L	4870	1	8.65388	9.19036	7.81977	8.81634	9.60844	9.00369	11.9432	12.1933	13.7599	9.01116
sp|Q8N9T8|KRI1_HUMAN	KRI1	Protein KRI1 homolog OS=Homo sapiens GN=KRI1 PE=1 SV=2	3067	20	9.13373	8.77073	9.11605	8.53848	8.49848	8.535	11.8791	11.7533	11.679	12.096
sp|Q9BTA9|WAC_HUMAN	WAC	WW domain-containing adapter protein with coiled-coil OS=Homo sapiens GN=WAC PE=1 SV=3	6119	16	7.7302	8.11796	8.06877	9.08608	9.14713	9.4689	12.1904	12.7695	13.2863	10.1348
sp|Q12981|SEC20_HUMAN	BNIP1	Vesicle transport protein SEC20 OS=Homo sapiens GN=BNIP1 PE=1 SV=3	1309	16	8.63458	9.22007	8.73292	8.71622	8.56754	9.16384	11.3159	11.935	13.2498	10.4641
sp|P50895|BCAM_HUMAN	BCAM	Basal cell adhesion molecule OS=Homo sapiens GN=BCAM PE=1 SV=2	1682	5	16.9262	15.2948	15.2442	4.93978	5.93878	5.14042	8.24755	6.98461	6.87197	14.4118
sp|P11388-2|TOP2A_HUMAN	TOP2A	Isoform 2 of DNA topoisomerase 2-alpha OS=Homo sapiens GN=TOP2A	3250	42	5.07234	4.10971	4.99151	10.7584	10.6574	11.3619	15.1718	14.2602	15.7906	7.82622
sp|Q86W42-2|THOC6_HUMAN	THOC6	Isoform 2 of THO complex subunit 6 homolog OS=Homo sapiens GN=THOC6	3169	14	8.67776	8.25537	8.48528	8.9196	8.8321	9.0364	11.8467	11.9288	13.1796	10.8385
sp|Q9H5J0|ZBTB3_HUMAN	ZBTB3	Zinc finger and BTB domain-containing protein 3 OS=Homo sapiens GN=ZBTB3 PE=1 SV=1	7616	1	6.19962	5.58538	6.58085	10.2377	9.24801	10.8504	12.5242	13.2897	16.0269	9.45714
sp|Q03112-3|EVI1_HUMAN	MECOM	Isoform 2 of MDS1 and EVI1 complex locus protein EVI1 OS=Homo sapiens GN=MECOM	2989	3	10.8207	10.7467	10.0984	6.41692	8.08361	7.71246	9.65522	10.1142	10.845	15.5068
sp|Q9ULV3|CIZ1_HUMAN	CIZ1	Cip1-interacting zinc finger protein OS=Homo sapiens GN=CIZ1 PE=1 SV=2	5174	18	7.60321	7.8799	8.02141	9.18726	9.20289	9.65951	12.4004	12.5433	13.7103	9.79183
sp|Q6P1X5|TAF2_HUMAN	TAF2	Transcription initiation factor TFIID subunit 2 OS=Homo sapiens GN=TAF2 PE=1 SV=3	1330	28	8.78135	8.33658	8.45077	8.71387	9.58046	8.83483	12.0344	12.0884	13.2596	9.9197
sp|Q9C0D4|Z518B_HUMAN	ZNF518B	Zinc finger protein 518B OS=Homo sapiens GN=ZNF518B PE=2 SV=2	6783	3	6.44791	5.92442	6.2142	9.05384	10.2527	11.1263	11.7355	15.1811	15.0175	9.04658
sp|Q9NZC7|WWOX_HUMAN	WWOX	WW domain-containing oxidoreductase OS=Homo sapiens GN=WWOX PE=1 SV=1	4052	3	10.4402	10.2253	9.84826	8.26208	7.86196	7.85687	11.0343	10.3614	11.6475	12.4621
sp|P49753|ACOT2_HUMAN	ACOT2	Acyl-coenzyme A thioesterase 2, mitochondrial OS=Homo sapiens GN=ACOT2 PE=1 SV=6	1054	27	9.93265	9.85302	9.81347	8.18868	8.64142	8.32686	11.269	11.1228	12.2657	10.5864
sp|Q14681|KCTD2_HUMAN	KCTD2	BTB/POZ domain-containing protein KCTD2 OS=Homo sapiens GN=KCTD2 PE=1 SV=3	5815	3	8.46637	8.50428	9.16072	8.50333	9.6457	8.64772	12.5132	12.3241	12.0729	10.1616
sp|Q96ST3|SIN3A_HUMAN	SIN3A	Paired amphipathic helix protein Sin3a OS=Homo sapiens GN=SIN3A PE=1 SV=2	146	50	8.5596	8.42241	8.05123	9.35701	8.69276	8.97515	12.5335	11.855	12.8255	10.7279
sp|Q8WUA2|PPIL4_HUMAN	PPIL4	Peptidyl-prolyl cis-trans isomerase-like 4 OS=Homo sapiens GN=PPIL4 PE=1 SV=1	796	30	8.53438	8.0495	8.34585	9.40536	9.24754	8.8265	13.3004	12.1677	12.3688	9.75397
sp|P84101|SERF2_HUMAN	SERF2	Small EDRK-rich factor 2 OS=Homo sapiens GN=SERF2 PE=1 SV=1	4417	6	12.7933	10.765	10.6531	7.20992	8.86327	7.73242	14.4558	10.2298	8.07784	9.21959
sp|Q13042-2|CDC16_HUMAN	CDC16	Isoform 2 of Cell division cycle protein 16 homolog OS=Homo sapiens GN=CDC16	2087	20	10.1827	10.0016	10.3448	8.09577	8.38827	8.32784	11.1031	11.0855	11.956	10.5145
sp|P19338|NUCL_HUMAN	NCL	Nucleolin OS=Homo sapiens GN=NCL PE=1 SV=3	98	130	9.12471	9.27242	9.35339	8.64189	8.88666	8.67914	12.0708	11.7719	12.2202	9.97883
sp|Q96QT6|PHF12_HUMAN	PHF12	PHD finger protein 12 OS=Homo sapiens GN=PHF12 PE=1 SV=2	5777	5	8.80965	8.62318	9.25314	8.10684	8.77837	8.77832	10.6756	11.9194	12.7166	12.3389
sp|Q9UKJ3|GPTC8_HUMAN	GPATCH8	G patch domain-containing protein 8 OS=Homo sapiens GN=GPATCH8 PE=1 SV=2	1370	16	8.40764	7.75117	8.07118	9.34225	9.4132	9.37376	13.2605	12.9666	12.4654	8.9484
sp|P10301|RRAS_HUMAN	RRAS	Ras-related protein R-Ras OS=Homo sapiens GN=RRAS PE=1 SV=1	5094	14	9.45255	10.0379	9.397	8.65212	8.34559	8.37123	11.9526	11.3327	11.6098	10.8485
sp|Q86V81|THOC4_HUMAN	ALYREF	THO complex subunit 4 OS=Homo sapiens GN=THOC4 PE=1 SV=3	7273	37	8.98922	8.66435	8.59971	9.01295	8.64195	8.76031	12.6413	11.7695	11.9218	10.9989
sp|Q6I9Y2|THOC7_HUMAN	THOC7	THO complex subunit 7 homolog OS=Homo sapiens GN=THOC7 PE=1 SV=3	5681	13	8.33759	7.5903	8.19687	9.2068	9.31636	9.09614	12.4628	12.6062	12.9182	10.2687
sp|Q5SWX8|ODR4_HUMAN	ODR4	Protein odr-4 homolog OS=Homo sapiens GN=ODR4 PE=2 SV=1	1667	16	7.75032	7.70106	7.77125	9.17959	9.43091	9.57367	12.6385	12.5791	13.5431	9.8325
sp|P14866|HNRPL_HUMAN	HNRNPL	Heterogeneous nuclear ribonucleoprotein L OS=Homo sapiens GN=HNRNPL PE=1 SV=2	427	45	8.24148	7.9441	7.95936	9.19772	9.0787	9.32227	12.4496	12.1008	13.4041	10.3019
sp|Q5T3I0-3|GPTC4_HUMAN	GPATCH4	Isoform 3 of G patch domain-containing protein 4 OS=Homo sapiens GN=GPATCH4	1938	22	9.16768	8.8026	8.34842	8.63888	8.65178	8.84744	12.1633	11.617	12.1503	11.6126
sp|Q8N8D1|PDCD7_HUMAN	PDCD7	Programmed cell death protein 7 OS=Homo sapiens GN=PDCD7 PE=1 SV=1	7198	2	9.88139	7.82236	8.85295	9.61206	9.74968	7.09011	11.3893	11.1308	13.8347	10.6366
sp|Q9ULS5|TMCC3_HUMAN	TMCC3	Transmembrane and coiled-coil domains protein 3 OS=Homo sapiens GN=TMCC3 PE=2 SV=3	7004	1	9.564	11.1266	9.11527	6.46087	10.6448	7.4233	10.8597	11.6992	11.1375	11.9687
sp|O95905|SGT1_HUMAN	ECD	Protein SGT1 OS=Homo sapiens GN=ECD PE=1 SV=1	4043	7	8.10063	8.50434	8.43409	9.6144	8.72302	9.53232	12.5082	13.4022	12.3694	8.8115
sp|Q4AC94-1|C2CD3_HUMAN	C2CD3	Isoform 1 of C2 domain-containing protein 3 OS=Homo sapiens GN=C2CD3	2580	2	10.4559	11.9062	10.3554	8.34649	8.23386	7.27236	10.4964	10.664	11.5961	10.6732
sp|Q8N8R7|CK046_HUMAN	ARL14EP	Uncharacterized protein C11orf46 OS=Homo sapiens GN=C11orf46 PE=2 SV=1	6961	4	9.7876	8.677	9.61269	8.82506	8.33978	8.87771	11.967	12.0202	11.7751	10.1179
sp|Q9BUQ8|DDX23_HUMAN	DDX23	Probable ATP-dependent RNA helicase DDX23 OS=Homo sapiens GN=DDX23 PE=1 SV=3	3140	53	9.3296	9.09581	9.25867	8.72458	8.78448	8.58497	11.774	11.6982	12.3572	10.3925
sp|Q16270|IBP7_HUMAN	IGFBP7	Insulin-like growth factor-binding protein 7 OS=Homo sapiens GN=IGFBP7 PE=1 SV=1	1678	17	11.8062	12.4238	12.0113	6.90059	6.76435	6.78063	8.78687	9.4702	9.80858	15.2475
sp|P51957|NEK4_HUMAN	NEK4	Serine/threonine-protein kinase Nek4 OS=Homo sapiens GN=NEK4 PE=1 SV=2	3281	5	11.9107	11.919	12.1389	7.66249	7.31334	7.49926	9.77382	9.98925	11.0735	10.7196
sp|Q6P6C2-2|ALKB5_HUMAN	ALKBH5	Isoform 2 of Probable alpha-ketoglutarate-dependent dioxygenase ABH5 OS=Homo sapiens GN=ALKBH5	6604	17	9.52462	9.28773	9.31925	8.54887	8.66844	8.56351	11.7266	11.4175	12.2167	10.7268
sp|Q9UKM7|MA1B1_HUMAN	MAN1B1	Endoplasmic reticulum mannosyl-oligosaccharide 1,2-alpha-mannosidase OS=Homo sapiens GN=MAN1B1 PE=1 SV=2	1048	13	14.2874	13.4938	13.1688	6.57114	6.33382	6.08186	8.71069	8.51608	8.80744	14.0289
tr|E9PE19|E9PE19_HUMAN	BPTF	Uncharacterized protein OS=Homo sapiens GN=BPTF PE=4 SV=1	2550	1	7.36675	6.54291	6.22773	9.50656	9.83816	9.59461	13.5471	12.9955	13.1354	11.2453
sp|Q9NRE2|TSH2_HUMAN	TSHZ2	Teashirt homolog 2 OS=Homo sapiens GN=TSHZ2 PE=1 SV=3	7269	8	8.92203	8.76328	9.32147	8.33095	9.02408	8.71214	11.6776	11.9348	12.124	11.1896
sp|O60828-2|PQBP1_HUMAN	PQBP1	Isoform 2 of Polyglutamine-binding protein 1 OS=Homo sapiens GN=PQBP1	4472	13	8.41071	8.23155	8.67985	8.94062	9.54141	8.97383	12.5188	12.1462	12.9741	9.58282
sp|P82979|SARNP_HUMAN	SARNP	SAP domain-containing ribonucleoprotein OS=Homo sapiens GN=SARNP PE=1 SV=3	5515	17	9.07489	8.35615	8.94135	8.9219	9.27724	8.46748	12.1814	11.9737	12.3947	10.4112
sp|Q96EK7|F120B_HUMAN	FAM120B	Constitutive coactivator of peroxisome proliferator-activated receptor gamma OS=Homo sapiens GN=FAM120B PE=1 SV=1	4037	22	9.48345	10.1894	10.0394	8.39602	8.18724	8.73078	11.3824	11.7269	11.5862	10.2782
sp|Q96GY3|LIN37_HUMAN	LIN37	Protein lin-37 homolog OS=Homo sapiens GN=LIN37 PE=1 SV=1	5870	1	7.33892	7.91017	8.72469	9.43134	9.13706	9.32235	12.054	12.2061	13.9567	9.91857
sp|Q9NYW8|RBAK_HUMAN	RBAK	RB-associated KRAB zinc finger protein OS=Homo sapiens GN=RBAK PE=1 SV=1	6378	1	6.12536	6.1908	6.67744	9.65179	9.3504	11.5063	13.0462	13.2974	15.4549	8.69938
sp|Q9BQ39|DDX50_HUMAN	DDX50	ATP-dependent RNA helicase DDX50 OS=Homo sapiens GN=DDX50 PE=1 SV=1	672	42	9.95485	9.87568	10.2078	8.06809	8.39598	8.47565	10.57	11.6139	11.9762	10.8619
sp|A0JNW5|UH1BL_HUMAN	BLTP3B	UHRF1-binding protein 1-like OS=Homo sapiens GN=UHRF1BP1L PE=1 SV=2	1149	4	10.3315	10.7844	10.0956	8.80569	8.22843	8.41418	12.2831	11.9884	10.5782	8.49035
sp|Q9ULR0-1|ISY1_HUMAN	ISY1	Isoform 2 of Pre-mRNA-splicing factor ISY1 homolog OS=Homo sapiens GN=ISY1	4897	15	6.98581	6.97491	7.21231	9.39705	10.2676	10.0086	12.6827	13.8529	14.0853	8.53277
sp|P56589|PEX3_HUMAN	PEX3	Peroxisomal biogenesis factor 3 OS=Homo sapiens GN=PEX3 PE=1 SV=1	4531	14	10.5577	10.8301	10.7334	7.53253	7.96473	7.89731	10.3576	10.324	11.3407	12.4619
sp|Q9UPN6|SCAF8_HUMAN	SCAF8	Protein SCAF8 OS=Homo sapiens GN=SCAF8 PE=1 SV=1	269	21	8.2562	7.73679	8.37831	9.25848	9.38185	9.37391	12.561	12.3794	13.3977	9.27636
sp|Q15119|PDK2_HUMAN	PDK2	[Pyruvate dehydrogenase [lipoamide]] kinase isozyme 2, mitochondrial OS=Homo sapiens GN=PDK2 PE=1 SV=2	509	3	11.7168	10.411	11.7093	7.24693	7.94178	7.51045	10.3561	9.53949	11.1671	12.4009
sp|Q9H3K2|GHITM_HUMAN	GHITM	Growth hormone-inducible transmembrane protein OS=Homo sapiens GN=GHITM PE=1 SV=2	1439	9	8.56011	9.17257	9.61086	8.0489	9.39322	8.80565	11.4684	11.4722	12.9753	10.4927
sp|Q17RN3-2|FA98C_HUMAN	FAM98C	Isoform 2 of Protein FAM98C OS=Homo sapiens GN=FAM98C	2301	3	12.4234	13.3927	12.6057	6.18058	7.1246	7.42189	9.75861	9.02764	9.57489	12.49
sp|Q9HCM1|CL035_HUMAN	RESF1	Uncharacterized protein C12orf35 OS=Homo sapiens GN=C12orf35 PE=1 SV=3	5177	3	4.45772	4.51426	4.72334	10.0876	11.2295	11.4528	14.1392	13.959	16.7342	8.70245
sp|Q6PIW4|FIGL1_HUMAN	FIGNL1	Fidgetin-like protein 1 OS=Homo sapiens GN=FIGNL1 PE=1 SV=2	2408	12	10.5604	11.0255	10.8134	8.01243	8.13343	7.78818	11.0641	11.179	10.5007	10.9228
sp|Q9UQR1|ZN148_HUMAN	ZNF148	Zinc finger protein 148 OS=Homo sapiens GN=ZNF148 PE=1 SV=2	1812	19	7.5791	7.78606	7.90981	9.36702	8.91623	9.58489	12.1503	12.7504	13.2161	10.7401
sp|O94826|TOM70_HUMAN	TOMM70	Mitochondrial import receptor subunit TOM70 OS=Homo sapiens GN=TOMM70A PE=1 SV=1	39	55	9.49587	8.99116	9.31218	8.8459	8.89229	8.53982	12.3502	11.4502	12.1331	9.98933
sp|Q96KQ7-2|EHMT2_HUMAN	EHMT2	Isoform 2 of Histone-lysine N-methyltransferase EHMT2 OS=Homo sapiens GN=EHMT2	1061	22	10.2874	10.6623	10.0823	7.98256	8.13328	7.8291	10.5933	10.7504	11.3926	12.2868
sp|Q5TC12|ATPF1_HUMAN	ATPAF1	ATP synthase mitochondrial F1 complex assembly factor 1 OS=Homo sapiens GN=ATPAF1 PE=1 SV=1	3151	13	12.98	12.4782	12.482	6.95026	6.71937	6.98385	8.90173	9.69081	9.64205	13.1718
sp|Q6VMQ6|MCAF1_HUMAN	ATF7IP	Activating transcription factor 7-interacting protein 1 OS=Homo sapiens GN=ATF7IP PE=1 SV=3	6252	8	8.09209	7.53763	8.53436	8.91543	9.49065	9.10747	12.4116	11.9208	13.2733	10.7166
sp|Q9Y467|SALL2_HUMAN	SALL2	Sal-like protein 2 OS=Homo sapiens GN=SALL2 PE=1 SV=4	1171	2	7.93854	9.55183	8.83045	8.14454	8.67351	9.28534	12.0931	11.4991	12.0714	11.9122
sp|Q86UP2|KTN1_HUMAN	KTN1	Kinectin OS=Homo sapiens GN=KTN1 PE=1 SV=1	291	107	9.39301	9.9462	9.73539	8.31806	8.60678	8.63724	11.4265	11.488	12.0075	10.4414
sp|Q6PCB5|RSBNL_HUMAN	RSBN1L	Round spermatid basic protein 1-like protein OS=Homo sapiens GN=RSBN1L PE=1 SV=2	1962	26	9.0336	8.96454	8.91045	8.53122	8.43625	8.97709	11.4568	12.0029	11.9777	11.7094
sp|Q9UL03-3|INT6_HUMAN	INTS6	Isoform 3 of Integrator complex subunit 6 OS=Homo sapiens GN=INTS6	2868	30	9.65796	9.17038	9.19572	8.67163	8.73189	8.71611	11.7849	11.3693	12.5157	10.1864
sp|Q9BRR8|GPTC1_HUMAN	GPATCH1	G patch domain-containing protein 1 OS=Homo sapiens GN=GPATCH1 PE=1 SV=1	1725	13	8.43853	8.85145	8.7077	8.47093	9.00056	9.12534	11.6376	11.9395	12.7346	11.0937
sp|Q8IV48|ERI1_HUMAN	ERI1	3'-5' exoribonuclease 1 OS=Homo sapiens GN=ERI1 PE=1 SV=3	1052	10	10.142	10.6969	10.6753	8.01218	8.40318	8.28122	11.3053	10.9351	11.4569	10.092
sp|Q9Y421|FA32A_HUMAN	FAM32A	Protein FAM32A OS=Homo sapiens GN=FAM32A PE=1 SV=2	6701	8	3.46742	3.49382	3.77092	10.6841	12.2667	12.4146	15.454	15.7139	17.0537	5.68089
sp|Q96FZ2|CC037_HUMAN	HMCES	UPF0361 protein C3orf37 OS=Homo sapiens GN=C3orf37 PE=1 SV=1	5555	17	11.6947	11.8378	12.0767	7.35641	7.48425	7.17539	9.94264	10.232	9.83874	12.3613
sp|P78348-1|ACCN2_HUMAN	ASIC1	Isoform 1 of Amiloride-sensitive cation channel 2, neuronal OS=Homo sapiens GN=ACCN2	6684	2	15.2704	15.567	14.3566	5.46138	5.66978	5.76689	7.1327	7.41084	8.49154	14.8729
sp|Q9UK53-2|ING1_HUMAN	ING1	Isoform 2 of Inhibitor of growth protein 1 OS=Homo sapiens GN=ING1	5743	3	7.80484	7.82754	7.68962	9.98806	9.00821	9.61055	13.7716	12.3946	12.8266	9.07835
sp|Q6P4E1-2|CASC4_HUMAN	GOLM2	Isoform 2 of Protein CASC4 OS=Homo sapiens GN=CASC4	5747	13	9.90093	9.7737	10.0061	8.20923	8.83134	8.54481	11.9652	10.7934	12.1142	9.86105
sp|Q96B23-2|CR025_HUMAN	ARK2N	Isoform 2 of Uncharacterized protein C18orf25 OS=Homo sapiens GN=C18orf25	5169	3	6.55958	6.70541	6.71385	10.1412	9.80821	9.99665	13.2689	13.2943	14.2492	9.26271
sp|Q9H5V9|CX056_HUMAN	STEEP1	UPF0428 protein CXorf56 OS=Homo sapiens GN=CXorf56 PE=1 SV=1	5100	10	6.79471	6.16444	7.0213	9.84811	10.0217	10.15	14.3126	13.3193	13.2655	9.1024
sp|Q8NC54|KCT2_HUMAN	C5orf15	Keratinocyte-associated transmembrane protein 2 OS=Homo sapiens GN=KCT2 PE=2 SV=2	6728	3	10.7459	11.6578	11.5222	7.77791	7.91052	7.92067	10.5778	10.4248	11.1478	10.3147
sp|Q9UHV7|MED13_HUMAN	MED13	Mediator of RNA polymerase II transcription subunit 13 OS=Homo sapiens GN=MED13 PE=1 SV=3	691	19	7.65474	8.13169	7.46196	9.24912	9.68178	9.63823	12.7889	12.7603	13.3484	9.28485
sp|Q14697|GANAB_HUMAN	GANAB	Neutral alpha-glucosidase AB OS=Homo sapiens GN=GANAB PE=1 SV=3	1518	1	7.81778	10.0358	7.25351	6.83411	14.43	6.57776	8.78314	13.6094	15.5075	9.15097
sp|Q15020|SART3_HUMAN	SART3	Squamous cell carcinoma antigen recognized by T-cells 3 OS=Homo sapiens GN=SART3 PE=1 SV=1	925	75	9.14587	9.45628	8.90605	8.96282	8.58813	8.92827	11.9676	11.9161	12.151	9.97782
sp|Q9H1X3|DJC25_HUMAN	DNAJC25	DnaJ homolog subfamily C member 25 OS=Homo sapiens GN=DNAJC25 PE=2 SV=1	4400	5	10.5586	11.7009	10.5428	7.91266	7.1017	8.52111	9.97422	11.314	10.7395	11.6346
sp|P54886|P5CS_HUMAN	ALDH18A1	Delta-1-pyrroline-5-carboxylate synthase OS=Homo sapiens GN=ALDH18A1 PE=1 SV=2	450	70	10.458	10.7722	10.1347	8.12216	8.23061	8.15854	10.9513	10.9726	11.4166	10.7833
sp|Q96RP9|EFGM_HUMAN	GFM1	Elongation factor G, mitochondrial OS=Homo sapiens GN=GFM1 PE=1 SV=2	1746	45	11.3068	11.8319	11.6496	7.45206	7.72796	7.5156	9.81464	10.3373	10.7187	11.6455
sp|Q13439-4|GOGA4_HUMAN	GOLGA4	Isoform 4 of Golgin subfamily A member 4 OS=Homo sapiens GN=GOLGA4	906	68	10.2914	10.4403	10.659	8.13288	8.19725	8.17032	11.1674	10.4692	11.6808	10.7914
sp|Q8IY18|SMC5_HUMAN	SMC5	Structural maintenance of chromosomes protein 5 OS=Homo sapiens GN=SMC5 PE=1 SV=2	2300	33	9.30489	8.91699	8.81624	8.81367	8.63244	9.20098	11.6569	11.951	12.626	10.0809
sp|P04844|RPN2_HUMAN	RPN2	Dolichyl-diphosphooligosaccharide--protein glycosyltransferase subunit 2 OS=Homo sapiens GN=RPN2 PE=1 SV=3	5087	38	7.9533	8.01865	8.08396	9.43122	9.5578	9.23884	12.6097	12.4334	13.3232	9.3499
sp|Q5HYI8|RABL3_HUMAN	RABL3	Rab-like protein 3 OS=Homo sapiens GN=RABL3 PE=1 SV=1	3578	12	9.24144	9.20539	9.00725	8.62506	8.95978	8.96864	11.4024	12.1123	12.5679	9.90985
sp|Q9BT22|ALG1_HUMAN	ALG1	Chitobiosyldiphosphodolichol beta-mannosyltransferase OS=Homo sapiens GN=ALG1 PE=1 SV=2	3692	10	11.5054	11.4906	11.5269	7.5125	7.81306	7.46657	10.1429	9.99697	10.813	11.7322
sp|Q9NVN8|GNL3L_HUMAN	GNL3L	Guanine nucleotide-binding protein-like 3-like protein OS=Homo sapiens GN=GNL3L PE=1 SV=1	285	29	8.83351	8.97896	9.07731	9.12084	8.60945	9.12081	12.1376	12.0169	12.3054	9.79927
sp|Q9H0D6|XRN2_HUMAN	XRN2	5'-3' exoribonuclease 2 OS=Homo sapiens GN=XRN2 PE=1 SV=1	392	66	10.0883	9.93791	9.99484	8.06984	8.56066	8.43608	11.2409	11.2381	11.5575	10.8759
tr|E7EN20|E7EN20_HUMAN	TRIM33	Uncharacterized protein OS=Homo sapiens GN=TRIM33 PE=4 SV=1	2517	1	9.84299	7.70792	8.277	8.36538	9.90283	7.93537	13.4417	10.7384	11.3847	12.4037
sp|Q86XI8|CS068_HUMAN	ZSWIM9	Uncharacterized protein C19orf68 OS=Homo sapiens GN=C19orf68 PE=1 SV=2	6695	1	10.2973	11.5098	9.46132	6.72608	7.40574	10.0525	11.1529	10.2129	11.458	11.7234
sp|Q96BR5|SELR1_HUMAN	COA7	Sel1 repeat-containing protein 1 OS=Homo sapiens GN=SELRC1 PE=1 SV=2	753	14	10.444	11.1191	10.6011	8.07193	7.88774	7.89193	10.5988	10.3402	11.4325	11.6127
sp|Q8TBZ3-2|WDR20_HUMAN	WDR20	Isoform 2 of WD repeat-containing protein 20 OS=Homo sapiens GN=WDR20	5858	4	9.48238	12.3371	9.17205	8.48077	7.90885	8.4643	11.5199	10.967	11.2348	10.4328
sp|Q15800|ERG25_HUMAN	MSMO1	C-4 methylsterol oxidase OS=Homo sapiens GN=SC4MOL PE=1 SV=1	6828	5	8.12891	7.59117	8.12363	8.87121	9.49672	9.8607	12.2512	12.7037	13.3366	9.63625
sp|P50613|CDK7_HUMAN	CDK7	Cyclin-dependent kinase 7 OS=Homo sapiens GN=CDK7 PE=1 SV=1	2926	14	8.25714	8.67504	8.53143	9.09506	9.06948	9.10777	12.4594	12.4491	12.0826	10.273
sp|Q5VV52-2|ZN691_HUMAN	ZNF691	Isoform 2 of Zinc finger protein 691 OS=Homo sapiens GN=ZNF691	7638	1	6.05165	7.62809	8.47717	9.33165	8.58412	10.2613	11.2068	11.8786	15.1277	11.4529
sp|O43808|PM34_HUMAN	SLC25A17	Peroxisomal membrane protein PMP34 OS=Homo sapiens GN=SLC25A17 PE=1 SV=1	5519	11	7.6937	7.0424	8.12519	9.34345	9.78029	9.71224	12.2765	13.4552	13.3607	9.21034
sp|Q99417|MYCBP_HUMAN	MYCBP	C-Myc-binding protein OS=Homo sapiens GN=MYCBP PE=1 SV=3	6992	10	11.0509	7.63624	9.17679	9.59053	8.71808	8.59209	11.1292	12.385	12.9533	8.76783
sp|Q96JP0|FEM1C_HUMAN	FEM1C	Protein fem-1 homolog C OS=Homo sapiens GN=FEM1C PE=2 SV=1	4883	5	5.05549	6.57015	5.3373	10.277	11.0058	11.5358	14.6129	15.1707	14.7063	5.7285
sp|Q9Y375|CIA30_HUMAN	NDUFAF1	Complex I intermediate-associated protein 30, mitochondrial OS=Homo sapiens GN=NDUFAF1 PE=1 SV=2	2179	10	10.3408	10.1635	10.4702	8.15659	8.53152	8.01862	11.1654	10.7566	11.571	10.8259
sp|Q86V97|KBTB6_HUMAN	KBTBD6	Kelch repeat and BTB domain-containing protein 6 OS=Homo sapiens GN=KBTBD6 PE=1 SV=1	5029	17	9.93875	9.53158	9.9787	8.5288	8.50743	8.35401	11.2355	11.2403	11.9371	10.7478
sp|Q9H0E9-2|BRD8_HUMAN	BRD8	Isoform 2 of Bromodomain-containing protein 8 OS=Homo sapiens GN=BRD8	3462	13	8.04232	8.47308	8.34233	9.0852	9.18424	9.38715	12.0394	12.4661	12.9673	10.0129
sp|P08910|ABHD2_HUMAN	ABHD2	Abhydrolase domain-containing protein 2 OS=Homo sapiens GN=ABHD2 PE=2 SV=1	3818	6	1.68695	2.09935	2.45235	12.1016	12.722	13.5191	16.2833	16.9259	18.7382	3.47127
sp|Q6IEG0|SNR48_HUMAN	SNRNP48	U11/U12 small nuclear ribonucleoprotein 48 kDa protein OS=Homo sapiens GN=SNRNP48 PE=1 SV=2	5165	4	7.02213	6.30234	7.14436	10.1219	9.84211	10.2499	13.1601	13.8597	13.9138	8.38361
sp|Q969F1|TF3C6_HUMAN	GTF3C6	General transcription factor 3C polypeptide 6 OS=Homo sapiens GN=GTF3C6 PE=1 SV=1	5628	1	11.201	8.17714	8.85238	9.99533	7.44652	7.8172	13.9483	11.4069	8.86295	12.2922
sp|Q6MZP7|LIN54_HUMAN	LIN54	Protein lin-54 homolog OS=Homo sapiens GN=LIN54 PE=1 SV=3	3681	12	7.53618	7.97785	7.9452	9.03168	9.08594	9.97453	11.8492	12.6026	13.6032	10.3937
sp|Q13610|PWP1_HUMAN	PWP1	Periodic tryptophan protein 1 homolog OS=Homo sapiens GN=PWP1 PE=1 SV=1	5194	20	8.51018	8.83986	8.65478	8.75307	9.24039	9.49213	11.7881	12.1336	13.2827	9.3052
sp|P84095|RHOG_HUMAN	RHOG	Rho-related GTP-binding protein RhoG OS=Homo sapiens GN=RHOG PE=1 SV=1	3609	8	9.22001	8.93356	9.39453	8.61729	8.98436	8.81211	12.0733	11.2239	12.4525	10.2884
sp|Q8N531|FBXL6_HUMAN	FBXL6	F-box/LRR-repeat protein 6 OS=Homo sapiens GN=FBXL6 PE=2 SV=1	6442	3	14.5994	12.6528	15.5711	5.99863	6.22529	5.98801	7.46687	8.47454	8.7026	14.3208
sp|Q00059|TFAM_HUMAN	TFAM	Transcription factor A, mitochondrial OS=Homo sapiens GN=TFAM PE=1 SV=1	1453	27	8.00154	8.65176	8.79404	8.85027	9.50461	9.36838	11.7202	12.4504	13.3421	9.31669
sp|P11387|TOP1_HUMAN	TOP1	DNA topoisomerase 1 OS=Homo sapiens GN=TOP1 PE=1 SV=2	1205	93	8.38802	8.14329	8.65451	9.2394	9.12104	9.41331	12.5774	12.5514	12.448	9.46366
sp|Q3L8U1-2|CHD9_HUMAN	CHD9	Isoform 2 of Chromodomain-helicase-DNA-binding protein 9 OS=Homo sapiens GN=CHD9	1009	42	9.10611	8.67085	9.1215	9.03516	8.49391	8.87884	12.0491	11.6775	11.993	10.9741
sp|Q9P2K3-3|RCOR3_HUMAN	RCOR3	Isoform 3 of REST corepressor 3 OS=Homo sapiens GN=RCOR3	4546	16	9.25716	8.76133	9.28176	8.65039	8.79979	8.72405	11.6935	11.3442	12.3638	11.1241
sp|Q9NXK8-2|FXL12_HUMAN	FBXL12	Isoform 2 of F-box/LRR-repeat protein 12 OS=Homo sapiens GN=FBXL12	4483	3	10.7838	9.66034	10.1918	8.72869	8.33304	7.87315	12.3428	10.5061	10.8716	10.7086
sp|Q9P2R7-2|SUCB1_HUMAN	SUCLA2	Isoform 2 of Succinyl-CoA ligase [ADP-forming] subunit beta, mitochondrial OS=Homo sapiens GN=SUCLA2	2467	33	9.68001	9.80868	10.0487	8.33217	8.49927	8.66924	11.0328	11.1678	12.285	10.4764
sp|P13987|CD59_HUMAN	CD59	CD59 glycoprotein OS=Homo sapiens GN=CD59 PE=1 SV=1	1845	4	9.22402	7.44883	8.68004	10.0059	9.12861	9.21822	12.1223	11.9473	14.2619	7.96299
sp|Q8IWP9|CC28A_HUMAN	CCDC28A	Coiled-coil domain-containing protein 28A OS=Homo sapiens GN=CCDC28A PE=1 SV=1	6582	3	2.98616	3.23972	3.09705	12.0504	13.1166	11.9561	17.1249	15.8714	17.1819	3.37577
sp|P62834|RAP1A_HUMAN	RAP1A	Ras-related protein Rap-1A OS=Homo sapiens GN=RAP1A PE=1 SV=1	3848	17	10.3164	9.90777	10.1818	8.74317	8.55677	8.09393	11.3473	11.3142	11.6574	9.88147
sp|Q9BW92|SYTM_HUMAN	TARS2	Threonyl-tRNA synthetase, mitochondrial OS=Homo sapiens GN=TARS2 PE=1 SV=1	310	32	10.3129	11.105	10.6312	7.89625	7.97942	8.2833	10.2886	10.7426	11.5975	11.1632
sp|Q9NRC8|SIRT7_HUMAN	SIRT7	NAD-dependent deacetylase sirtuin-7 OS=Homo sapiens GN=SIRT7 PE=1 SV=1	5201	3	6.87983	6.96344	6.82951	10.2321	10.541	9.76513	14.3341	13.0719	13.8376	7.54546
sp|P12956|XRCC6_HUMAN	XRCC6	X-ray repair cross-complementing protein 6 OS=Homo sapiens GN=XRCC6 PE=1 SV=2	2492	99	10.6103	9.98761	10.4295	8.64443	8.16835	8.27742	11.8499	11.1731	10.846	10.0135
sp|Q9UL26|RB22A_HUMAN	RAB22A	Ras-related protein Rab-22A OS=Homo sapiens GN=RAB22A PE=1 SV=2	2280	6	9.18299	8.15007	9.06709	9.05063	9.30182	9.24557	12.2912	12.2899	12.6636	8.75714
sp|Q9H5H4|ZN768_HUMAN	ZNF768	Zinc finger protein 768 OS=Homo sapiens GN=ZNF768 PE=1 SV=2	1464	12	5.46981	6.42157	6.1454	10.1452	9.49228	11.2557	12.6756	15.0096	13.9869	9.39797
sp|Q13472|TOP3A_HUMAN	TOP3A	DNA topoisomerase 3-alpha OS=Homo sapiens GN=TOP3A PE=1 SV=1	457	27	8.18798	8.55091	8.28809	9.13997	9.14297	9.38486	11.7714	12.4945	13.043	9.9963
sp|Q9NS69|TOM22_HUMAN	TOMM22	Mitochondrial import receptor subunit TOM22 homolog OS=Homo sapiens GN=TOMM22 PE=1 SV=3	6445	18	9.00576	8.80606	8.96534	8.90399	9.11014	8.8082	12.1035	11.6006	12.4646	10.2317
sp|Q8IXZ2|ZC3H3_HUMAN	ZC3H3	Zinc finger CCCH domain-containing protein 3 OS=Homo sapiens GN=ZC3H3 PE=1 SV=3	637	5	5.58407	6.76164	6.64722	8.7712	10.5629	10.2768	10.3987	13.6698	15.8583	11.4693
sp|Q14839-2|CHD4_HUMAN	CHD4	Isoform 2 of Chromodomain-helicase-DNA-binding protein 4 OS=Homo sapiens GN=CHD4	725	112	9.30999	9.34303	9.36326	8.5343	8.66609	8.60373	11.525	11.2786	11.9888	11.3872
sp|Q01780|EXOSX_HUMAN	EXOSC10	Exosome component 10 OS=Homo sapiens GN=EXOSC10 PE=1 SV=2	35	53	9.36561	8.98431	9.16755	8.88501	8.79483	8.83674	12.0207	11.4085	12.2922	10.2446
sp|Q96DI7|SNR40_HUMAN	SNRNP40	U5 small nuclear ribonucleoprotein 40 kDa protein OS=Homo sapiens GN=SNRNP40 PE=1 SV=1	4170	21	8.67465	8.20064	8.92627	8.7232	9.49507	9.67185	11.8156	12.3658	13.3556	8.77132
sp|Q8IY17-3|PLPL6_HUMAN	PNPLA6	Isoform 3 of Neuropathy target esterase OS=Homo sapiens GN=PNPLA6	3571	21	9.36423	9.77688	9.37359	8.58552	8.68244	8.48022	11.0216	11.5227	12.103	11.0898
sp|P25942|TNR5_HUMAN	CD40	Tumor necrosis factor receptor superfamily member 5 OS=Homo sapiens GN=CD40 PE=1 SV=1	7623	1	7.57049	8.58998	10.6547	8.23245	8.26957	9.6685	10.0513	12.8407	12.3014	11.8209
sp|P67870|CSK2B_HUMAN	CSNK2B	Casein kinase II subunit beta OS=Homo sapiens GN=CSNK2B PE=1 SV=1	4048	36	9.22841	8.92079	8.94618	9.1852	8.97192	8.87702	12.3809	11.8341	12.1346	9.52085
sp|Q13118|KLF10_HUMAN	KLF10	Krueppel-like factor 10 OS=Homo sapiens GN=KLF10 PE=1 SV=1	593	4	3.79331	3.50285	4.31552	12.2813	11.6637	11.0935	14.8855	15.2622	16.9633	6.23879
sp|P11047|LAMC1_HUMAN	LAMC1	Laminin subunit gamma-1 OS=Homo sapiens GN=LAMC1 PE=1 SV=3	812	77	7.17725	7.33049	7.50336	9.52329	9.82217	9.83839	13.2288	12.6853	13.319	9.57199
sp|O00267-2|SPT5H_HUMAN	SUPT5H	Isoform 2 of Transcription elongation factor SPT5 OS=Homo sapiens GN=SUPT5H	3289	80	8.23149	8.29724	8.1287	9.32185	9.24907	9.41761	12.8784	12.1899	12.5537	9.73208
sp|Q969H8|CS010_HUMAN	MYDGF	UPF0556 protein C19orf10 OS=Homo sapiens GN=C19orf10 PE=1 SV=1	6010	13	10.799	9.54261	9.68595	8.74892	8.62522	8.09828	12.4678	10.9673	10.8033	10.2616
sp|P35268|RL22_HUMAN	RPL22	60S ribosomal protein L22 OS=Homo sapiens GN=RPL22 PE=1 SV=2	1868	19	10.5359	9.87774	10.309	8.22311	8.90487	8.20227	10.5939	12.1418	11.309	9.90242
sp|Q8NDZ4|CC058_HUMAN	DIPK2A	UPF0672 protein C3orf58 OS=Homo sapiens GN=C3orf58 PE=1 SV=1	3489	13	9.96763	8.20024	10.2186	8.66402	9.22153	9.16745	12.4264	10.8762	13.0506	8.20735
sp|Q92930|RAB8B_HUMAN	RAB8B	Ras-related protein Rab-8B OS=Homo sapiens GN=RAB8B PE=1 SV=2	3848	5	10.2969	10.8025	9.32969	8.28258	8.5502	8.14934	11.6953	10.6068	11.2648	11.0218
sp|Q9UHB7|AFF4_HUMAN	AFF4	AF4/FMR2 family member 4 OS=Homo sapiens GN=AFF4 PE=1 SV=1	3586	33	4.21471	4.21391	4.42141	11.1618	11.7643	11.9439	14.8027	15.5636	16.4813	5.43242
sp|Q96HE7|ERO1A_HUMAN	ERO1A	ERO1-like protein alpha OS=Homo sapiens GN=ERO1L PE=1 SV=2	3629	43	9.33552	9.49883	9.38152	8.8622	8.94445	8.73087	11.8466	11.4741	12.3256	9.60029
sp|Q92604|LGAT1_HUMAN	LPGAT1	Acyl-CoA:lysophosphatidylglycerol acyltransferase 1 OS=Homo sapiens GN=LPGAT1 PE=2 SV=1	1361	4	9.53599	9.48236	9.26654	8.66893	8.77048	8.5683	10.6058	11.8977	12.4297	10.7741
sp|Q12887|COX10_HUMAN	COX10	Protoheme IX farnesyltransferase, mitochondrial OS=Homo sapiens GN=COX10 PE=1 SV=3	7207	1	9.99911	10.3588	9.75828	8.25631	8.74743	7.58056	8.6623	10.7626	13.5905	12.2842
sp|Q52LA3|LIN52_HUMAN	LIN52	Protein lin-52 homolog OS=Homo sapiens GN=LIN52 PE=1 SV=1	5782	3	8.35155	7.82505	7.92398	9.03179	9.74333	9.89906	12.1435	12.9975	13.3413	8.74291
sp|P56182|RRP1_HUMAN	RRP1	Ribosomal RNA processing protein 1 homolog A OS=Homo sapiens GN=RRP1 PE=1 SV=1	294	27	7.79394	7.55004	7.96735	9.32887	9.19334	9.30361	12.2007	12.1691	12.9721	11.521
sp|Q13435|SF3B2_HUMAN	SF3B2	Splicing factor 3B subunit 2 OS=Homo sapiens GN=SF3B2 PE=1 SV=2	676	83	8.94696	8.81968	8.92434	8.94388	9.17142	9.16805	11.8876	12.5667	12.159	9.41237
sp|Q96KR4-2|LMLN_HUMAN	LMLN	Isoform 2 of Leishmanolysin-like peptidase OS=Homo sapiens GN=LMLN	6397	1	10.4072	12.1459	10.5517	6.7968	7.89884	8.54751	9.82488	10.7555	10.6109	12.4607
sp|O75400-3|PR40A_HUMAN	PRPF40A	Isoform 3 of Pre-mRNA-processing factor 40 homolog A OS=Homo sapiens GN=PRPF40A	2397	40	8.41331	6.78889	8.08183	9.16276	9.38141	9.64517	11.9139	13.0077	12.9036	10.7014
sp|Q9H0U4|RAB1B_HUMAN	RAB1B	Ras-related protein Rab-1B OS=Homo sapiens GN=RAB1B PE=1 SV=1	3848	11	10.8252	9.89616	11.0817	7.89019	8.83709	8.07565	12.0091	10.2163	11.0466	10.122
sp|Q05048|CSTF1_HUMAN	CSTF1	Cleavage stimulation factor subunit 1 OS=Homo sapiens GN=CSTF1 PE=1 SV=1	1964	28	8.53263	8.38881	8.46589	9.2129	9.12021	9.3091	12.0206	12.3557	12.6988	9.89526
sp|P09661|RU2A_HUMAN	SNRPA1	U2 small nuclear ribonucleoprotein A' OS=Homo sapiens GN=SNRPA1 PE=1 SV=2	6538	20	9.06215	8.57185	8.75876	9.0493	8.77297	9.33496	11.8042	12.2133	12.3986	10.0339
sp|Q5T4B2-2|GT253_HUMAN	CERCAM	Isoform 2 of Glycosyltransferase 25 family member 3 OS=Homo sapiens GN=CERCAM	6405	1	13.5834	15.739	14.3371	5.44279	5.62412	6.36573	7.39163	7.47707	8.50333	15.5359
sp|P0CG13|CTF8_HUMAN	CHTF8	Chromosome transmission fidelity protein 8 homolog OS=Homo sapiens GN=CHTF8 PE=1 SV=1	6763	3	8.76726	8.67416	8.71321	9.4977	9.05093	9.49358	12.807	11.9504	12.8384	8.20725
sp|Q5U5X0|LYRM7_HUMAN	LYRM7	LYR motif-containing protein 7 OS=Homo sapiens GN=LYRM7 PE=1 SV=1	4894	7	11.638	11.351	11.0965	7.59708	8.054	7.19384	10.188	9.63276	10.8046	12.4443
sp|Q9Y2R9|RT07_HUMAN	MRPS7	28S ribosomal protein S7, mitochondrial OS=Homo sapiens GN=MRPS7 PE=1 SV=2	6374	26	10.7538	10.0818	11.1839	7.81723	7.93038	8.12522	10.1694	10.6716	11.1309	12.1357
sp|Q5T160|SYRM_HUMAN	RARS2	Probable arginyl-tRNA synthetase, mitochondrial OS=Homo sapiens GN=RARS2 PE=1 SV=1	537	20	9.4945	9.98851	9.95185	8.24153	8.64177	8.66803	10.671	11.2103	12.3362	10.7963
sp|Q8NC44|F134A_HUMAN	RETREG2	Protein FAM134A OS=Homo sapiens GN=FAM134A PE=1 SV=3	4858	1	9.44966	9.04695	8.91469	6.41042	10.0207	9.63935	10.8666	11.6207	12.4204	11.6105
sp|P30279|CCND2_HUMAN	CCND2	G1/S-specific cyclin-D2 OS=Homo sapiens GN=CCND2 PE=1 SV=1	822	5	6.48012	6.76366	6.17741	10.5548	11.0705	10.2074	14.6911	13.5641	14.3572	6.13377
sp|Q6P4Q7|CNNM4_HUMAN	CNNM4	Metal transporter CNNM4 OS=Homo sapiens GN=CNNM4 PE=1 SV=3	2646	9	7.98644	8.30338	7.96975	9.49273	9.70091	9.4362	12.4679	12.0449	13.7873	8.81053
sp|O43513|MED7_HUMAN	MED7	Mediator of RNA polymerase II transcription subunit 7 OS=Homo sapiens GN=MED7 PE=1 SV=1	4260	3	9.05695	9.10027	8.74639	8.46154	8.67523	9.2891	10.9799	11.3951	12.9599	11.3357
sp|Q15648|MED1_HUMAN	MED1	Mediator of RNA polymerase II transcription subunit 1 OS=Homo sapiens GN=MED1 PE=1 SV=4	3451	32	7.77872	7.71147	7.93615	9.32287	9.4352	9.75697	12.4679	12.2612	13.3933	9.93627
sp|Q96CM3|RUSD4_HUMAN	RPUSD4	RNA pseudouridylate synthase domain-containing protein 4 OS=Homo sapiens GN=RPUSD4 PE=2 SV=1	4945	4	12.7881	14.0852	11.9031	6.45347	7.18353	6.9097	8.79075	9.4144	9.26182	13.21
sp|P20674|COX5A_HUMAN	COX5A	Cytochrome c oxidase subunit 5A, mitochondrial OS=Homo sapiens GN=COX5A PE=1 SV=2	6553	17	14.8246	11.9419	11.9591	6.92532	6.60452	6.70153	7.06173	9.26873	10.6933	14.0192
sp|Q9P0L0|VAPA_HUMAN	VAPA	Vesicle-associated membrane protein-associated protein A OS=Homo sapiens GN=VAPA PE=1 SV=3	3653	45	9.25245	9.58288	9.25667	8.4519	9.16916	8.82043	11.2932	11.5228	12.4997	10.1507
sp|Q8NBZ0|IN80E_HUMAN	INO80E	INO80 complex subunit E OS=Homo sapiens GN=INO80E PE=1 SV=1	6657	1	8.41063	6.9748	8.27376	9.52252	10.2181	9.45938	12.6815	12.9764	13.3418	8.14118
sp|Q2TAY7|SMU1_HUMAN	SMU1	WD40 repeat-containing protein SMU1 OS=Homo sapiens GN=SMU1 PE=1 SV=2	341	33	7.56339	6.87192	7.23536	9.99887	9.81118	9.9004	13.3755	12.7777	13.5233	8.94232
sp|P27797|CALR_HUMAN	CALR	Calreticulin OS=Homo sapiens GN=CALR PE=1 SV=1	1169	105	9.67795	9.56756	9.72686	9.0392	8.78377	8.45844	12.3853	11.3508	11.3549	9.65528
sp|Q96H35|RBM18_HUMAN	RBM18	Probable RNA-binding protein 18 OS=Homo sapiens GN=RBM18 PE=2 SV=1	6879	3	4.87658	5.05451	5.47312	10.9532	11.2126	11.6434	14.4743	14.3936	16.2734	5.64526
sp|Q86VI3|IQGA3_HUMAN	IQGAP3	Ras GTPase-activating-like protein IQGAP3 OS=Homo sapiens GN=IQGAP3 PE=1 SV=2	315	34	14.2408	14.4468	14.2483	6.57627	6.38902	6.42442	8.43279	8.71009	8.73173	11.7998
sp|Q9BUA3|CK084_HUMAN	SPINDOC	Uncharacterized protein C11orf84 OS=Homo sapiens GN=C11orf84 PE=1 SV=3	1225	9	7.3528	6.59181	6.8979	9.9565	9.65031	9.82689	13.4831	12.7294	13.0623	10.449
sp|Q14919-2|NC2A_HUMAN	DRAP1	Isoform 2 of Dr1-associated corepressor OS=Homo sapiens GN=DRAP1	4933	8	8.26707	8.18934	8.39003	9.96035	9.72357	9.21574	13.2939	12.6277	12.6379	7.69435
sp|O94782|UBP1_HUMAN	USP1	Ubiquitin carboxyl-terminal hydrolase 1 OS=Homo sapiens GN=USP1 PE=1 SV=1	3226	14	7.15218	7.11647	7.13792	10.2134	10.3237	10.1813	14.1246	12.7665	14.0931	6.89079
sp|P08670|VIME_HUMAN	VIM	Vimentin OS=Homo sapiens GN=VIM PE=1 SV=4	5292	389	7.1436	5.36567	7.67152	9.72994	9.72693	9.78446	12.9671	12.5806	13.4517	11.5785
sp|Q9Y2S0-2|RPAC2_HUMAN	POLR1D	Isoform 2 of DNA-directed RNA polymerases I and III subunit RPAC2 OS=Homo sapiens GN=POLR1D	2053	4	7.89888	8.17126	8.16085	8.85355	9.31335	9.96128	10.1851	14.1177	13.1966	10.1414
sp|Q9BYE7|PCGF6_HUMAN	PCGF6	Polycomb group RING finger protein 6 OS=Homo sapiens GN=PCGF6 PE=1 SV=2	6738	5	8.21283	9.94742	8.79875	8.39309	8.85041	9.17955	11.1376	11.5824	12.5041	11.3938
sp|Q6P2D0-2|ZFP1_HUMAN	ZFP1	Isoform 2 of Zinc finger protein 1 homolog OS=Homo sapiens GN=ZFP1	6378	3	7.85528	8.23671	8.2833	9.6121	9.16712	9.70271	11.9911	12.9874	12.9885	9.17568
sp|Q5T7W7-2|TSTD2_HUMAN	TSTD2	Isoform 2 of Thiosulfate sulfurtransferase/rhodanese-like domain-containing protein 2 OS=Homo sapiens GN=TSTD2	6366	1	10.1123	12.5798	10.5966	6.77037	8.29125	9.07874	9.28174	12.2481	10.6446	10.3965
sp|Q9H999|PANK3_HUMAN	PANK3	Pantothenate kinase 3 OS=Homo sapiens GN=PANK3 PE=1 SV=1	3209	1	6.84019	6.90125	6.88698	11.0493	9.67935	10.0158	14.0639	14.9081	11.9992	7.65595
sp|Q6ZRQ5|MMS22_HUMAN	MMS22L	Protein MMS22-like OS=Homo sapiens GN=MMS22L PE=1 SV=3	828	8	11.122	10.3223	10.7578	7.68032	7.82543	8.09627	10.5748	10.2858	10.5793	12.7559
sp|Q12962|TAF10_HUMAN	TAF10	Transcription initiation factor TFIID subunit 10 OS=Homo sapiens GN=TAF10 PE=1 SV=1	1768	9	10.3432	11.1143	10.4346	8.21158	8.14993	8.31451	10.2365	10.5051	12.1209	10.5694
sp|Q99567|NUP88_HUMAN	NUP88	Nuclear pore complex protein Nup88 OS=Homo sapiens GN=NUP88 PE=1 SV=2	3983	30	9.95964	10.3887	10.0069	8.65354	8.09118	8.57406	10.9613	11.3843	11.3703	10.6101
sp|Q99675|CGRF1_HUMAN	CGRRF1	Cell growth regulator with RING finger domain protein 1 OS=Homo sapiens GN=CGRRF1 PE=1 SV=1	7717	1	5.76475	7.03778	6.13937	10.1381	9.4039	11.4319	12.9184	13.8196	14.4948	8.85133
sp|Q14807|KIF22_HUMAN	KIF22	Kinesin-like protein KIF22 OS=Homo sapiens GN=KIF22 PE=1 SV=5	1140	32	7.02306	7.31948	7.10517	10.1088	9.4878	10.2666	12.9382	12.8198	13.986	8.94518
sp|Q7Z3B0|CE043_HUMAN	SMIM15	UPF0542 protein C5orf43 OS=Homo sapiens GN=C5orf43 PE=2 SV=1	7518	1	7.10529	10.3485	6.90138	6.3268	11.4465	9.79545	10.7377	14.2281	11.7223	11.3879
sp|P51153|RAB13_HUMAN	RAB13	Ras-related protein Rab-13 OS=Homo sapiens GN=RAB13 PE=1 SV=1	3848	23	9.86247	10.0693	10.2836	8.42551	8.98074	8.26112	11.4453	11.0451	11.6671	9.95978
sp|P52948-5|NUP98_HUMAN	NUP98	Isoform 5 of Nuclear pore complex protein Nup98-Nup96 OS=Homo sapiens GN=NUP98	1059	63	9.6261	9.60701	9.50373	8.6005	8.7881	8.78127	11.7392	11.227	11.8577	10.2694
sp|P37108|SRP14_HUMAN	SRP14	Signal recognition particle 14 kDa protein OS=Homo sapiens GN=SRP14 PE=1 SV=2	1	21	8.95419	8.0723	7.6767	10.0274	9.82173	9.18194	14.1771	12.9984	11.4531	7.63704
sp|Q5HYJ3|FA76B_HUMAN	FAM76B	Protein FAM76B OS=Homo sapiens GN=FAM76B PE=1 SV=3	914	7	8.99765	8.33269	8.50935	8.9612	9.42071	9.2971	12.8223	11.7115	12.2704	9.6772
sp|O43623|SNAI2_HUMAN	SNAI2	Zinc finger protein SNAI2 OS=Homo sapiens GN=SNAI2 PE=1 SV=1	6168	5	5.22392	5.58159	5.63513	11.2113	11.2175	10.8803	13.9684	14.1235	16.1948	5.96344
sp|O75486-2|SUPT3_HUMAN	SUPT3H	Isoform 2 of Transcription initiation protein SPT3 homolog OS=Homo sapiens GN=SUPT3H	6548	1	11.305	11.2389	10.0577	8.35688	8.26114	7.73532	10.5478	10.6571	11.1714	10.6688
sp|O94851-2|MICA2_HUMAN	MICAL2	Isoform 2 of Protein MICAL-2 OS=Homo sapiens GN=MICAL2	1894	2	9.58255	6.59566	7.56997	10.4036	9.72766	8.752	17.213	9.96051	11.2064	8.98871
sp|Q15233|NONO_HUMAN	NONO	Non-POU domain-containing octamer-binding protein OS=Homo sapiens GN=NONO PE=1 SV=4	504	110	9.37143	7.76561	8.74471	8.79595	8.94772	9.01661	11.4416	11.6924	12.4212	11.8028
sp|O60293|ZC3H1_HUMAN	ZFC3H1	Zinc finger C3H1 domain-containing protein OS=Homo sapiens GN=ZFC3H1 PE=1 SV=3	831	26	9.62129	9.50607	9.41985	8.48392	8.4781	8.42262	10.7996	11.4824	11.4339	12.3523
sp|Q8WV16|DCAF4_HUMAN	DCAF4	DDB1- and CUL4-associated factor 4 OS=Homo sapiens GN=DCAF4 PE=1 SV=3	964	7	6.30599	6.55572	6.26445	9.90395	10.1086	10.5016	13.2882	13.0642	14.1728	9.83447
sp|P04843|RPN1_HUMAN	RPN1	Dolichyl-diphosphooligosaccharide--protein glycosyltransferase subunit 1 OS=Homo sapiens GN=RPN1 PE=1 SV=1	2688	70	8.99628	9.17446	8.94968	9.00148	9.23116	8.8956	12.3151	11.315	12.3963	9.72496
sp|Q8IXT5|RB12B_HUMAN	RBM12B	RNA-binding protein 12B OS=Homo sapiens GN=RBM12B PE=1 SV=2	1350	44	7.83897	4.56087	6.58237	9.77273	9.82214	10.1093	13.0697	12.9698	13.3918	11.8823
sp|Q5T5X7|BEND3_HUMAN	BEND3	BEN domain-containing protein 3 OS=Homo sapiens GN=BEND3 PE=1 SV=1	2818	18	9.39453	8.44828	8.8319	8.85557	8.67208	8.78608	11.8788	11.2417	11.8046	12.0865
sp|Q96S94|CCNL2_HUMAN	CCNL2	Cyclin-L2 OS=Homo sapiens GN=CCNL2 PE=1 SV=1	5251	9	9.20257	9.86048	9.26822	8.48097	8.59199	8.92967	11.0496	11.2257	12.2367	11.1541
sp|Q8NB91|FANCB_HUMAN	FANCB	Fanconi anemia group B protein OS=Homo sapiens GN=FANCB PE=1 SV=1	5124	9	8.94235	9.20199	8.89216	8.58771	9.02754	9.2961	11.375	11.786	12.5391	10.3521
sp|O43493-2|TGON2_HUMAN	TGOLN2	Isoform TGN46 of Trans-Golgi network integral membrane protein 2 OS=Homo sapiens GN=TGOLN2	5340	6	8.9637	8.02616	8.62035	9.51801	9.64419	9.08737	12.6765	11.6948	13.1018	8.66718
sp|Q8TAP9|TTDN1_HUMAN	MPLKIP	TTD non-photosensitive 1 protein OS=Homo sapiens GN=TTDN1 PE=1 SV=1	7310	2	11.5441	9.40912	11.6983	6.94711	8.1452	8.93963	10.7289	10.7286	10.4122	11.4468
sp|O75150|BRE1B_HUMAN	RNF40	E3 ubiquitin-protein ligase BRE1B OS=Homo sapiens GN=RNF40 PE=1 SV=4	5486	42	7.70259	8.15078	7.72142	9.4063	9.43978	9.65574	12.4378	12.5856	12.761	10.139
sp|Q9HBM0-2|VEZA_HUMAN	VEZT	Isoform 2 of Vezatin OS=Homo sapiens GN=VEZT	5816	3	8.33398	9.2232	8.70135	9.08565	8.43754	9.28087	12.2516	11.247	12.0256	11.4132
sp|P56282|DPOE2_HUMAN	POLE2	DNA polymerase epsilon subunit 2 OS=Homo sapiens GN=POLE2 PE=1 SV=2	3784	4	12.5767	12.5483	12.3136	6.96662	7.20169	7.33006	9.96029	8.97738	9.5538	12.5715
sp|Q9H8W3|F204A_HUMAN	FAM204A	Protein FAM204A OS=Homo sapiens GN=FAM204A PE=2 SV=1	1191	5	7.03188	6.98985	6.88921	10.2165	9.85797	10.6958	14.2505	13.2572	13.2689	7.54225
sp|P63208|SKP1_HUMAN	SKP1	S-phase kinase-associated protein 1 OS=Homo sapiens GN=SKP1 PE=1 SV=2	1998	25	7.74682	7.49495	7.80502	9.941	9.74948	9.62206	12.8243	13.1399	12.8793	8.79722
sp|P51946|CCNH_HUMAN	CCNH	Cyclin-H OS=Homo sapiens GN=CCNH PE=1 SV=1	6723	3	9.45578	9.62088	9.90895	8.63705	8.31687	9.28638	11.8382	11.1456	11.7865	10.0038
sp|Q12834|CDC20_HUMAN	CDC20	Cell division cycle protein 20 homolog OS=Homo sapiens GN=CDC20 PE=1 SV=2	3522	12	10.3716	10.6818	10.0463	8.75281	8.52216	8.35454	11.4019	10.4955	12.0555	9.31785
sp|Q9Y573-2|IPP_HUMAN	IPP	Isoform 2 of Actin-binding protein IPP OS=Homo sapiens GN=IPP	7689	2	9.04219	10.6016	10.2492	8.16092	8.67479	8.55132	10.1444	11.5411	11.9372	11.0973
sp|Q14541-2|HNF4G_HUMAN	HNF4G	Isoform 2 of Hepatocyte nuclear factor 4-gamma OS=Homo sapiens GN=HNF4G	2215	4	10.0347	9.69693	9.40717	9.39701	8.93173	8.88286	12.4782	11.384	12.1716	7.61578
sp|P05556|ITB1_HUMAN	ITGB1	Integrin beta-1 OS=Homo sapiens GN=ITGB1 PE=1 SV=2	3839	46	9.42722	9.23897	9.56502	8.87195	9.14274	8.84918	11.9486	11.6478	11.9632	9.34525
sp|P09564|CD7_HUMAN	CD7	T-cell antigen CD7 OS=Homo sapiens GN=CD7 PE=1 SV=1	4072	2	12.5154	10.7781	13.7036	7.42357	7.22826	8.19656	9.49408	11.3023	9.44158	9.91656
sp|Q96C01|F136A_HUMAN	FAM136A	Protein FAM136A OS=Homo sapiens GN=FAM136A PE=1 SV=1	3954	16	11.4943	10.6136	11.8658	7.64108	8.12345	7.55258	10.0325	10.1169	10.6989	11.8609
sp|P62341|SELT_HUMAN	SELENOT	Selenoprotein T OS=Homo sapiens GN=SELT PE=2 SV=2	6812	2	8.71934	8.97903	8.98954	8.28613	9.88938	8.37648	10.8199	11.6113	12.6946	11.6344
sp|P53350|PLK1_HUMAN	PLK1	Serine/threonine-protein kinase PLK1 OS=Homo sapiens GN=PLK1 PE=1 SV=1	1702	25	11.9984	12.3916	12.1366	7.13942	7.06553	7.28732	9.43206	9.18979	9.80508	13.5542
sp|P40763-2|STAT3_HUMAN	STAT3	Isoform Del-701 of Signal transducer and activator of transcription 3 OS=Homo sapiens GN=STAT3	2125	34	9.22725	8.97494	9.32362	8.99169	9.11895	9.12466	12.1054	12.3201	11.5955	9.21789
sp|Q15118|PDK1_HUMAN	PDK1	[Pyruvate dehydrogenase [lipoamide]] kinase isozyme 1, mitochondrial OS=Homo sapiens GN=PDK1 PE=1 SV=1	509	9	12.1005	11.6075	11.399	7.7142	7.59707	7.49588	10.0258	9.72103	10.4144	11.9245
sp|Q5SSJ5|HP1B3_HUMAN	HP1BP3	Heterochromatin protein 1-binding protein 3 OS=Homo sapiens GN=HP1BP3 PE=1 SV=1	2585	51	9.41796	9.86366	10.0246	8.33912	8.94844	8.79113	10.4078	11.8151	12.2635	10.1286
sp|P78536|ADA17_HUMAN	ADAM17	Disintegrin and metalloproteinase domain-containing protein 17 OS=Homo sapiens GN=ADAM17 PE=1 SV=1	3066	24	6.82243	6.54018	6.63883	10.0646	10.6749	10.5154	13.6233	13.4892	14.1861	7.44508
sp|P52597|HNRPF_HUMAN	HNRNPF	Heterogeneous nuclear ribonucleoprotein F OS=Homo sapiens GN=HNRNPF PE=1 SV=3	3405	34	8.71356	8.40312	8.42993	9.02635	9.03729	9.33764	11.5966	11.8303	12.7776	10.8477
sp|O00159-3|MYO1C_HUMAN	MYO1C	Isoform 3 of Myosin-Ic OS=Homo sapiens GN=MYO1C	2740	50	10.1061	9.71078	9.82254	8.41692	8.30328	8.37419	11.0433	10.9964	11.1146	12.1118
sp|P27449|VATL_HUMAN	ATP6V0C	V-type proton ATPase 16 kDa proteolipid subunit OS=Homo sapiens GN=ATP6V0C PE=1 SV=1	7549	2	9.50183	7.88585	8.69022	9.42423	9.83518	8.72534	12.3982	11.5851	12.9884	8.96571
sp|P46527|CDN1B_HUMAN	CDKN1B	Cyclin-dependent kinase inhibitor 1B OS=Homo sapiens GN=CDKN1B PE=1 SV=1	7345	4	2.58929	2.89391	3.2508	11.54	13.729	12.1315	17.3437	15.6753	16.387	4.4594
sp|Q9UI43|RRMJ2_HUMAN	MRM2	Putative ribosomal RNA methyltransferase 2 OS=Homo sapiens GN=FTSJ2 PE=1 SV=1	7227	2	9.17734	9.54309	9.60033	8.38207	8.41304	9.16203	10.7021	11.5424	12.044	11.4335
sp|Q6R327-3|RICTR_HUMAN	RICTOR	Isoform 3 of Rapamycin-insensitive companion of mTOR OS=Homo sapiens GN=RICTOR	1067	10	10.1157	11.2799	10.4099	8.0102	7.98938	8.74462	10.5469	11.2335	10.904	10.7657
sp|Q5UCC4-2|INM02_HUMAN	EMC10	Isoform 2 of UPF0510 protein INM02 OS=Homo sapiens GN=C19orf63	5225	7	8.32237	9.62412	8.21838	9.27552	9.53448	9.09593	11.8197	13.0999	11.9395	9.07017
sp|Q8WUF8|F172A_HUMAN	FAM172A	Protein FAM172A OS=Homo sapiens GN=FAM172A PE=2 SV=1	3508	11	8.98655	9.04519	9.02759	8.85082	8.82789	9.25146	11.0217	12.2805	12.2644	10.4438
sp|Q9H7Z6-2|MYST1_HUMAN	KAT8	Isoform 2 of Probable histone acetyltransferase MYST1 OS=Homo sapiens GN=MYST1	3941	10	8.45892	9.98072	9.04722	8.82132	8.54974	9.26032	10.4489	12.0888	12.6328	10.7112
sp|Q96D15|RCN3_HUMAN	RCN3	Reticulocalbin-3 OS=Homo sapiens GN=RCN3 PE=1 SV=1	1272	15	10.439	10.2843	10.3919	8.40398	8.84244	8.09747	11.4624	10.4729	11.5198	10.0859
sp|Q9BVJ6|UT14A_HUMAN	UTP14A	U3 small nucleolar RNA-associated protein 14 homolog A OS=Homo sapiens GN=UTP14A PE=1 SV=1	2632	36	7.69728	7.54071	7.8048	9.76896	9.49634	10.1086	12.3075	13.1898	13.2762	8.80986
sp|Q9Y2W6|TDRKH_HUMAN	TDRKH	Tudor and KH domain-containing protein OS=Homo sapiens GN=TDRKH PE=1 SV=2	351	9	7.74699	7.94227	7.80797	8.94461	10.3377	9.36961	12.9927	12.2214	12.6011	10.0356
sp|Q12824-2|SNF5_HUMAN	SMARCB1	Isoform B of SWI/SNF-related matrix-associated actin-dependent regulator of chromatin subfamily B member 1 OS=Homo sapiens GN=SMARCB1	3229	34	4.25125	4.80965	4.44642	11.0265	11.8869	12.2558	14.6768	16.5298	15.1958	4.92117
sp|Q8TAP6-2|CEP76_HUMAN	CEP76	Isoform 2 of Centrosomal protein of 76 kDa OS=Homo sapiens GN=CEP76	1475	6	8.08102	8.8919	8.48816	9.28931	9.56392	9.48899	11.9187	12.5641	12.9092	8.80479
sp|P06493|CDK1_HUMAN	CDK1	Cyclin-dependent kinase 1 OS=Homo sapiens GN=CDK1 PE=1 SV=3	4106	43	12.43	11.9757	12.4792	7.4717	7.65188	7.25385	10.0542	10.0381	9.41532	11.2301
sp|Q15928|ZN141_HUMAN	ZNF141	Zinc finger protein 141 OS=Homo sapiens GN=ZNF141 PE=2 SV=1	6378	1	6.7582	6.60606	6.60136	10.6787	10.0263	10.2944	13.761	12.9034	14.2018	8.16879
sp|Q8NFQ8|TOIP2_HUMAN	TOR1AIP2	Torsin-1A-interacting protein 2 OS=Homo sapiens GN=TOR1AIP2 PE=1 SV=1	3466	14	8.89849	9.63711	9.68002	8.3034	9.04009	9.53328	10.3935	12.0833	12.9494	9.48138
sp|Q9BUE6|ISCA1_HUMAN	ISCA1	Iron-sulfur cluster assembly 1 homolog, mitochondrial OS=Homo sapiens GN=ISCA1 PE=2 SV=1	445	7	10.4047	11.3345	10.1376	7.90994	7.84944	8.31008	10.2782	10.5822	10.8598	12.3336
sp|Q5VT66-2|MOSC1_HUMAN	MTARC1	Isoform 2 of MOSC domain-containing protein 1, mitochondrial OS=Homo sapiens GN=MOSC1	6711	1	10.0754	11.152	10.6025	8.23693	8.70107	6.26023	11.5989	8.8996	10.0684	14.4048
sp|Q6UXN9|WDR82_HUMAN	WDR82	WD repeat-containing protein 82 OS=Homo sapiens GN=WDR82 PE=1 SV=1	3684	27	9.28088	9.72573	9.23776	8.72957	8.73611	9.02077	11.125	11.3	12.4651	10.3791
sp|Q68CQ4|DIEXF_HUMAN	UTP25	Digestive organ expansion factor homolog OS=Homo sapiens GN=DIEXF PE=1 SV=2	2158	38	7.72086	7.83358	8.02909	9.45902	9.57316	9.97945	12.1047	12.9596	13.1493	9.19129
sp|Q8IY57-2|YAF2_HUMAN	YAF2	Isoform 1 of YY1-associated factor 2 OS=Homo sapiens GN=YAF2	7398	1	8.09246	7.30806	7.73071	10.4698	8.59763	9.09312	13.9302	10.9979	12.1389	11.6411
sp|Q9H8K7|CJ088_HUMAN	C10orf88	Uncharacterized protein C10orf88 OS=Homo sapiens GN=C10orf88 PE=2 SV=2	6864	5	7.87624	7.18372	7.88032	9.73443	9.28047	9.8376	13.423	12.0997	12.4357	10.2487
sp|Q53F19|CQ085_HUMAN	NCBP3	Uncharacterized protein C17orf85 OS=Homo sapiens GN=C17orf85 PE=1 SV=2	1630	14	8.69644	8.23919	8.47563	9.23861	9.35006	9.22087	12.3117	12.0281	12.2462	10.1932
sp|Q96BM9|ARL8A_HUMAN	ARL8A	ADP-ribosylation factor-like protein 8A OS=Homo sapiens GN=ARL8A PE=1 SV=1	4906	19	8.4032	7.57643	8.62378	9.60283	9.12973	9.91394	13.2053	12.4767	11.9949	9.07314
sp|Q15561|TEAD4_HUMAN	TEAD4	Transcriptional enhancer factor TEF-3 OS=Homo sapiens GN=TEAD4 PE=1 SV=3	5026	2	8.11857	8.43595	7.39493	8.49679	9.60571	9.82993	11.1217	12.1459	13.4668	11.3837
sp|Q8WW38|FOG2_HUMAN	ZFPM2	Zinc finger protein ZFPM2 OS=Homo sapiens GN=ZFPM2 PE=1 SV=3	3846	10	7.14086	7.51565	7.49136	9.59916	9.71857	10.352	12.1649	13.1661	13.6876	9.16387
sp|Q99986|VRK1_HUMAN	VRK1	Serine/threonine-protein kinase VRK1 OS=Homo sapiens GN=VRK1 PE=1 SV=1	569	17	9.82923	9.2098	9.58907	8.26057	8.8627	8.6766	11.596	10.5281	11.7981	11.6498
sp|Q8NEF9|SRFB1_HUMAN	SRFBP1	Serum response factor-binding protein 1 OS=Homo sapiens GN=SRFBP1 PE=1 SV=1	692	18	7.26196	7.46658	7.38826	9.76079	9.96778	10.1581	13.1364	12.8454	13.3068	8.70784
sp|Q9BYC8|RM32_HUMAN	MRPL32	39S ribosomal protein L32, mitochondrial OS=Homo sapiens GN=MRPL32 PE=1 SV=1	3012	7	8.25129	7.35197	7.64873	9.49824	9.40172	9.89413	12.7328	12.0969	13.0218	10.1023
sp|O75152|ZC11A_HUMAN	ZC3H11A	Zinc finger CCCH domain-containing protein 11A OS=Homo sapiens GN=ZC3H11A PE=1 SV=3	650	45	8.23454	8.2656	8.43792	8.97738	9.13833	9.3766	11.7708	11.8731	12.4957	11.4301
sp|Q08170|SRSF4_HUMAN	SRSF4	Serine/arginine-rich splicing factor 4 OS=Homo sapiens GN=SRSF4 PE=1 SV=2	4270	22	9.09789	7.718	8.62288	9.59663	8.99878	9.14963	13.0486	11.8178	11.5989	10.3509
sp|Q9Y3A4|RRP7A_HUMAN	RRP7A	Ribosomal RNA-processing protein 7 homolog A OS=Homo sapiens GN=RRP7A PE=1 SV=2	2241	13	8.36478	7.41486	7.97572	9.72323	9.58739	9.61416	13.5716	12.1063	12.331	9.311
sp|P50402|EMD_HUMAN	EMD	Emerin OS=Homo sapiens GN=EMD PE=1 SV=1	2942	16	10.4136	9.83817	10.0643	8.26424	8.57638	8.42454	11.4632	10.5341	11.1922	11.2291
sp|Q9Y3D3|RT16_HUMAN	MRPS16	28S ribosomal protein S16, mitochondrial OS=Homo sapiens GN=MRPS16 PE=1 SV=1	6112	5	10.0342	11.5447	10.8852	8.9448	6.43029	9.19132	10.1395	10.9434	11.1871	10.6994
sp|Q8NHP8|PLBL2_HUMAN	PLBD2	Putative phospholipase B-like 2 OS=Homo sapiens GN=PLBD2 PE=1 SV=2	814	23	9.44055	9.80014	9.64375	8.31705	8.9977	8.73647	11.3416	10.9434	11.9345	10.8448
sp|Q8NEZ4-3|MLL3_HUMAN	KMT2C	Isoform 3 of Histone-lysine N-methyltransferase MLL3 OS=Homo sapiens GN=MLL3	1420	22	9.75121	9.86611	9.67758	8.30037	8.44401	8.62653	10.6405	11.2833	11.401	12.0094
sp|Q96G23|LASS2_HUMAN	CERS2	LAG1 longevity assurance homolog 2 OS=Homo sapiens GN=LASS2 PE=1 SV=1	1914	12	9.1015	9.19144	9.53319	9.11024	8.94916	9.028	11.5255	12.3757	11.6703	9.51494
sp|P78347-2|GTF2I_HUMAN	GTF2I	Isoform 2 of General transcription factor II-I OS=Homo sapiens GN=GTF2I	1430	121	10.3113	10.4731	10.422	8.29765	8.22778	8.18902	10.6495	10.6129	11.1909	11.6258
sp|Q5ZPR3-4|CD276_HUMAN	CD276	Isoform 4 of CD276 antigen OS=Homo sapiens GN=CD276	4554	13	9.77505	8.63234	9.08502	9.14651	8.70533	8.51518	11.8315	11.2665	11.5155	11.527
sp|Q99714|HCD2_HUMAN	HSD17B10	3-hydroxyacyl-CoA dehydrogenase type-2 OS=Homo sapiens GN=HSD17B10 PE=1 SV=3	4822	38	9.59767	9.308	9.06312	9.20204	8.78945	8.62891	11.8847	11.2018	11.8587	10.4656
sp|Q9NQ79-2|CRAC1_HUMAN	CRTAC1	Isoform 2 of Cartilage acidic protein 1 OS=Homo sapiens GN=CRTAC1	5223	9	9.84646	10.2793	10.5299	8.58846	8.35748	8.64692	11.0689	10.4895	12.0233	10.1698
sp|Q9NWT8|AKIP_HUMAN	AURKAIP1	Aurora kinase A-interacting protein OS=Homo sapiens GN=AURKAIP1 PE=1 SV=1	5387	1	10.6541	12.9592	10.9584	8.42728	7.47858	7.7157	8.7883	10.8122	11.3864	10.82
sp|P52434|RPAB3_HUMAN	POLR2H	DNA-directed RNA polymerases I, II, and III subunit RPABC3 OS=Homo sapiens GN=POLR2H PE=1 SV=4	1027	13	10.6452	11.0762	10.4911	7.97027	8.8692	8.15503	10.6385	10.2567	11.8806	10.0173
sp|O95980|RECK_HUMAN	RECK	Reversion-inducing cysteine-rich protein with Kazal motifs OS=Homo sapiens GN=RECK PE=1 SV=1	5934	1	14.9487	14.85	16.0634	5.64085	7.06361	6.30091	7.79858	9.53553	7.58711	10.2113
sp|Q8N3S3-2|PHTF2_HUMAN	PHTF2	Isoform 2 of Putative homeodomain transcription factor 2 OS=Homo sapiens GN=PHTF2	6835	1	5.27895	4.88815	5.61215	10.8507	11.0518	11.9253	14.33	13.7615	16.2654	6.03615
sp|A3KN83-2|SBNO1_HUMAN	SBNO1	Isoform 2 of Protein strawberry notch homolog 1 OS=Homo sapiens GN=SBNO1	1772	39	8.46527	8.04339	8.48173	9.3705	9.49929	9.55952	12.8453	12.0329	12.3941	9.30798
sp|Q9UQ35|SRRM2_HUMAN	SRRM2	Serine/arginine repetitive matrix protein 2 OS=Homo sapiens GN=SRRM2 PE=1 SV=2	260	106	9.04315	9.10672	8.70727	8.95928	9.16891	8.84105	12.0946	11.2592	11.9969	10.8229
sp|Q8NEN9|PDZD8_HUMAN	PDZD8	PDZ domain-containing protein 8 OS=Homo sapiens GN=PDZD8 PE=1 SV=1	3997	4	8.80925	10.1941	8.41069	9.61118	8.09048	8.90653	10.9822	12.4418	11.4513	11.1024
sp|Q9UGU5|HMGX4_HUMAN	HMGXB4	HMG domain-containing protein 4 OS=Homo sapiens GN=HMGXB4 PE=2 SV=2	2205	5	7.97996	7.36462	7.6186	9.74383	9.76894	9.43143	12.2949	12.3089	13.3228	10.166
sp|Q9NZD8|SPG21_HUMAN	SPG21	Maspardin OS=Homo sapiens GN=SPG21 PE=1 SV=1	4777	13	9.29978	9.38326	9.06557	8.58768	9.54346	8.96768	12.4132	10.8666	12.2287	9.64402
sp|P43897|EFTS_HUMAN	TSFM	Elongation factor Ts, mitochondrial OS=Homo sapiens GN=TSFM PE=1 SV=2	2403	18	9.60036	10.3636	10.0368	7.82309	8.28648	8.90146	8.62061	12.1275	12.0238	12.2163
sp|Q8IVH8-2|M4K3_HUMAN	MAP4K3	Isoform 2 of Mitogen-activated protein kinase kinase kinase kinase 3 OS=Homo sapiens GN=MAP4K3	5103	6	9.71238	10.0953	10.5271	8.52768	8.51408	8.96921	10.5772	11.7557	11.7421	9.57927
sp|Q9UIJ7|KAD3_HUMAN	AK3	GTP:AMP phosphotransferase, mitochondrial OS=Homo sapiens GN=AK3 PE=1 SV=4	1545	25	8.86832	9.55272	9.28875	8.82452	9.11171	9.153	11.1989	12.0564	12.2297	9.71602
sp|Q14331|FRG1_HUMAN	FRG1	Protein FRG1 OS=Homo sapiens GN=FRG1 PE=1 SV=1	4059	11	7.67659	7.21531	7.69285	9.75049	9.77596	10.0332	12.9561	13.0064	12.748	9.14505
sp|Q8N4Q1-2|MIA40_HUMAN	CHCHD4	Isoform 2 of Mitochondrial intermembrane space import and assembly protein 40 OS=Homo sapiens GN=CHCHD4	5105	5	6.99743	7.99796	7.70419	8.23666	10.0583	10.2021	9.87654	13.0354	14.3904	11.501
sp|Q14693|LPIN1_HUMAN	LPIN1	Phosphatidate phosphatase LPIN1 OS=Homo sapiens GN=LPIN1 PE=2 SV=2	6039	3	6.11716	6.6706	6.25404	10.4205	9.94136	10.5732	13.1021	14.1426	13.2381	9.54037
sp|Q9H4I3|TRABD_HUMAN	TRABD	TraB domain-containing protein OS=Homo sapiens GN=TRABD PE=2 SV=1	2011	7	13.1755	11.8049	11.7725	7.34373	7.53649	7.0407	9.29424	9.50526	9.88476	12.642
sp|P21675-2|TAF1_HUMAN	TAF1	Isoform 2 of Transcription initiation factor TFIID subunit 1 OS=Homo sapiens GN=TAF1	2809	18	9.5175	9.2318	9.89658	8.69746	8.70358	8.93655	10.8936	11.4105	12.155	10.5574
sp|P06756|ITAV_HUMAN	ITGAV	Integrin alpha-V OS=Homo sapiens GN=ITGAV PE=1 SV=2	1915	43	6.59216	6.22323	6.91266	10.4229	10.5091	10.3365	13.7619	12.973	14.1734	8.09507
sp|Q8NBU5-2|ATAD1_HUMAN	ATAD1	Isoform 2 of ATPase family AAA domain-containing protein 1 OS=Homo sapiens GN=ATAD1	4256	10	8.59112	9.03753	8.94043	8.71413	8.88924	9.46713	10.866	11.8292	12.7131	10.952
sp|Q9BUB7|TMM70_HUMAN	TMEM70	Transmembrane protein 70, mitochondrial OS=Homo sapiens GN=TMEM70 PE=1 SV=2	2209	21	9.26621	9.10746	8.87935	9.06472	8.9274	8.78408	11.4092	11.0002	12.607	10.9544
sp|P55084|ECHB_HUMAN	HADHB	Trifunctional enzyme subunit beta, mitochondrial OS=Homo sapiens GN=HADHB PE=1 SV=3	494	63	9.5916	10.2072	9.65321	8.51618	8.92581	8.69665	10.8016	11.3572	12.0223	10.2283
sp|P55265-4|DSRAD_HUMAN	ADAR	Isoform 4 of Double-stranded RNA-specific adenosine deaminase OS=Homo sapiens GN=ADAR	506	96	9.99278	10.208	9.95166	8.40112	8.61371	8.39	10.6026	10.8654	11.7454	11.2294
sp|P08754|GNAI3_HUMAN	GNAI3	Guanine nucleotide-binding protein G(k) subunit alpha OS=Homo sapiens GN=GNAI3 PE=1 SV=3	2721	18	9.25278	10.0327	9.67628	9.12144	8.7525	8.80142	11.3554	11.3057	12.2045	9.49718
sp|Q8NBX0|SCPDH_HUMAN	SCCPDH	Probable saccharopine dehydrogenase OS=Homo sapiens GN=SCCPDH PE=1 SV=1	1801	22	10.1225	9.90558	10.0597	8.26737	8.42778	8.87753	9.79258	11.1911	12.432	10.9239
sp|O75794|CD123_HUMAN	CDC123	Cell division cycle protein 123 homolog OS=Homo sapiens GN=CDC123 PE=1 SV=1	3979	17	6.76069	6.76093	7.31782	10.2351	9.96076	10.5441	14.0088	13.7518	12.4017	8.25834
sp|Q9H9B1|EHMT1_HUMAN	EHMT1	Histone-lysine N-methyltransferase EHMT1 OS=Homo sapiens GN=EHMT1 PE=1 SV=4	1061	26	9.57344	9.95328	9.86042	8.20823	8.44092	8.61827	10.4405	11.1398	11.4261	12.339
sp|Q96DX4|RSPRY_HUMAN	RSPRY1	RING finger and SPRY domain-containing protein 1 OS=Homo sapiens GN=RSPRY1 PE=2 SV=1	6364	5	7.83594	8.26374	8.71174	9.27737	9.25576	9.96521	11.6492	11.7919	13.7812	9.46803
sp|P68133|ACTS_HUMAN	ACTA1	Actin, alpha skeletal muscle OS=Homo sapiens GN=ACTA1 PE=1 SV=1	1767	1	4.9229	24.3969	7.07757	7.96351	7.19936	8.58639	10.1491	9.70489	11.1608	8.83859
sp|Q9NW81|AT5SL_HUMAN	DMAC2	ATP synthase subunit s-like protein OS=Homo sapiens GN=ATP5SL PE=2 SV=3	5834	4	10.323	9.49553	9.90993	8.91873	8.00727	8.64533	11.1215	10.6252	11.644	11.3095
sp|Q86YH6|DLP1_HUMAN	PDSS2	Decaprenyl-diphosphate synthase subunit 2 OS=Homo sapiens GN=PDSS2 PE=1 SV=2	4968	5	11.7212	12.0368	12.295	7.22291	8.11301	7.68313	10.0032	9.45652	10.5928	10.8754
sp|Q9UBU6|FA8A1_HUMAN	FAM8A1	Protein FAM8A1 OS=Homo sapiens GN=FAM8A1 PE=1 SV=1	6634	1	7.63032	8.00717	10.6523	9.18668	9.33486	9.12771	12.0703	10.7325	13.2894	9.96873
sp|P48729-2|KC1A_HUMAN	CSNK1A1	Isoform 2 of Casein kinase I isoform alpha OS=Homo sapiens GN=CSNK1A1	552	15	8.78924	7.82862	8.484	9.04378	10.2857	9.32678	13.8791	11.2171	12.3004	8.84531
sp|Q9ULG1|INO80_HUMAN	INO80	DNA helicase INO80 OS=Homo sapiens GN=INO80 PE=1 SV=2	4971	18	8.33688	8.96318	8.57833	9.11186	8.95828	9.22096	10.8988	12.1036	12.6111	11.217
sp|O60830|TI17B_HUMAN	TIMM17B	Mitochondrial import inner membrane translocase subunit Tim17-B OS=Homo sapiens GN=TIMM17B PE=1 SV=1	4682	5	9.62234	8.35599	9.56966	8.67794	9.04139	9.2795	11.0244	11.808	12.3968	10.224
sp|Q96FV9|THOC1_HUMAN	THOC1	THO complex subunit 1 OS=Homo sapiens GN=THOC1 PE=1 SV=1	3642	43	8.77234	7.89639	8.66565	8.99131	8.9512	9.52399	11.3736	12.2605	12.2011	11.3639
sp|O00189|AP4M1_HUMAN	AP4M1	AP-4 complex subunit mu-1 OS=Homo sapiens GN=AP4M1 PE=1 SV=2	1286	11	9.69622	9.63208	9.93518	8.39658	9.20983	8.71713	10.7589	11.3337	12.25	10.0703
sp|Q6NUQ1|RINT1_HUMAN	RINT1	RAD50-interacting protein 1 OS=Homo sapiens GN=RINT1 PE=1 SV=1	4790	18	9.852	9.41261	9.92321	8.58614	9.16727	8.86439	11.6669	11.0659	11.9924	9.46922
sp|Q9UBU7|DBF4A_HUMAN	DBF4	Protein DBF4 homolog A OS=Homo sapiens GN=DBF4 PE=1 SV=1	4163	8	9.16316	9.36687	9.70089	7.98769	8.81518	8.61128	10.5338	10.9333	11.6758	13.2121
sp|Q9UK61|CC063_HUMAN	TASOR	Uncharacterized protein C3orf63 OS=Homo sapiens GN=C3orf63 PE=1 SV=3	1933	38	9.98099	10.8477	10.0068	8.15222	8.56181	8.40633	10.3085	10.9846	11.4662	11.2847
sp|P09874|PARP1_HUMAN	PARP1	Poly [ADP-ribose] polymerase 1 OS=Homo sapiens GN=PARP1 PE=1 SV=4	1373	123	9.47133	9.4031	9.51095	8.75237	8.80064	8.86497	11.3879	11.4299	11.6164	10.7625
sp|Q9NVJ2|ARL8B_HUMAN	ARL8B	ADP-ribosylation factor-like protein 8B OS=Homo sapiens GN=ARL8B PE=1 SV=1	4906	6	8.65788	9.19602	8.35348	9.28783	8.87782	9.4396	12.1063	11.7753	12.0977	10.2081
sp|P28702|RXRB_HUMAN	RXRB	Retinoic acid receptor RXR-beta OS=Homo sapiens GN=RXRB PE=1 SV=2	2103	4	8.07913	6.92958	7.20788	9.84696	11.0153	9.30159	13.8844	11.9456	13.4797	8.3099
sp|P86790|CCZ1L_HUMAN	CCZ1B	Vacuolar fusion protein CCZ1 homolog-like OS=Homo sapiens GN=C7orf28B PE=1 SV=1	5864	17	9.2622	9.08863	9.52556	9.20104	8.93804	9.36393	12.305	11.9367	11.5954	8.78349
sp|Q9NRG7-2|D39U1_HUMAN	SDR39U1	Isoform 2 of Epimerase family protein SDR39U1 OS=Homo sapiens GN=SDR39U1	2131	6	10.2	10.3819	10.6	8.21247	8.64973	8.16875	10.0923	10.5207	11.9959	11.1783
sp|Q6P1R3-3|CK061_HUMAN	MSANTD2	Isoform 3 of Uncharacterized protein C11orf61 OS=Homo sapiens GN=C11orf61	2094	4	9.50563	10.1907	10.4046	8.29775	9.2256	8.5634	11.3574	11.255	11.3656	9.83436
sp|Q99081-3|HTF4_HUMAN	TCF12	Isoform 3 of Transcription factor 12 OS=Homo sapiens GN=TCF12	142	8	6.67431	6.15365	6.92496	10.042	10.5111	10.7099	14.4041	13.3033	12.9993	8.27743
sp|Q10713|MPPA_HUMAN	PMPCA	Mitochondrial-processing peptidase subunit alpha OS=Homo sapiens GN=PMPCA PE=1 SV=2	5215	37	9.56684	9.52683	9.32011	8.83628	8.75145	8.91773	11.2863	11.0613	12.1589	10.5742
sp|P49748|ACADV_HUMAN	ACADVL	Very long-chain specific acyl-CoA dehydrogenase, mitochondrial OS=Homo sapiens GN=ACADVL PE=1 SV=1	1831	71	10.1134	9.9705	10.166	8.5021	8.68346	8.41326	10.8619	10.9373	11.5204	10.8317
sp|Q9UHC1-2|MLH3_HUMAN	MLH3	Isoform 2 of DNA mismatch repair protein Mlh3 OS=Homo sapiens GN=MLH3	3952	7	10.1344	10.497	10.1892	7.93037	8.48728	8.4308	10.6018	10.3103	11.4296	11.9892
sp|Q6NUS6-2|TECT3_HUMAN	TCTN3	Isoform 2 of Tectonic-3 OS=Homo sapiens GN=TCTN3	1616	4	9.64536	9.23378	9.91851	8.59867	8.76819	8.70819	11.1453	10.7828	12.0064	11.1928
sp|O60476|MA1A2_HUMAN	MAN1A2	Mannosyl-oligosaccharide 1,2-alpha-mannosidase IB OS=Homo sapiens GN=MAN1A2 PE=2 SV=1	1811	8	9.74383	9.40346	9.42786	8.86332	9.19776	8.91412	12.0914	11.0119	12.0021	9.34432
sp|P54098|DPOG1_HUMAN	POLG	DNA polymerase subunit gamma-1 OS=Homo sapiens GN=POLG PE=1 SV=1	683	14	9.29225	9.6405	9.68935	8.70196	8.83927	9.03194	11.524	10.9687	12.0802	10.2318
sp|Q8ND82|Z280C_HUMAN	ZNF280C	Zinc finger protein 280C OS=Homo sapiens GN=ZNF280C PE=1 SV=1	3270	5	5.48825	4.96734	5.75365	10.5607	10.833	11.1215	13.2654	13.3832	15.6482	8.97876
sp|Q6KC79|NIPBL_HUMAN	NIPBL	Nipped-B-like protein OS=Homo sapiens GN=NIPBL PE=1 SV=2	1222	38	8.3815	8.46281	8.39828	9.22429	9.383	9.36012	11.682	11.8448	12.8524	10.4108
sp|Q9NXH9-2|TRM1_HUMAN	TRMT1	Isoform 2 of N(2),N(2)-dimethylguanosine tRNA methyltransferase OS=Homo sapiens GN=TRMT1	133	28	8.33376	9.24142	8.46865	9.1735	9.4948	9.63951	11.9037	12.2187	12.6968	8.82914
sp|Q8IVL5|P3H2_HUMAN	P3H2	Prolyl 3-hydroxylase 2 OS=Homo sapiens GN=LEPREL1 PE=2 SV=1	3374	22	8.97084	9.29023	8.78917	8.92673	9.16286	9.08426	11.8431	11.2654	12.2154	10.4519
sp|Q6UVY6|MOXD1_HUMAN	MOXD1	DBH-like monooxygenase protein 1 OS=Homo sapiens GN=MOXD1 PE=2 SV=1	1334	20	12.1252	13.0837	12.2846	8.145	6.81969	7.16816	9.52472	9.52264	9.71946	11.6069
sp|P00167-2|CYB5_HUMAN	CYB5A	Isoform 2 of Cytochrome b5 OS=Homo sapiens GN=CYB5A	5961	3	10.1226	11.1585	10.648	8.26321	8.55218	8.22661	10.8838	10.3767	11.2799	10.4886
sp|Q9BVT8|TMUB1_HUMAN	TMUB1	Transmembrane and ubiquitin-like domain-containing protein 1 OS=Homo sapiens GN=TMUB1 PE=1 SV=1	6306	3	10.1873	11.0288	9.31954	8.65402	7.82402	8.77702	10.2752	11.6218	10.9191	11.3932
sp|Q14145|KEAP1_HUMAN	KEAP1	Kelch-like ECH-associated protein 1 OS=Homo sapiens GN=KEAP1 PE=1 SV=2	2775	32	11.7109	12.0568	11.36	7.83275	7.77038	7.51556	10.189	9.99952	9.84834	11.7168
sp|Q13636|RAB31_HUMAN	RAB31	Ras-related protein Rab-31 OS=Homo sapiens GN=RAB31 PE=1 SV=1	2280	15	10.1454	9.49583	9.91546	8.96729	8.88541	8.50651	11.5462	11.06	11.6289	9.84895
sp|Q96PU5-2|NED4L_HUMAN	NEDD4L	Isoform 2 of E3 ubiquitin-protein ligase NEDD4-like OS=Homo sapiens GN=NEDD4L	3492	3	7.04324	6.77206	6.45872	10.4833	9.97039	10.7288	13.2954	13.5648	13.6342	8.04903
sp|Q8TF72|SHRM3_HUMAN	SHROOM3	Protein Shroom3 OS=Homo sapiens GN=SHROOM3 PE=1 SV=2	6921	1	9.38151	10.0057	9.99147	9.56596	7.79193	8.78836	12.2843	10.4595	11.1989	10.5324
sp|Q8N0Y2-2|ZN444_HUMAN	ZNF444	Isoform 2 of Zinc finger protein 444 OS=Homo sapiens GN=ZNF444	85	1	8.50701	9.62133	9.20409	8.82458	8.61514	9.39781	11.0101	11.7465	12.0792	10.9943
sp|P61964|WDR5_HUMAN	WDR5	WD repeat-containing protein 5 OS=Homo sapiens GN=WDR5 PE=1 SV=1	3142	13	9.76641	9.99293	9.60412	8.78487	8.49464	8.5603	10.9874	10.6298	11.9221	11.2575
sp|P78317|RNF4_HUMAN	RNF4	E3 ubiquitin ligase RNF4 OS=Homo sapiens GN=RNF4 PE=1 SV=1	4476	3	3.05667	4.74818	3.26817	12.0051	12.2246	12.1774	16.3297	13.8137	17.1095	5.2669
sp|Q8NI27|THOC2_HUMAN	THOC2	THO complex subunit 2 OS=Homo sapiens GN=THOC2 PE=1 SV=2	1029	52	8.92611	7.81942	8.84474	9.08021	9.26093	9.28669	11.6078	11.8448	12.4003	10.9291
sp|Q52LR7|EPC2_HUMAN	EPC2	Enhancer of polycomb homolog 2 OS=Homo sapiens GN=EPC2 PE=1 SV=2	2181	6	8.07285	9.15216	8.4688	8.92649	9.23968	9.64078	11.886	11.6292	12.5632	10.4208
sp|Q6ZN55-2|ZN574_HUMAN	ZNF574	Isoform 2 of Zinc finger protein 574 OS=Homo sapiens GN=ZNF574	1646	9	7.44973	8.33444	8.2357	8.93604	9.7037	10.0283	11.6097	11.8704	13.711	10.121
sp|Q15370|ELOB_HUMAN	ELOB	Transcription elongation factor B polypeptide 2 OS=Homo sapiens GN=TCEB2 PE=1 SV=1	887	15	10.7587	10.664	11.2516	8.18051	8.60064	8.42682	10.477	11.1573	11.0661	9.41734
sp|Q9UKV3|ACINU_HUMAN	ACIN1	Apoptotic chromatin condensation inducer in the nucleus OS=Homo sapiens GN=ACIN1 PE=1 SV=2	3285	49	7.69485	6.49901	7.30409	9.80199	9.83557	10.1213	12.7695	12.7944	13.0385	10.1409
sp|Q13901|C1D_HUMAN	C1D	Nuclear nucleic acid-binding protein C1D OS=Homo sapiens GN=C1D PE=1 SV=1	7027	5	8.67425	8.89429	9.14359	9.26731	8.78107	9.57937	10.8104	12.7095	12.3134	9.82675
sp|Q96G25-2|MED8_HUMAN	MED8	Isoform 2 of Mediator of RNA polymerase II transcription subunit 8 OS=Homo sapiens GN=MED8	7270	9	7.97296	7.7477	7.86979	9.23337	9.96795	10.2374	13.1264	12.3192	12.7254	8.79988
sp|Q8TEY7-2|UBP33_HUMAN	USP33	Isoform 2 of Ubiquitin carboxyl-terminal hydrolase 33 OS=Homo sapiens GN=USP33	3232	13	5.60121	6.46975	6.27737	9.18601	11.0547	10.5976	11.6976	13.4122	14.8741	10.8295
sp|Q9NQ29|LUC7L_HUMAN	LUC7L	Putative RNA-binding protein Luc7-like 1 OS=Homo sapiens GN=LUC7L PE=1 SV=1	1083	29	8.50171	7.40253	7.94012	9.97406	9.84596	9.56074	13.6149	12.4789	11.9851	8.696
sp|Q5PSV4|BRM1L_HUMAN	BRMS1L	Breast cancer metastasis-suppressor 1-like protein OS=Homo sapiens GN=BRMS1L PE=1 SV=2	6649	3	8.11427	6.89605	6.77941	9.81024	10.3491	9.85491	12.5705	12.7812	13.5457	9.29858
sp|Q8IWC1-2|MA7D3_HUMAN	MAP7D3	Isoform 2 of MAP7 domain-containing protein 3 OS=Homo sapiens GN=MAP7D3	1301	24	10.1622	10.8371	10.3554	8.34949	8.00048	8.43577	10.8199	10.5171	10.7834	11.7392
sp|Q86UW9-2|DTX2_HUMAN	DTX2	Isoform 2 of Protein deltex-2 OS=Homo sapiens GN=DTX2	4673	1	7.99879	6.69103	8.82819	9.00592	11.399	9.77958	12.8135	11.7206	14.5825	7.18085
sp|Q09028-3|RBBP4_HUMAN	RBBP4	Isoform 3 of Histone-binding protein RBBP4 OS=Homo sapiens GN=RBBP4	4487	4	9.07886	8.97618	9.03404	9.07881	9.24255	9.1658	11.975	11.605	12.0213	9.82255
sp|Q13416|ORC2_HUMAN	ORC2	Origin recognition complex subunit 2 OS=Homo sapiens GN=ORC2 PE=1 SV=2	3124	15	10.3292	10.4639	9.70725	8.6803	8.27344	8.35115	10.9252	10.8169	11.026	11.4266
sp|Q9UM47|NOTC3_HUMAN	NOTCH3	Neurogenic locus notch homolog protein 3 OS=Homo sapiens GN=NOTCH3 PE=1 SV=2	1142	18	14.8698	15.4398	14.5747	5.60089	5.37572	5.31565	6.50573	7.41107	7.18002	17.7266
sp|P08621|RU17_HUMAN	SNRNP70	U1 small nuclear ribonucleoprotein 70 kDa OS=Homo sapiens GN=SNRNP70 PE=1 SV=2	4958	42	7.964	6.91102	7.40601	9.79849	9.76558	9.93064	13.4511	12.3722	12.3689	10.032
sp|P17706-2|PTN2_HUMAN	PTPN2	Isoform PTPA of Tyrosine-protein phosphatase non-receptor type 2 OS=Homo sapiens GN=PTPN2	3701	19	10.6651	10.8846	10.6089	8.1864	8.69447	8.0978	10.9499	10.0757	11.3182	10.519
sp|Q5JSJ4|DX26B_HUMAN	INTS6L	Protein DDX26B OS=Homo sapiens GN=DDX26B PE=2 SV=1	2868	8	9.68581	9.11147	9.63806	9.13123	8.44202	8.972	11.5494	11.1896	11.6292	10.6513
sp|A0FGR8-2|ESYT2_HUMAN	ESYT2	Isoform 2 of Extended synaptotagmin-2 OS=Homo sapiens GN=ESYT2	754	33	10.4361	10.9509	10.4095	8.35488	8.22104	8.26472	10.6557	10.582	10.9226	11.2026
sp|Q8WUD4|CCD12_HUMAN	CCDC12	Coiled-coil domain-containing protein 12 OS=Homo sapiens GN=CCDC12 PE=1 SV=1	2016	7	7.86433	6.73902	8.31678	9.95579	9.98749	9.93826	13.2571	12.7077	12.7157	8.51784
sp|Q9Y5B0|CTDP1_HUMAN	CTDP1	RNA polymerase II subunit A C-terminal domain phosphatase OS=Homo sapiens GN=CTDP1 PE=1 SV=3	2350	22	8.78875	9.04701	8.44656	9.06365	9.24355	9.24077	12.2251	11.4498	11.9786	10.5162
sp|P61586|RHOA_HUMAN	RHOA	Transforming protein RhoA OS=Homo sapiens GN=RHOA PE=1 SV=1	6100	3	7.77882	9.04797	7.86325	9.25742	10.6754	9.34959	13.8739	10.2221	13.7991	8.13242
sp|Q9H300|PARL_HUMAN	PARL	Presenilins-associated rhomboid-like protein, mitochondrial OS=Homo sapiens GN=PARL PE=1 SV=2	7528	6	9.12328	9.34931	8.93498	8.80614	9.2892	8.89291	11.4432	11.2775	12.1882	10.6952
sp|Q9NWB6-2|ARGL1_HUMAN	ARGLU1	Isoform 2 of Arginine and glutamate-rich protein 1 OS=Homo sapiens GN=ARGLU1	740	6	7.49054	5.98982	6.66636	9.75642	10.645	10.316	14.587	12.6915	12.4464	9.41088
sp|P05114|HMGN1_HUMAN	HMGN1	Non-histone chromosomal protein HMG-14 OS=Homo sapiens GN=HMGN1 PE=1 SV=3	5459	7	8.00134	8.37851	8.97754	8.52661	10.124	9.55294	11.9643	11.8371	12.6706	9.96706
sp|Q8N684-2|CPSF7_HUMAN	CPSF7	Isoform 2 of Cleavage and polyadenylation specificity factor subunit 7 OS=Homo sapiens GN=CPSF7	2188	27	9.38486	9.25478	9.19353	9.14395	8.89895	8.88981	12.2479	11.0455	11.5346	10.4061
sp|Q8N5F7|NKAP_HUMAN	NKAP	NF-kappa-B-activating protein OS=Homo sapiens GN=NKAP PE=1 SV=1	1196	8	8.59399	8.76098	8.79455	8.7879	9.06515	9.26416	11.3222	11.9515	11.7914	11.6683
sp|Q16795|NDUA9_HUMAN	NDUFA9	NADH dehydrogenase [ubiquinone] 1 alpha subcomplex subunit 9, mitochondrial OS=Homo sapiens GN=NDUFA9 PE=1 SV=2	4286	14	10.0668	10.1798	10.8321	7.89523	8.63617	8.32279	10.311	10.8297	10.9887	11.9378
sp|Q5H9F3-3|BCORL_HUMAN	BCORL1	Isoform 3 of BCL-6 corepressor-like protein 1 OS=Homo sapiens GN=BCORL1	936	11	8.1601	8.35478	8.70306	9.07757	9.18484	9.0064	10.9461	11.9857	12.315	12.2665
sp|O75376|NCOR1_HUMAN	NCOR1	Nuclear receptor corepressor 1 OS=Homo sapiens GN=NCOR1 PE=1 SV=2	845	43	8.98745	9.40756	9.07616	8.51871	9.24755	8.97609	11.2504	11.1112	12.2034	11.2214
sp|Q8N3C0|HELC1_HUMAN	ASCC3	Activating signal cointegrator 1 complex subunit 3 OS=Homo sapiens GN=ASCC3 PE=1 SV=3	977	52	12.5675	11.7511	11.8314	7.87798	7.85827	7.40498	10.3888	9.97778	9.54351	10.7987
sp|O96028-3|NSD2_HUMAN	NSD2	Isoform 3 of Probable histone-lysine N-methyltransferase NSD2 OS=Homo sapiens GN=WHSC1	3338	10	9.72714	9.78362	9.67203	8.27727	8.31011	8.44562	10.4391	10.7892	11.1269	13.429
sp|Q9NYQ3|HAOX2_HUMAN	HAO2	Hydroxyacid oxidase 2 OS=Homo sapiens GN=HAO2 PE=2 SV=1	5426	1	7.98918	9.15053	9.21624	9.88003	8.19019	9.2297	10.9497	11.726	12.6091	11.0593
sp|P62917|RL8_HUMAN	RPL8	60S ribosomal protein L8 OS=Homo sapiens GN=RPL8 PE=1 SV=2	3125	28	10.9032	11.2574	10.5248	8.75394	8.30768	8.50795	11.0114	10.8654	11.1677	8.7004
sp|Q15388|TOM20_HUMAN	TOMM20	Mitochondrial import receptor subunit TOM20 homolog OS=Homo sapiens GN=TOMM20 PE=1 SV=1	4275	5	8.94173	9.46373	8.70665	8.86532	9.61737	8.89423	11.4566	11.8998	12.0195	10.1351
sp|Q5T2R2-2|DPS1_HUMAN	PDSS1	Isoform 2 of Decaprenyl-diphosphate synthase subunit 1 OS=Homo sapiens GN=PDSS1	5799	2	13.8107	13.4583	14.3619	6.55286	6.50412	6.48288	8.22038	8.65032	8.37721	13.5813
sp|Q9BQ95|ECSIT_HUMAN	ECSIT	Evolutionarily conserved signaling intermediate in Toll pathway, mitochondrial OS=Homo sapiens GN=ECSIT PE=1 SV=1	980	11	9.9534	10.4941	10.2202	7.98277	8.78791	8.70505	9.87476	11.2473	11.7904	10.9441
sp|Q9BTX1-2|NDC1_HUMAN	NDC1	Isoform 2 of Nucleoporin NDC1 OS=Homo sapiens GN=TMEM48	5418	21	9.61892	9.84619	9.85041	8.68587	8.82152	8.69536	10.9581	11.1489	11.7412	10.6335
sp|P11234|RALB_HUMAN	RALB	Ras-related protein Ral-B OS=Homo sapiens GN=RALB PE=1 SV=1	1211	7	9.5044	9.49762	9.74063	8.34904	9.6193	8.97601	10.688	12.1371	11.9802	9.5077
sp|Q9H981|ARP8_HUMAN	ACTR8	Actin-related protein 8 OS=Homo sapiens GN=ACTR8 PE=1 SV=2	3072	15	8.65242	8.80721	8.56153	8.81022	9.49269	9.28556	11.678	11.9296	12.0255	10.7573
sp|Q9H1A4|APC1_HUMAN	ANAPC1	Anaphase-promoting complex subunit 1 OS=Homo sapiens GN=ANAPC1 PE=1 SV=1	4912	27	10.5405	11.2268	10.3634	7.92366	8.28599	8.56451	9.97145	10.6694	11.341	11.1134
sp|Q13618-2|CUL3_HUMAN	CUL3	Isoform 2 of Cullin-3 OS=Homo sapiens GN=CUL3	2630	39	8.7379	8.13248	8.60315	9.58797	9.67286	9.50969	12.8855	11.83	12.4208	8.61971
sp|P46459|NSF_HUMAN	NSF	Vesicle-fusing ATPase OS=Homo sapiens GN=NSF PE=1 SV=3	1092	73	10.9352	11.6401	11.0438	8.25026	8.10784	8.25148	10.3921	10.8905	10.4795	10.0093
sp|Q9NY27|PP4R2_HUMAN	PPP4R2	Serine/threonine-protein phosphatase 4 regulatory subunit 2 OS=Homo sapiens GN=PPP4R2 PE=1 SV=3	4887	20	8.73126	8.53614	9.0491	9.39917	9.546	9.20922	12.3862	11.6493	12.2932	9.20049
sp|Q13185|CBX3_HUMAN	CBX3	Chromobox protein homolog 3 OS=Homo sapiens GN=CBX3 PE=1 SV=4	4103	8	9.17688	8.12258	9.34744	9.2764	9.46426	8.93807	12.666	11.4549	11.5907	9.96277
sp|P22003|BMP5_HUMAN	BMP5	Bone morphogenetic protein 5 OS=Homo sapiens GN=BMP5 PE=2 SV=1	4272	1	11.0443	8.30305	8.49682	9.3146	8.24309	8.48981	9.91042	10.7164	12.9795	12.502
sp|Q9Y2M0|FAN1_HUMAN	FAN1	Fanconi-associated nuclease 1 OS=Homo sapiens GN=FAN1 PE=1 SV=4	6385	3	9.33259	9.73515	10.1565	8.88246	8.44674	8.37927	10.2942	10.9235	11.9392	11.9104
sp|Q5JTV8|TOIP1_HUMAN	TOR1AIP1	Torsin-1A-interacting protein 1 OS=Homo sapiens GN=TOR1AIP1 PE=1 SV=2	3466	40	8.84283	9.04029	9.14182	8.72126	9.47492	9.44737	11.098	11.9592	12.589	9.6853
sp|Q9BWU0|NADAP_HUMAN	SLC4A1AP	Kanadaptin OS=Homo sapiens GN=SLC4A1AP PE=1 SV=1	2608	30	8.17115	8.52348	8.46708	9.491	9.55082	9.57343	12.4089	12.0711	12.4132	9.3298
sp|Q9Y546|LRC42_HUMAN	LRRC42	Leucine-rich repeat-containing protein 42 OS=Homo sapiens GN=LRRC42 PE=1 SV=1	2912	9	13.4015	13.6841	13.4056	6.88405	6.73722	6.84145	8.41264	8.83169	9.12734	12.6744
sp|Q08334|I10R2_HUMAN	IL10RB	Interleukin-10 receptor subunit beta OS=Homo sapiens GN=IL10RB PE=1 SV=2	6339	1	9.60175	11.7004	10.7611	7.79106	8.6612	8.40246	10.9967	10.0762	10.959	11.0501
tr|A4D1H7|A4D1H7_HUMAN	PON2	Paraoxonase 2 OS=Homo sapiens GN=PON2 PE=2 SV=1	6098	21	11.3553	11.7568	11.1514	8.4426	7.60268	8.1119	10.4295	10.1094	10.5911	10.4492
sp|Q9BQ75|CC026_HUMAN	CMSS1	Uncharacterized protein C3orf26 OS=Homo sapiens GN=C3orf26 PE=1 SV=2	2826	9	9.28274	9.67429	9.46218	8.83551	9.20469	9.07584	11.6175	10.8602	12.461	9.52605
sp|P23284|PPIB_HUMAN	PPIB	Peptidyl-prolyl cis-trans isomerase B OS=Homo sapiens GN=PPIB PE=1 SV=2	4572	69	10.4342	9.84541	10.4512	8.7	8.56906	8.42397	10.9741	10.7633	11.3509	10.4879
sp|Q9H3F6|BACD3_HUMAN	KCTD10	BTB/POZ domain-containing adapter for CUL3-mediated RhoA degradation protein 3 OS=Homo sapiens GN=KCTD10 PE=1 SV=1	4605	7	4.24387	4.77341	4.52237	11.1215	11.999	12.0513	15.341	14.2026	15.7476	5.99724
sp|Q5JRX3-2|PREP_HUMAN	PITRM1	Isoform 2 of Presequence protease, mitochondrial OS=Homo sapiens GN=PITRM1	2476	61	9.62468	9.84936	9.72692	8.60215	8.8908	8.73327	11.1118	10.7462	11.9086	10.8063
sp|P49917|DNLI4_HUMAN	LIG4	DNA ligase 4 OS=Homo sapiens GN=LIG4 PE=1 SV=2	206	12	9.1632	8.45827	9.47808	9.5232	8.49478	9.58778	11.3399	12.9236	11.2791	9.75208
sp|Q9UPV0-2|CE164_HUMAN	CEP164	Isoform 2 of Centrosomal protein of 164 kDa OS=Homo sapiens GN=CEP164	2050	2	7.63086	8.25244	7.60458	9.82903	9.75546	9.79136	12.377	12.4523	12.9895	9.31742
sp|Q6NVY1|HIBCH_HUMAN	HIBCH	3-hydroxyisobutyryl-CoA hydrolase, mitochondrial OS=Homo sapiens GN=HIBCH PE=1 SV=2	1479	25	8.47514	8.80861	8.67727	9.17813	9.39656	9.61708	11.7052	11.7468	12.8424	9.55281
sp|A1XBS5-2|F92A1_HUMAN	CIBAR1	Isoform 2 of Protein FAM92A1 OS=Homo sapiens GN=FAM92A1	983	2	10.7021	7.69859	9.70477	9.50148	9.76485	8.21767	12.6057	10.5019	12.2676	9.03538
sp|Q9NX63|CHCH3_HUMAN	CHCHD3	Coiled-coil-helix-coiled-coil-helix domain-containing protein 3, mitochondrial OS=Homo sapiens GN=CHCHD3 PE=1 SV=1	73	18	9.164	8.35688	8.44705	9.36468	9.69506	9.09766	13.302	10.825	12.1075	9.64015
sp|Q8WUA4|TF3C2_HUMAN	GTF3C2	General transcription factor 3C polypeptide 2 OS=Homo sapiens GN=GTF3C2 PE=1 SV=2	356	27	8.74497	9.18375	8.82138	8.97636	9.19936	9.18022	11.5887	11.1809	12.4304	10.694
sp|Q9H7P9|PKHG2_HUMAN	PLEKHG2	Pleckstrin homology domain-containing family G member 2 OS=Homo sapiens GN=PLEKHG2 PE=1 SV=3	3728	13	11.3887	12.2195	11.7344	7.33568	7.99564	7.64788	9.54459	10.2626	9.75985	12.1112
sp|Q9Y679-2|AUP1_HUMAN	AUP1	Isoform Short of Ancient ubiquitous protein 1 OS=Homo sapiens GN=AUP1	6116	16	10.013	10.7362	10.2284	8.43345	8.7038	8.47092	10.736	10.5397	11.673	10.4656
sp|Q9UI30|TR112_HUMAN	TRMT112	tRNA methyltransferase 112 homolog OS=Homo sapiens GN=TRMT112 PE=1 SV=1	6554	15	10.1481	10.7152	8.79801	9.84613	7.6331	9.24993	12.4966	10.8429	11.05	9.22002
sp|O75380|NDUS6_HUMAN	NDUFS6	NADH dehydrogenase [ubiquinone] iron-sulfur protein 6, mitochondrial OS=Homo sapiens GN=NDUFS6 PE=1 SV=1	6120	8	10.9375	10.419	11.1597	7.39657	9.1656	7.81649	10.95	8.8924	11.5178	11.7449
sp|P35658-2|NU214_HUMAN	NUP214	Isoform 2 of Nuclear pore complex protein Nup214 OS=Homo sapiens GN=NUP214	507	63	9.82267	9.51487	10.1112	8.74745	8.82201	8.72744	11.2437	10.7649	11.8118	10.434
sp|Q96LT9|RBM40_HUMAN	RNPC3	RNA-binding protein 40 OS=Homo sapiens GN=RNPC3 PE=1 SV=1	5476	9	8.18715	8.75413	8.61576	8.69727	9.56572	9.85062	10.6789	12.2643	13.2081	10.178
sp|P17844|DDX5_HUMAN	DDX5	Probable ATP-dependent RNA helicase DDX5 OS=Homo sapiens GN=DDX5 PE=1 SV=1	2960	109	9.87917	9.56858	9.90929	8.35827	8.50383	8.6154	10.2986	11.1632	11.2973	12.4064
sp|Q96L50|LLR1_HUMAN	LRR1	Leucine-rich repeat protein 1 OS=Homo sapiens GN=LRR1 PE=1 SV=2	6441	2	7.27797	7.51807	7.48226	9.07397	9.33287	9.65806	11.0069	12.444	12.6345	13.5714
sp|Q5JQC9-2|AKAP4_HUMAN	AKAP4	Isoform 2 of A-kinase anchor protein 4 OS=Homo sapiens GN=AKAP4	600	1	10.1259	10.5741	10.0086	8.4402	8.31758	8.68299	10.0584	11.6702	10.9815	11.1405
sp|Q9Y5T4|DJC15_HUMAN	DNAJC15	DnaJ homolog subfamily C member 15 OS=Homo sapiens GN=DNAJC15 PE=1 SV=2	4882	4	13.9648	15.6146	14.4211	5.34668	6.02018	6.01893	6.77406	7.95082	7.62838	16.2604
sp|Q8N9R8-2|SCAI_HUMAN	SCAI	Isoform 2 of Protein SCAI OS=Homo sapiens GN=SCAI	4521	4	9.84922	10.0889	10.6916	8.10523	9.36051	8.14939	10.6111	10.61	11.7091	10.8249
sp|Q9UKL0|RCOR1_HUMAN	RCOR1	REST corepressor 1 OS=Homo sapiens GN=RCOR1 PE=1 SV=1	4546	17	8.86668	8.07192	8.49872	9.54582	9.07921	8.97145	12.2806	11.2053	11.9636	11.5167
sp|Q9Y3A6|TMED5_HUMAN	TMED5	Transmembrane emp24 domain-containing protein 5 OS=Homo sapiens GN=TMED5 PE=1 SV=1	5413	10	8.34804	8.19383	8.56429	9.23964	9.82638	9.80639	11.9838	12.0287	13.0703	8.93859
sp|O14777|NDC80_HUMAN	NDC80	Kinetochore protein NDC80 homolog OS=Homo sapiens GN=NDC80 PE=1 SV=1	2559	30	11.4558	12.5007	11.6217	8.4609	7.56315	7.99226	10.5821	10.7469	9.51621	9.56032
sp|Q9UJA5|TRM6_HUMAN	TRMT6	tRNA (adenine-N(1)-)-methyltransferase non-catalytic subunit TRM6 OS=Homo sapiens GN=TRMT6 PE=1 SV=1	615	34	9.43289	8.99836	9.34157	9.2124	9.07018	9.30446	11.9577	11.4608	12.0118	9.20975
sp|P08648|ITA5_HUMAN	ITGA5	Integrin alpha-5 OS=Homo sapiens GN=ITGA5 PE=1 SV=2	1708	32	8.94052	8.83695	8.45792	9.17059	9.39884	9.32462	12.0371	11.8617	11.9207	10.0511
sp|Q9Y3S1-2|WNK2_HUMAN	WNK2	Isoform 2 of Serine/threonine-protein kinase WNK2 OS=Homo sapiens GN=WNK2	901	1	11.7211	10.7524	9.55023	7.66029	9.50896	8.80508	14.1087	9.87238	9.36906	8.65191
sp|P37268|FDFT_HUMAN	FDFT1	Squalene synthase OS=Homo sapiens GN=FDFT1 PE=1 SV=1	2108	36	7.00869	7.24806	6.82947	10.0867	9.78507	9.88204	12.8619	12.1074	13.2152	10.9755
sp|Q9BT25-2|HAUS8_HUMAN	HAUS8	Isoform 2 of HAUS augmin-like complex subunit 8 OS=Homo sapiens GN=HAUS8	5331	5	12.2276	11.6718	11.4238	8.01294	7.39418	7.70584	10.5917	9.95833	9.11104	11.9028
sp|Q9NVW2|RNF12_HUMAN	RLIM	E3 ubiquitin-protein ligase RLIM OS=Homo sapiens GN=RLIM PE=1 SV=3	4999	8	5.70024	6.22067	6.58425	10.5771	10.391	10.9854	12.9817	13.4605	14.5479	8.55141
sp|A5PLL7|TM189_HUMAN	PEDS1	Transmembrane protein 189 OS=Homo sapiens GN=TMEM189 PE=2 SV=3	2193	4	6.75988	7.03934	7.5577	9.71446	10.1014	10.326	12.4575	12.9202	13.2867	9.83688
sp|P78406|RAE1L_HUMAN	RAE1	mRNA export factor OS=Homo sapiens GN=RAE1 PE=1 SV=1	2983	32	8.18591	7.64182	8.26136	9.76131	9.70277	9.80242	12.6567	12.2347	12.6465	9.10653
sp|Q2TAL8|QRIC1_HUMAN	QRICH1	Glutamine-rich protein 1 OS=Homo sapiens GN=QRICH1 PE=1 SV=1	5589	16	8.91066	9.12901	8.90807	8.9521	9.23824	9.49463	11.5837	12.1481	11.772	9.86348
sp|Q92968|PEX13_HUMAN	PEX13	Peroxisomal membrane protein PEX13 OS=Homo sapiens GN=PEX13 PE=1 SV=2	1729	8	8.85561	9.145	8.83538	9.39108	9.21128	9.33686	11.5941	12.5323	11.6972	9.4012
sp|Q9NZ01|TECR_HUMAN	TECR	Trans-2,3-enoyl-CoA reductase OS=Homo sapiens GN=TECR PE=1 SV=1	4469	18	9.06557	9.66412	9.15306	8.57093	9.63747	8.96695	11.2559	11.7351	11.8491	10.1017
sp|Q9HAJ7|SP30L_HUMAN	SAP30L	Histone deacetylase complex subunit SAP30L OS=Homo sapiens GN=SAP30L PE=1 SV=1	3111	3	7.45747	8.40718	9.31376	8.75335	9.31041	10.1103	11.008	12.416	12.6951	10.5285
sp|P52736-2|ZN133_HUMAN	ZNF133	Isoform 2 of Zinc finger protein 133 OS=Homo sapiens GN=ZNF133	6513	1	6.64139	4.62818	8.76074	10.1034	9.8792	10.4208	12.1763	13.1434	13.6514	10.5951
tr|B7ZM82|B7ZM82_HUMAN	WIZ	Uncharacterized protein OS=Homo sapiens GN=WIZ PE=2 SV=1	1446	27	9.30561	9.84488	9.5171	8.5172	8.66962	8.53866	10.7671	10.827	11.38	12.6328
sp|O95299|NDUAA_HUMAN	NDUFA10	NADH dehydrogenase [ubiquinone] 1 alpha subcomplex subunit 10, mitochondrial OS=Homo sapiens GN=NDUFA10 PE=1 SV=1	3891	18	10.4728	9.91328	10.4951	8.60261	7.93489	8.5476	10.3632	10.5447	11.2333	11.8926
sp|Q9P0W2|HM20B_HUMAN	HMG20B	SWI/SNF-related matrix-associated actin-dependent regulator of chromatin subfamily E member 1-related OS=Homo sapiens GN=HMG20B PE=1 SV=1	2952	10	8.95667	9.17328	8.84122	9.43347	9.44404	8.92344	12.6421	11.7058	11.2688	9.61113
sp|Q8N9Q2|SR1IP_HUMAN	SREK1IP1	Protein SREK1IP1 OS=Homo sapiens GN=SREK1IP1 PE=1 SV=1	6761	2	7.59452	7.97953	7.73697	9.5894	9.9436	9.64071	12.9892	12.2724	12.0882	10.1654
sp|Q53GS9|SNUT2_HUMAN	USP39	U4/U6.U5 tri-snRNP-associated protein 2 OS=Homo sapiens GN=USP39 PE=1 SV=2	3740	24	9.73083	8.86744	9.6193	8.88698	9.15377	9.00895	11.3521	11.6759	11.5988	10.1059
sp|Q14590-2|ZN235_HUMAN	ZNF235	Isoform 2 of Zinc finger protein 235 OS=Homo sapiens GN=ZNF235	3840	1	6.5157	6.31852	7.16354	10.5161	9.8419	10.6921	12.0012	12.8478	14.8986	9.20461
sp|Q14676-2|MDC1_HUMAN	MDC1	Isoform 2 of Mediator of DNA damage checkpoint protein 1 OS=Homo sapiens GN=MDC1	312	41	8.63314	8.42711	8.62583	9.38851	9.15343	9.31588	11.7381	11.7763	12.1448	10.7969
sp|Q9Y2G8|DJC16_HUMAN	DNAJC16	DnaJ homolog subfamily C member 16 OS=Homo sapiens GN=DNAJC16 PE=2 SV=3	3742	20	8.66833	9.43333	8.92175	9.05783	8.56292	9.1563	10.7609	11.9844	11.5294	11.9247
sp|Q9H4I9|CV032_HUMAN	SMDT1	UPF0466 protein C22orf32, mitochondrial OS=Homo sapiens GN=C22orf32 PE=2 SV=1	7332	1	9.11444	8.98625	10.7595	8.22328	9.8042	8.5518	10.5489	10.5675	12.8981	10.5461
sp|P39656|OST48_HUMAN	DDOST	Dolichyl-diphosphooligosaccharide--protein glycosyltransferase 48 kDa subunit OS=Homo sapiens GN=DDOST PE=1 SV=4	3013	31	8.51502	7.85564	8.32867	9.80781	9.72064	9.55192	12.8739	12.1695	12.1689	9.00796
sp|O75909-1|CCNK_HUMAN	CCNK	Isoform 3 of Cyclin-K OS=Homo sapiens GN=CCNK	4819	14	7.49212	7.79351	8.05423	9.65409	9.33731	10.1998	11.7222	12.701	12.9303	10.1154
sp|Q9UBT7-2|CTNL1_HUMAN	CTNNAL1	Isoform 2 of Alpha-catulin OS=Homo sapiens GN=CTNNAL1	5527	9	5.2547	5.75381	5.47586	11.1129	11.4673	11.8395	14.6111	14.0565	15.3739	5.05446
sp|P31943|HNRH1_HUMAN	HNRNPH1	Heterogeneous nuclear ribonucleoprotein H OS=Homo sapiens GN=HNRNPH1 PE=1 SV=4	3405	60	10.0602	9.15961	8.8737	8.96826	8.80045	8.46915	11.6558	10.4711	11.4436	12.0982
sp|Q92797|SYMPK_HUMAN	SYMPK	Symplekin OS=Homo sapiens GN=SYMPK PE=1 SV=2	398	59	10.2374	10.5903	10.0855	8.52433	8.39001	8.58881	10.5404	10.7969	11.288	10.9584
sp|Q9UEU0|VTI1B_HUMAN	VTI1B	Vesicle transport through interaction with t-SNAREs homolog 1B OS=Homo sapiens GN=VTI1B PE=1 SV=3	2788	7	9.60607	10.1723	9.6141	8.53752	9.16227	9.09878	10.6496	11.0791	12.5476	9.53263
sp|Q9BXW9-2|FACD2_HUMAN	FANCD2	Isoform 2 of Fanconi anemia group D2 protein OS=Homo sapiens GN=FANCD2	2052	29	11.5193	12.171	11.9203	7.57693	7.60291	7.67865	9.49526	9.65833	10.0806	12.2967
sp|Q9BQ04|RBM4B_HUMAN	RBM4B	RNA-binding protein 4B OS=Homo sapiens GN=RBM4B PE=1 SV=1	342	35	7.89053	7.17594	7.76816	10.2671	9.56768	9.88429	12.6136	12.9498	12.4446	9.4382
sp|Q96R06|SPAG5_HUMAN	SPAG5	Sperm-associated antigen 5 OS=Homo sapiens GN=SPAG5 PE=1 SV=2	1423	39	12.0182	8.92814	9.30775	8.94908	9.13199	8.80486	12.0017	11.5145	10.8555	8.48821
sp|Q9NZV5-2|SELN_HUMAN	SELENON	Isoform 2 of Selenoprotein N OS=Homo sapiens GN=SEPN1	6592	5	11.5311	12.9285	12.0538	6.96913	7.1693	7.59929	8.46451	9.26733	10.0531	13.9639
sp|Q9BRV3-2|SWET1_HUMAN	SLC50A1	Isoform 2 of Sugar transporter SWEET1 OS=Homo sapiens GN=SLC50A1	7387	1	10.4988	7.90317	10.7733	8.49116	9.07376	9.37205	10.9847	12.5707	10.8734	9.45892
sp|Q99496|RING2_HUMAN	RNF2	E3 ubiquitin-protein ligase RING2 OS=Homo sapiens GN=RNF2 PE=1 SV=1	6189	12	8.99303	9.90867	9.37051	8.63947	8.5053	9.08744	10.4356	10.9897	12.0997	11.9706
sp|Q9UBS3|DNJB9_HUMAN	DNAJB9	DnaJ homolog subfamily B member 9 OS=Homo sapiens GN=DNAJB9 PE=1 SV=1	4549	8	3.10049	3.13665	3.41801	12.146	12.5926	13.0393	16.674	14.6222	16.982	4.28872
sp|Q9NS73-2|MBIP1_HUMAN	MBIP	Isoform 2 of MAP3K12-binding inhibitory protein 1 OS=Homo sapiens GN=MBIP	5542	5	7.7504	8.78285	8.41412	9.40598	9.73866	9.5368	12.0797	11.9407	12.6253	9.72544
sp|O60313-2|OPA1_HUMAN	OPA1	Isoform 2 of Dynamin-like 120 kDa protein, mitochondrial OS=Homo sapiens GN=OPA1	319	71	9.85419	10.1339	10.0513	8.64932	8.81873	8.65685	10.8501	10.8548	11.665	10.4657
sp|Q14683|SMC1A_HUMAN	SMC1A	Structural maintenance of chromosomes protein 1A OS=Homo sapiens GN=SMC1A PE=1 SV=2	627	90	9.49893	9.1281	9.43381	8.95502	8.8771	9.08291	11.2831	11.3143	11.7814	10.6454
sp|Q96TA2-2|YMEL1_HUMAN	YME1L1	Isoform 2 of ATP-dependent zinc metalloprotease YME1L1 OS=Homo sapiens GN=YME1L1	2816	29	8.63084	8.61626	8.92202	9.17535	9.25392	9.70765	11.5512	12.0079	12.3716	9.76323
sp|P13073|COX41_HUMAN	COX4I1	Cytochrome c oxidase subunit 4 isoform 1, mitochondrial OS=Homo sapiens GN=COX4I1 PE=1 SV=1	1970	17	14.0471	14.4283	14.4658	6.18504	6.72156	6.15161	7.50409	7.89819	8.9116	13.6867
sp|Q13107|UBP4_HUMAN	USP4	Ubiquitin carboxyl-terminal hydrolase 4 OS=Homo sapiens GN=USP4 PE=1 SV=3	735	36	11.4459	11.3296	11.0274	8.13404	8.07401	8.10481	10.5921	10.3876	10.0301	10.8744
sp|Q6P087-2|RUSD3_HUMAN	RPUSD3	Isoform 2 of RNA pseudouridylate synthase domain-containing protein 3 OS=Homo sapiens GN=RPUSD3	4758	5	11.8258	12.5868	12.3691	7.06736	7.12592	7.16297	8.43864	8.95008	9.84983	14.6235
sp|Q9UNL2|SSRG_HUMAN	SSR3	Translocon-associated protein subunit gamma OS=Homo sapiens GN=SSR3 PE=1 SV=1	7478	4	9.5128	9.37014	8.56733	8.09116	10.4393	8.45555	11.5615	10.3074	12.5403	11.1544
sp|Q9H2C2|ARV1_HUMAN	ARV1	Protein ARV1 OS=Homo sapiens GN=ARV1 PE=2 SV=1	2527	4	10.6778	11.0418	10.9308	8.13309	8.34722	8.46467	10.9191	10.5349	10.3513	10.5994
sp|Q9Y5Q8-2|TF3C5_HUMAN	GTF3C5	Isoform 2 of General transcription factor 3C polypeptide 5 OS=Homo sapiens GN=GTF3C5	5057	18	9.3435	9.9385	9.51584	8.56939	8.60863	9.15685	10.417	10.9824	12.1732	11.2947
sp|Q08211|DHX9_HUMAN	DHX9	ATP-dependent RNA helicase A OS=Homo sapiens GN=DHX9 PE=1 SV=4	180	139	8.7935	7.81963	8.17933	9.21943	9.58535	9.46571	11.7391	11.8608	12.434	10.9031
sp|Q9H6W3|NO66_HUMAN	RIOX1	Lysine-specific demethylase NO66 OS=Homo sapiens GN=NO66 PE=1 SV=2	2669	15	10.9463	11.4811	10.9518	7.56743	7.81839	7.97687	9.62778	10.0674	10.0786	13.4842
sp|Q15573-2|TAF1A_HUMAN	TAF1A	Isoform 2 of TATA box-binding protein-associated factor RNA polymerase I subunit A OS=Homo sapiens GN=TAF1A	4455	4	10.0318	9.91974	10.1784	8.49931	8.29632	9.03031	10.1225	10.9866	11.7961	11.139
sp|Q8IXI1|MIRO2_HUMAN	RHOT2	Mitochondrial Rho GTPase 2 OS=Homo sapiens GN=RHOT2 PE=1 SV=2	984	30	9.84118	10.3559	9.69645	8.78184	8.44604	8.72779	10.9636	10.7659	11.3339	11.0873
sp|O43716|GATCL_HUMAN	GATC	GatC-like protein OS=Homo sapiens GN=GATC PE=1 SV=1	2018	7	11.191	11.3801	11.224	7.82461	7.7873	7.87515	8.92008	10.0694	10.9287	12.7996
sp|Q8WVM8|SCFD1_HUMAN	SCFD1	Sec1 family domain-containing protein 1 OS=Homo sapiens GN=SCFD1 PE=1 SV=4	2674	36	11.0389	10.7554	11.2478	8.26855	8.17913	8.21768	10.8047	9.92993	10.6788	10.8791
sp|Q07864|DPOE1_HUMAN	POLE	DNA polymerase epsilon catalytic subunit A OS=Homo sapiens GN=POLE PE=1 SV=5	475	13	10.8557	11.6964	11.3343	8.02933	8.53121	7.924	10.2729	9.72549	11.1807	10.45
sp|Q9BSK2|S2533_HUMAN	SLC25A33	Solute carrier family 25 member 33 OS=Homo sapiens GN=SLC25A33 PE=2 SV=1	3711	3	11.517	12.1475	11.9714	7.1569	8.09575	6.8686	8.48377	9.21329	10.4695	14.0763
sp|Q3SXM5|HSDL1_HUMAN	HSDL1	Inactive hydroxysteroid dehydrogenase-like protein 1 OS=Homo sapiens GN=HSDL1 PE=1 SV=3	2636	16	9.06616	9.17464	8.70742	9.18033	9.09144	9.11795	11.474	11.4306	11.9635	10.794
sp|Q5SRI9|MANEA_HUMAN	MANEA	Glycoprotein endo-alpha-1,2-mannosidase OS=Homo sapiens GN=MANEA PE=1 SV=1	3501	1	10.7209	12.1527	10.8623	8.41034	8.11317	7.68408	10.0889	9.58694	11.1386	11.2421
sp|Q04837|SSBP_HUMAN	SSBP1	Single-stranded DNA-binding protein, mitochondrial OS=Homo sapiens GN=SSBP1 PE=1 SV=1	5231	25	9.75382	9.73109	9.67705	9.14138	8.82949	8.72589	11.179	11.3361	11.4587	10.1675
sp|P51398|RT29_HUMAN	DAP3	28S ribosomal protein S29, mitochondrial OS=Homo sapiens GN=DAP3 PE=1 SV=1	3011	27	10.6812	10.2997	10.6644	8.34151	8.31646	8.16397	10.2708	10.2961	11.0203	11.9456
sp|Q96ND0|CR019_HUMAN	FAM210A	Uncharacterized protein C18orf19 OS=Homo sapiens GN=C18orf19 PE=2 SV=2	7375	6	8.37203	6.83952	8.41324	9.37726	10.4986	9.34504	12.6108	11.5809	12.9886	9.97401
sp|A4D1E9|GTPBA_HUMAN	GTPBP10	GTP-binding protein 10 OS=Homo sapiens GN=GTPBP10 PE=1 SV=1	4563	15	12.5088	13.0521	12.5848	7.07498	7.27448	7.25592	8.66843	9.12185	9.69877	12.7598
sp|Q9UNP9|PPIE_HUMAN	PPIE	Peptidyl-prolyl cis-trans isomerase E OS=Homo sapiens GN=PPIE PE=1 SV=1	333	16	9.36313	8.00483	8.90765	9.34067	9.84768	8.981	12.1045	11.7219	12.0119	9.71668
sp|Q9Y312|CT004_HUMAN	AAR2	Uncharacterized protein C20orf4 OS=Homo sapiens GN=C20orf4 PE=1 SV=2	5122	15	8.53346	9.84722	8.78413	8.86554	9.60271	9.26697	11.6703	11.9685	11.6458	9.8154
sp|Q12923-3|PTN13_HUMAN	PTPN13	Isoform 3 of Tyrosine-protein phosphatase non-receptor type 13 OS=Homo sapiens GN=PTPN13	6052	4	10.3571	9.39971	11.6773	8.77834	8.03636	8.63646	10.8279	12.0033	9.54146	10.7421
sp|O14967|CLGN_HUMAN	CLGN	Calmegin OS=Homo sapiens GN=CLGN PE=1 SV=1	7393	1	10.7245	6.66882	6.36243	11.2715	8.69114	8.80743	14.3223	11.5894	10.6754	10.8871
sp|Q96HP0|DOCK6_HUMAN	DOCK6	Dedicator of cytokinesis protein 6 OS=Homo sapiens GN=DOCK6 PE=1 SV=3	1714	31	10.8916	11.4035	11.2913	7.66304	8.13193	7.98517	9.58152	10.08	10.5756	12.3963
sp|O15235|RT12_HUMAN	MRPS12	28S ribosomal protein S12, mitochondrial OS=Homo sapiens GN=MRPS12 PE=1 SV=1	5398	5	9.07956	10.3868	10.1852	8.31141	8.741	9.11454	10.2708	11.2327	11.7663	10.9117
sp|Q8NHP6|MSPD2_HUMAN	MOSPD2	Motile sperm domain-containing protein 2 OS=Homo sapiens GN=MOSPD2 PE=1 SV=1	4978	13	9.05222	8.61898	9.31487	9.50397	8.54218	9.53798	11.4177	11.85	11.8026	10.3595
sp|P43121|MUC18_HUMAN	MCAM	Cell surface glycoprotein MUC18 OS=Homo sapiens GN=MCAM PE=1 SV=2	2921	40	12.9148	13.3297	12.8961	6.81005	7.27874	6.71463	8.8481	8.67858	8.92232	13.6069
sp|Q15029|U5S1_HUMAN	EFTUD2	116 kDa U5 small nuclear ribonucleoprotein component OS=Homo sapiens GN=EFTUD2 PE=1 SV=1	1815	72	8.64031	8.20855	8.65631	9.66665	9.37007	9.63369	12.3304	11.7758	12.3426	9.37569
sp|O95166|GBRAP_HUMAN	GABARAP	Gamma-aminobutyric acid receptor-associated protein OS=Homo sapiens GN=GABARAP PE=1 SV=1	2077	7	8.58141	8.39219	9.02752	9.35498	10.2848	9.62718	13.1614	12.0965	11.9483	7.52567
sp|P28340|DPOD1_HUMAN	POLD1	DNA polymerase delta catalytic subunit OS=Homo sapiens GN=POLD1 PE=1 SV=2	232	58	14.0918	14.774	14.0925	6.61983	6.66056	6.53385	8.13706	8.42351	8.62196	12.0448
sp|Q15084-2|PDIA6_HUMAN	PDIA6	Isoform 2 of Protein disulfide-isomerase A6 OS=Homo sapiens GN=PDIA6	4624	47	9.70108	8.49263	9.49189	9.16278	9.38865	8.86043	12.0911	10.7984	11.9397	10.0733
sp|Q9GZT3|SLIRP_HUMAN	SLIRP	SRA stem-loop-interacting RNA-binding protein, mitochondrial OS=Homo sapiens GN=SLIRP PE=1 SV=1	3972	16	10.1315	9.91745	10.8218	7.91552	9.09452	8.79613	10.0882	10.9626	11.738	10.5342
sp|Q13151|ROA0_HUMAN	HNRNPA0	Heterogeneous nuclear ribonucleoprotein A0 OS=Homo sapiens GN=HNRNPA0 PE=1 SV=1	1269	18	9.45612	7.26957	7.59496	9.96796	9.71527	9.19952	14.5808	11.1929	10.9218	10.101
sp|Q9Y3E5|PTH2_HUMAN	PTRH2	Peptidyl-tRNA hydrolase 2, mitochondrial OS=Homo sapiens GN=PTRH2 PE=1 SV=1	2913	12	8.78659	8.32509	8.59331	9.35706	9.61369	8.95466	12.1334	10.6942	12.6476	10.8944
sp|Q9Y3Y2-3|CHTOP_HUMAN	CHTOP	Isoform 2 of Chromatin target of PRMT1 protein OS=Homo sapiens GN=CHTOP	3288	10	7.59131	6.62167	7.33109	10.1371	10.3429	9.92444	13.2703	12.3901	12.9581	9.43306
tr|Q5JYA5|Q5JYA5_HUMAN	MTHFD1L	Methylenetetrahydrofolate dehydrogenase (NADP+ dependent) 1-like (Fragment) OS=Homo sapiens GN=MTHFD1L PE=2 SV=1	191	1	11.1709	9.01844	13.123	7.4565	8.45478	8.50203	10.9001	9.2467	10.8551	11.2724
sp|Q9NPE3|NOP10_HUMAN	NOP10	H/ACA ribonucleoprotein complex subunit 3 OS=Homo sapiens GN=NOP10 PE=1 SV=1	7284	7	7.27695	6.70266	7.13686	10.5062	9.99485	10.0289	12.2286	12.8206	13.7134	9.59103
sp|Q7KZ85|SPT6H_HUMAN	SUPT6H	Transcription elongation factor SPT6 OS=Homo sapiens GN=SUPT6H PE=1 SV=2	2022	113	6.40249	6.47601	6.49697	10.5097	10.3781	10.8308	13.6045	13.1529	13.5021	8.64647
sp|O76094|SRP72_HUMAN	SRP72	Signal recognition particle 72 kDa protein OS=Homo sapiens GN=SRP72 PE=1 SV=3	2061	42	10.1168	10.3653	9.95431	8.7705	8.93355	8.7846	11.3523	10.8168	11.4478	9.45804
sp|Q8NFH4|NUP37_HUMAN	NUP37	Nucleoporin Nup37 OS=Homo sapiens GN=NUP37 PE=1 SV=1	5653	13	10.3087	10.5074	10.3191	8.67932	8.3256	8.51665	10.734	10.6069	11.041	10.9613
sp|Q13671-2|RIN1_HUMAN	RIN1	Isoform RIN1-delta of Ras and Rab interactor 1 OS=Homo sapiens GN=RIN1	1874	2	13.1989	14.1624	13.5277	6.32462	6.10129	6.42226	7.26889	8.57177	8.07102	16.3512
sp|Q8N1G0|ZN687_HUMAN	ZNF687	Zinc finger protein 687 OS=Homo sapiens GN=ZNF687 PE=1 SV=1	3195	5	8.39452	8.52516	8.40457	9.05718	9.06874	9.58055	11.1858	11.5638	12.3915	11.8282
sp|Q8WU17|RN139_HUMAN	RNF139	E3 ubiquitin-protein ligase RNF139 OS=Homo sapiens GN=RNF139 PE=1 SV=1	6894	5	7.92616	8.6667	8.03764	9.77029	9.82026	9.78743	11.6177	12.2489	13.3909	8.73397
sp|P26885|FKBP2_HUMAN	FKBP2	Peptidyl-prolyl cis-trans isomerase FKBP2 OS=Homo sapiens GN=FKBP2 PE=1 SV=2	6717	5	9.45638	10.4322	9.75056	8.95813	8.55163	8.71369	10.5268	11.4289	11.2981	10.8836
sp|Q96T88|UHRF1_HUMAN	UHRF1	E3 ubiquitin-protein ligase UHRF1 OS=Homo sapiens GN=UHRF1 PE=1 SV=1	2274	50	6.38106	7.01648	6.24576	10.4497	10.6833	10.4138	13.1289	12.6391	14.2193	8.82259
sp|Q9NVI1|FANCI_HUMAN	FANCI	Fanconi anemia group I protein OS=Homo sapiens GN=FANCI PE=1 SV=4	2343	68	11.4242	11.4513	11.3669	7.98006	7.89321	8.05312	10.0683	10.1692	10.0836	11.5101
sp|Q6IC98|GRAM4_HUMAN	GRAMD4	GRAM domain-containing protein 4 OS=Homo sapiens GN=GRAMD4 PE=1 SV=1	6245	5	11.7443	10.9751	10.8148	7.77971	8.52693	7.6352	10.1651	9.46569	10.7076	12.1856
sp|Q86UA1|PRP39_HUMAN	PRPF39	Pre-mRNA-processing factor 39 OS=Homo sapiens GN=PRPF39 PE=1 SV=3	4893	17	10.2954	10.9688	10.3293	8.66148	8.39887	8.61754	10.8638	10.6213	11.051	10.1924
sp|O75920-2|SERF1_HUMAN	SERF1A	Isoform Short of Small EDRK-rich factor 1 OS=Homo sapiens GN=SERF1A	5131	1	7.15588	6.08465	7.57232	12.2996	10.1665	9.21082	17.6181	13.4787	9.03052	7.38285
sp|Q9P0S2|COX16_HUMAN	COX16	Cytochrome c oxidase assembly protein COX16 homolog, mitochondrial OS=Homo sapiens GN=COX16 PE=2 SV=1	6924	4	11.9314	13.7803	12.5996	6.87268	6.82138	7.42486	8.6701	8.61697	9.46406	13.8186
sp|Q9ULU4-13|PKCB1_HUMAN	ZMYND8	Isoform 13 of Protein kinase C-binding protein 1 OS=Homo sapiens GN=ZMYND8	3730	23	10.055	9.59314	10.3784	8.37003	8.62678	8.54389	10.542	10.6001	11.2093	12.0813
sp|Q99442|SEC62_HUMAN	SEC62	Translocation protein SEC62 OS=Homo sapiens GN=SEC62 PE=1 SV=1	3528	14	7.88348	8.81936	8.71761	9.38238	9.89978	9.52871	12.443	11.6545	12.3955	9.27574
sp|Q9NRC6|SPTN5_HUMAN	SPTBN5	Spectrin beta chain, brain 4 OS=Homo sapiens GN=SPTBN5 PE=1 SV=1	7422	1	12.5975	7.36967	7.58685	11.765	7.22395	8.02867	14.8363	9.67158	9.7117	11.2088
sp|Q96PN7-4|TREF1_HUMAN	TRERF1	Isoform 4 of Transcriptional-regulating factor 1 OS=Homo sapiens GN=TRERF1	6333	5	12.9091	11.2752	11.8965	7.34577	6.9686	7.51175	9.1979	9.03206	9.41017	14.453
sp|Q9Y385|UB2J1_HUMAN	UBE2J1	Ubiquitin-conjugating enzyme E2 J1 OS=Homo sapiens GN=UBE2J1 PE=1 SV=2	5259	5	6.76716	8.12229	7.24126	9.86677	9.20732	9.86043	11.3848	12.9429	12.3127	12.2943
sp|P55081|MFAP1_HUMAN	MFAP1	Microfibrillar-associated protein 1 OS=Homo sapiens GN=MFAP1 PE=1 SV=2	5242	13	8.99273	8.45036	8.79439	9.34975	9.88629	9.39997	11.7731	11.912	12.5768	8.86471
sp|Q8NBJ7|SUMF2_HUMAN	SUMF2	Sulfatase-modifying factor 2 OS=Homo sapiens GN=SUMF2 PE=1 SV=2	3786	16	10.5264	10.4073	10.9467	8.34975	8.5584	8.1355	10.0769	10.487	11.148	11.3639
sp|Q6PI26|SHQ1_HUMAN	SHQ1	Protein SHQ1 homolog OS=Homo sapiens GN=SHQ1 PE=1 SV=2	4017	10	5.45209	5.45614	5.89933	11.2382	10.6894	11.7886	14.335	15.1392	13.2012	6.80087
sp|Q8IVL6|P3H3_HUMAN	P3H3	Prolyl 3-hydroxylase 3 OS=Homo sapiens GN=LEPREL2 PE=2 SV=1	2569	26	10.7327	10.8631	10.4532	8.3175	8.44351	8.38108	10.5312	10.0614	11.2264	10.99
sp|Q96P11-2|NSUN5_HUMAN	NSUN5	Isoform 2 of Putative methyltransferase NSUN5 OS=Homo sapiens GN=NSUN5	42	18	9.84382	10.3297	10.0444	8.24659	8.56068	8.97307	9.90299	11.0307	11.6855	11.3826
sp|Q5VWN6|CJ018_HUMAN	TASOR2	Uncharacterized protein C10orf18 OS=Homo sapiens GN=C10orf18 PE=1 SV=1	1006	20	6.83547	6.1836	6.9998	10.0759	10.321	10.3801	13.0248	12.2706	13.6146	10.2941
sp|Q8TER5-2|ARH40_HUMAN	ARHGEF40	Isoform 2 of Rho guanine nucleotide exchange factor 40 OS=Homo sapiens GN=ARHGEF40	921	27	13.164	14.1342	12.7775	6.85608	6.96712	6.86638	8.79872	8.87759	8.48004	13.0784
sp|Q9NUQ2|PLCE_HUMAN	AGPAT5	1-acyl-sn-glycerol-3-phosphate acyltransferase epsilon OS=Homo sapiens GN=AGPAT5 PE=1 SV=3	3428	21	8.52185	9.3705	8.99185	8.68107	9.55321	9.6601	10.7071	12.0628	12.4921	9.95942
sp|Q9BVC5|ASHWN_HUMAN	C2orf49	Ashwin OS=Homo sapiens GN=C2orf49 PE=1 SV=1	5155	8	9.99923	9.50551	9.21819	8.64291	9.09475	8.93503	11.4962	11.1613	11.0601	10.8868
sp|Q8NBS9|TXND5_HUMAN	TXNDC5	Thioredoxin domain-containing protein 5 OS=Homo sapiens GN=TXNDC5 PE=1 SV=2	2281	40	10.076	10.6162	10.136	8.53884	8.55018	8.60604	10.5503	10.4813	11.4435	11.0017
sp|Q92979|NEP1_HUMAN	EMG1	Ribosomal RNA small subunit methyltransferase NEP1 OS=Homo sapiens GN=EMG1 PE=1 SV=4	6194	13	7.40024	5.79328	6.75587	10.4385	9.92642	10.2127	12.6152	12.6816	13.3481	10.828
sp|A8MW92-2|P20L1_HUMAN	PHF20L1	Isoform 2 of PHD finger protein 20-like protein 1 OS=Homo sapiens GN=PHF20L1	1745	8	10.058	9.36221	9.94576	8.60412	8.789	8.47664	10.8848	10.1138	11.6896	12.0761
sp|Q9H0R6|QRSL1_HUMAN	QRSL1	Glutamyl-tRNA(Gln) amidotransferase subunit A homolog OS=Homo sapiens GN=QRSL1 PE=1 SV=2	149	19	11.141	11.5756	11.1058	7.69654	8.10159	8.00536	10.0255	9.54864	10.4971	12.303
tr|E9PCW1|E9PCW1_HUMAN	GOSR1	Uncharacterized protein OS=Homo sapiens GN=GOSR1 PE=4 SV=1	2837	10	7.25041	7.8163	7.58785	10.3242	9.76595	10.2012	13.0188	12.1004	13.1454	8.78942
sp|O43169|CYB5B_HUMAN	CYB5B	Cytochrome b5 type B OS=Homo sapiens GN=CYB5B PE=1 SV=2	5856	8	9.85869	7.52687	7.86594	10.0762	9.69692	8.6262	13.8511	10.8155	11.1869	10.4958
sp|Q7Z5G4|GOGA7_HUMAN	GOLGA7	Golgin subfamily A member 7 OS=Homo sapiens GN=GOLGA7 PE=1 SV=2	6326	7	8.11832	8.25168	7.90558	9.89369	9.57716	10.1588	11.9758	12.261	13.169	8.68892
sp|Q9NR28-2|DBLOH_HUMAN	DIABLO	Isoform 2 of Diablo homolog, mitochondrial OS=Homo sapiens GN=DIABLO	1397	14	9.8303	10.0094	9.95376	9.11459	8.54218	8.62221	10.6402	11.3583	11.1727	10.7564
sp|Q13405|RM49_HUMAN	MRPL49	39S ribosomal protein L49, mitochondrial OS=Homo sapiens GN=MRPL49 PE=1 SV=1	6386	6	9.84929	9.39594	9.79332	8.86543	9.11594	8.55647	11.0904	10.608	11.7922	10.933
sp|Q9UGJ1-2|GCP4_HUMAN	TUBGCP4	Isoform 2 of Gamma-tubulin complex component 4 OS=Homo sapiens GN=TUBGCP4	1484	5	10.839	11.1557	10.8973	7.9959	9.0061	8.15179	10.7454	10.4563	10.534	10.2185
sp|P83369|LSM11_HUMAN	LSM11	U7 snRNA-associated Sm-like protein LSm11 OS=Homo sapiens GN=LSM11 PE=1 SV=2	5170	5	10.1279	10.2916	9.4579	8.4319	8.4204	8.6721	10.3124	10.8931	10.9967	12.396
sp|Q8ND04-2|SMG8_HUMAN	SMG8	Isoform 2 of Protein SMG8 OS=Homo sapiens GN=SMG8	486	18	8.67422	8.66226	8.45207	9.49787	9.56325	9.84108	12.6413	11.9743	11.8474	8.84625
sp|Q96LJ7|DHRS1_HUMAN	DHRS1	Dehydrogenase/reductase SDR family member 1 OS=Homo sapiens GN=DHRS1 PE=1 SV=1	4228	6	10.6378	12.2736	11.0903	7.96062	7.91515	8.19115	10.0937	9.74845	10.5163	11.5729
sp|P19021-3|AMD_HUMAN	PAM	Isoform 3 of Peptidyl-glycine alpha-amidating monooxygenase OS=Homo sapiens GN=PAM	1398	6	15.5339	7.50234	10.3179	10.6757	6.99397	7.06287	13.353	9.48165	8.35764	10.721
sp|Q8WWC4|CB047_HUMAN	MAIP1	Uncharacterized protein C2orf47, mitochondrial OS=Homo sapiens GN=C2orf47 PE=1 SV=1	5606	9	8.59645	9.89606	8.76046	8.46587	9.41979	9.41318	11.0313	11.4254	11.9667	11.0248
sp|Q12769|NU160_HUMAN	NUP160	Nuclear pore complex protein Nup160 OS=Homo sapiens GN=NUP160 PE=1 SV=3	1917	48	9.31491	8.98882	9.01914	9.34914	9.01666	9.11881	11.4154	11.4643	11.7772	10.5356
sp|Q9UNK9|ANGE1_HUMAN	ANGEL1	Protein angel homolog 1 OS=Homo sapiens GN=ANGEL1 PE=1 SV=1	5520	3	9.43289	10.6211	8.8571	8.61056	8.61765	8.34376	10.7703	10.7413	10.7265	13.2788
sp|P79522-2|PRR3_HUMAN	PRR3	Isoform 2 of Proline-rich protein 3 OS=Homo sapiens GN=PRR3	4438	1	8.84929	6.88633	8.15953	8.65512	9.99692	9.25038	11.6469	12.0924	11.4309	13.0323
sp|Q9HBF4|ZFYV1_HUMAN	ZFYVE1	Zinc finger FYVE domain-containing protein 1 OS=Homo sapiens GN=ZFYVE1 PE=1 SV=1	775	9	7.95315	8.32428	8.1839	9.6302	9.76043	10.4104	12.2634	13.0936	12.2054	8.17525
sp|P62070|RRAS2_HUMAN	RRAS2	Ras-related protein R-Ras2 OS=Homo sapiens GN=RRAS2 PE=1 SV=1	5094	7	9.1478	9.77395	9.2254	9.41161	8.75968	9.28864	11.2867	11.4848	11.8302	9.79121
sp|O95563|BR44_HUMAN	MPC2	Brain protein 44 OS=Homo sapiens GN=BRP44 PE=1 SV=1	7210	4	11.0862	11.7697	11.8595	7.72795	7.9554	7.78546	8.98526	9.66184	10.9253	12.2434
sp|Q9Y2G5|OFUT2_HUMAN	POFUT2	GDP-fucose protein O-fucosyltransferase 2 OS=Homo sapiens GN=POFUT2 PE=2 SV=3	761	19	9.46513	10.9678	10.0271	8.43314	8.58658	9.03743	9.91895	11.0292	11.8729	10.6618
sp|Q5VUA4|ZN318_HUMAN	ZNF318	Zinc finger protein 318 OS=Homo sapiens GN=ZNF318 PE=1 SV=2	1526	31	10.4415	11.011	10.6765	8.0915	8.2265	8.40305	9.87567	10.4197	10.8424	12.0121
sp|O43464-3|HTRA2_HUMAN	HTRA2	Isoform 3 of Serine protease HTRA2, mitochondrial OS=Homo sapiens GN=HTRA2	803	11	10.5975	10.4069	10.0883	8.63206	8.4254	8.30266	9.90203	10.8694	11.1671	11.6086
sp|P11310-2|ACADM_HUMAN	ACADM	Isoform 2 of Medium-chain specific acyl-CoA dehydrogenase, mitochondrial OS=Homo sapiens GN=ACADM	710	38	9.98125	10.3482	10.3687	8.54389	8.71759	8.67439	10.2708	11.0431	11.3465	10.7057
sp|O95997|PTTG1_HUMAN	PTTG1	Securin OS=Homo sapiens GN=PTTG1 PE=1 SV=1	7093	2	5.89134	4.99481	6.50769	10.8816	11.8957	11.7912	13.9168	14.8298	14.7827	4.50825
sp|Q6ZYL4|TF2H5_HUMAN	GTF2H5	General transcription factor IIH subunit 5 OS=Homo sapiens GN=GTF2H5 PE=1 SV=1	6708	2	12.0785	7.59818	7.50476	10.1903	8.0563	8.72047	9.31158	11.2373	13.4032	11.8995
sp|O75880|SCO1_HUMAN	SCO1	Protein SCO1 homolog, mitochondrial OS=Homo sapiens GN=SCO1 PE=1 SV=1	5365	13	9.18391	9.30929	10.2074	9.03116	9.01017	8.88844	11.6239	10.4828	11.7948	10.4681
sp|Q9H8Y5|ANKZ1_HUMAN	ANKZF1	Ankyrin repeat and zinc finger domain-containing protein 1 OS=Homo sapiens GN=ANKZF1 PE=1 SV=1	1737	13	7.47782	8.01695	7.82506	10.3422	9.99971	10.1609	12.7868	13.274	12.3301	7.78655
sp|Q96LL9|DJC30_HUMAN	DNAJC30	DnaJ homolog subfamily C member 30 OS=Homo sapiens GN=DNAJC30 PE=1 SV=3	6580	5	10.8872	10.9633	11.6121	7.28087	7.87518	7.3954	8.65219	9.41652	10.3099	15.6073
sp|Q9BSJ6-2|FA64A_HUMAN	PIMREG	Isoform 2 of Protein FAM64A OS=Homo sapiens GN=FAM64A	5832	9	10.3021	11.5492	10.3883	8.36337	8.91679	8.64199	10.5511	9.93161	12.1355	9.21995
sp|Q8WVM7|STAG1_HUMAN	STAG1	Cohesin subunit SA-1 OS=Homo sapiens GN=STAG1 PE=1 SV=3	2033	24	7.9708	7.48471	8.08303	9.49073	9.97142	10.1437	12.2293	12.1736	12.8438	9.60892
sp|Q9Y3L5|RAP2C_HUMAN	RAP2C	Ras-related protein Rap-2c OS=Homo sapiens GN=RAP2C PE=1 SV=1	984	6	10.2349	11.0395	10.6401	8.55734	8.47573	8.42176	11.6816	9.75413	10.5869	10.6081
sp|Q7L014|DDX46_HUMAN	DDX46	Probable ATP-dependent RNA helicase DDX46 OS=Homo sapiens GN=DDX46 PE=1 SV=2	2385	75	10.4733	10.2733	10.2448	8.68332	8.58282	8.58144	11.0804	10.6262	10.8087	10.6455
sp|Q07021|C1QBP_HUMAN	C1QBP	Complement component 1 Q subcomponent-binding protein, mitochondrial OS=Homo sapiens GN=C1QBP PE=1 SV=1	1650	31	9.68174	8.91205	8.7097	9.70593	9.04539	8.93441	12.591	11.0673	11.1658	10.1867
sp|Q96KM6|Z512B_HUMAN	ZNF512B	Zinc finger protein 512B OS=Homo sapiens GN=ZNF512B PE=1 SV=1	314	13	9.95027	10.2255	10.3296	8.22431	8.33175	8.43804	9.91984	10.5292	10.983	13.0686
sp|P55201-2|BRPF1_HUMAN	BRPF1	Isoform 2 of Peregrin OS=Homo sapiens GN=BRPF1	3527	9	7.15976	7.85211	7.39194	9.65483	10.0586	10.3941	12.196	12.3438	13.3213	9.62758
sp|Q96JP5|ZFP91_HUMAN	ZFP91	E3 ubiquitin-protein ligase ZFP91 OS=Homo sapiens GN=ZFP91 PE=1 SV=1	2	12	8.13098	8.84981	8.57755	9.61618	9.3213	9.89353	12.0557	12.048	12.1499	9.35704
sp|Q9NXR8|ING3_HUMAN	ING3	Inhibitor of growth protein 3 OS=Homo sapiens GN=ING3 PE=1 SV=2	3369	7	7.22195	7.15169	7.01448	10.6607	10.0018	10.3727	13.4006	13.1077	12.508	8.56034
sp|Q15286|RAB35_HUMAN	RAB35	Ras-related protein Rab-35 OS=Homo sapiens GN=RAB35 PE=1 SV=1	3848	19	8.49479	8.8312	8.99971	9.16744	9.53821	9.47425	11.8061	11.7616	11.8563	10.0703
sp|Q9NWM8|FKB14_HUMAN	FKBP14	Peptidyl-prolyl cis-trans isomerase FKBP14 OS=Homo sapiens GN=FKBP14 PE=1 SV=1	4627	10	10.8665	10.8641	10.5765	8.50913	8.68902	8.298	11.1126	9.7587	11.1788	10.1467
sp|Q99708|COM1_HUMAN	RBBP8	DNA endonuclease RBBP8 OS=Homo sapiens GN=RBBP8 PE=1 SV=2	1658	14	6.50254	6.53409	6.71609	10.4872	10.7641	10.3385	13.2723	13.2628	13.1748	8.94746
sp|Q9BZ95-2|NSD3_HUMAN	NSD3	Isoform 2 of Histone-lysine N-methyltransferase NSD3 OS=Homo sapiens GN=WHSC1L1	3338	18	7.86471	7.44926	7.89191	9.62686	9.82213	9.63492	11.9248	11.9422	12.6812	11.1619
sp|P40939|ECHA_HUMAN	HADHA	Trifunctional enzyme subunit alpha, mitochondrial OS=Homo sapiens GN=HADHA PE=1 SV=2	2549	122	9.89489	9.75491	9.92643	8.83214	8.92196	8.82263	10.9973	10.804	11.5956	10.4502
sp|O00422|SAP18_HUMAN	SAP18	Histone deacetylase complex subunit SAP18 OS=Homo sapiens GN=SAP18 PE=1 SV=1	5695	14	8.08063	7.24122	7.66185	9.89302	9.90779	10.1231	13.0988	12.3529	12.1419	9.49877
sp|P05204|HMGN2_HUMAN	HMGN2	Non-histone chromosomal protein HMG-17 OS=Homo sapiens GN=HMGN2 PE=1 SV=3	5646	2	6.62138	6.13194	7.96302	7.65091	12.0322	10.9541	13.9215	11.7881	12.7786	10.1582
sp|Q9P2D1|CHD7_HUMAN	CHD7	Chromodomain-helicase-DNA-binding protein 7 OS=Homo sapiens GN=CHD7 PE=1 SV=3	1009	22	8.35947	8.34145	8.24096	9.73576	9.55278	9.54688	11.946	11.6453	12.6318	9.99952
sp|P30101|PDIA3_HUMAN	PDIA3	Protein disulfide-isomerase A3 OS=Homo sapiens GN=PDIA3 PE=1 SV=4	634	124	9.35169	9.73809	9.6642	8.88176	9.16336	9.14213	11.3835	11.0297	11.7393	9.90625
sp|Q8IXI2-3|MIRO1_HUMAN	RHOT1	Isoform 3 of Mitochondrial Rho GTPase 1 OS=Homo sapiens GN=RHOT1	984	14	8.48051	8.80877	8.62339	9.22888	9.32546	9.82289	11.246	11.8817	12.5063	10.0761
sp|Q3T906|GNPTA_HUMAN	GNPTAB	N-acetylglucosamine-1-phosphotransferase subunits alpha/beta OS=Homo sapiens GN=GNPTAB PE=1 SV=1	4330	3	10.499	10.8476	9.08935	8.81038	7.884	8.61573	10.2559	10.392	11.1304	12.4756
sp|Q7Z7K2|ZN467_HUMAN	ZNF467	Zinc finger protein 467 OS=Homo sapiens GN=ZNF467 PE=2 SV=1	6490	1	8.87695	10.087	10.2445	8.17062	7.28601	8.53691	8.82103	10.6121	10.6866	16.6782
sp|Q8IUW5|RELL1_HUMAN	RELL1	RELT-like protein 1 OS=Homo sapiens GN=RELL1 PE=1 SV=1	7329	3	10.2321	9.03368	10.6589	9.23145	8.21319	9.0365	11.7258	10.8257	10.6859	10.3567
sp|Q13137|CACO2_HUMAN	CALCOCO2	Calcium-binding and coiled-coil domain-containing protein 2 OS=Homo sapiens GN=CALCOCO2 PE=1 SV=1	5299	9	9.1664	9.06452	8.79982	9.44443	9.69764	9.00358	12.3392	11.1632	11.8165	9.50478
sp|Q9GZY8-5|MFF_HUMAN	MFF	Isoform 5 of Mitochondrial fission factor OS=Homo sapiens GN=MFF	3770	1	10.3575	7.86418	10.8146	9.27323	8.51431	9.52172	10.9483	11.8924	11.4285	9.38529
sp|Q8NI22|MCFD2_HUMAN	MCFD2	Multiple coagulation factor deficiency protein 2 OS=Homo sapiens GN=MCFD2 PE=1 SV=1	7361	2	6.45912	5.11065	7.1503	10.118	10.9159	10.3023	12.2261	12.9852	14.1024	10.6299
sp|Q96K12|FACR2_HUMAN	FAR2	Fatty acyl-CoA reductase 2 OS=Homo sapiens GN=FAR2 PE=2 SV=1	2903	1	9.90494	10.2384	9.08491	8.86185	9.32782	9.27396	11.1488	11.6226	11.6836	8.8532
sp|Q9BUG6|ZSA5A_HUMAN	ZSCAN5A	Zinc finger and SCAN domain-containing protein 5A OS=Homo sapiens GN=ZSCAN5A PE=2 SV=1	3335	2	8.28099	8.85032	8.14839	9.18029	8.88385	9.99532	10.088	13.5045	11.6046	11.4637
sp|Q9H0P0-1|5NT3_HUMAN	NT5C3A	Isoform 1 of Cytosolic 5'-nucleotidase 3 OS=Homo sapiens GN=NT5C3	4108	23	8.13198	9.125	8.07383	9.22231	9.47082	9.43223	11.9538	11.0951	12.2287	11.2662
sp|Q05469-2|LIPS_HUMAN	LIPE	Isoform 2 of Hormone-sensitive lipase OS=Homo sapiens GN=LIPE	5962	2	10.1012	10.3656	10.9555	8.15979	8.95617	8.46771	10.9586	10.7998	10.3302	10.9053
sp|Q9NP64-2|NO40_HUMAN	ZCCHC17	Isoform 2 of Nucleolar protein of 40 kDa OS=Homo sapiens GN=ZCCHC17	4370	5	8.50253	8.42577	8.03412	9.4487	9.15004	9.63953	11.8764	11.4716	12.0657	11.3856
sp|P29120|NEC1_HUMAN	PCSK1	Neuroendocrine convertase 1 OS=Homo sapiens GN=PCSK1 PE=1 SV=2	1517	9	5.61889	5.35344	5.88673	11.0529	11.2803	10.9835	14.0394	13.3227	14.4118	8.05036
sp|P17152|TMM11_HUMAN	TMEM11	Transmembrane protein 11, mitochondrial OS=Homo sapiens GN=TMEM11 PE=1 SV=1	6958	12	8.59658	9.22785	8.9425	9.09441	9.23182	9.6865	11.2206	10.9759	12.9269	10.0969
sp|P52797|EFNA3_HUMAN	EFNA3	Ephrin-A3 OS=Homo sapiens GN=EFNA3 PE=1 SV=1	6895	1	17.1497	13.9528	14.8887	6.60239	5.96049	5.78944	7.77458	8.21749	7.01459	12.6498
sp|Q9UKR5|ERG28_HUMAN	ERG28	Probable ergosterol biosynthetic protein 28 OS=Homo sapiens GN=C14orf1 PE=1 SV=1	4002	6	8.21912	7.83745	8.57992	9.57496	9.97852	9.98554	11.8016	12.3957	12.8325	8.79458
sp|Q7Z7C8-2|TAF8_HUMAN	TAF8	Isoform 2 of Transcription initiation factor TFIID subunit 8 OS=Homo sapiens GN=TAF8	4454	6	7.81495	8.97725	8.3611	9.65907	9.17521	9.77404	11.9183	11.7683	12.175	10.3768
sp|Q8TBF4|ZCRB1_HUMAN	ZCRB1	Zinc finger CCHC-type and RNA-binding motif-containing protein 1 OS=Homo sapiens GN=ZCRB1 PE=1 SV=2	3258	3	10.078	10.4688	9.87175	8.46832	8.38357	9.27428	9.60595	11.6927	11.451	10.7057
sp|Q8NG27|PJA1_HUMAN	PJA1	E3 ubiquitin-protein ligase Praja-1 OS=Homo sapiens GN=PJA1 PE=1 SV=2	3028	4	4.99667	5.72159	5.66694	11.6667	10.5952	11.7807	13.7712	14.4908	14.4101	6.90014
sp|Q96FK6|WDR89_HUMAN	WDR89	WD repeat-containing protein 89 OS=Homo sapiens GN=WDR89 PE=1 SV=1	5147	12	9.38178	8.97634	8.65343	9.20425	9.04618	9.23967	11.3501	11.0797	12.0275	11.0411
sp|O15197-2|EPHB6_HUMAN	EPHB6	Isoform 2 of Ephrin type-B receptor 6 OS=Homo sapiens GN=EPHB6	3882	2	8.67787	9.57649	8.42553	9.464	8.83516	10.0843	10.5665	12.9624	12.0446	9.36317
sp|Q96JM7-2|LMBL3_HUMAN	L3MBTL3	Isoform 2 of Lethal(3)malignant brain tumor-like protein 3 OS=Homo sapiens GN=L3MBTL3	3379	4	8.17949	8.90717	8.33595	9.44263	9.39618	9.60462	11.7208	12.1198	11.8061	10.4872
sp|Q9Y6M5|ZNT1_HUMAN	SLC30A1	Zinc transporter 1 OS=Homo sapiens GN=SLC30A1 PE=1 SV=3	1343	14	7.62256	7.74346	7.5801	10.1164	10.1386	9.84363	12.6286	12.0493	13.0219	9.25532
sp|P35250|RFC2_HUMAN	RFC2	Replication factor C subunit 2 OS=Homo sapiens GN=RFC2 PE=1 SV=3	2516	30	9.90208	9.97591	10.3664	8.46165	8.8099	8.91235	10.6532	10.7399	11.4002	10.7784
sp|P38919|IF4A3_HUMAN	EIF4A3	Eukaryotic initiation factor 4A-III OS=Homo sapiens GN=EIF4A3 PE=1 SV=4	2119	57	8.98042	8.68732	8.71514	9.38158	9.69622	9.41964	12.0659	11.8882	11.7357	9.42991
sp|Q9NXE4-2|NSMA3_HUMAN	SMPD4	Isoform 2 of Sphingomyelin phosphodiesterase 4 OS=Homo sapiens GN=SMPD4	3264	26	9.35996	9.90169	9.32776	9.20914	8.82702	8.72784	10.9657	11.0358	11.5171	11.1279
sp|Q8N108-10|MIER1_HUMAN	MIER1	Isoform 10 of Mesoderm induction early response protein 1 OS=Homo sapiens GN=MIER1	4186	12	9.78723	9.48112	9.87514	8.86999	9.02786	8.94867	11.0281	10.8757	11.7053	10.4009
sp|Q9C037-2|TRIM4_HUMAN	TRIM4	Isoform Beta of Tripartite motif-containing protein 4 OS=Homo sapiens GN=TRIM4	5146	11	9.17759	9.66694	9.56888	9.02815	9.28013	8.93432	11.0738	11.2688	11.7595	10.2418
sp|Q96RN5-2|MED15_HUMAN	MED15	Isoform 2 of Mediator of RNA polymerase II transcription subunit 15 OS=Homo sapiens GN=MED15	3873	10	8.91005	9.18698	9.01445	8.92534	9.35877	9.30241	11.306	10.7489	12.4717	10.7753
sp|Q9Y2B2|PIGL_HUMAN	PIGL	N-acetylglucosaminyl-phosphatidylinositol de-N-acetylase OS=Homo sapiens GN=PIGL PE=2 SV=1	7590	1	7.55408	7.19821	7.51346	9.23285	10.2717	10.5404	12.5356	11.3222	13.7307	10.1008
sp|Q9BSJ8|ESYT1_HUMAN	ESYT1	Extended synaptotagmin-1 OS=Homo sapiens GN=ESYT1 PE=1 SV=1	1151	68	10.9784	11.3066	11.2132	8.11497	8.48189	8.00742	10.0305	9.89763	10.8474	11.1221
sp|Q12907|LMAN2_HUMAN	LMAN2	Vesicular integral-membrane protein VIP36 OS=Homo sapiens GN=LMAN2 PE=1 SV=1	4703	28	8.70236	8.87769	8.30368	9.96211	9.54987	9.32462	12.4065	11.7664	11.8931	9.21372
sp|Q96EK4|THA11_HUMAN	THAP11	THAP domain-containing protein 11 OS=Homo sapiens GN=THAP11 PE=1 SV=2	2462	2	8.93682	9.34578	9.56551	9.34361	8.56544	9.20556	10.4287	11.1206	12.3583	11.1296
sp|Q9Y276|BCS1_HUMAN	BCS1L	Mitochondrial chaperone BCS1 OS=Homo sapiens GN=BCS1L PE=1 SV=1	3454	18	9.31331	9.3737	9.09618	8.87011	9.7914	8.94743	11.3082	10.7417	12.4671	10.0908
sp|Q9UBG0|MRC2_HUMAN	MRC2	C-type mannose receptor 2 OS=Homo sapiens GN=MRC2 PE=1 SV=2	1891	42	12.989	13.0783	12.6123	7.3917	7.63793	7.12997	9.17491	8.99545	9.53013	11.4603
sp|Q99943|PLCA_HUMAN	AGPAT1	1-acyl-sn-glycerol-3-phosphate acyltransferase alpha OS=Homo sapiens GN=AGPAT1 PE=2 SV=2	6375	6	11.3478	10.9304	11.4839	7.89622	8.62917	8.04086	9.15883	9.93793	11.6069	10.9681
sp|Q96BP3|PPWD1_HUMAN	PPWD1	Peptidylprolyl isomerase domain and WD repeat-containing protein 1 OS=Homo sapiens GN=PPWD1 PE=1 SV=1	644	35	9.00794	8.8029	9.14517	9.19021	9.33221	9.35078	11.6263	11.4166	11.7917	10.3362
sp|Q5VVJ2|MYSM1_HUMAN	MYSM1	Histone H2A deubiquitinase MYSM1 OS=Homo sapiens GN=MYSM1 PE=1 SV=1	4345	8	8.421	9.23404	8.69781	9.13877	9.3195	9.52546	11.217	11.4708	12.2725	10.7032
sp|O60318|MCM3A_HUMAN	MCM3AP	80 kDa MCM3-associated protein OS=Homo sapiens GN=MCM3AP PE=1 SV=2	1591	22	8.77666	8.81113	8.74446	9.34367	9.50919	9.60295	11.2075	11.3685	12.9725	9.66343
sp|P45880|VDAC2_HUMAN	VDAC2	Voltage-dependent anion-selective channel protein 2 OS=Homo sapiens GN=VDAC2 PE=1 SV=2	6506	69	8.98166	8.53291	8.86179	9.50095	9.45545	9.41457	11.9309	11.3402	12.1649	9.81662
sp|O95178|NDUB2_HUMAN	NDUFB2	NADH dehydrogenase [ubiquinone] 1 beta subcomplex subunit 2, mitochondrial OS=Homo sapiens GN=NDUFB2 PE=1 SV=1	7432	1	8.65471	10.6196	11.2107	7.93086	9.18424	8.69657	9.87694	11.7677	10.5851	11.4735
sp|P22033|MUTA_HUMAN	MMUT	Methylmalonyl-CoA mutase, mitochondrial OS=Homo sapiens GN=MUT PE=1 SV=4	695	15	11.5226	11.6523	10.4638	8.26876	8.12598	7.94462	10.1973	9.97016	10.22	11.6345
sp|P07237|PDIA1_HUMAN	P4HB	Protein disulfide-isomerase OS=Homo sapiens GN=P4HB PE=1 SV=3	2279	118	10.218	9.95204	10.4386	8.78586	8.96421	8.54017	10.8472	10.6471	11.3285	10.2782
sp|Q8N766-2|K0090_HUMAN	EMC1	Isoform 2 of Uncharacterized protein KIAA0090 OS=Homo sapiens GN=KIAA0090	935	65	8.13437	8.08147	7.87969	9.69717	9.98224	9.62887	12.1004	11.869	12.6204	10.0064
sp|P30048|PRDX3_HUMAN	PRDX3	Thioredoxin-dependent peroxide reductase, mitochondrial OS=Homo sapiens GN=PRDX3 PE=1 SV=3	1620	31	9.29437	9.25633	9.68317	9.19739	9.40167	9.0212	11.3891	11.2416	11.8493	9.66589
sp|Q92692-2|PVRL2_HUMAN	NECTIN2	Isoform Alpha of Poliovirus receptor-related protein 2 OS=Homo sapiens GN=PVRL2	945	17	9.00526	9.20776	8.88675	9.16755	9.60649	9.23912	11.8201	11.0883	12.0565	9.92221
sp|P26368-2|U2AF2_HUMAN	U2AF2	Isoform 2 of Splicing factor U2AF 65 kDa subunit OS=Homo sapiens GN=U2AF2	2796	28	8.91006	8.25772	8.45016	9.51993	9.48845	9.40779	11.865	11.2747	12.3216	10.5045
sp|Q9UQE7|SMC3_HUMAN	SMC3	Structural maintenance of chromosomes protein 3 OS=Homo sapiens GN=SMC3 PE=1 SV=2	1034	72	9.43516	9.32758	9.26494	9.03476	9.11297	9.12537	11.4608	11.0995	11.4732	10.6658
sp|Q96GF1|RN185_HUMAN	RNF185	RING finger protein 185 OS=Homo sapiens GN=RNF185 PE=2 SV=1	7494	1	5.97229	6.97	6.94726	10.0829	10.4071	11.4094	12.018	12.1828	15.6041	8.4062
sp|Q8TCN5-2|ZN507_HUMAN	ZNF507	Isoform 2 of Zinc finger protein 507 OS=Homo sapiens GN=ZNF507	3144	4	8.16975	8.5589	7.95681	9.20488	9.78365	9.3162	11.5618	11.6767	12.0786	11.6928
sp|O60832|DKC1_HUMAN	DKC1	H/ACA ribonucleoprotein complex subunit 4 OS=Homo sapiens GN=DKC1 PE=1 SV=3	1828	39	6.58439	6.59093	6.63261	10.2854	10.2913	11.1251	12.1676	13.1591	14.229	8.93474
sp|Q6Y1H2|HACD2_HUMAN	HACD2	3-hydroxyacyl-CoA dehydratase 2 OS=Homo sapiens GN=PTPLB PE=1 SV=1	6672	3	8.99938	9.67103	10.0201	8.87891	9.0138	9.18865	10.7722	11.6007	11.4163	10.439
sp|Q9NYG2-2|ZDHC3_HUMAN	ZDHHC3	Isoform 2 of Palmitoyltransferase ZDHHC3 OS=Homo sapiens GN=ZDHHC3	1024	2	8.22785	8.83006	8.87142	9.4655	9.85101	9.63135	10.787	11.9996	13.3214	9.01473
sp|Q9NZ53|PDXL2_HUMAN	PODXL2	Podocalyxin-like protein 2 OS=Homo sapiens GN=PODXL2 PE=1 SV=1	5300	1	15.3084	14.9825	14.7898	6.34777	6.2771	5.3494	6.17979	7.25949	8.9791	14.5266
sp|Q9NY12-2|GAR1_HUMAN	GAR1	Isoform 2 of H/ACA ribonucleoprotein complex subunit 1 OS=Homo sapiens GN=GAR1	4600	16	7.09775	6.41766	7.30803	10.2001	10.1536	10.8786	12.2962	12.8328	13.8244	8.99077
sp|Q9H0C5|BTBD1_HUMAN	BTBD1	BTB/POZ domain-containing protein 1 OS=Homo sapiens GN=BTBD1 PE=1 SV=1	1002	7	9.51122	9.62136	9.6417	8.88498	8.86761	9.39976	11.4218	11.4555	10.9786	10.2176
sp|P20226|TBP_HUMAN	TBP	TATA-box-binding protein OS=Homo sapiens GN=TBP PE=1 SV=2	6910	5	8.37708	8.59512	10.0164	9.41713	8.76958	9.53761	10.9348	12.1561	11.4741	10.7222
sp|O95455|TGDS_HUMAN	TGDS	dTDP-D-glucose 4,6-dehydratase OS=Homo sapiens GN=TGDS PE=1 SV=1	337	2	7.73223	8.26317	8.22329	9.48744	10.5621	10.4717	12.1338	12.6315	13.2798	7.21494
sp|P49711|CTCF_HUMAN	CTCF	Transcriptional repressor CTCF OS=Homo sapiens GN=CTCF PE=1 SV=1	3851	13	8.80853	8.93173	8.92963	9.40562	9.19148	9.54966	11.3516	11.8728	11.8606	10.0982
sp|O15164-2|TIF1A_HUMAN	TRIM24	Isoform Short of Transcription intermediary factor 1-alpha OS=Homo sapiens GN=TRIM24	2517	22	10.0879	9.60122	10.0361	8.55093	8.58431	9.00737	10.3549	10.6409	11.5741	11.5624
sp|Q9NZJ5|E2AK3_HUMAN	EIF2AK3	Eukaryotic translation initiation factor 2-alpha kinase 3 OS=Homo sapiens GN=EIF2AK3 PE=1 SV=3	1771	4	7.68568	8.43922	8.17979	9.67085	10.3191	9.91257	12.1204	11.8962	13.2252	8.55096
sp|O95476|CNEP1_HUMAN	CTDNEP1	CTD nuclear envelope phosphatase 1 OS=Homo sapiens GN=CTDNEP1 PE=1 SV=2	7551	4	7.66551	9.12261	8.34141	9.50627	8.90043	10.2288	10.6598	12.8295	12.1743	10.5714
sp|P20248|CCNA2_HUMAN	CCNA2	Cyclin-A2 OS=Homo sapiens GN=CCNA2 PE=1 SV=2	5361	5	7.98427	6.63866	6.79846	11.1013	10.6252	9.99852	15.8433	11.073	12.595	7.34224
sp|Q99570|PI3R4_HUMAN	PIK3R4	Phosphoinositide 3-kinase regulatory subunit 4 OS=Homo sapiens GN=PIK3R4 PE=1 SV=3	4800	23	9.72485	9.69701	9.85072	8.88567	9.49668	8.8393	11.4723	11.3894	11.0408	9.6032
sp|Q9H553|ALG2_HUMAN	ALG2	Alpha-1,3/1,6-mannosyltransferase ALG2 OS=Homo sapiens GN=ALG2 PE=2 SV=1	3450	18	9.02216	8.87074	9.24657	9.08223	9.61242	9.47869	11.3678	11.0977	12.6185	9.60314
sp|O75928-2|PIAS2_HUMAN	PIAS2	Isoform PIAS2-alpha of E3 SUMO-protein ligase PIAS2 OS=Homo sapiens GN=PIAS2	1718	8	8.7704	9.08235	9.27623	8.54503	9.3131	9.30477	10.4996	11.2885	12.0367	11.8833
sp|Q96IX5|USMG5_HUMAN	ATP5MK	Up-regulated during skeletal muscle growth protein 5 OS=Homo sapiens GN=USMG5 PE=1 SV=1	7772	3	11.0888	9.97993	11.6663	7.75649	8.62761	8.53154	8.95826	10.5234	11.5439	11.3237
sp|Q15637-6|SF01_HUMAN	SF1	Isoform 6 of Splicing factor 1 OS=Homo sapiens GN=SF1	3751	2	9.23748	8.01427	9.80979	7.65516	9.96359	10.0067	10.9263	10.4877	12.9703	10.9287
sp|Q96HA7-2|TONSL_HUMAN	TONSL	Isoform 2 of Tonsoku-like protein OS=Homo sapiens GN=TONSL	732	14	11.4819	11.3445	12.089	6.89039	7.72201	7.79272	8.63303	9.20891	10.0433	14.7942
sp|O43426|SYNJ1_HUMAN	SYNJ1	Synaptojanin-1 OS=Homo sapiens GN=SYNJ1 PE=1 SV=2	1925	9	10.1751	9.63324	9.95987	8.78631	9.30294	8.95859	11.9348	10.6549	11.0725	9.52169
sp|P78527|PRKDC_HUMAN	PRKDC	DNA-dependent protein kinase catalytic subunit OS=Homo sapiens GN=PRKDC PE=1 SV=3	1566	543	10.7357	10.6928	10.8108	8.40344	8.58085	8.37085	10.213	10.5701	10.7693	10.8532
sp|P54198|HIRA_HUMAN	HIRA	Protein HIRA OS=Homo sapiens GN=HIRA PE=1 SV=2	3456	18	10.5165	10.4572	10.1452	8.65587	8.19078	8.53915	10.1754	10.4563	10.9475	11.9161
sp|Q96GN5-2|CDA7L_HUMAN	CDCA7L	Isoform 2 of Cell division cycle-associated 7-like protein OS=Homo sapiens GN=CDCA7L	1622	12	11.9363	12.0597	12.3373	7.37444	7.59438	7.25349	8.78752	9.47311	9.38012	13.8037
sp|Q15678|PTN14_HUMAN	PTPN14	Tyrosine-protein phosphatase non-receptor type 14 OS=Homo sapiens GN=PTPN14 PE=1 SV=2	2001	35	9.95219	11.3719	9.76159	8.27724	8.98268	8.84545	10.8452	10.9331	10.6899	10.3407
sp|Q99549|MPP8_HUMAN	MPHOSPH8	M-phase phosphoprotein 8 OS=Homo sapiens GN=MPHOSPH8 PE=1 SV=2	4505	18	7.37418	7.12438	7.59524	10.128	9.8268	10.5117	12.079	12.4308	13.3821	9.5478
sp|Q96DP5|FMT_HUMAN	MTFMT	Methionyl-tRNA formyltransferase, mitochondrial OS=Homo sapiens GN=MTFMT PE=2 SV=2	4694	9	10.6649	11.1028	11.0521	8.10089	8.23383	8.60258	9.28435	10.3434	11.3866	11.2287
sp|O75461|E2F6_HUMAN	E2F6	Transcription factor E2F6 OS=Homo sapiens GN=E2F6 PE=1 SV=1	4363	3	7.13078	6.93769	7.06575	11.296	10.4532	9.5647	13.7067	11.7995	13.4203	8.62549
sp|P35998|PRS7_HUMAN	PSMC2	26S protease regulatory subunit 7 OS=Homo sapiens GN=PSMC2 PE=1 SV=3	2036	68	8.61006	8.75058	8.72583	9.37711	9.60795	9.38422	11.9515	12.0407	11.273	10.2791
sp|P20339|RAB5A_HUMAN	RAB5A	Ras-related protein Rab-5A OS=Homo sapiens GN=RAB5A PE=1 SV=2	3531	16	8.21688	8.19735	8.4415	9.5987	10.2241	9.84888	12.3479	11.6367	12.8977	8.5904
sp|P19784|CSK22_HUMAN	CSNK2A2	Casein kinase II subunit alpha' OS=Homo sapiens GN=CSNK2A2 PE=1 SV=1	2344	24	8.02195	7.84557	8.33595	9.54723	10.2582	9.85444	12.6026	11.7161	12.5436	9.27434
sp|Q6SPF0|SAMD1_HUMAN	SAMD1	Atherin OS=Homo sapiens GN=SAMD1 PE=1 SV=1	5	14	10.0651	10.8795	10.6232	8.12717	8.42525	8.21086	9.15373	10.8964	10.7264	12.8923
sp|Q8TBC3|SHKB1_HUMAN	SHKBP1	SH3KBP1-binding protein 1 OS=Homo sapiens GN=SHKBP1 PE=1 SV=2	5393	5	9.97433	10.8188	9.70862	8.16724	8.71375	8.79312	9.77748	10.7393	11.3911	11.9163
sp|Q9BTC0|DIDO1_HUMAN	DIDO1	Death-inducer obliterator 1 OS=Homo sapiens GN=DIDO1 PE=1 SV=5	1300	58	8.34369	8.75189	8.60708	9.25653	9.53765	9.59471	11.4569	11.668	12.1511	10.6324
sp|Q6DD88|ATLA3_HUMAN	ATL3	Atlastin-3 OS=Homo sapiens GN=ATL3 PE=1 SV=1	2287	44	9.6771	10.1558	9.9571	8.89794	8.7164	8.95687	10.7053	11.0139	11.2957	10.6238
sp|Q9Y2D8-2|ADIP_HUMAN	SSX2IP	Isoform 2 of Afadin- and alpha-actinin-binding protein OS=Homo sapiens GN=SSX2IP	5979	5	10.1004	10.9663	11.2715	8.40249	7.59172	8.74347	10.1007	10.6598	9.97619	12.1874
sp|O00311|CDC7_HUMAN	CDC7	Cell division cycle 7-related protein kinase OS=Homo sapiens GN=CDC7 PE=1 SV=1	2933	11	10.0674	10.8821	10.4402	8.25378	7.86874	8.25014	9.0879	10.4315	10.7631	13.955
sp|Q9UKJ5|CHIC2_HUMAN	CHIC2	Cysteine-rich hydrophobic domain 2 protein OS=Homo sapiens GN=CHIC2 PE=1 SV=1	6223	4	3.42501	3.7729	3.72014	11.9062	12.9992	13.2544	15.45	15.3822	16.5582	3.53162
sp|Q70CQ2|UBP34_HUMAN	USP34	Ubiquitin carboxyl-terminal hydrolase 34 OS=Homo sapiens GN=USP34 PE=1 SV=2	1441	28	10.2591	10.4324	10.5213	8.38418	8.86156	8.73199	10.4071	10.3901	11.4618	10.5503
sp|Q96DF8|DGC14_HUMAN	ESS2	Protein DGCR14 OS=Homo sapiens GN=DGCR14 PE=1 SV=1	3371	9	6.49347	6.61697	6.38982	10.5848	10.0039	10.1453	13.2949	12.6415	12.2241	11.6052
sp|P31689|DNJA1_HUMAN	DNAJA1	DnaJ homolog subfamily A member 1 OS=Homo sapiens GN=DNAJA1 PE=1 SV=2	4213	54	5.81335	5.52708	5.771	11.3292	11.5902	11.1729	14.9851	13.7577	13.5737	6.47976
sp|Q9NUL7|DDX28_HUMAN	DDX28	Probable ATP-dependent RNA helicase DDX28 OS=Homo sapiens GN=DDX28 PE=2 SV=2	2119	17	12.5273	13.1727	12.9467	6.88653	6.87304	6.70619	7.90437	8.57158	8.92515	15.4865
sp|Q9NRF9|DPOE3_HUMAN	POLE3	DNA polymerase epsilon subunit 3 OS=Homo sapiens GN=POLE3 PE=1 SV=1	609	4	9.42463	10.3266	10.2542	8.2969	9.41734	8.85905	9.42481	11.6622	11.8886	10.4456
sp|Q96P53|WDFY2_HUMAN	WDFY2	WD repeat and FYVE domain-containing protein 2 OS=Homo sapiens GN=WDFY2 PE=2 SV=2	3853	4	8.31596	9.53013	9.39899	9.75599	8.32127	10.1088	11.9678	11.6382	11.3702	9.59262
sp|Q5SZK8-2|FREM2_HUMAN	FREM2	Isoform 2 of FRAS1-related extracellular matrix protein 2 OS=Homo sapiens GN=FREM2	6289	1	9.55313	8.30075	9.13814	9.15213	9.70648	8.7933	12.1866	10.0661	12.0412	11.0622
sp|Q58EX7-2|PKHG4_HUMAN	PLEKHG4	Isoform 2 of Puratrophin-1 OS=Homo sapiens GN=PLEKHG4	776	8	13.2444	15.0047	13.3787	7.05574	6.83396	6.60848	8.27117	8.51763	8.63211	12.4531
sp|O75534|CSDE1_HUMAN	CSDE1	Cold shock domain-containing protein E1 OS=Homo sapiens GN=CSDE1 PE=1 SV=2	3452	84	10.5827	10.6039	10.5248	8.86259	8.51291	8.66963	11.0962	11.0086	10.1949	9.94379
sp|P02786|TFR1_HUMAN	TFRC	Transferrin receptor protein 1 OS=Homo sapiens GN=TFRC PE=1 SV=2	36	133	10.2373	9.93657	10.0859	8.98386	9.32441	8.7332	11.5531	10.6401	11.3406	9.16495
sp|P17035-2|ZNF28_HUMAN	ZNF28	Isoform 2 of Zinc finger protein 28 OS=Homo sapiens GN=ZNF28	6378	1	6.94661	5.83224	8.03299	8.47617	9.19438	11.8706	9.9845	11.8284	14.8193	13.0148
sp|Q9UHQ4|BAP29_HUMAN	BCAP29	B-cell receptor-associated protein 29 OS=Homo sapiens GN=BCAP29 PE=1 SV=2	3134	18	9.45744	9.69484	9.88263	8.56768	9.99871	9.03118	10.8803	10.5982	12.7348	9.15427
sp|O43660-2|PLRG1_HUMAN	PLRG1	Isoform 2 of Pleiotropic regulator 1 OS=Homo sapiens GN=PLRG1	3958	22	7.72457	7.6604	7.63449	10.1342	10.0866	10.3624	12.3849	12.1195	13.4086	8.48434
sp|Q9NXN4-2|GDAP2_HUMAN	GDAP2	Isoform 2 of Ganglioside-induced differentiation-associated protein 2 OS=Homo sapiens GN=GDAP2	2742	13	8.34976	7.89273	8.42535	9.95562	9.77842	9.53993	11.9542	11.7952	12.5335	9.77525
sp|Q8IYB3-2|SRRM1_HUMAN	SRRM1	Isoform 2 of Serine/arginine repetitive matrix protein 1 OS=Homo sapiens GN=SRRM1	602	30	8.27007	8.05797	8.66867	9.46101	9.83892	9.86019	12.3546	11.7733	12.0096	9.7057
sp|A6NHR9|SMHD1_HUMAN	SMCHD1	Structural maintenance of chromosomes flexible hinge domain-containing protein 1 OS=Homo sapiens GN=SMCHD1 PE=1 SV=2	837	95	10.7967	10.6124	10.6379	8.49849	8.43997	8.37163	10.2483	10.2839	10.834	11.2767
sp|Q8IWS0|PHF6_HUMAN	PHF6	PHD finger protein 6 OS=Homo sapiens GN=PHF6 PE=1 SV=1	1218	17	8.1686	8.23151	7.88998	9.98071	9.5317	9.94287	11.9648	12.098	12.4398	9.75205
sp|Q96S65|CSRN1_HUMAN	CSRNP1	Cysteine/serine-rich nuclear protein 1 OS=Homo sapiens GN=CSRNP1 PE=2 SV=2	5621	1	3.47931	2.33492	2.66108	13.4808	16.1089	10.1697	21.7018	14.3474	13.2128	2.5032
sp|O95503|CBX6_HUMAN	CBX6	Chromobox protein homolog 6 OS=Homo sapiens GN=CBX6 PE=1 SV=1	5573	9	4.09424	4.04844	4.49842	12.5276	12.5503	12.1261	15.0508	14.772	16.2672	4.06501
sp|O15379-2|HDAC3_HUMAN	HDAC3	Isoform 2 of Histone deacetylase 3 OS=Homo sapiens GN=HDAC3	2814	14	9.22276	10.8009	9.04862	8.83642	8.27447	9.19869	10.3622	10.9779	11.2521	12.0259
sp|O00629|IMA4_HUMAN	KPNA4	Importin subunit alpha-4 OS=Homo sapiens GN=KPNA4 PE=1 SV=1	3587	19	9.76377	9.28878	10.0268	8.79425	9.47717	9.13759	11.1499	11.9925	10.8105	9.55871
sp|Q9ULK5|VANG2_HUMAN	VANGL2	Vang-like protein 2 OS=Homo sapiens GN=VANGL2 PE=2 SV=2	3114	9	8.54412	9.10123	8.66187	9.31235	9.84539	9.4972	11.8665	11.2994	12.3289	9.54309
sp|Q5JTW2|CEP78_HUMAN	CEP78	Centrosomal protein of 78 kDa OS=Homo sapiens GN=CEP78 PE=1 SV=1	2327	14	9.36655	9.46233	9.27261	9.47398	9.62947	9.47411	12.312	11.5093	11.5775	7.92215
sp|O94923|GLCE_HUMAN	GLCE	D-glucuronyl C5-epimerase OS=Homo sapiens GN=GLCE PE=1 SV=3	3032	10	10.1058	10.8516	10.3483	8.7584	8.73534	8.68032	11.0711	10.0123	11.3291	10.1077
sp|O96008|TOM40_HUMAN	TOMM40	Mitochondrial import receptor subunit TOM40 homolog OS=Homo sapiens GN=TOMM40 PE=1 SV=1	3216	30	9.17084	8.8377	8.60545	9.56651	9.32123	9.33053	11.818	11.1485	11.9754	10.2259
sp|Q5D862|FILA2_HUMAN	FLG2	Filaggrin-2 OS=Homo sapiens GN=FLG2 PE=1 SV=1	6359	2	9.83062	10.1649	4.60976	11.2476	6.47377	8.0078	8.90599	8.75565	14.1955	17.8084
sp|Q8WV93|LACE1_HUMAN	AFG1L	Lactation elevated protein 1 OS=Homo sapiens GN=LACE1 PE=2 SV=2	7333	2	11.0597	9.79428	11.8839	9.52444	7.95552	8.05596	9.07182	10.7702	11.7752	10.109
sp|O75123|ZN623_HUMAN	ZNF623	Zinc finger protein 623 OS=Homo sapiens GN=ZNF623 PE=2 SV=2	6378	1	7.51787	4.91676	5.3763	10.876	11.6385	10.2386	15.5303	12.4244	12.5923	8.88892
sp|Q99590|SCAFB_HUMAN	SCAF11	Protein SCAF11 OS=Homo sapiens GN=SCAF11 PE=1 SV=2	6020	25	7.44934	7.70608	7.84119	9.85852	9.96854	10.5653	12.0856	12.756	12.7737	8.99573
sp|P14921-2|ETS1_HUMAN	ETS1	Isoform c-ETS-1B of Protein C-ets-1 OS=Homo sapiens GN=ETS1	3418	6	7.4007	5.86907	8.57365	10.4888	10.6326	10.9807	13.2236	13.545	12.962	6.32391
sp|O75475|PSIP1_HUMAN	PSIP1	PC4 and SFRS1-interacting protein OS=Homo sapiens GN=PSIP1 PE=1 SV=1	247	37	8.27879	8.57575	8.8069	9.44608	9.71466	9.78952	11.8744	11.6063	12.3411	9.5665
sp|Q96TC7|RMD3_HUMAN	RMDN3	Regulator of microtubule dynamics protein 3 OS=Homo sapiens GN=FAM82A2 PE=1 SV=2	1190	21	9.6	10.0378	9.65978	9.1621	8.92292	8.91207	11.1141	11.063	11.2275	10.3007
sp|Q9UMR5-2|PPT2_HUMAN	PPT2	Isoform 2 of Lysosomal thioesterase PPT2 OS=Homo sapiens GN=PPT2	6029	4	8.8299	8.80637	9.02991	8.95551	8.87224	9.58137	10.8854	11.3674	11.6505	12.0214
sp|Q15652|JHD2C_HUMAN	JMJD1C	Probable JmjC domain-containing histone demethylation protein 2C OS=Homo sapiens GN=JMJD1C PE=1 SV=2	368	34	5.30841	5.64608	5.48457	11.1674	10.9958	11.7787	14.1218	13.6841	14.1726	7.64065
sp|Q8WYH8-2|ING5_HUMAN	ING5	Isoform 2 of Inhibitor of growth protein 5 OS=Homo sapiens GN=ING5	7277	2	8.85522	9.42477	9.38748	8.85177	8.7357	9.77108	9.34176	12.0323	12.4598	11.14
sp|Q96H55|MYO19_HUMAN	MYO19	Myosin-XIX OS=Homo sapiens GN=MYO19 PE=2 SV=2	3981	4	11.7323	12.0322	11.7942	7.81771	7.8322	8.0803	9.33255	9.84786	10.1609	11.3697
sp|Q6P1S2|CC033_HUMAN	C3orf33	Uncharacterized protein C3orf33 OS=Homo sapiens GN=C3orf33 PE=1 SV=2	4649	4	8.16303	8.88732	9.82139	8.83418	8.84137	10.0486	10.8187	11.444	12.0117	11.1297
sp|O14929|HAT1_HUMAN	HAT1	Histone acetyltransferase type B catalytic subunit OS=Homo sapiens GN=HAT1 PE=1 SV=1	4073	23	10.873	10.0536	10.4285	8.78339	8.67649	8.51608	11.2815	10.3606	10.4629	10.5641
sp|O95164|UBL3_HUMAN	UBL3	Ubiquitin-like protein 3 OS=Homo sapiens GN=UBL3 PE=1 SV=1	5591	2	5.77262	6.30097	5.35255	11.3712	11.2978	11.5315	14.2399	13.7115	14.2859	6.13605
sp|Q8NEJ9-2|NGDN_HUMAN	NGDN	Isoform 2 of Neuroguidin OS=Homo sapiens GN=NGDN	2663	13	7.76225	8.68943	7.58076	9.35334	9.27149	10.0147	11.113	12.0393	12.2149	11.9608
sp|Q9UI09|NDUAC_HUMAN	NDUFA12	NADH dehydrogenase [ubiquinone] 1 alpha subcomplex subunit 12 OS=Homo sapiens GN=NDUFA12 PE=1 SV=1	6277	7	9.72135	10.0594	9.90698	8.22108	9.29032	9.15349	10.3507	10.8	11.7761	10.7206
sp|P05496|AT5G1_HUMAN	ATP5MC1	ATP synthase lipid-binding protein, mitochondrial OS=Homo sapiens GN=ATP5G1 PE=2 SV=2	4727	3	8.16883	11.4815	10.3469	6.82334	10.5278	9.18905	11.0997	10.8425	10.811	10.7093
sp|P11142|HSP7C_HUMAN	HSPA8	Heat shock cognate 71 kDa protein OS=Homo sapiens GN=HSPA8 PE=1 SV=1	58	275	8.84967	8.58306	9.0932	9.70356	9.52567	9.73351	11.8268	12.2351	11.6798	8.76954
sp|Q9P013|CWC15_HUMAN	CWC15	Protein CWC15 homolog OS=Homo sapiens GN=CWC15 PE=1 SV=2	4908	11	9.17008	9.74933	10.4221	8.38213	9.29356	9.05688	10.5806	10.9371	11.4708	10.9374
sp|O43929|ORC4_HUMAN	ORC4	Origin recognition complex subunit 4 OS=Homo sapiens GN=ORC4 PE=1 SV=2	1510	19	9.59031	10.2862	9.59603	9.00526	8.3288	8.9858	10.143	10.4702	11.8619	11.7324
sp|O60231|DHX16_HUMAN	DHX16	Putative pre-mRNA-splicing factor ATP-dependent RNA helicase DHX16 OS=Homo sapiens GN=DHX16 PE=1 SV=2	2195	31	9.38367	9.80866	9.30312	8.8701	9.55795	8.97026	11.0549	11.0621	11.6882	10.301
sp|P38646|GRP75_HUMAN	HSPA9	Stress-70 protein, mitochondrial OS=Homo sapiens GN=HSPA9 PE=1 SV=2	58	131	9.19952	9.1831	9.20372	9.28322	9.42184	9.21637	11.5606	11.2065	11.6747	10.0504
sp|Q92805|GOGA1_HUMAN	GOLGA1	Golgin subfamily A member 1 OS=Homo sapiens GN=GOLGA1 PE=1 SV=3	161	9	10.72	11.2278	11.2003	8.06931	8.50031	8.46281	10.2322	9.99243	10.6477	10.947
sp|Q9H501|ESF1_HUMAN	ESF1	ESF1 homolog OS=Homo sapiens GN=ESF1 PE=1 SV=1	4404	32	10.2339	10.5344	10.581	8.06948	8.30471	8.55984	9.57199	10.338	10.8377	12.969
sp|Q9P2N7-2|KLH13_HUMAN	KLHL13	Isoform 2 of Kelch-like protein 13 OS=Homo sapiens GN=KLHL13	2774	1	11.1263	11.5267	12.5719	8.41985	8.27768	6.98193	9.02901	9.66494	10.506	11.8956
sp|Q6P2C8|MED27_HUMAN	MED27	Mediator of RNA polymerase II transcription subunit 27 OS=Homo sapiens GN=MED27 PE=1 SV=1	1544	11	9.22868	9.40098	9.85584	9.10655	8.82806	8.94414	10.6305	10.9156	11.591	11.4987
sp|P38432|COIL_HUMAN	COIL	Coilin OS=Homo sapiens GN=COIL PE=1 SV=1	1611	8	10.8449	9.67591	10.9702	8.50237	8.73648	8.45302	9.94636	10.0096	11.7177	11.1434
sp|P18754-2|RCC1_HUMAN	RCC1	Isoform 2 of Regulator of chromosome condensation OS=Homo sapiens GN=RCC1	4998	33	9.51101	8.90494	9.44915	8.88846	9.49942	9.10281	11.1065	10.6486	12.1306	10.7585
sp|Q6B0I6|KDM4D_HUMAN	KDM4D	Lysine-specific demethylase 4D OS=Homo sapiens GN=KDM4D PE=1 SV=3	3693	1	10.9836	12.1735	10.9175	6.96388	8.71418	8.46182	8.77127	8.68453	12.2982	12.0316
sp|P42704|LPPRC_HUMAN	LRPPRC	Leucine-rich PPR motif-containing protein, mitochondrial OS=Homo sapiens GN=LRPPRC PE=1 SV=3	870	225	10.1123	10.7963	10.2202	8.72261	8.52221	8.69082	10.4002	10.5825	10.9826	10.9703
sp|P04899-2|GNAI2_HUMAN	GNAI2	Isoform 2 of Guanine nucleotide-binding protein G(i) subunit alpha-2 OS=Homo sapiens GN=GNAI2	2721	22	9.81409	10.8304	9.88311	8.727	8.80738	8.51495	10.4973	10.0779	11.5289	11.3189
sp|Q10469|MGAT2_HUMAN	MGAT2	Alpha-1,6-mannosyl-glycoprotein 2-beta-N-acetylglucosaminyltransferase OS=Homo sapiens GN=MGAT2 PE=1 SV=1	1918	13	9.95759	9.80573	9.73296	8.86285	8.99278	9.18093	10.7025	10.985	11.6245	10.1552
sp|O75317|UBP12_HUMAN	USP12	Ubiquitin carboxyl-terminal hydrolase 12 OS=Homo sapiens GN=USP12 PE=1 SV=2	4586	2	8.78383	9.9558	9.51808	9.10489	9.0274	9.36407	10.7955	11.2505	11.8296	10.3704
sp|Q49AR2|CE022_HUMAN	C5orf22	UPF0489 protein C5orf22 OS=Homo sapiens GN=C5orf22 PE=1 SV=2	2736	11	9.30874	9.17897	9.16013	9.21831	9.50297	9.43298	12.4556	11.2108	11.0192	9.5123
sp|Q9H0U3|MAGT1_HUMAN	MAGT1	Magnesium transporter protein 1 OS=Homo sapiens GN=MAGT1 PE=1 SV=1	5895	14	8.13534	8.59439	8.74972	9.15216	10.4941	9.72039	11.3986	11.3495	13.4301	8.97564
sp|Q92878-2|RAD50_HUMAN	RAD50	Isoform 2 of DNA repair protein RAD50 OS=Homo sapiens GN=RAD50	3623	74	11.0677	10.8442	11.0366	8.38669	8.61723	8.14065	10.2295	10.0843	10.663	10.9302
sp|Q9GZX9|TWSG1_HUMAN	TWSG1	Twisted gastrulation protein homolog 1 OS=Homo sapiens GN=TWSG1 PE=2 SV=1	2296	2	9.59334	9.23329	9.07404	8.75405	9.25565	9.31924	10.8961	11.0724	11.6969	11.105
sp|O14561|ACPM_HUMAN	NDUFAB1	Acyl carrier protein, mitochondrial OS=Homo sapiens GN=NDUFAB1 PE=1 SV=3	7155	6	9.73496	12.3041	9.58508	8.96219	7.90443	8.94864	10.456	9.52307	11.8178	10.7637
sp|Q9HD26-2|GOPC_HUMAN	GOPC	Isoform 2 of Golgi-associated PDZ and coiled-coil motif-containing protein OS=Homo sapiens GN=GOPC	5391	21	10.3442	11.2435	10.3123	8.62211	8.26653	8.49868	10.5759	10.1823	10.504	11.4503
sp|Q15393|SF3B3_HUMAN	SF3B3	Splicing factor 3B subunit 3 OS=Homo sapiens GN=SF3B3 PE=1 SV=4	1434	107	9.96107	9.38217	9.47272	9.33975	9.08147	9.02241	11.6335	11.0226	11.1363	9.94795
sp|Q9NS18-2|GLRX2_HUMAN	GLRX2	Isoform 2 of Glutaredoxin-2, mitochondrial OS=Homo sapiens GN=GLRX2	6832	1	10.2073	10.1011	7.98113	8.90716	8.85713	8.15902	10.746	9.95021	11.2224	13.8686
sp|O43676|NDUB3_HUMAN	NDUFB3	NADH dehydrogenase [ubiquinone] 1 beta subcomplex subunit 3 OS=Homo sapiens GN=NDUFB3 PE=1 SV=3	6813	7	12.2551	12.8905	12.0438	7.10066	7.99686	7.85991	8.56331	9.31318	10.386	11.5907
sp|P49959|MRE11_HUMAN	MRE11	Double-strand break repair protein MRE11A OS=Homo sapiens GN=MRE11A PE=1 SV=3	1053	29	10.7516	10.345	10.476	8.88126	8.44664	8.51446	10.8355	10.5712	10.4029	10.7753
sp|P48730-2|KC1D_HUMAN	CSNK1D	Isoform 2 of Casein kinase I isoform delta OS=Homo sapiens GN=CSNK1D	2588	11	7.85922	8.13029	7.07128	10.5765	10.5152	10.1027	13.5067	13.598	11.2901	7.35001
sp|Q9NSV4-4|DIAP3_HUMAN	DIAPH3	Isoform 4 of Protein diaphanous homolog 3 OS=Homo sapiens GN=DIAPH3	2550	18	9.09335	9.34222	9.53371	9.43833	9.16525	9.56813	11.795	11.5769	11.2926	9.19447
sp|Q9BZF1-2|OSBL8_HUMAN	OSBPL8	Isoform 2 of Oxysterol-binding protein-related protein 8 OS=Homo sapiens GN=OSBPL8	656	27	9.17158	8.83663	9.45078	9.23766	9.62273	9.19931	11.5685	11.0013	11.9475	9.9639
sp|Q05655|KPCD_HUMAN	PRKCD	Protein kinase C delta type OS=Homo sapiens GN=PRKCD PE=1 SV=2	194	20	8.79707	9.57201	8.73907	8.96223	8.8524	9.62479	10.9989	11.6966	11.0583	11.6986
sp|Q8WUD1|RAB2B_HUMAN	RAB2B	Ras-related protein Rab-2B OS=Homo sapiens GN=RAB2B PE=1 SV=1	3848	7	7.78445	8.83215	7.44684	10.1601	9.49114	10.4274	11.8283	12.7756	12.3905	8.86351
sp|Q659A1|NARG2_HUMAN	ICE2	NMDA receptor-regulated protein 2 OS=Homo sapiens GN=NARG2 PE=1 SV=2	1916	3	8.74847	10.375	9.31461	9.30518	8.18823	9.25046	10.0231	11.569	11.2873	11.9386
sp|O75390|CISY_HUMAN	CS	Citrate synthase, mitochondrial OS=Homo sapiens GN=CS PE=1 SV=2	431	42	9.54991	9.69702	10.011	8.95238	9.26672	9.09191	10.6681	10.9714	11.9329	9.85865
sp|O95158|NXPH4_HUMAN	NXPH4	Neurexophilin-4 OS=Homo sapiens GN=NXPH4 PE=2 SV=3	1680	1	17.17	19.4927	16.9499	4.89571	5.23372	4.36969	5.00906	6.45128	6.36261	14.0653
sp|P63167|DYL1_HUMAN	DYNLL1	Dynein light chain 1, cytoplasmic OS=Homo sapiens GN=DYNLL1 PE=1 SV=1	4714	16	9.58045	9.94796	8.71704	9.29768	9.09834	9.07671	11.116	11.7368	10.9159	10.5131
sp|P00367|DHE3_HUMAN	GLUD1	Glutamate dehydrogenase 1, mitochondrial OS=Homo sapiens GN=GLUD1 PE=1 SV=2	2245	53	8.68579	8.5099	8.89316	9.45069	9.3928	9.6175	11.3742	11.3645	12.2335	10.478
sp|Q8NHY2|RFWD2_HUMAN	COP1	E3 ubiquitin-protein ligase RFWD2 OS=Homo sapiens GN=RFWD2 PE=1 SV=1	2577	5	6.74386	7.2365	6.96668	10.7308	9.89551	10.8215	12.3567	12.7477	13.5324	8.96842
sp|P27824|CALX_HUMAN	CANX	Calnexin OS=Homo sapiens GN=CANX PE=1 SV=2	1169	84	7.98532	7.77613	8.45736	9.88194	10.1742	9.95857	12.697	11.8277	12.3509	8.891
sp|Q9GZS3|WDR61_HUMAN	SKIC8	WD repeat-containing protein 61 OS=Homo sapiens GN=WDR61 PE=1 SV=1	5925	23	11.7223	10.4862	10.6902	9.04682	8.11644	8.00577	11.1598	10.044	9.71277	11.0157
sp|O15015-2|ZN646_HUMAN	ZNF646	Isoform 2 of Zinc finger protein 646 OS=Homo sapiens GN=ZNF646	588	7	6.2745	6.25331	6.38483	10.3806	10.572	11.1392	12.5921	12.4351	14.388	9.58047
sp|Q9Y5M8|SRPRB_HUMAN	SRPRB	Signal recognition particle receptor subunit beta OS=Homo sapiens GN=SRPRB PE=1 SV=3	2218	23	9.1541	8.59064	9.26942	9.63705	9.82217	9.16053	11.8284	11.3295	11.992	9.21611
sp|P34897|GLYM_HUMAN	SHMT2	Serine hydroxymethyltransferase, mitochondrial OS=Homo sapiens GN=SHMT2 PE=1 SV=3	383	63	9.10146	10.0059	9.62165	8.83575	9.66681	9.2311	10.7044	11.6857	11.6659	9.48124
sp|P03897|NU3M_HUMAN	MT-ND3	NADH-ubiquinone oxidoreductase chain 3 OS=Homo sapiens GN=MT-ND3 PE=1 SV=1	7607	1	11.2978	7.97785	11.2002	8.46865	9.53062	8.02257	9.79244	8.97755	13.1813	11.5511
sp|Q9BY12|SCAPE_HUMAN	SCAPER	S phase cyclin A-associated protein in the endoplasmic reticulum OS=Homo sapiens GN=SCAPER PE=1 SV=1	2828	4	10.4623	10.5714	11.8834	8.15188	8.2975	8.94835	10.3581	9.86216	10.9633	10.5015
sp|Q6P161|RM54_HUMAN	MRPL54	39S ribosomal protein L54, mitochondrial OS=Homo sapiens GN=MRPL54 PE=1 SV=1	5027	5	11.4337	10.6145	11.5875	8.07865	8.6128	7.97785	10.0922	9.34533	10.8514	11.4061
sp|Q96AG4|LRC59_HUMAN	LRRC59	Leucine-rich repeat-containing protein 59 OS=Homo sapiens GN=LRRC59 PE=1 SV=1	3434	27	8.61674	8.97348	8.67001	9.93623	9.49494	9.51068	12.1761	11.3826	11.9711	9.26809
sp|Q5NDL2|AER61_HUMAN	EOGT	Uncharacterized glycosyltransferase AER61 OS=Homo sapiens GN=AER61 PE=2 SV=1	1472	21	9.81574	10.7782	9.88578	8.65183	8.71903	9.03981	9.99932	10.847	11.5685	10.6948
sp|Q7LGA3|HS2ST_HUMAN	HS2ST1	Heparan sulfate 2-O-sulfotransferase 1 OS=Homo sapiens GN=HS2ST1 PE=1 SV=1	6243	17	9.13372	8.84663	9.44071	9.30888	9.38236	9.39182	11.4721	11.0738	11.9197	10.0302
sp|Q16637-2|SMN_HUMAN	SMN1	Isoform SMN-delta5 of Survival motor neuron protein OS=Homo sapiens GN=SMN1	4141	7	8.45278	7.80316	8.11936	10.1677	10	9.75006	13.2837	11.5573	11.8742	8.9917
sp|Q9Y256|FACE2_HUMAN	RCE1	CAAX prenyl protease 2 OS=Homo sapiens GN=RCE1 PE=1 SV=1	1733	3	8.45036	7.56132	9.0013	9.79395	9.37419	10.0521	11.208	12.483	12.1651	9.9107
sp|P48651|PTSS1_HUMAN	PTDSS1	Phosphatidylserine synthase 1 OS=Homo sapiens GN=PTDSS1 PE=1 SV=1	3628	18	8.48383	8.29038	8.67315	9.69921	9.63637	9.41626	11.6505	11.7247	11.9039	10.5217
sp|O95477|ABCA1_HUMAN	ABCA1	ATP-binding cassette sub-family A member 1 OS=Homo sapiens GN=ABCA1 PE=1 SV=3	7220	1	11.3259	8.43958	10.671	9.07922	8.39436	9.33106	13.924	8.70237	10.2609	9.87158
sp|P98175-2|RBM10_HUMAN	RBM10	Isoform 2 of RNA-binding protein 10 OS=Homo sapiens GN=RBM10	1983	36	9.10919	9.64587	8.83915	9.27621	9.29062	9.34748	11.5919	11.0856	11.5693	10.2447
sp|Q8WUQ7-2|CS029_HUMAN	CACTIN	Isoform 2 of Uncharacterized protein C19orf29 OS=Homo sapiens GN=C19orf29	8	13	7.30287	6.36487	7.32648	9.82487	10.2644	10.4992	12.2381	12.3069	12.9753	10.8971
sp|Q9Y697-2|NFS1_HUMAN	NFS1	Isoform Cytoplasmic of Cysteine desulfurase, mitochondrial OS=Homo sapiens GN=NFS1	2093	24	11.2052	10.9504	10.8576	8.2033	8.4509	8.0982	9.97085	9.83744	10.5514	11.8747
sp|Q9Y6K0|CEPT1_HUMAN	CEPT1	Choline/ethanolaminephosphotransferase 1 OS=Homo sapiens GN=CEPT1 PE=1 SV=1	7072	4	8.88114	8.74101	8.87877	9.62871	9.10571	9.5319	10.9937	11.3187	12.356	10.5643
sp|Q14241|ELOA1_HUMAN	ELOA	Transcription elongation factor B polypeptide 3 OS=Homo sapiens GN=TCEB3 PE=1 SV=2	1631	18	9.20309	9.14656	9.47687	9.09347	8.99694	9.46757	10.7781	11.5096	11.5102	10.8176
sp|O95782-2|AP2A1_HUMAN	AP2A1	Isoform B of AP-2 complex subunit alpha-1 OS=Homo sapiens GN=AP2A1	154	70	11.4835	11.428	11.2877	8.22929	8.324	8.20927	10.0684	10.163	10.1321	10.6747
sp|Q8IWE5|PKHM2_HUMAN	PLEKHM2	Pleckstrin homology domain-containing family M member 2 OS=Homo sapiens GN=PLEKHM2 PE=1 SV=2	5652	1	9.90573	10.3351	9.41603	8.59039	9.16554	9.01196	11.6623	10.698	10.4609	10.7541
sp|Q9NS91|RAD18_HUMAN	RAD18	E3 ubiquitin-protein ligase RAD18 OS=Homo sapiens GN=RAD18 PE=1 SV=2	233	11	8.30877	8.5205	8.56481	8.96133	9.37529	9.12754	10.9225	10.9349	11.8166	13.4678
sp|P51948|MAT1_HUMAN	MNAT1	CDK-activating kinase assembly factor MAT1 OS=Homo sapiens GN=MNAT1 PE=1 SV=1	601	14	9.22586	9.21679	9.48148	9.11635	9.0334	9.51857	11.3781	11.0374	11.5059	10.4862
sp|Q9BSB4|ATGA1_HUMAN	ATG101	Autophagy-related protein 101 OS=Homo sapiens GN=ATG101 PE=1 SV=1	5274	7	6.26909	5.35352	5.84604	11.9435	11.5904	11.1044	15.5083	13.6079	13.344	5.43277
sp|Q16667-2|CDKN3_HUMAN	CDKN3	Isoform 2 of Cyclin-dependent kinase inhibitor 3 OS=Homo sapiens GN=CDKN3	7501	1	13.5239	13.3596	12.7001	7.70414	7.50973	7.00776	9.15539	9.45975	8.61919	10.9605
sp|Q16560-2|U1SBP_HUMAN	SNRNP35	Isoform 2 of U11/U12 small nuclear ribonucleoprotein 35 kDa protein OS=Homo sapiens GN=SNRNP35	1904	2	9.74236	11.4866	10.3994	8.27569	8.76628	9.52333	10.814	10.7972	10.9398	9.25519
sp|P06748-2|NPM_HUMAN	NPM1	Isoform 2 of Nucleophosmin OS=Homo sapiens GN=NPM1	4493	90	9.96921	9.33162	9.53239	9.31755	8.67891	8.77019	11.3772	10.5975	10.8214	11.6041
sp|Q9HAU4|SMUF2_HUMAN	SMURF2	E3 ubiquitin-protein ligase SMURF2 OS=Homo sapiens GN=SMURF2 PE=1 SV=1	2609	4	6.61556	6.77811	7.4237	10.7975	10.0778	11.201	13.2414	12.6331	13.4234	7.80851
sp|Q9Y5S9|RBM8A_HUMAN	RBM8A	RNA-binding protein 8A OS=Homo sapiens GN=RBM8A PE=1 SV=1	5390	16	8.23099	6.74204	7.83267	10.7406	9.66473	10.3971	14.9134	11.782	11.0384	8.65819
sp|Q6ZNB6|NFXL1_HUMAN	NFXL1	NF-X1-type zinc finger protein NFXL1 OS=Homo sapiens GN=NFXL1 PE=1 SV=2	386	20	9.18048	9.40571	9.53327	9.03088	9.08426	9.37103	11.0229	10.9503	11.6901	10.731
tr|E7ETI8|E7ETI8_HUMAN	FIRRM	Uncharacterized protein OS=Homo sapiens GN=C1orf112 PE=4 SV=1	5822	1	9.83524	8.26034	10.3844	9.15596	9.29405	9.51819	11.0181	12.7941	10.4397	9.29996
sp|P98164|LRP2_HUMAN	LRP2	Low-density lipoprotein receptor-related protein 2 OS=Homo sapiens GN=LRP2 PE=1 SV=3	6058	1	10.0504	10.142	10.6192	8.63286	9.1047	8.74864	10.6016	9.80566	12.0176	10.2774
sp|O43148-2|MCES_HUMAN	RNMT	Isoform 2 of mRNA cap guanine-N7 methyltransferase OS=Homo sapiens GN=RNMT	3352	22	8.24058	7.71425	7.89278	10.356	10.0428	9.72872	12.9819	11.6754	12.2246	9.14292
sp|Q969W8|ZN566_HUMAN	ZNF566	Zinc finger protein 566 OS=Homo sapiens GN=ZNF566 PE=2 SV=1	1629	1	9.06117	12.8723	10.3396	8.44559	8.19236	9.0558	9.95967	9.48488	12.0047	10.584
sp|P38117|ETFB_HUMAN	ETFB	Electron transfer flavoprotein subunit beta OS=Homo sapiens GN=ETFB PE=1 SV=3	5674	29	10.6528	11.2046	11.1721	8.34826	8.51172	8.57006	9.71172	10.7603	10.6495	10.4189
sp|Q14165|MLEC_HUMAN	MLEC	Malectin OS=Homo sapiens GN=MLEC PE=1 SV=1	3219	26	9.29823	8.86782	9.03865	9.34575	9.87627	9.29671	12.168	11.3643	11.3614	9.3828
sp|Q99643-3|C560_HUMAN	SDHC	Isoform 3 of Succinate dehydrogenase cytochrome b560 subunit, mitochondrial OS=Homo sapiens GN=SDHC	6179	5	8.33941	8.36116	8.70633	9.022	10.3276	9.61048	10.7262	12.0925	12.6126	10.2017
sp|P49458|SRP09_HUMAN	SRP9	Signal recognition particle 9 kDa protein OS=Homo sapiens GN=SRP9 PE=1 SV=2	6264	24	9.56615	9.03593	10.0931	9.31997	9.27781	9.25652	11.1455	11.3392	11.5899	9.37579
sp|P08236|BGLR_HUMAN	GUSB	Beta-glucuronidase OS=Homo sapiens GN=GUSB PE=1 SV=2	5745	10	9.78969	10.0192	10.2181	8.53242	9.4365	9.05271	10.4734	10.3914	12.1704	9.91614
sp|Q05519|SRS11_HUMAN	SRSF11	Serine/arginine-rich splicing factor 11 OS=Homo sapiens GN=SRSF11 PE=1 SV=1	2490	18	8.72491	7.55406	8.37962	9.85284	9.91685	9.67941	12.1496	11.5495	12.3013	9.89182
sp|P11177-2|ODPB_HUMAN	PDHB	Isoform 2 of Pyruvate dehydrogenase E1 component subunit beta, mitochondrial OS=Homo sapiens GN=PDHB	4303	42	9.61729	9.61655	9.79116	9.16373	9.02768	9.12348	11.0089	10.9112	11.468	10.272
sp|Q4FZB7|SV421_HUMAN	KMT5B	Histone-lysine N-methyltransferase SUV420H1 OS=Homo sapiens GN=SUV420H1 PE=1 SV=4	4040	10	7.18802	6.88179	7.06479	10.6828	10.159	10.0033	12.0602	12.5472	13.0898	10.3231
sp|Q3KQZ1-2|S2535_HUMAN	SLC25A35	Isoform 2 of Solute carrier family 25 member 35 OS=Homo sapiens GN=SLC25A35	6420	1	7.82762	8.61635	7.93773	9.15003	9.91298	10.2642	11.4632	12.2635	12.1104	10.454
sp|Q9H6Y2|WDR55_HUMAN	WDR55	WD repeat-containing protein 55 OS=Homo sapiens GN=WDR55 PE=1 SV=2	1406	9	9.24544	9.23988	9.59271	9.45189	9.38235	9.28473	11.1747	10.8338	12.3485	9.44601
sp|Q969N2|PIGT_HUMAN	PIGT	GPI transamidase component PIG-T OS=Homo sapiens GN=PIGT PE=1 SV=1	1849	23	9.25411	10.0412	9.24082	9.1668	9.59914	9.07455	10.8124	11.0384	12.1613	9.61115
sp|P62191|PRS4_HUMAN	PSMC1	26S protease regulatory subunit 4 OS=Homo sapiens GN=PSMC1 PE=1 SV=1	2036	53	9.45715	9.75723	9.52157	8.89849	9.148	8.99081	11.7062	10.7602	10.5618	11.1985
sp|Q13505-3|MTX1_HUMAN	MTX1	Isoform 3 of Metaxin-1 OS=Homo sapiens GN=MTX1	5421	15	8.73723	8.75568	9.2381	8.81814	9.97592	9.42886	11.2059	10.8445	12.4206	10.5751
sp|Q15120|PDK3_HUMAN	PDK3	[Pyruvate dehydrogenase [lipoamide]] kinase isozyme 3, mitochondrial OS=Homo sapiens GN=PDK3 PE=1 SV=1	509	14	9.87383	10.3653	10.408	8.70579	8.73289	9.03881	10.0468	10.6298	11.6622	10.5366
sp|Q15907|RB11B_HUMAN	RAB11B	Ras-related protein Rab-11B OS=Homo sapiens GN=RAB11B PE=1 SV=4	2203	30	9.8766	10.0648	9.54705	9.10364	9.31118	8.88529	12.3188	9.90825	11.1152	9.86922
sp|Q8N4H5|TOM5_HUMAN	TOMM5	Mitochondrial import receptor subunit TOM5 homolog OS=Homo sapiens GN=TOMM5 PE=1 SV=1	5484	11	10.4843	10.356	10.833	8.86756	8.65239	8.81239	9.72514	11.5465	10.8795	9.8433
sp|Q9Y3B7|RM11_HUMAN	MRPL11	39S ribosomal protein L11, mitochondrial OS=Homo sapiens GN=MRPL11 PE=1 SV=1	1825	22	11.3608	11.9933	11.8462	7.94326	8.00556	7.94392	9.23749	9.70454	10.2239	11.7411
sp|O43251-6|RFOX2_HUMAN	RBFOX2	Isoform 6 of RNA binding protein fox-1 homolog 2 OS=Homo sapiens GN=RBFOX2	6508	6	10.7496	9.69551	9.95026	8.73308	9.18129	8.23335	10.547	10.0892	11.2812	11.5396
sp|O75879|GATB_HUMAN	GATB	Probable glutamyl-tRNA(Gln) amidotransferase subunit B, mitochondrial OS=Homo sapiens GN=PET112 PE=1 SV=1	1923	10	9.38444	11.652	9.59867	8.40022	8.15608	9.06011	9.62145	11.1301	10.5166	12.4803
sp|O75694-2|NU155_HUMAN	NUP155	Isoform 2 of Nuclear pore complex protein Nup155 OS=Homo sapiens GN=NUP155	522	57	9.27875	10.0232	9.4044	9.06032	9.02134	9.31624	10.4668	11.2737	11.702	10.4532
sp|P14543|NID1_HUMAN	NID1	Nidogen-1 OS=Homo sapiens GN=NID1 PE=1 SV=3	620	19	14.4814	15.0741	14.5159	6.4979	6.59803	5.80939	7.18785	7.51197	8.37197	13.9515
sp|P49760-3|CLK2_HUMAN	CLK2	Isoform 3 of Dual specificity protein kinase CLK2 OS=Homo sapiens GN=CLK2	4794	2	9.21655	9.43536	9.76885	9.39496	9.06103	9.48936	10.4397	10.658	12.9999	9.53619
sp|O14966|RAB7L_HUMAN	RAB29	Ras-related protein Rab-7L1 OS=Homo sapiens GN=RAB7L1 PE=1 SV=1	3432	13	10.5215	9.96799	10.369	8.49449	8.9739	8.43946	9.84754	10.6745	11.0848	11.6268
sp|Q13620-1|CUL4B_HUMAN	CUL4B	Isoform 2 of Cullin-4B OS=Homo sapiens GN=CUL4B	1530	35	9.35188	8.8898	9.28174	9.51785	9.36133	9.32155	11.9528	11.3043	11.1318	9.88701
sp|Q92934|BAD_HUMAN	BAD	Bcl2 antagonist of cell death OS=Homo sapiens GN=BAD PE=1 SV=3	6574	3	9.801	11.0329	11.6153	8.21978	8.56627	8.86804	9.50956	10.569	11.2044	10.6138
sp|O00461|GOLI4_HUMAN	GOLIM4	Golgi integral membrane protein 4 OS=Homo sapiens GN=GOLIM4 PE=1 SV=1	1129	24	11.4093	11.4723	11.8141	8.20404	8.0014	8.12376	9.89391	9.5337	10.2387	11.3088
sp|Q6PI98|IN80C_HUMAN	INO80C	INO80 complex subunit C OS=Homo sapiens GN=INO80C PE=1 SV=1	3205	5	9.66701	11.1548	11.2983	8.34346	9.50976	8.16898	10.1847	9.89999	11.6459	10.1269
sp|O15231-2|ZN185_HUMAN	ZNF185	Isoform 2 of Zinc finger protein 185 OS=Homo sapiens GN=ZNF185	6167	1	10.2315	9.56286	10.0843	8.19912	9.9003	8.84664	10.4999	9.00605	13.347	10.3222
sp|P05141|ADT2_HUMAN	SLC25A5	ADP/ATP translocase 2 OS=Homo sapiens GN=SLC25A5 PE=1 SV=7	723	78	9.45301	9.57192	9.45329	8.85913	9.55423	9.17034	10.6925	11.2003	11.7341	10.3111
sp|Q9UJ83|HACL1_HUMAN	HACL1	2-hydroxyacyl-CoA lyase 1 OS=Homo sapiens GN=HACL1 PE=1 SV=2	3058	7	8.49669	8.48693	8.80064	9.35219	9.57533	9.64097	11.2166	11.2565	12.3535	10.8206
sp|P55055|NR1H2_HUMAN	NR1H2	Oxysterols receptor LXR-beta OS=Homo sapiens GN=NR1H2 PE=1 SV=2	5474	3	5.85413	6.61513	5.84543	11.704	11.3058	10.6052	14.9352	12.3806	13.6622	7.09234
sp|O94986|CE152_HUMAN	CEP152	Centrosomal protein of 152 kDa OS=Homo sapiens GN=CEP152 PE=1 SV=3	2404	9	8.21742	7.98083	8.31053	9.71313	9.38538	10.6242	11.9396	12.0921	12.1926	9.54436
sp|Q92552|RT27_HUMAN	MRPS27	28S ribosomal protein S27, mitochondrial OS=Homo sapiens GN=MRPS27 PE=1 SV=3	2635	32	11.2056	10.1333	10.909	8.51997	8.59229	8.43139	10.7124	9.79513	10.6149	11.086
sp|O75717|WDHD1_HUMAN	WDHD1	WD repeat and HMG-box DNA-binding protein 1 OS=Homo sapiens GN=WDHD1 PE=1 SV=1	220	38	10.6659	10.5965	10.3849	8.90703	8.7573	8.43903	10.9237	10.1929	10.6848	10.4479
sp|P61006|RAB8A_HUMAN	RAB8A	Ras-related protein Rab-8A OS=Homo sapiens GN=RAB8A PE=1 SV=1	3848	18	10.5099	9.59264	10.352	8.73591	9.42743	8.59643	11.0101	10.6838	10.9068	10.1851
sp|P53597|SUCA_HUMAN	SUCLG1	Succinyl-CoA ligase [GDP-forming] subunit alpha, mitochondrial OS=Homo sapiens GN=SUCLG1 PE=1 SV=4	6539	18	9.17033	9.38224	9.11604	9.02079	9.51316	9.52383	11.6554	10.7423	11.7805	10.0954
sp|Q96MU7|YTDC1_HUMAN	YTHDC1	YTH domain-containing protein 1 OS=Homo sapiens GN=YTHDC1 PE=1 SV=3	5244	15	6.2734	5.35013	6.14557	10.4757	10.7718	11.6259	12.604	13.3128	14.1248	9.31585
sp|Q9BVV7|TI21L_HUMAN	TIMM21	TIM21-like protein, mitochondrial OS=Homo sapiens GN=C18orf55 PE=1 SV=1	5773	11	9.63126	9.47532	10.0581	8.78991	9.18274	9.22812	10.8485	10.6978	11.5771	10.5111
sp|P13804|ETFA_HUMAN	ETFA	Electron transfer flavoprotein subunit alpha, mitochondrial OS=Homo sapiens GN=ETFA PE=1 SV=1	652	18	9.96003	10.2746	9.99747	9.01538	8.67124	9.01714	10.5131	10.6702	11.3342	10.5466
sp|P02545|LMNA_HUMAN	LMNA	Prelamin-A/C OS=Homo sapiens GN=LMNA PE=1 SV=1	720	99	8.80427	7.1751	8.11758	9.31294	9.90104	10.0068	10.9448	12.4439	12.1857	11.1079
sp|Q9BQ15|SOSB1_HUMAN	NABP2	SOSS complex subunit B1 OS=Homo sapiens GN=OBFC2B PE=1 SV=1	6440	4	9.6918	10.7664	10.2263	8.62214	8.65942	9.14955	9.34669	11.4417	11.3873	10.7086
sp|P35613-2|BASI_HUMAN	BSG	Isoform 2 of Basigin OS=Homo sapiens GN=BSG	5427	22	9.25221	10.0548	8.80425	9.18911	9.60361	9.0961	11.952	10.5328	11.461	10.0541
sp|O75439|MPPB_HUMAN	PMPCB	Mitochondrial-processing peptidase subunit beta OS=Homo sapiens GN=PMPCB PE=1 SV=2	990	33	10.29	10.4987	10.4106	8.60716	8.73119	8.63827	10.1361	10.279	11.2003	11.2088
sp|Q96I59|SYNM_HUMAN	NARS2	Probable asparaginyl-tRNA synthetase, mitochondrial OS=Homo sapiens GN=NARS2 PE=1 SV=3	3484	19	9.85979	10.0224	10.0627	8.77836	9.00006	8.96409	10.1952	10.4993	11.8492	10.769
sp|P02788|TRFL_HUMAN	LTF	Lactotransferrin OS=Homo sapiens GN=LTF PE=1 SV=6	3931	6	7.74463	6.63672	8.19984	10.1046	10.0014	10.5118	11.8452	12.4693	12.9375	9.54906
sp|Q86YP4-2|P66A_HUMAN	GATAD2A	Isoform 2 of Transcriptional repressor p66-alpha OS=Homo sapiens GN=GATAD2A	1372	29	8.50515	9.48162	8.78729	8.71409	9.54677	9.78769	10.186	11.8943	12.043	11.0541
sp|Q9H7Z7|PGES2_HUMAN	PTGES2	Prostaglandin E synthase 2 OS=Homo sapiens GN=PTGES2 PE=1 SV=1	1557	30	10.8391	10.64	10.4962	8.65409	8.78901	8.14132	10.2686	10.2799	10.5737	11.3181
sp|O94817|ATG12_HUMAN	ATG12	Ubiquitin-like protein ATG12 OS=Homo sapiens GN=ATG12 PE=1 SV=1	3580	5	9.81526	9.40088	10.1616	9.14241	8.89221	9.60721	11.1209	11.7722	10.7298	9.35759
sp|Q5T280|CI114_HUMAN	SPOUT1	Uncharacterized protein C9orf114 OS=Homo sapiens GN=C9orf114 PE=1 SV=3	1856	12	8.88826	8.6096	9.17083	9.38991	9.10946	9.83896	10.6985	12.0745	11.6951	10.5249
sp|Q96CK0|ZN653_HUMAN	ZNF653	Zinc finger protein 653 OS=Homo sapiens GN=ZNF653 PE=1 SV=1	2	1	8.80355	9.64508	8.15823	8.84008	9.77044	9.88649	10.5745	10.2681	13.8093	10.2442
sp|P00387-2|NB5R3_HUMAN	CYB5R3	Isoform 2 of NADH-cytochrome b5 reductase 3 OS=Homo sapiens GN=CYB5R3	2919	32	9.68712	11.1641	9.8316	8.63585	8.67922	8.84548	10.0884	10.5613	11.1554	11.3515
sp|P61026|RAB10_HUMAN	RAB10	Ras-related protein Rab-10 OS=Homo sapiens GN=RAB10 PE=1 SV=1	3848	16	8.99348	9.34375	9.83403	9.35512	9.10781	9.54022	10.8849	11.6122	11.5414	9.78722
sp|Q9NRG9|AAAS_HUMAN	AAAS	Aladin OS=Homo sapiens GN=AAAS PE=1 SV=1	4132	35	10.2636	9.97553	10.2843	8.82164	8.90874	8.76249	10.445	10.4609	11.2964	10.7816
sp|Q9P0U1|TOM7_HUMAN	TOMM7	Mitochondrial import receptor subunit TOM7 homolog OS=Homo sapiens GN=TOMM7 PE=1 SV=1	6665	1	9.49345	9.34233	8.89825	7.926	11.0731	8.85454	8.5653	12.2703	13.0138	10.5629
sp|Q13330|MTA1_HUMAN	MTA1	Metastasis-associated protein MTA1 OS=Homo sapiens GN=MTA1 PE=1 SV=2	1941	34	10.4086	10.075	10.5194	8.62076	8.82478	8.64205	10.3421	10.2714	11.0878	11.2082
sp|Q4LDG9|DNAL1_HUMAN	DNAL1	Dynein light chain 1, axonemal OS=Homo sapiens GN=DNAL1 PE=1 SV=1	5295	5	10.219	9.71114	10.3341	8.82569	9.45481	9.14254	11.6812	11.271	10.3718	8.9887
sp|Q14684|RRP1B_HUMAN	RRP1B	Ribosomal RNA processing protein 1 homolog B OS=Homo sapiens GN=RRP1B PE=1 SV=3	1393	34	10.0509	10.3535	10.4972	8.46453	8.56865	8.64251	10.1389	10.375	10.6836	12.2252
sp|Q8N567|ZCHC9_HUMAN	ZCCHC9	Zinc finger CCHC domain-containing protein 9 OS=Homo sapiens GN=ZCCHC9 PE=2 SV=2	6603	7	8.935	9.12169	9.35654	9.5551	9.46348	9.56267	11.4238	11.5224	11.7817	9.27771
sp|Q9ULM6|CNOT6_HUMAN	CNOT6	CCR4-NOT transcription complex subunit 6 OS=Homo sapiens GN=CNOT6 PE=1 SV=2	5786	3	8.81496	10.7988	9.05862	9.37822	8.75221	9.44158	10.6905	12.1691	10.6335	10.2625
sp|Q9NV88|INT9_HUMAN	INTS9	Integrator complex subunit 9 OS=Homo sapiens GN=INTS9 PE=1 SV=2	1435	20	9.92536	10.5321	10.1971	8.67093	8.91687	8.66538	9.99109	10.7928	11.0995	11.2089
sp|Q04759-2|KPCT_HUMAN	PRKCQ	Isoform 2 of Protein kinase C theta type OS=Homo sapiens GN=PRKCQ	194	1	6.7884	8.8755	9.20007	9.06362	10.1178	9.76196	11.3751	11.6016	12.1699	11.0461
sp|O95363|SYFM_HUMAN	FARS2	Phenylalanyl-tRNA synthetase, mitochondrial OS=Homo sapiens GN=FARS2 PE=1 SV=1	2954	8	10.4515	10.5616	10.2025	8.57575	8.60409	8.68014	9.93706	10.252	11.1942	11.5411
sp|Q9NSD4|ZN275_HUMAN	ZNF275	Zinc finger protein 275 OS=Homo sapiens GN=ZNF275 PE=2 SV=2	3247	6	5.23832	5.75717	5.46875	10.5052	11.6374	11.8067	13.8739	12.7404	14.5785	8.39376
sp|Q86XJ1|GA2L3_HUMAN	GAS2L3	GAS2-like protein 3 OS=Homo sapiens GN=GAS2L3 PE=1 SV=1	3988	3	5.11959	4.81206	5.24008	9.85308	11.3965	12.6626	15.005	12.4355	13.6949	9.78054
sp|P42766|RL35_HUMAN	RPL35	60S ribosomal protein L35 OS=Homo sapiens GN=RPL35 PE=1 SV=2	7702	10	10.1884	11.189	10.7227	8.64462	9.03436	9.06172	10.8384	10.5385	11.0413	8.74103
sp|Q9Y232-2|CDYL1_HUMAN	CDYL	Isoform 2 of Chromodomain Y-like protein OS=Homo sapiens GN=CDYL	5735	10	9.49372	9.01398	9.39694	9.27227	8.56843	9.69423	10.9513	11.1525	11.2716	11.185
sp|Q96I76|GPTC3_HUMAN	GPATCH3	G patch domain-containing protein 3 OS=Homo sapiens GN=GPATCH3 PE=2 SV=1	6734	2	2.43199	2.38568	2.97676	12.4976	13.2562	14.0279	15.3306	16.6571	16.2318	4.20426
sp|Q9P2E3|ZNFX1_HUMAN	ZNFX1	NFX1-type zinc finger-containing protein 1 OS=Homo sapiens GN=ZNFX1 PE=1 SV=2	2854	15	11.2709	10.3835	10.4552	8.34639	8.92543	8.90143	10.9601	10.3668	10.397	9.99336
sp|Q6GPH6-2|IPIL1_HUMAN	ITPRIPL1	Isoform 2 of Inositol 1,4,5-triphosphate receptor-interacting protein-like 1 OS=Homo sapiens GN=ITPRIPL1	1341	5	10.7527	10.2009	10.1907	8.62973	9.36394	8.12828	10.2922	10.049	11.3199	11.0726
sp|O14521|DHSD_HUMAN	SDHD	Succinate dehydrogenase [ubiquinone] cytochrome b small subunit, mitochondrial OS=Homo sapiens GN=SDHD PE=1 SV=1	3514	5	9.02118	8.96449	9.20215	9.54969	9.49781	9.41916	10.8219	11.7953	11.8841	9.84423
sp|O60934|NBN_HUMAN	NBN	Nibrin OS=Homo sapiens GN=NBN PE=1 SV=1	5202	34	10.8364	9.65304	10.0776	8.77228	9.05995	8.79967	10.8244	10.6286	10.821	10.527
sp|P82933|RT09_HUMAN	MRPS9	28S ribosomal protein S9, mitochondrial OS=Homo sapiens GN=MRPS9 PE=1 SV=2	1110	22	10.2907	10.0872	10.2934	8.86855	8.98884	8.56706	10.9473	10.0662	10.9972	10.8936
sp|P14373|TRI27_HUMAN	TRIM27	Zinc finger protein RFP OS=Homo sapiens GN=TRIM27 PE=1 SV=1	1313	11	8.23507	8.06046	8.39424	9.74088	9.38088	9.79832	11.3007	11.9655	11.7669	11.3569
sp|Q9UBS4|DJB11_HUMAN	DNAJB11	DnaJ homolog subfamily B member 11 OS=Homo sapiens GN=DNAJB11 PE=1 SV=1	4650	25	9.17157	8.20629	9.08039	9.58599	10.1154	9.53838	12.4264	11.3815	11.6113	8.88286
sp|Q9BUV8-2|CT024_HUMAN	RAB5IF	Isoform 2 of Uncharacterized protein C20orf24 OS=Homo sapiens GN=C20orf24	5546	4	6.82241	6.86666	7.24777	10.7422	10.866	10.4749	13.0777	13.3257	12.4595	8.11716
sp|Q96ED9-2|HOOK2_HUMAN	HOOK2	Isoform 2 of Protein Hook homolog 2 OS=Homo sapiens GN=HOOK2	1890	9	11.8977	12.1398	12.0092	7.36029	8.25072	7.71188	9.23353	9.78079	9.23701	12.3792
sp|Q07092-2|COGA1_HUMAN	COL16A1	Isoform 2 of Collagen alpha-1(XVI) chain OS=Homo sapiens GN=COL16A1	3898	7	11.7994	11.182	11.1771	8.01857	8.0314	7.54011	9.69461	9.5233	9.35596	13.6775
sp|O96013-2|PAK4_HUMAN	PAK4	Isoform 2 of Serine/threonine-protein kinase PAK 4 OS=Homo sapiens GN=PAK4	1881	13	10.5735	10.8661	10.2142	8.54448	8.65968	8.80768	10.8976	10.3468	10.2569	10.833
sp|P40937|RFC5_HUMAN	RFC5	Replication factor C subunit 5 OS=Homo sapiens GN=RFC5 PE=1 SV=1	2562	34	10.6595	10.8402	10.4804	8.65238	8.62819	8.54689	10.123	10.3328	10.8159	10.9207
sp|O43303-2|CP110_HUMAN	CCP110	Isoform 2 of Centriolar coiled-coil protein of 110 kDa OS=Homo sapiens GN=CCP110	2339	5	7.73142	8.79346	8.3817	9.75667	9.92437	9.88632	11.8306	12.1428	11.8255	9.72705
sp|Q9H6X4-2|TM134_HUMAN	TMEM134	Isoform 2 of Transmembrane protein 134 OS=Homo sapiens GN=TMEM134	6227	3	10.6769	9.48165	10.3749	8.45481	9.33532	8.77095	11.4013	9.78532	10.9662	10.7526
sp|Q9UGN5-2|PARP2_HUMAN	PARP2	Isoform 2 of Poly [ADP-ribose] polymerase 2 OS=Homo sapiens GN=PARP2	1241	9	7.31728	8.68892	7.95825	10.5637	9.15075	10.5392	11.5661	12.8707	12.1814	9.16366
sp|O94822|LTN1_HUMAN	LTN1	E3 ubiquitin-protein ligase listerin OS=Homo sapiens GN=LTN1 PE=1 SV=6	215	31	10.8836	11.6147	11.0023	8.39838	8.24072	8.49859	10.1221	10.3047	9.99367	10.9413
sp|P12236|ADT3_HUMAN	SLC25A6	ADP/ATP translocase 3 OS=Homo sapiens GN=SLC25A6 PE=1 SV=4	723	4	9.78547	9.24207	8.6389	9.34605	9.35228	9.34511	12.3733	11.3108	10.252	10.3541
sp|Q9Y277|VDAC3_HUMAN	VDAC3	Voltage-dependent anion-selective channel protein 3 OS=Homo sapiens GN=VDAC3 PE=1 SV=1	139	24	9.82395	9.49812	9.3344	9.06328	9.6326	8.84953	11.1114	10.561	11.6509	10.4747
sp|O15131|IMA5_HUMAN	KPNA5	Importin subunit alpha-6 OS=Homo sapiens GN=KPNA5 PE=1 SV=2	2568	21	10.676	9.97794	10.322	8.64534	9.12942	8.66347	10.9221	10.5684	10.4876	10.6079
sp|Q9NX47|MARH5_HUMAN	MARCHF5	E3 ubiquitin-protein ligase MARCH5 OS=Homo sapiens GN=MARCH5 PE=1 SV=1	5640	13	6.45944	7.14239	7.1635	10.3012	10.4511	11.0673	12.1486	12.644	13.6938	8.92866
sp|P54277|PMS1_HUMAN	PMS1	PMS1 protein homolog 1 OS=Homo sapiens GN=PMS1 PE=1 SV=1	4509	12	12.7253	12.6687	13.3276	7.56067	7.97208	7.57862	9.11469	8.78254	10.0509	10.219
sp|P40616|ARL1_HUMAN	ARL1	ADP-ribosylation factor-like protein 1 OS=Homo sapiens GN=ARL1 PE=1 SV=1	2129	15	11.5431	10.7667	10.8133	8.63808	8.50321	7.88156	10.5482	9.9958	9.71553	11.5945
sp|P54852|EMP3_HUMAN	EMP3	Epithelial membrane protein 3 OS=Homo sapiens GN=EMP3 PE=2 SV=1	6028	6	8.70648	8.26245	9.57393	9.14801	9.89839	9.38691	12.0635	11.2737	11.0458	10.6409
sp|Q03468|ERCC6_HUMAN	ERCC6	DNA excision repair protein ERCC-6 OS=Homo sapiens GN=ERCC6 PE=1 SV=1	6848	2	10.5184	11.0734	9.87803	8.27831	9.26925	8.64879	10.5211	10.7704	10.3826	10.6597
sp|Q8NB78|KDM1B_HUMAN	KDM1B	Lysine-specific histone demethylase 1B OS=Homo sapiens GN=KDM1B PE=1 SV=3	2142	8	8.58156	10.0299	9.0127	10.0959	8.85561	8.81536	10.2102	11.5864	11.7761	11.0362
sp|Q9NV96-2|CC50A_HUMAN	TMEM30A	Isoform 2 of Cell cycle control protein 50A OS=Homo sapiens GN=TMEM30A	4523	5	8.94583	8.48226	9.24845	9.27042	10.1958	9.77863	10.7701	11.4744	13.1095	8.72466
sp|O43852-2|CALU_HUMAN	CALU	Isoform 2 of Calumenin OS=Homo sapiens GN=CALU	4612	58	9.67057	9.00761	9.04364	9.55216	9.79201	8.94569	12.356	10.6802	11.1602	9.79189
sp|O00161|SNP23_HUMAN	SNAP23	Synaptosomal-associated protein 23 OS=Homo sapiens GN=SNAP23 PE=1 SV=1	1996	20	8.5738	8.67086	8.51829	9.73648	9.81044	9.72119	11.5469	11.8302	11.9958	9.59595
sp|Q96KA5-2|CLP1L_HUMAN	CLPTM1L	Isoform 2 of Cleft lip and palate transmembrane protein 1-like protein OS=Homo sapiens GN=CLPTM1L	6585	16	9.90264	9.56222	9.88452	9.16097	9.28939	8.71926	10.9278	10.3069	11.6018	10.6446
sp|Q16514-2|TAF12_HUMAN	TAF12	Isoform TAFII15 of Transcription initiation factor TFIID subunit 12 OS=Homo sapiens GN=TAF12	5272	5	10.0545	9.93751	10.4306	8.98339	9.04827	8.98011	10.5699	10.5858	11.4811	9.9288
sp|Q9Y5B8-2|NDK7_HUMAN	NME7	Isoform 2 of Nucleoside diphosphate kinase 7 OS=Homo sapiens GN=NME7	1751	12	10.8977	11.0246	10.6124	8.38503	8.38739	8.47653	10.496	10.4724	9.53434	11.7136
sp|Q99676|ZN184_HUMAN	ZNF184	Zinc finger protein 184 OS=Homo sapiens GN=ZNF184 PE=1 SV=4	7474	1	7.51297	8.38793	6.57427	9.99759	9.76711	10.2064	12.6541	11.8461	11.704	11.3495
sp|Q9HC52|CBX8_HUMAN	CBX8	Chromobox protein homolog 8 OS=Homo sapiens GN=CBX8 PE=1 SV=3	263	24	10.8307	11.8535	10.8795	8.39798	8.17171	8.2241	9.41233	10.3018	10.2345	11.6939
sp|O96019|ACL6A_HUMAN	ACTL6A	Actin-like protein 6A OS=Homo sapiens GN=ACTL6A PE=1 SV=1	1950	30	9.51147	10.0867	9.11999	9.42419	8.98085	9.0747	11.3844	11.455	10.3507	10.6121
sp|Q5T2S8|ARMC4_HUMAN	ODAD2	Armadillo repeat-containing protein 4 OS=Homo sapiens GN=ARMC4 PE=2 SV=1	6847	1	10.2145	10.0151	11.2075	8.56207	9.32871	8.49277	10.0809	9.90579	11.8787	10.3139
sp|Q96J42-2|TXD15_HUMAN	TXNDC15	Isoform 2 of Thioredoxin domain-containing protein 15 OS=Homo sapiens GN=TXNDC15	7384	3	7.6103	7.65227	7.97772	10.3883	10.1369	10.2484	12.0934	11.6389	13.4344	8.81944
sp|O15211|RGL2_HUMAN	RGL2	Ral guanine nucleotide dissociation stimulator-like 2 OS=Homo sapiens GN=RGL2 PE=1 SV=1	712	5	10.8752	11.7221	11.1743	8.3168	8.68367	8.50222	9.58305	11.1386	10.078	9.92618
sp|P33993|MCM7_HUMAN	MCM7	DNA replication licensing factor MCM7 OS=Homo sapiens GN=MCM7 PE=1 SV=4	1816	61	9.69463	9.75158	9.59356	9.47352	9.18192	9.31073	11.3904	11.2011	11.1831	9.21951
sp|Q96HJ9|CG055_HUMAN	FMC1	UPF0562 protein C7orf55 OS=Homo sapiens GN=C7orf55 PE=1 SV=2	1083	7	10.3311	11.4416	10.7848	8.27398	8.58341	9.11225	9.79046	11.0435	10.5277	10.1112
sp|Q32P28|P3H1_HUMAN	P3H1	Prolyl 3-hydroxylase 1 OS=Homo sapiens GN=LEPRE1 PE=1 SV=2	3374	38	10.5729	10.9185	10.2181	8.45556	8.83259	8.49457	10.0954	10.0272	11.0093	11.3759
sp|Q495W5-2|FUT11_HUMAN	FUT11	Isoform 2 of Alpha-(1,3)-fucosyltransferase 11 OS=Homo sapiens GN=FUT11	2514	7	9.68132	9.39672	9.42385	9.00189	9.72625	9.07113	11.4996	10.4722	11.5864	10.1407
sp|Q86Y37|CJ046_HUMAN	CACUL1	Uncharacterized protein C10orf46 OS=Homo sapiens GN=C10orf46 PE=2 SV=1	493	2	11.5906	9.6079	8.38757	9.15986	8.79193	8.57483	10.1908	10.9546	10.8761	11.8658
sp|Q7Z333-4|SETX_HUMAN	SETX	Isoform 4 of Probable helicase senataxin OS=Homo sapiens GN=SETX	134	44	8.84044	9.40539	9.00437	9.09337	9.50929	9.56747	10.742	11.2442	12.0177	10.5759
sp|Q13427|PPIG_HUMAN	PPIG	Peptidyl-prolyl cis-trans isomerase G OS=Homo sapiens GN=PPIG PE=1 SV=2	3904	13	6.80001	5.2353	6.47735	10.4096	10.8145	10.8168	13.5644	12.3422	12.7659	10.7739
sp|Q8WUW1-2|BRK1_HUMAN	BRK1	Isoform 2 of Protein BRICK1 OS=Homo sapiens GN=BRK1	5697	10	11.9987	9.49185	9.5795	10.7812	8.5919	8.46653	9.98616	12.0307	11.5695	7.50398
sp|Q9BPU9|B9D2_HUMAN	B9D2	B9 domain-containing protein 2 OS=Homo sapiens GN=B9D2 PE=2 SV=2	1659	3	8.08545	8.42947	7.79864	9.90269	9.79023	10.4177	11.7318	11.4627	13.1289	9.25245
sp|O43615|TIM44_HUMAN	TIMM44	Mitochondrial import inner membrane translocase subunit TIM44 OS=Homo sapiens GN=TIMM44 PE=1 SV=2	2447	42	9.68939	10.3654	9.88031	8.83101	9.26783	8.98921	10.4195	10.7547	11.5026	10.3
sp|O00443|P3C2A_HUMAN	PIK3C2A	Phosphatidylinositol-4-phosphate 3-kinase C2 domain-containing subunit alpha OS=Homo sapiens GN=PIK3C2A PE=1 SV=2	414	22	11.0063	11.1307	11.0707	7.88175	8.6505	8.68552	8.8561	10.7699	10.7925	11.1561
sp|Q643R3|LPCT4_HUMAN	LPCAT4	Lysophospholipid acyltransferase LPCAT4 OS=Homo sapiens GN=LPCAT4 PE=1 SV=1	5228	10	12.4047	12.3797	11.6826	7.81411	7.48872	7.72401	9.01831	8.809	9.94804	12.7308
sp|O60613|SEP15_HUMAN	SELENOF	15 kDa selenoprotein OS=Homo sapiens GN=SEP15 PE=1 SV=3	6330	6	8.73605	8.75313	9.17088	8.95967	10.5935	9.50523	12.4895	10.0646	12.4932	9.23428
sp|Q9Y4P8-4|WIPI2_HUMAN	WIPI2	Isoform 4 of WD repeat domain phosphoinositide-interacting protein 2 OS=Homo sapiens GN=WIPI2	6681	5	8.72273	8.71413	8.77691	10.4622	9.06719	9.82528	12.5485	11.9842	10.8662	9.03268
sp|P52294|IMA1_HUMAN	KPNA1	Importin subunit alpha-1 OS=Homo sapiens GN=KPNA1 PE=1 SV=3	2568	14	10.4966	10.5682	10.4922	8.65028	8.72686	8.76666	10.4112	10.7545	10.3543	10.7791
sp|Q68E01-2|INT3_HUMAN	INTS3	Isoform 2 of Integrator complex subunit 3 OS=Homo sapiens GN=INTS3	4652	42	9.82415	10.1459	9.51288	9.24865	8.37663	9.38282	10.6162	11.0822	10.8547	10.9558
sp|Q9Y2Q9|RT28_HUMAN	MRPS28	28S ribosomal protein S28, mitochondrial OS=Homo sapiens GN=MRPS28 PE=1 SV=1	3186	7	8.89739	10.249	9.91751	7.83826	9.40105	9.65003	9.90945	11.2355	11.259	11.6428
sp|O75695|XRP2_HUMAN	RP2	Protein XRP2 OS=Homo sapiens GN=RP2 PE=1 SV=4	2914	14	8.2776	8.97192	8.8471	9.49409	9.66802	10.0458	11.3783	11.4217	12.3948	9.50073
sp|Q8WTR7|ZN473_HUMAN	ZNF473	Zinc finger protein 473 OS=Homo sapiens GN=ZNF473 PE=1 SV=1	7386	2	5.20034	4.18236	4.60704	10.86	12.58	13.0151	14.7163	14.9955	14.2156	5.62768
sp|Q13112|CAF1B_HUMAN	CHAF1B	Chromatin assembly factor 1 subunit B OS=Homo sapiens GN=CHAF1B PE=1 SV=1	4492	12	6.94746	7.81898	7.57559	9.77171	9.87449	11.2979	11.1559	13.0137	13.1142	9.42996
sp|P08240|SRPR_HUMAN	SRPRA	Signal recognition particle receptor subunit alpha OS=Homo sapiens GN=SRPR PE=1 SV=2	2255	49	10.2722	10.569	10.263	8.41965	9.00815	8.83696	9.91004	10.7191	11.0149	10.987
sp|O14514|BAI1_HUMAN	ADGRB1	Brain-specific angiogenesis inhibitor 1 OS=Homo sapiens GN=BAI1 PE=1 SV=1	2337	2	8.68004	8.1863	9.24633	8.97082	9.7228	9.99448	11.6267	11.2168	11.7178	10.638
sp|P36551|HEM6_HUMAN	CPOX	Coproporphyrinogen-III oxidase, mitochondrial OS=Homo sapiens GN=CPOX PE=1 SV=3	1936	23	9.94907	11.46	10.5153	8.49285	8.61263	8.65415	9.5671	10.0571	11.405	11.2868
sp|Q9BWC9|CC106_HUMAN	CCDC106	Coiled-coil domain-containing protein 106 OS=Homo sapiens GN=CCDC106 PE=1 SV=1	4271	3	12.6569	13.5728	13.1765	7.18741	7.92325	7.27346	8.3586	9.08918	9.51143	11.2506
sp|P11166|GTR1_HUMAN	SLC2A1	Solute carrier family 2, facilitated glucose transporter member 1 OS=Homo sapiens GN=SLC2A1 PE=1 SV=2	6676	13	9.77554	9.2314	8.82753	9.8166	9.74676	9.61952	11.8996	10.9918	12.2557	7.83558
sp|Q76FK4-4|NOL8_HUMAN	NOL8	Isoform 4 of Nucleolar protein 8 OS=Homo sapiens GN=NOL8	2574	25	8.65065	8.34522	8.90673	9.29144	9.22161	9.67217	10.3551	11.6268	11.9594	11.9708
sp|Q96K37|S35E1_HUMAN	SLC35E1	Solute carrier family 35 member E1 OS=Homo sapiens GN=SLC35E1 PE=1 SV=2	6745	8	9.44607	9.45328	9.85543	8.45716	9.58561	9.38592	9.9933	10.9446	12.091	10.7877
sp|Q9Y253|POLH_HUMAN	POLH	DNA polymerase eta OS=Homo sapiens GN=POLH PE=1 SV=1	3485	1	10.0339	8.59693	11.7648	8.25266	9.66862	8.92613	11.3531	8.93318	12.0373	10.4334
sp|Q99798|ACON_HUMAN	ACO2	Aconitate hydratase, mitochondrial OS=Homo sapiens GN=ACO2 PE=1 SV=2	4194	67	9.65141	9.82092	9.90258	8.9106	9.33768	9.03728	10.7947	10.5082	11.5479	10.4887
sp|P21796|VDAC1_HUMAN	VDAC1	Voltage-dependent anion-selective channel protein 1 OS=Homo sapiens GN=VDAC1 PE=1 SV=2	139	77	9.78205	9.06444	8.96297	9.74251	9.30974	9.11659	11.4067	11.0818	11.4017	10.1316
sp|Q13503|MED21_HUMAN	MED21	Mediator of RNA polymerase II transcription subunit 21 OS=Homo sapiens GN=MED21 PE=1 SV=1	6462	4	7.98739	7.96284	7.74117	10.3696	9.84505	10.1009	12.9178	11.061	12.493	9.52122
sp|Q8N2Z9|CENPS_HUMAN	CENPS	Centromere protein S OS=Homo sapiens GN=APITD1 PE=1 SV=1	4844	4	10.5694	12.6819	12.4285	6.61022	9.13796	8.78123	6.22564	12.7808	10.502	10.2824
sp|Q6IN85|P4R3A_HUMAN	PPP4R3A	Serine/threonine-protein phosphatase 4 regulatory subunit 3A OS=Homo sapiens GN=SMEK1 PE=1 SV=1	1394	30	9.3029	9.15172	9.65346	9.2164	9.42052	9.50528	11.0622	11.1907	11.5988	9.89808
sp|Q9H857-2|NT5D2_HUMAN	NT5DC2	Isoform 2 of 5'-nucleotidase domain-containing protein 2 OS=Homo sapiens GN=NT5DC2	2415	29	12.4413	12.5629	12.5547	7.56436	7.68286	7.64959	8.71698	9.238	9.58515	12.0042
sp|P51553|IDH3G_HUMAN	IDH3G	Isocitrate dehydrogenase [NAD] subunit gamma, mitochondrial OS=Homo sapiens GN=IDH3G PE=1 SV=1	3608	16	9.99459	9.54333	9.83075	9.27272	8.98291	9.04142	10.6858	10.6292	11.5125	10.5067
sp|P13674-2|P4HA1_HUMAN	P4HA1	Isoform 2 of Prolyl 4-hydroxylase subunit alpha-1 OS=Homo sapiens GN=P4HA1	3438	50	10.1304	10.2005	10.1868	8.99665	9.30202	8.74002	10.8709	10.6351	11.0088	9.9288
sp|Q9H3R0-2|KDM4C_HUMAN	KDM4C	Isoform 2 of Lysine-specific demethylase 4C OS=Homo sapiens GN=KDM4C	3737	3	8.84147	9.34323	8.44948	9.28145	9.54873	9.53193	12.0482	10.6219	11.4359	10.8976
sp|P08559|ODPA_HUMAN	PDHA1	Pyruvate dehydrogenase E1 component subunit alpha, somatic form, mitochondrial OS=Homo sapiens GN=PDHA1 PE=1 SV=3	92	33	9.58415	10.4117	10.2225	8.40262	9.44723	9.03288	9.41872	11.0769	11.8275	10.5757
sp|P63272|SPT4H_HUMAN	SUPT4H1	Transcription elongation factor SPT4 OS=Homo sapiens GN=SUPT4H1 PE=1 SV=1	7173	4	8.861	8.5347	7.83505	10.5033	9.27603	9.8276	12.2832	12.0421	11.2705	9.56649
sp|P61009|SPCS3_HUMAN	SPCS3	Signal peptidase complex subunit 3 OS=Homo sapiens GN=SPCS3 PE=1 SV=1	6949	11	9.13002	8.4908	9.7897	9.08205	10.1956	9.48843	11.317	11.57	11.6959	9.24042
sp|O60331|PI51C_HUMAN	PIP5K1C	Phosphatidylinositol-4-phosphate 5-kinase type-1 gamma OS=Homo sapiens GN=PIP5K1C PE=1 SV=2	18	10	6.77519	7.36056	7.18305	10.8395	9.8238	11.3009	12.2499	12.4476	13.7292	8.29034
sp|P07858|CATB_HUMAN	CTSB	Cathepsin B OS=Homo sapiens GN=CTSB PE=1 SV=3	4771	16	10.0631	11.6059	10.6151	8.71923	8.66615	8.53894	10.054	10.1392	10.9633	10.635
sp|P61020|RAB5B_HUMAN	RAB5B	Ras-related protein Rab-5B OS=Homo sapiens GN=RAB5B PE=1 SV=1	3531	4	9.00751	7.77022	7.51478	9.40038	11.5265	9.63564	15.0349	9.725	11.9684	8.41663
sp|Q9UJF2|NGAP_HUMAN	RASAL2	Ras GTPase-activating protein nGAP OS=Homo sapiens GN=RASAL2 PE=1 SV=2	3463	4	8.5102	9.59362	7.85923	9.29397	9.7444	9.73638	12.5253	10.7476	11.3055	10.6837
sp|Q8IVH4|MMAA_HUMAN	MMAA	Methylmalonic aciduria type A protein, mitochondrial OS=Homo sapiens GN=MMAA PE=1 SV=1	4964	10	9.67645	9.79162	9.53913	8.885	9.23667	9.4225	10.6261	10.5931	11.8696	10.3599
sp|Q92733|PRCC_HUMAN	PRCC	Proline-rich protein PRCC OS=Homo sapiens GN=PRCC PE=1 SV=1	2265	15	8.78144	8.50927	8.92973	9.69762	9.61665	9.52452	11.6666	11.1997	11.774	10.3005
sp|Q9BYV9|BACH2_HUMAN	BACH2	Transcription regulator protein BACH2 OS=Homo sapiens GN=BACH2 PE=2 SV=1	4317	2	8.48743	8.76235	10.2197	8.65532	9.50607	9.69163	10.1435	11.3897	11.9172	11.2271
sp|Q76L83|ASXL2_HUMAN	ASXL2	Putative Polycomb group protein ASXL2 OS=Homo sapiens GN=ASXL2 PE=1 SV=1	3465	7	6.07523	5.76199	6.48207	11.045	11.0557	11.263	12.559	13.5921	13.9126	8.25325
sp|Q15527|SURF2_HUMAN	SURF2	Surfeit locus protein 2 OS=Homo sapiens GN=SURF2 PE=1 SV=3	3296	7	9.31988	8.83448	9.3027	9.21987	9.16737	9.48839	10.5928	11.1753	11.7031	11.1961
sp|O94906|PRP6_HUMAN	PRPF6	Pre-mRNA-processing factor 6 OS=Homo sapiens GN=PRPF6 PE=1 SV=1	211	74	10.1435	9.94138	10.0323	8.78765	9.13582	8.71167	10.6378	10.4582	10.8813	11.2704
sp|Q9P2X0-2|DPM3_HUMAN	DPM3	Isoform 2 of Dolichol-phosphate mannosyltransferase subunit 3 OS=Homo sapiens GN=DPM3	5835	3	10.0905	11.9852	10.2164	8.30177	8.46333	9.20531	9.80456	10.2812	11.081	10.5706
sp|Q9UKA8-2|RCAN3_HUMAN	RCAN3	Isoform 2 of Calcipressin-3 OS=Homo sapiens GN=RCAN3	7296	1	9.95508	8.73629	8.18958	10.4634	9.1595	9.21267	10.3365	12.3241	11.9439	9.67905
sp|Q9HC62|SENP2_HUMAN	SENP2	Sentrin-specific protease 2 OS=Homo sapiens GN=SENP2 PE=1 SV=3	6455	2	9.87139	10.1731	9.33127	8.89217	9.77246	9.27137	11.116	11.6928	10.7142	9.16524
sp|P15848|ARSB_HUMAN	ARSB	Arylsulfatase B OS=Homo sapiens GN=ARSB PE=1 SV=1	3427	13	9.93603	10.3224	9.87681	9.24985	9.11716	8.89746	10.4381	10.4804	11.7955	9.88632
sp|P12110|CO6A2_HUMAN	COL6A2	Collagen alpha-2(VI) chain OS=Homo sapiens GN=COL6A2 PE=1 SV=4	5304	12	11.957	10.1923	11.5144	8.11184	7.99701	7.77754	9.71067	9.38286	9.56612	13.7903
sp|Q9H6P5|TASP1_HUMAN	TASP1	Threonine aspartase 1 OS=Homo sapiens GN=TASP1 PE=1 SV=1	6608	1	7.76284	10.0331	7.44814	9.84758	8.5677	10.6541	10.5623	12.9075	11.4082	10.8085
sp|O43609|SPY1_HUMAN	SPRY1	Protein sprouty homolog 1 OS=Homo sapiens GN=SPRY1 PE=1 SV=2	7450	1	7.57986	8.37531	8.94152	10.2794	10.5581	9.65254	12.6337	11.5567	12.3886	8.03422
sp|Q9UPP1-2|PHF8_HUMAN	PHF8	Isoform 2 of Histone lysine demethylase PHF8 OS=Homo sapiens GN=PHF8	758	11	7.98178	8.90876	8.09846	9.48161	9.42308	10.0529	10.7802	11.9428	12.0153	11.3152
sp|O75955|FLOT1_HUMAN	FLOT1	Flotillin-1 OS=Homo sapiens GN=FLOT1 PE=1 SV=3	718	35	9.5001	9.28175	9.31816	9.20036	9.57274	8.94572	11.0735	10.6153	11.5594	10.933
sp|O75489|NDUS3_HUMAN	NDUFS3	NADH dehydrogenase [ubiquinone] iron-sulfur protein 3, mitochondrial OS=Homo sapiens GN=NDUFS3 PE=1 SV=1	485	13	11.2125	11.1257	11.2731	7.81815	8.91866	8.25224	9.39549	9.86068	10.7133	11.4302
sp|Q7LBC6|KDM3B_HUMAN	KDM3B	Lysine-specific demethylase 3B OS=Homo sapiens GN=KDM3B PE=1 SV=2	2823	33	10.1217	10.4105	10.3922	8.76401	9.00621	8.8587	10.6635	10.2885	10.9742	10.5204
sp|P82909|RT36_HUMAN	MRPS36	28S ribosomal protein S36, mitochondrial OS=Homo sapiens GN=MRPS36 PE=1 SV=2	7249	6	7.63973	8.03825	8.30501	9.60128	10.1356	10.5329	11.2264	12.4138	12.6447	9.46231
sp|O00124-3|UBXN8_HUMAN	UBXN8	Isoform 3 of UBX domain-containing protein 8 OS=Homo sapiens GN=UBXN8	4104	8	6.25122	7.04494	6.69528	10.6464	10.5406	11.1733	12.8506	12.9382	12.9989	8.86042
sp|P62873|GBB1_HUMAN	GNB1	Guanine nucleotide-binding protein G(I)/G(S)/G(T) subunit beta-1 OS=Homo sapiens GN=GNB1 PE=1 SV=3	741	30	9.40388	10.4199	9.51681	9.41085	9.47367	8.79819	11.8454	9.77566	11.5596	9.79613
sp|Q15005|SPCS2_HUMAN	SPCS2	Signal peptidase complex subunit 2 OS=Homo sapiens GN=SPCS2 PE=1 SV=3	5053	12	7.86234	8.48753	8.13676	10.1449	10.1564	10.3726	12.148	12.3346	12.2809	8.076
sp|P52952|NKX25_HUMAN	NKX2-5	Homeobox protein Nkx-2.5 OS=Homo sapiens GN=NKX2-5 PE=1 SV=1	7624	1	11.2096	10.5606	11.3157	8.08651	9.84247	7.62965	10.6288	8.96992	11.0222	10.7345
sp|P47914|RL29_HUMAN	RPL29	60S ribosomal protein L29 OS=Homo sapiens GN=RPL29 PE=1 SV=2	3034	9	10.0445	10.91	10.7632	9.17977	8.95481	9.20643	10.7231	11.0569	10.9662	8.19504
sp|Q9BSM1|PCGF1_HUMAN	PCGF1	Polycomb group RING finger protein 1 OS=Homo sapiens GN=PCGF1 PE=1 SV=2	7736	5	9.2831	10.6716	9.15143	8.57369	8.38092	9.55511	9.48296	11.1973	11.0696	12.6343
sp|P01106-2|MYC_HUMAN	MYC	Isoform 2 of Myc proto-oncogene protein OS=Homo sapiens GN=MYC	3382	9	2.29962	2.33761	2.49451	14.9656	12.6611	13.3122	17.739	15.828	15.4582	2.90416
sp|Q96KC8|DNJC1_HUMAN	DNAJC1	DnaJ homolog subfamily C member 1 OS=Homo sapiens GN=DNAJC1 PE=1 SV=1	2583	15	7.81169	8.02581	7.89259	9.9092	10.6519	10.3066	11.9251	12.1485	12.8896	8.43909
sp|Q9NR33|DPOE4_HUMAN	POLE4	DNA polymerase epsilon subunit 4 OS=Homo sapiens GN=POLE4 PE=1 SV=2	212	1	12.0917	9.98867	10.5645	9.51202	9.8591	7.59265	11.8344	10.3161	10.1337	8.1072
sp|P07196|NFL_HUMAN	NEFL	Neurofilament light polypeptide OS=Homo sapiens GN=NEFL PE=1 SV=3	5292	60	7.22047	5.69507	7.78786	10.1947	9.95306	10.2874	11.7976	12.0028	12.6388	12.4223
sp|Q9BQG0-2|MBB1A_HUMAN	MYBBP1A	Isoform 2 of Myb-binding protein 1A OS=Homo sapiens GN=MYBBP1A	1699	94	10.2992	10.1781	10.2023	8.71583	9.09123	8.64206	10.3874	10.7093	10.5668	11.2077
tr|B7WPJ1|B7WPJ1_HUMAN	IMMT	Uncharacterized protein OS=Homo sapiens GN=IMMT PE=4 SV=2	456	1	8.04609	9.95011	9.96797	8.40957	11.3709	9.08286	11.0482	10.466	13.0364	8.62191
sp|Q5QP82|DCA10_HUMAN	DCAF10	DDB1- and CUL4-associated factor 10 OS=Homo sapiens GN=DCAF10 PE=1 SV=1	5737	2	11.5716	9.9005	12.6917	7.26482	9.88519	7.31957	8.12397	9.76059	11.4062	12.0759
sp|Q8WWX9|SELM_HUMAN	SELENOM	Selenoprotein M OS=Homo sapiens GN=SELM PE=1 SV=3	1670	4	10.8045	10.3408	10.6104	9.24982	9.18176	8.16981	10.3151	11.073	10.4482	9.8066
sp|Q9Y6G3|RM42_HUMAN	MRPL42	39S ribosomal protein L42, mitochondrial OS=Homo sapiens GN=MRPL42 PE=1 SV=1	7609	2	11.1319	9.16374	10.322	9.07782	8.85884	8.3834	11.1141	9.17218	11.2123	11.5637
sp|P51151|RAB9A_HUMAN	RAB9A	Ras-related protein Rab-9A OS=Homo sapiens GN=RAB9A PE=1 SV=1	4342	10	9.45771	10.1051	10.0854	9.37847	9.27433	9.07257	10.848	11.0002	11.3193	9.45884
sp|O75947|ATP5H_HUMAN	ATP5PD	ATP synthase subunit d, mitochondrial OS=Homo sapiens GN=ATP5H PE=1 SV=3	1852	26	10.037	10.1762	10.0058	9.04906	9.20261	8.93961	10.7287	10.829	10.9695	10.0625
tr|A4D2Q0|A4D2Q0_HUMAN	SUN1	Unc-84 homolog A (C. elegans) OS=Homo sapiens GN=UNC84A PE=4 SV=1	1259	29	7.47295	6.14924	6.77078	10.135	10.3213	10.845	12.1868	12.3015	12.9397	10.8779
sp|Q99755-2|PI51A_HUMAN	PIP5K1A	Isoform 2 of Phosphatidylinositol-4-phosphate 5-kinase type-1 alpha OS=Homo sapiens GN=PIP5K1A	18	15	6.34497	7.03332	6.34465	11.0056	11.1169	11.354	13.7163	12.4755	13.8342	6.7747
sp|P24390|ERD21_HUMAN	KDELR1	ER lumen protein retaining receptor 1 OS=Homo sapiens GN=KDELR1 PE=1 SV=1	3502	9	9.11613	10.2368	8.37809	8.49251	10.4461	8.94166	11.5442	11.2455	10.543	11.0559
sp|Q16718|NDUA5_HUMAN	NDUFA5	NADH dehydrogenase [ubiquinone] 1 alpha subcomplex subunit 5 OS=Homo sapiens GN=NDUFA5 PE=1 SV=3	7254	7	10.3048	12.0876	11.1696	8.37577	8.27603	8.42319	9.4051	10.4542	10.111	11.3926
sp|Q6P1M9|ARMX5_HUMAN	ARMCX5	Armadillo repeat-containing X-linked protein 5 OS=Homo sapiens GN=ARMCX5 PE=2 SV=1	7180	2	14.1042	13.5977	13.3002	7.23562	7.2502	7.1278	9.38557	8.72847	7.71492	11.5553
sp|A8K8V0-2|ZN785_HUMAN	ZNF785	Isoform 2 of Zinc finger protein 785 OS=Homo sapiens GN=ZNF785	7402	1	5.89849	5.27925	7.19401	10.9318	11.2247	12.3671	12.305	12.9864	15.9605	5.85272
sp|Q14554|PDIA5_HUMAN	PDIA5	Protein disulfide-isomerase A5 OS=Homo sapiens GN=PDIA5 PE=1 SV=1	178	36	9.24246	9.47495	9.27796	9.31158	9.19696	9.57043	10.8463	10.7342	11.9699	10.3753
sp|P48047|ATPO_HUMAN	ATP5PO	ATP synthase subunit O, mitochondrial OS=Homo sapiens GN=ATP5O PE=1 SV=1	5997	25	9.83291	10.5424	10.3921	8.81199	8.97717	9.04647	10.1907	10.7206	11.148	10.3377
sp|O95139|NDUB6_HUMAN	NDUFB6	NADH dehydrogenase [ubiquinone] 1 beta subcomplex subunit 6 OS=Homo sapiens GN=NDUFB6 PE=1 SV=3	5063	8	12.2372	12.3561	12.1349	7.01841	8.61106	7.32856	10.0403	7.95772	9.42432	12.8914
sp|Q9H974|QTRD1_HUMAN	QTRT2	Queuine tRNA-ribosyltransferase subunit QTRTD1 OS=Homo sapiens GN=QTRTD1 PE=1 SV=1	2621	14	10.4071	9.89874	10.1664	9.36915	9.25832	8.76229	11.7858	10.4428	10.4821	9.42723
sp|Q9H9J4-2|UBP42_HUMAN	USP42	Isoform 2 of Ubiquitin carboxyl-terminal hydrolase 42 OS=Homo sapiens GN=USP42	3094	8	8.03454	8.50682	8.46824	9.57419	9.16203	10.0639	10.8757	11.6646	11.8502	11.7998
sp|Q96N46-2|TTC14_HUMAN	TTC14	Isoform 2 of Tetratricopeptide repeat protein 14 OS=Homo sapiens GN=TTC14	6305	3	8.47803	7.31196	8.22186	8.89232	10.9956	10.1158	11.5133	11.3218	12.978	10.1713
sp|P05109|S10A8_HUMAN	S100A8	Protein S100-A8 OS=Homo sapiens GN=S100A8 PE=1 SV=1	2572	3	10.0205	7.73462	4.93883	16.4981	4.86333	6.93854	12.345	5.48814	15.9338	15.2393
sp|O00483|NDUA4_HUMAN	NDUFA4	NADH dehydrogenase [ubiquinone] 1 alpha subcomplex subunit 4 OS=Homo sapiens GN=NDUFA4 PE=1 SV=1	6408	10	14.5201	13.9553	14.9983	6.80957	6.69554	6.39434	7.292	8.48248	7.96849	12.8839
sp|P15336-2|ATF2_HUMAN	ATF2	Isoform 2 of Cyclic AMP-dependent transcription factor ATF-2 OS=Homo sapiens GN=ATF2	52	5	8.12231	8.70407	8.26618	9.58226	9.75037	10.0699	11.0842	11.9202	12.0733	10.4272
sp|Q13200|PSMD2_HUMAN	PSMD2	26S proteasome non-ATPase regulatory subunit 2 OS=Homo sapiens GN=PSMD2 PE=1 SV=3	3027	82	9.52219	9.71269	9.78498	9.24037	9.01526	9.16077	11.291	11.1441	10.2692	10.8595
sp|Q9UKF6|CPSF3_HUMAN	CPSF3	Cleavage and polyadenylation specificity factor subunit 3 OS=Homo sapiens GN=CPSF3 PE=1 SV=1	4046	39	10.2985	10.3403	10.3379	9.00142	8.68036	8.7822	10.2091	10.6225	10.7342	10.9936
sp|Q8NFJ5|RAI3_HUMAN	GPRC5A	Retinoic acid-induced protein 3 OS=Homo sapiens GN=GPRC5A PE=1 SV=2	7614	2	2.91063	2.94574	2.99157	10.4109	15.2904	13.9933	17.6971	13.0354	16.6065	4.11834
sp|P23246|SFPQ_HUMAN	SFPQ	Splicing factor, proline- and glutamine-rich OS=Homo sapiens GN=SFPQ PE=1 SV=2	504	109	9.26046	7.59546	8.67904	9.3686	9.42318	9.74634	11.1477	11.4997	11.3759	11.9036
sp|Q5SVZ6|ZMYM1_HUMAN	ZMYM1	Zinc finger MYM-type protein 1 OS=Homo sapiens GN=ZMYM1 PE=1 SV=1	3517	12	10.4546	10.8222	9.94748	8.6983	8.32897	8.21489	10.1139	9.72163	10.2582	13.4398
sp|Q9H9B4|SFXN1_HUMAN	SFXN1	Sideroflexin-1 OS=Homo sapiens GN=SFXN1 PE=1 SV=4	1942	23	9.50342	9.65493	9.57571	9.1954	9.54968	9.13318	10.7289	10.3916	12.1129	10.1544
sp|Q8IZL8|PELP1_HUMAN	PELP1	Proline-, glutamic acid- and leucine-rich protein 1 OS=Homo sapiens GN=PELP1 PE=1 SV=2	810	44	9.13002	9.55375	9.43375	9.07746	9.19585	9.54491	10.5553	11.0423	11.5531	10.9136
sp|O14492|SH2B2_HUMAN	SH2B2	SH2B adapter protein 2 OS=Homo sapiens GN=SH2B2 PE=1 SV=2	6600	1	6.28589	5.36164	8.0091	11.2201	9.19705	11.4868	13.17	11.4147	13.4302	10.4244
sp|Q6UXV4|APOOL_HUMAN	APOOL	Apolipoprotein O-like OS=Homo sapiens GN=APOOL PE=1 SV=1	4360	13	8.77729	8.62327	8.71566	10.0116	9.48342	9.69234	11.3884	11.5377	11.8494	9.92091
sp|P29317|EPHA2_HUMAN	EPHA2	Ephrin type-A receptor 2 OS=Homo sapiens GN=EPHA2 PE=1 SV=2	3882	25	10.2757	10.6634	10.4338	8.84916	8.89046	8.82818	10.4084	10.2025	11.0422	10.4062
sp|Q5JTZ9|SYAM_HUMAN	AARS2	Alanyl-tRNA synthetase, mitochondrial OS=Homo sapiens GN=AARS2 PE=1 SV=1	264	33	10.4249	10.7745	10.6082	8.32085	8.35978	8.6343	9.48324	10.0697	10.6054	12.7192
sp|Q96BN2|TADA1_HUMAN	TADA1	Transcriptional adapter 1 OS=Homo sapiens GN=TADA1 PE=1 SV=1	4122	5	10.5567	10.8922	10.3794	8.75392	8.32416	8.68942	9.68442	10.3125	10.6973	11.71
sp|Q9NXW2-2|DJB12_HUMAN	DNAJB12	Isoform 2 of DnaJ homolog subfamily B member 12 OS=Homo sapiens GN=DNAJB12	1799	11	8.33519	8.25094	8.39289	9.61887	9.91913	10.0299	11.5672	11.5713	12.0823	10.2323
sp|Q9NUY8-2|TBC23_HUMAN	TBC1D23	Isoform 2 of TBC1 domain family member 23 OS=Homo sapiens GN=TBC1D23	4385	10	8.72477	8.72029	8.3296	9.77488	9.7469	10.0084	12.0698	11.9092	11.1913	9.5249
sp|Q92520|FAM3C_HUMAN	FAM3C	Protein FAM3C OS=Homo sapiens GN=FAM3C PE=1 SV=1	2161	23	10.6298	10.5996	10.3992	8.63935	9.2159	8.67302	10.9991	9.79536	10.7983	10.2503
sp|P35637-2|FUS_HUMAN	FUS	Isoform Short of RNA-binding protein FUS OS=Homo sapiens GN=FUS	344	32	6.40407	5.0038	6.47077	10.562	11.162	11.2477	12.8939	12.5893	13.7801	9.8864
sp|P30519|HMOX2_HUMAN	HMOX2	Heme oxygenase 2 OS=Homo sapiens GN=HMOX2 PE=1 SV=2	1353	24	10.0682	10.2206	10.3476	8.81486	9.00747	8.77344	10.4113	10.5289	10.7177	11.11
sp|Q9UJX5|APC4_HUMAN	ANAPC4	Anaphase-promoting complex subunit 4 OS=Homo sapiens GN=ANAPC4 PE=1 SV=2	2832	22	10.5486	10.2401	10.3202	8.66525	9.00823	8.6303	10.225	10.2907	10.7912	11.2804
sp|Q6IQ49-2|CA055_HUMAN	SDE2	Isoform 2 of UPF0667 protein C1orf55 OS=Homo sapiens GN=C1orf55	2428	18	5.33552	5.75552	5.48762	10.7783	11.7169	11.8278	13.0266	13.416	14.4057	8.24993
sp|P27658|CO8A1_HUMAN	COL8A1	Collagen alpha-1(VIII) chain OS=Homo sapiens GN=COL8A1 PE=1 SV=2	4641	14	12.3779	11.798	12.6461	7.80088	8.00672	7.50658	8.97099	9.00854	9.76692	12.1174
sp|O00264|PGRC1_HUMAN	PGRMC1	Membrane-associated progesterone receptor component 1 OS=Homo sapiens GN=PGRMC1 PE=1 SV=3	4314	18	9.88036	10.1997	10.4775	8.8086	9.30914	8.98322	10.1037	10.7452	11.3982	10.0943
sp|P22830-2|HEMH_HUMAN	FECH	Isoform 2 of Ferrochelatase, mitochondrial OS=Homo sapiens GN=FECH	1409	16	10.7459	11.0312	10.7722	8.17519	8.36283	8.53266	10.1559	9.52714	10.1476	12.5494
sp|Q8WVM0|TFB1M_HUMAN	TFB1M	Dimethyladenosine transferase 1, mitochondrial OS=Homo sapiens GN=TFB1M PE=1 SV=1	1623	14	10.9141	12.7591	11.3212	7.88032	7.92879	7.86084	8.05052	9.78244	10.3301	13.1725
sp|Q02809|PLOD1_HUMAN	PLOD1	Procollagen-lysine,2-oxoglutarate 5-dioxygenase 1 OS=Homo sapiens GN=PLOD1 PE=1 SV=2	3086	69	10.8112	11.0532	10.6743	8.69959	8.51755	8.44732	10.0202	10.138	10.3768	11.2618
sp|O00469-2|PLOD2_HUMAN	PLOD2	Isoform 2 of Procollagen-lysine,2-oxoglutarate 5-dioxygenase 2 OS=Homo sapiens GN=PLOD2	749	38	10.0815	9.74564	9.88022	9.34592	9.13468	9.11158	11.1006	10.3504	11.3726	9.87693
sp|P29508|SPB3_HUMAN	SERPINB3	Serpin B3 OS=Homo sapiens GN=SERPINB3 PE=1 SV=2	7729	1	7.7219	7.44126	3.38775	15.3131	6.81488	9.20279	7.77498	5.90614	23.5875	12.8497
sp|P78368|KC1G2_HUMAN	CSNK1G2	Casein kinase I isoform gamma-2 OS=Homo sapiens GN=CSNK1G2 PE=1 SV=1	2993	9	7.77378	8.54491	8.29012	10.3883	9.57623	10.5218	12.3744	11.6588	12.2245	8.64726
sp|P30405|PPIF_HUMAN	PPIF	Peptidyl-prolyl cis-trans isomerase F, mitochondrial OS=Homo sapiens GN=PPIF PE=1 SV=1	333	20	8.66564	9.36305	9.00583	9.53278	9.32258	9.69609	11.0579	11.4557	11.4424	10.458
sp|Q9UJJ9|GNPTG_HUMAN	GNPTG	N-acetylglucosamine-1-phosphotransferase subunit gamma OS=Homo sapiens GN=GNPTG PE=1 SV=1	3914	2	10.8061	6.64524	10.6828	8.68596	10.0505	9.40586	10.5326	10.4957	12.4327	10.2624
sp|Q9BUN8|DERL1_HUMAN	DERL1	Derlin-1 OS=Homo sapiens GN=DERL1 PE=1 SV=1	6545	20	7.3662	8.12556	8.28107	9.84701	10.176	10.5098	11.3509	12.216	12.7321	9.39538
sp|Q12893|TM115_HUMAN	TMEM115	Transmembrane protein 115 OS=Homo sapiens GN=TMEM115 PE=1 SV=1	6411	5	10.5721	10.1203	10.6009	8.80272	8.97705	8.51732	10.2984	9.14406	11.817	11.1501
sp|P82932|RT06_HUMAN	MRPS6	28S ribosomal protein S6, mitochondrial OS=Homo sapiens GN=MRPS6 PE=1 SV=3	2800	11	9.76564	9.96821	10.4854	8.83435	9.2604	9.154	10.0946	11.1086	11.1867	10.1421
sp|Q7KZF4|SND1_HUMAN	SND1	Staphylococcal nuclease domain-containing protein 1 OS=Homo sapiens GN=SND1 PE=1 SV=1	100	93	11.1241	10.5053	10.7401	8.91803	8.81522	8.46186	11.0828	9.82382	10.2221	10.3066
[truncated: 6,492 more rows]
