# Supplementary material for: Highly specific intracellular ubiquitination of a small molecule
Source: Nat Chem Biol. 2025 Aug 21;22(4):663–71. doi: 10.1038/s41589-025-02011-1 (PMC13038411; doi:10.1038/s41589-025-02011-1)
Supplement: Supplementary file 6 — Summary of TMT proteomics and RNA-seq in Yamato cells. [file 41589_2025_2011_MOESM6_ESM.xlsx]

## Sheet: TMT and RNA-Seq in Yamato cells
Gene Symbol	BRD1732 Log2FC DMSO (Proteomics)	BRD1732 padj (Proteomics)	BRD1732 Log2FC DMSO (RNA-Seq)	BRD1732 padj (RNA-Seq)	MG132 Log2FC DMSO (Proteomics)	MG132 padj (Proteomics)	MG132 Log2FC DMSO (RNA-SEQ)	MG132 padj (RNA-Seq)
A1BG	-0.512889	1.92231	-0.861741	2.31227	0.422687	2.19839	-1.22357	3.38574
A2M	-0.316346	3.18337	-1.27983	2.25397	0.313217	2.906	-0.105235	0.0838861
AAAS	0.0772466	0.794377	-1.15365	3.57477	-0.204313	2.92706	-0.996154	3.42482
AACS	-0.779324	3.11249	-0.72219	2.91692	-0.373886	2.4559	-0.767862	2.58955
AADAT	0.0457906	0.180722	-1.45447	2.93092	0.00241153	0.0096795	-0.332668	1.98148
AAGAB	0.108203	0.26038	0.491954	2.24031	0.0697547	0.520009	0.0073473	-0.0460757
AAK1	-0.174286	1.48185	0.627832	1.54952	0.242095	3.15571	1.19572	2.63967
AAMDC	-1.50314	1.60098	-0.326162	0.921943	-0.165839	0.227374	-1.03287	2.08598
AAMP	1.33861	4.01987	0.961206	3.15258	0.786476	2.80005	-0.185482	0.948783
AAR2	0.3773	2.24451	0.407089	1.8406	0.0299802	0.130851	-0.258415	1.30753
AARS1	-1.08194	3.11365	-0.213413	2.75978	-0.157047	2.08105	-0.0673207	1.14496
AARS2	-0.0768145	0.676326	-0.588914	2.89271	-0.329383	3.15552	-0.285201	2.38347
AARSD1	-0.801639	3.20505	-0.15354	0.241125	-0.536226	3.33526	-0.346368	0.71129
AASDH	-0.412163	2.28275	-1.25447	2.16688	-0.463469	2.7403	-1.61026	2.40817
AASDHPPT	-0.189231	1.99271	-0.232076	0.788594	-0.254932	3.0763	-0.84547	2.20495
AATF	1.02883	3.13216	0.613	2.00064	0.388954	2.3935	0.0545157	0.0828969
ABCA1	0.111728	0.162822	1.5421	2.32732	-0.183319	0.512575	5.39257	3.56629
ABCB1	-0.952986	0.439347	-1.21649	0.553799	0.321261	0.192411	4.26363	2.59824
ABCB10	0.0574354	0.30292	-0.632566	2.53354	-0.107199	1.50707	-1.3185	3.13707
ABCB6	-0.00300006	0.0429237	-0.442664	1.91736	0.207279	1.60992	0.139809	1.52781
ABCB7	0.0400557	0.762947	-1.09284	2.26279	-0.131001	2.08368	-0.904573	2.20321
ABCB8	0.0827937	1.03757	-0.919799	3.04331	0.320789	3.57956	-0.350542	2.02877
ABCC1	-0.0450271	0.652166	0.379164	2.07773	-0.00791504	0.129636	0.054759	0.22512
ABCC10	-0.488209	2.53082	-0.853652	1.96792	-0.295249	2.29888	-0.781237	1.87896
ABCC4	-0.450311	3.34458	-0.703017	2.30786	-0.0645227	1.41743	0.118836	0.816186
ABCC5	0.295681	1.61059	0.0784433	0.199866	0.248344	1.81222	0.407941	1.64337
ABCD1	-0.848143	1.86416	-2.09155	2.77979	-0.273073	0.558687	-1.20994	2.66254
ABCD3	-0.152639	1.98143	-0.203459	0.939234	-0.400531	3.27641	-0.240298	1.13994
ABCD4	-0.131184	1.27696	0.218767	2.00733	0.153878	0.98009	0.739638	3.58217
ABCE1	-0.610653	2.75225	-0.294465	1.19939	-0.273032	2.59972	-0.607258	2.0702
ABCF1	0.118388	0.767486	0.401917	1.75526	-0.0263814	0.414087	-0.635459	2.08209
ABCF2	0.105689	2.11815	0.578694	3.35325	-0.364454	3.27223	0.242146	2.4507
ABCF3	-2.31681	3.87207	0.513874	3.80665	-0.33092	2.56973	-0.317517	2.24701
ABHD10	-0.026749	0.143556	-1.0689	2.5918	-0.137452	1.25454	-1.20712	2.71911
ABHD11	-0.00111469	0.0168446	-0.123154	0.235192	-0.164623	2.05513	-0.782665	1.64696
ABHD12	-0.405684	2.07333	-0.46141	2.00623	-0.0637603	0.399573	-0.682365	2.52115
ABHD14B	-0.904436	2.99345	-2.99085	3.84684	-0.21864	1.80929	-2.5798	4.11732
ABHD16A	0.355048	2.07416	-0.413753	1.81551	-0.159621	2.78029	-0.788294	2.45586
ABHD17A	-0.69259	2.04379	0.0101634	-0.0487824	0.268428	1.53001	-0.171405	1.09001
ABHD17B	1.17415	2.9489	1.06678	3.23739	1.37471	3.54893	1.7107	2.89606
ABHD2	3.05775	3.46896	0.355643	1.03301	2.61965	3.51899	-0.151722	0.279982
ABHD3	1.55423	3.06347	1.11217	2.72189	2.54187	3.35727	1.6427	3.26972
ABHD4	0.950516	3.07249	0.542228	1.60349	1.37281	3.92512	1.80262	2.85409
ABHD5	0.559401	3.70406	0.255397	0.81732	0.338645	2.10152	-0.379858	1.27559
ABHD6	0.43074	1.75366	-1.45617	2.92902	0.27017	0.708855	0.00845495	-0.0428989
ABI1	-0.514987	2.63289	0.243052	3.43416	-0.26922	2.19826	0.392556	2.6666
ABI2	-0.524246	2.27423	0.453755	1.8001	-0.0680381	0.781634	-0.781353	1.99244
ABL1	-0.221054	1.61484	0.688556	2.18475	0.871685	3.22217	0.0687235	0.14411
ABL2	0.0208367	0.0406025	1.05585	2.32715	0.433862	0.970147	1.17021	2.49931
ABLIM1	-0.198369	2.29024	0.152718	0.288742	-0.11151	1.11912	0.131093	0.276241
ABR	-1.49164	3.53123	-1.09258	2.5716	-0.302263	2.16731	-0.553816	2.01371
ABRAXAS1	-0.0869101	0.531259	-0.200623	1.30134	-0.245585	1.7946	0.779211	2.76227
ABRAXAS2	-0.654117	3.42577	0.0434987	0.0704492	-0.160416	1.89768	-0.0192428	0.000860926
ABT1	0.898201	3.02629	0.205001	0.725084	-0.0732337	0.616571	-1.17066	2.4758
ABTB3	-0.264536	0.405852	0.680663	3.0047	-0.209246	0.405185	1.51048	3.92066
ACAA1	-0.192648	1.51512	-0.35101	1.65962	-0.167258	1.24559	-0.79257	2.57977
ACAA2	0.0891631	1.55465	-1.45112	2.5457	-0.135949	3.92718	-1.11312	2.39169
ACACA	-0.796651	3.66543	0.421962	1.08045	-0.417187	3.44036	-0.223277	0.393724
ACAD10	-0.148791	1.08545	-1.88243	3.43414	-0.310199	3.2439	-0.800529	2.96789
ACAD11	-0.500547	2.95734	-1.38044	2.56212	-0.315688	2.48274	0.129251	0.390829
ACAD8	0.0747223	0.326382	-1.24719	3.48928	-0.0723411	0.616472	-1.13662	3.05425
ACAD9	0.0352736	0.15493	-1.1298	3.30589	-0.00508057	0.021715	-1.07715	2.74771
ACADM	0.0893907	0.805463	-1.64401	2.29981	-0.243203	2.85578	-1.52655	2.28368
ACADS	-0.131798	0.6017	-1.19139	2.38819	-0.262984	2.08059	-0.529852	1.82994
ACADSB	-0.0773852	1.13004	-5.32848	3.1768	-0.11618	1.26919	-2.88615	3.12315
ACADVL	0.139441	1.82899	0.473618	2.3221	-0.240853	3.1814	-0.0590522	0.325481
ACAP2	-0.310368	1.98659	0.0872634	0.16463	0.357689	3.61575	0.216345	0.679987
ACAT1	0.0893821	1.29826	-1.02595	1.84641	-0.150386	3.17875	-1.96039	2.3352
ACAT2	-0.319488	1.45902	0.693549	1.7491	-0.164978	1.44418	0.560268	1.45867
ACBD3	-0.434249	2.88031	0.185808	1.10779	0.062281	0.822364	0.523987	2.57735
ACBD5	0.170383	1.19888	-0.0544408	0.123156	-0.0479775	0.468464	-0.718797	2.18764
ACBD6	-0.0180041	0.0796804	-0.330664	1.74565	0.343044	3.08705	-1.20737	3.01709
ACD	0.887742	2.54185	0.50258	2.00575	0.176756	0.614441	-0.481065	1.67204
ACIN1	0.844491	3.26328	0.734774	2.97062	0.46912	2.34283	-0.373378	1.96331
ACKR3	-0.929795	3.07976	-0.591989	1.44202	0.237689	1.4132	-0.065577	0.156025
ACLY	-0.191346	1.60969	0.768511	2.94275	-0.187069	2.28799	-0.175905	1.07253
ACO1	-0.620816	2.96294	-0.479236	2.7825	-0.590478	3.9849	-0.98092	3.4504
ACO2	0.161344	1.49208	-0.0357839	0.0698704	-0.106447	1.77167	-0.736753	2.8858
ACOT13	-0.0214787	0.170242	-1.14759	2.57476	0.0499133	0.362627	-0.578464	1.94515
ACOT2	0.227612	1.81235	-0.684793	2.52519	-0.234598	2.75857	-1.28333	2.89659
ACOT7	-0.570616	2.61686	-0.630355	1.29469	0.129238	1.22938	0.91719	2.35474
ACOT8	-0.232508	1.53185	-0.800581	3.01432	-0.0247189	0.190789	-0.991076	3.13398
ACOT9	0.160929	1.05449	-0.0609901	0.202889	-0.0600506	0.690852	0.108409	0.559291
ACOX1	-0.225266	1.81606	-0.353973	1.63531	-0.377749	3.33479	0.00850877	-0.0336822
ACOX3	-0.430805	2.32703	-0.963561	2.02577	-0.174645	2.82701	-0.334178	0.916151
ACP1	-0.264012	1.03503	-0.078822	0.182795	0.0255301	0.116687	-0.25713	0.873139
ACP2	-0.108868	1.27372	-1.81161	2.8832	0.146759	1.64505	-1.18031	3.17657
ACSF2	-0.05841	0.56171	-1.70465	3.38004	-0.124657	1.66118	-1.3471	3.34798
ACSF3	0.0608136	0.340888	-3.60102	2.33376	0.361762	1.2768	-0.681803	0.717388
ACSL1	0.0620176	0.487397	0.38081	2.74427	-0.0702034	1.02388	0.458764	2.75444
ACSL3	0.226121	1.7077	-0.0930634	0.608737	0.0786615	0.609843	0.0704087	0.341395
ACSL4	0.424566	2.59131	-0.301259	1.70295	-0.147346	2.41563	0.155371	1.06976
ACSS2	-0.419832	3.12592	0.683402	2.55098	-0.0830246	1.86699	0.703455	2.30856
ACTA1	-0.230878	0.10214	0.261565	-0.0276345	-0.615952	0.234306	1.27888	0.758442
ACTA2	-0.0815718	0.329785	-0.468259	0.245389	0.0366235	0.125308	2.40012	1.83045
ACTB	0.046492	0.332351	-1.72589	3.22305	0.159385	1.24622	-2.38565	3.41948
ACTBL2	0.0307586	0.185216	-0.500248	-0.0265587	0.0741744	0.411165	1.52613	0.289422
ACTL6A	0.20879	1.36888	-0.338727	1.29532	-0.063595	0.515093	-0.905268	2.2778
ACTN1	0.529496	1.43715	-0.705986	2.08822	0.74178	2.07396	-0.863724	2.3065
ACTN4	0.72317	2.01554	0.117059	1.5546	1.04587	2.66916	-0.666801	3.2861
ACTR10	0.283853	1.44617	-0.616384	1.27233	0.51853	2.29077	-0.653515	1.35453
ACTR1A	-0.284866	2.2584	-0.00478853	-0.0634551	-0.157965	1.82296	-0.724738	2.98865
ACTR1B	-0.244667	1.98139	-2.53267	3.60267	-0.0981934	2.09029	-1.64641	3.66978
ACTR2	-0.556186	2.24451	-0.158148	1.4484	-0.188898	1.31905	-0.374839	2.45441
ACTR3	-0.424279	2.51438	-0.759046	2.50171	-0.110651	2.24984	-0.603557	2.30809
ACTR3B	-0.380577	2.0188	-0.491177	1.63169	-0.0169267	0.0957441	-0.779365	2.16958
ACTR5	0.257612	2.10781	0.171248	0.565692	-0.261051	2.59004	-1.01622	2.44105
ACTR6	0.432571	2.71932	-0.0388145	-0.0135947	0.599445	1.2037	0.565812	1.51209
ACTR8	0.453533	3.65077	-0.24599	1.84971	0.0843802	1.00289	0.18167	1.78131
ACVR1	0.944363	2.8587	0.559304	2.33986	1.27206	3.49803	1.45194	3.69436
ACVR1B	-0.0137878	0.0405848	0.276389	1.18879	0.134749	0.426063	-0.888051	2.29594
ACY1	-0.800533	3.72291	-1.3721	3.34154	-0.308897	2.79666	-1.24096	2.67407
ACYP1	-0.455294	1.92382	0.258484	0.601041	-0.285215	1.99328	-1.01521	1.60091
ACYP2	-0.395861	1.43825	-1.89414	3.30455	-0.211292	1.1591	-0.843463	2.09176
ADA	-0.465196	2.48394	-0.00296354	-0.0763247	-0.115251	1.57312	-0.611891	3.51669
ADAL	-1.13855	3.64461	-1.17434	2.92842	-0.395032	2.56722	-1.29601	3.07749
ADAM10	-0.367283	3.00048	-0.0982346	0.343973	-0.234599	3.26534	-0.757673	2.28272
ADAM12	-1.16915	2.87342	-0.604579	1.80778	-0.264207	1.32528	0.205289	0.873896
ADAM15	-0.146693	0.889808	0.234817	1.71938	-0.235828	1.89052	-0.960334	3.82492
ADAM17	1.04599	3.76139	1.01831	3.05778	0.643979	3.33551	1.01502	3.06619
ADAM9	0.738162	3.13515	0.679002	3.24127	0.51721	3.46943	0.247523	2.5475
ADAMTS9	-1.12462	3.06069	-0.461465	1.50216	0.0823965	0.11262	-0.908537	2.21329
ADAR	0.139491	1.21816	-0.433907	1.25528	-0.247172	3.10897	-0.261341	0.816637
ADAT1	-0.736579	2.58882	-1.3591	1.85571	-0.659488	3.11933	-1.45858	1.92171
ADAT2	-0.808427	2.3331	-1.08823	3.52038	-0.352289	1.11749	-1.27604	3.4793
ADCK1	-0.201859	0.651091	-3.34322	3.27944	0.0789317	0.224086	-1.98322	3.1357
ADCY10	-0.567172	0.35446	-0.405863	0.260524	-0.419266	0.231098	1.12369	0.687905
ADCY3	0.157718	0.619988	-0.925814	2.33131	0.0283305	0.0755218	-0.939712	2.31993
ADCY6	0.396554	2.19142	-0.138661	0.538378	0.380869	2.02739	-0.487212	1.76082
ADCY7	-0.665659	1.74016	-0.880452	2.77491	0.584609	2.20533	0.715244	2.85629
ADCY9	-0.765607	3.50496	-1.05203	1.74937	-0.26786	2.04971	-0.459672	1.044
ADCYAP1	-1.47706	3.57589	-0.106106	0.191639	0.123366	0.749164	-0.0160282	-0.036956
ADD1	-0.678761	2.80568	-0.532046	2.91013	0.0692156	0.708837	-0.641412	3.03937
ADD2	-0.125708	1.46891	-0.816851	2.20483	0.5983	2.53395	0.477548	2.25924
ADD3	-0.630168	2.97221	-0.877936	3.56032	-0.255945	1.89294	-1.20412	3.72888
ADGRA3	-0.61333	2.15575	-1.02238	3.70581	-0.65592	2.16798	-1.8068	4.08404
ADGRB1	0.404408	2.54357	-2.04565	2.43928	0.135702	0.810298	-1.12838	2.06863
ADGRF5	-0.678815	3.46267	-0.684847	1.79347	-0.175821	2.31672	-0.530776	1.61323
ADGRL1	-0.644347	2.4638	0.134355	0.559565	-0.202102	1.20489	-1.9329	2.93456
ADGRL2	-0.547695	2.65935	-0.667425	2.03961	-0.118421	0.902899	-1.1056	2.54509
ADGRL3	-0.607184	3.52656	-1.36828	1.63442	-0.145272	2.28893	-1.04295	1.44093
ADH5	-0.628756	3.08404	-0.293392	1.44579	-0.176232	3.74271	-0.125755	0.637058
ADI1	-2.33794	3.77557	-2.39833	2.69419	-0.659714	3.12999	-1.37763	2.42663
ADIPOR1	1.65606	2.39778	0.160758	1.74528	0.702902	2.76851	-0.547552	3.10283
ADIPOR2	1.91544	3.21999	0.83269	3.39438	3.19504	3.89751	-0.0855502	1.03711
ADISSP	-1.07626	3.24543	-0.97505	2.8901	-0.4475	2.05567	-1.99039	3.40041
ADK	-0.645219	3.34193	-0.561788	2.31276	-0.182519	2.77406	-0.925362	2.76247
ADNP	0.02594	0.425421	-0.638875	2.33808	-0.0117132	0.275672	-0.835775	2.61743
ADNP2	0.877107	2.95674	0.0259249	0.207811	0.368775	3.15578	0.471775	3.35923
ADO	-0.739538	2.89538	-1.47584	3.35299	0.0237631	0.159271	-1.09531	3.70605
ADPGK	0.168132	1.40972	-0.392233	2.03933	0.0508577	0.8006	-0.572002	2.42836
ADPRS	-0.417736	2.87051	0.456345	1.72026	-0.0728194	2.41554	-0.184907	0.637991
ADRB1	-0.320521	0.450414	-0.153378	0.543703	-0.240267	0.354998	-0.990479	2.36055
ADRM1	0.0401391	0.134857	1.63907	3.40407	0.215696	1.08417	1.21174	3.06024
ADSL	-0.723567	3.20857	-0.580847	1.9485	-0.27386	3.22553	-0.325753	1.33847
ADSS1	-0.423715	1.31663	-0.940857	2.01131	-0.00957519	0.0258152	-1.85174	2.86234
ADSS2	-0.648846	2.53179	-0.197993	1.0772	-0.282472	3.00184	-0.226764	1.16083
AEBP1	0.878765	3.62625	0.404331	1.94538	1.06297	3.63112	-0.0736141	0.350974
AEBP2	0.588522	2.24751	0.844702	3.02171	-0.188098	1.00433	-0.718228	2.42692
AEN	2.12498	2.67032	1.02619	3.01434	0.904124	1.60212	1.14001	3.19388
AFAP1	0.411501	3.84649	0.25946	0.589485	0.293759	2.72095	0.784992	2.02775
AFAP1L2	-0.518827	1.73611	0.360469	1.05786	-0.142977	1.13344	0.826622	2.21693
AFDN	-0.355901	2.45909	-1.1428	1.93265	-0.199314	1.91443	-0.856294	1.71947
AFF3	0.277335	0.766025	-0.817856	1.6075	0.287829	0.841285	-0.260099	0.6187
AFF4	1.8662	3.58861	0.878434	1.9379	1.44021	3.72265	0.477841	1.01738
AFG1L	-0.0502504	0.131633	-1.31547	3.059	-0.358433	1.23454	-0.055327	0.103977
AFG2A	-0.323957	2.42417	0.502101	2.0059	-0.364771	4.0397	0.516009	2.11715
AFG2B	-0.29386	3.82032	0.454461	1.53544	-0.502525	3.25894	-0.669298	2.14168
AFG3L2	0.058178	0.627498	-0.729361	2.6957	-0.00397111	0.0601787	-1.00044	3.0088
AFTPH	-0.186826	1.56641	-0.363041	2.849	-0.13096	1.03959	-0.873196	2.74217
AGAP3	-0.363919	2.68176	0.736721	2.93152	-0.234992	2.72597	-0.347398	2.74301
AGER	0.210057	0.786358	-0.0991596	0.141535	-0.627218	2.51145	-1.14192	2.44023
AGFG1	-0.180081	0.40995	0.334507	2.91923	0.174933	0.812103	0.210049	1.19895
AGGF1	0.549181	3.1143	-1.21218	3.27617	0.605125	2.92698	-0.698342	3.13266
AGK	0.200147	1.48763	-0.730874	2.57717	0.0707819	0.571138	-1.2248	3.05347
AGL	-0.776963	3.80073	-2.01934	3.21107	-0.369474	3.59329	-1.24948	3.05374
AGMAT	-0.184286	0.620808	-1.52881	2.71906	-0.404346	1.39702	-0.987347	2.48074
AGMO	0.0798965	0.580551	-1.08089	3.44251	-0.0459492	0.333746	-0.712295	3.18869
AGO1	-0.172414	0.920474	0.395561	0.993471	-0.292704	1.61473	-0.113927	0.161471
AGO2	-0.0543434	0.515656	1.23009	2.02217	-0.0322219	0.338359	0.581434	0.929909
AGO3	0.0447381	0.355089	0.491826	1.02473	0.0201404	0.187248	-0.357402	0.518797
AGO4	0.0171651	0.0588992	-0.766722	2.06919	0.082494	0.549338	-0.342922	1.30751
AGPAT1	-0.136994	0.561346	-1.91334	3.21308	-0.458727	2.78527	-2.74562	3.48238
AGPAT2	-0.211503	0.751107	-1.46797	3.07767	-0.243583	0.787124	-1.0734	2.84571
AGPAT4	-0.0846246	1.52907	-1.5256	2.85863	0.537725	3.07836	1.10986	2.98168
AGPAT5	0.391356	1.82576	-0.406969	1.7916	0.0532159	0.305447	-0.561359	2.04357
AGPS	-0.381207	2.81208	-0.646097	3.05828	-0.343182	3.36769	0.418424	1.73
AGRN	-1.49198	3.84933	-3.98934	2.87641	-1.58108	3.86806	-3.03066	2.85966
AGTPBP1	-0.749659	3.27842	-0.593542	2.32656	-0.462098	3.41093	0.297575	1.80378
AGTRAP	-0.459008	2.68612	-1.65639	2.64329	-0.125843	1.3842	-1.13071	2.42103
AHCTF1	1.39913	3.63478	0.773488	2.77731	0.307274	3.19482	-0.55421	2.04006
AHCY	-0.826651	3.26229	-0.97386	2.74059	-0.403749	3.05411	-1.05635	2.92054
AHCYL1	-0.299724	2.77001	0.213843	2.16628	-0.134364	1.80109	-0.0401295	0.404953
AHCYL2	-0.69583	2.37676	0.167413	0.834567	-0.465671	2.2232	-0.361934	1.47676
AHDC1	-0.128209	1.14511	0.732768	1.91948	0.0294326	0.729396	-0.697086	1.46951
AHI1	-0.0107866	0.0421631	-0.927249	1.96808	-0.257719	1.43138	-0.217027	0.593348
AHNAK	-0.78608	3.59035	-2.7671	1.6521	-0.442998	2.94894	-0.946394	1.00973
AHNAK2	-2.28697	3.75215	-4.51455	1.80934	-0.450914	2.64208	-1.18455	1.18469
AHR	0.443304	2.1785	0.726777	1.26044	0.813929	2.31168	1.84296	2.70415
AHSA1	0.193733	1.03488	1.34382	3.01628	0.56879	3.92902	1.4039	3.11642
AIDA	-0.104176	0.996778	-0.264716	1.49747	-0.198416	1.96259	-0.535544	2.33864
AIFM1	0.0751902	1.00561	-0.354996	2.04572	-0.121422	2.96605	-1.03865	3.11527
AIFM2	0.709152	1.98511	0.065296	0.179147	0.628564	2.59995	1.06614	3.20319
AIMP1	-0.466157	2.86656	-0.379386	1.39902	-0.20662	2.21221	0.101525	0.371782
AIMP2	-0.794225	3.11926	-0.648941	1.48766	-0.191237	1.49013	-0.00646557	-0.0598018
AIP	-0.73805	3.71671	0.108536	2.16333	-0.268012	3.83531	-0.762505	3.95779
AIRIM	-0.178822	1.30844	-0.385365	1.37986	0.0450912	0.393126	-1.25662	3.01822
AJUBA	-0.455727	2.01512	0.161338	2.05623	-0.0818553	0.410844	-1.37047	3.82659
AK1	-0.885885	3.21132	-1.65935	2.55903	-0.45861	2.57953	-1.74039	2.69773
AK2	0.427387	2.5822	1.01474	3.41505	-0.16417	1.96976	-0.440652	2.31359
AK3	0.356814	2.32018	-0.578872	1.85107	-0.0326764	0.335735	-0.0404966	0.0779759
AK4	0.312326	2.13245	0.38609	2.54042	-0.34929	2.77692	-0.155558	1.15893
AKAP1	-0.0810064	0.811045	-1.55875	2.71931	-0.161645	1.24205	-1.78054	2.91669
AKAP10	-0.282049	1.85975	0.526473	2.44254	-0.215581	2.70603	-0.000963472	-0.0674307
AKAP11	-0.904857	3.52676	-2.44138	1.90628	-0.182901	1.28124	-0.954715	1.30482
AKAP12	0.558463	2.92112	0.157468	0.24104	1.75937	4.00523	2.94895	3.93984
AKAP13	0.197999	2.00117	0.375205	0.631079	0.548847	3.81105	0.758726	1.59289
AKAP17A	0.842352	3.27138	1.23833	3.13073	0.165245	2.17229	0.664666	2.50834
AKAP2	0.280541	0.861223	-0.360203	0.883699	0.661578	1.87414	0.0281453	-0.00673121
AKAP5	-0.201671	0.721414	-0.637753	1.47199	-0.352129	1.4354	-0.837435	1.76885
AKAP7	-0.220354	1.43357	-2.02695	3.21443	-0.0163666	0.0598704	-0.994636	2.63277
AKAP8	0.818307	2.79013	0.955513	2.97584	0.0506009	0.579598	0.591091	2.71224
AKAP8L	0.617271	3.15093	0.719246	3.4403	0.138626	1.11529	-0.221478	1.94965
AKAP9	-0.105095	2.10506	-0.836107	1.01497	-0.0951479	2.10239	-0.921651	1.12529
AKIRIN1	-1.27129	2.42623	1.19263	3.33158	1.68353	3.07222	0.451202	2.35891
AKIRIN2	-1.03959	2.49359	0.634028	2.29979	2.29187	3.9277	0.0799703	0.699525
AKR1A1	-0.842622	3.32259	-1.72572	3.16343	-0.142642	2.75786	-0.496477	2.30882
AKR1B1	-0.235239	1.98118	-1.01332	2.57612	0.443673	3.21224	1.52516	2.9013
AKR7A2	-0.710258	3.15785	-1.60863	3.14665	-0.274192	2.28643	-2.19958	3.34449
AKT1	-1.13571	3.24258	-1.48267	3.76712	-0.596361	2.69406	-1.25429	3.91905
AKT1S1	-0.13743	0.981735	0.854004	3.00877	-0.0845358	1.21794	-0.231812	1.12305
AKT2	-0.745894	3.54918	0.18502	1.35828	-0.432489	3.86662	-1.26414	3.44259
ALAD	-0.691581	3.46238	-0.253762	2.29243	-0.277597	2.77029	-0.551893	2.13653
ALAS1	1.16849	2.72848	0.560568	1.70668	1.00585	3.0841	0.969132	2.84201
ALCAM	0.0892669	0.605865	-0.970905	2.21518	0.91772	3.34164	1.58753	3.09259
ALDH16A1	-0.985676	3.18236	-0.842726	2.82448	-0.534694	2.51936	-0.83011	2.7716
ALDH18A1	0.0881248	1.17181	0.139796	2.07059	-0.355703	2.91306	-0.296439	2.61935
ALDH1A1	-0.415853	1.95478	-2.23546	3.14304	0.472059	3.4541	0.711179	2.51912
ALDH1A2	-1.78188	3.85171	-0.51523	3.41609	-0.488742	3.14586	0.548116	2.92063
ALDH1A3	-0.844855	2.38385	-1.18252	2.25096	-0.372559	1.76389	1.54117	2.68454
ALDH1B1	-0.0700543	0.817916	-1.08464	3.11891	-0.140735	1.98872	-1.43721	3.39107
ALDH1L2	-0.1632	2.7418	-2.72404	2.23201	-0.112813	2.79992	-0.575381	1.12448
ALDH2	0.10785	1.85512	-1.28173	2.50634	0.22822	2.92288	1.15721	3.05575
ALDH3A2	-0.300057	2.09638	-1.23413	3.15839	-0.528866	2.93053	-1.58203	3.40448
ALDH4A1	-0.0116808	0.123136	-1.6156	3.32076	-0.193829	1.93264	-1.61355	3.5032
ALDH5A1	0.00135482	0.018568	-2.30713	3.58726	0.00142723	0.0112618	-1.6591	3.70283
ALDH6A1	-0.0664174	0.381499	-2.03532	1.8024	-0.0420371	0.260863	-1.22736	1.47287
ALDH7A1	-0.299864	3.62565	-2.03978	3.12385	-0.188315	3.34124	-2.0645	3.20676
ALDH9A1	-0.274879	2.9987	-0.165064	0.798232	-0.130103	1.94363	-0.365662	1.5387
ALDOA	-0.438277	2.15501	1.07138	2.77251	-0.216103	2.61184	0.0198824	-0.0262511
ALDOC	-0.574128	2.76911	0.667248	2.39598	-0.291989	3.50942	-0.811416	2.00177
ALG1	-0.15748	1.82832	-0.929431	2.0296	-0.599018	3.84207	-0.686124	1.85845
ALG10	-0.177352	0.74767	-1.77398	1.31488	0.0915284	0.479519	-1.21374	1.08466
ALG11	0.190546	1.35333	-0.171379	0.258323	0.0279987	0.298912	0.188843	0.413309
ALG12	0.0879765	0.498163	-0.00936835	-0.0578429	0.212858	1.108	-0.284012	2.66165
ALG13	-0.230983	1.56476	-0.909647	2.55091	-0.201314	2.2036	-0.389857	2.11189
ALG14	0.157051	1.81969	-0.660174	0.857288	0.0223452	0.197483	-0.513573	0.754667
ALG2	0.370421	2.02578	0.293491	1.00119	0.0539381	0.723139	-0.10892	0.26249
ALG3	0.0190323	0.0608399	-0.38526	1.74368	0.0664599	0.353256	-0.203063	1.80071
ALG5	0.019484	0.106028	-0.39825	1.3914	0.0246758	0.126578	0.103798	0.321265
ALG6	0.0383054	0.272393	-0.946942	2.03697	0.0802917	2.46418	-0.964101	2.3666
ALG8	0.0908468	0.686121	-0.941087	2.37756	-0.0360193	0.229638	-0.845404	2.38562
ALG9	0.0647238	0.411161	-1.00668	2.82673	0.13759	1.59642	-0.575067	2.42592
ALKBH1	0.55782	2.36413	0.765719	2.26272	-0.111392	0.776811	0.392149	1.54375
ALKBH2	-0.132446	2.72761	-0.569264	1.64503	-0.194204	2.16379	-0.147583	0.463556
ALKBH3	-0.177795	0.789589	-0.524633	1.83281	0.626558	1.92405	-0.26309	1.05494
ALKBH4	-2.38588	4.17547	-0.0208593	-0.0236958	-0.148005	2.55915	-0.321782	1.45486
ALKBH5	0.329959	2.76992	0.908912	3.46215	-0.125893	2.61096	-0.267849	2.41098
ALKBH6	-0.166397	1.74033	-0.183095	0.309441	0.23062	2.09621	0.259706	0.49352
ALKBH8	-0.388442	1.26562	-0.286761	1.57205	-0.0151641	0.036659	0.106574	0.672366
ALMS1	0.595015	3.03775	0.686444	1.17341	0.359931	1.44916	-0.245451	0.223294
ALPL	-0.346094	2.81625	-2.14808	3.75898	-0.53336	2.98781	-0.58425	2.42926
ALS2	0.0638853	0.49509	0.731447	2.40145	0.0210287	0.13307	0.162091	0.614859
ALX4	-2.35713	3.52347	-1.98365	3.43378	-0.504698	2.25314	-0.902007	3.14708
ALYREF	0.468767	2.93447	0.666004	1.90393	0.0088712	0.10149	-0.392798	0.876245
AMACR	-0.0184142	0.036957	-1.84475	3.74079	-0.0857643	0.244176	-1.09408	2.94862
AMBRA1	1.2674	3.58937	0.645024	2.35245	0.366647	3.01197	-0.133781	0.803822
AMD1	1.81648	3.75101	1.32341	2.99251	1.32336	3.8987	0.856289	2.885
AMDHD2	-0.744932	2.47646	-0.464989	1.218	-0.170584	1.71235	-0.312373	1.05659
AMFR	0.984336	2.96342	0.218484	1.96351	0.0766083	1.07847	-0.356556	2.81975
AMMECR1	-0.305991	0.771674	-0.462228	1.9407	-0.192352	0.498152	-0.790805	2.45433
AMMECR1L	0.42375	2.00125	0.739182	2.5399	0.334992	0.948111	0.543838	2.25633
AMN1	-1.20508	3.00873	0.0141717	0.0339763	-0.711473	2.80727	-0.934393	2.74143
AMOT	0.359528	2.29507	-1.05559	1.60782	0.956129	3.53866	-2.00865	2.09671
AMOTL1	0.600745	1.20318	-0.391124	1.01071	1.3307	3.3989	-0.278137	0.727189
AMOTL2	0.738714	1.74166	-0.607138	2.30989	1.98925	3.33343	0.0380129	0.184114
AMPD2	-0.60523	3.23834	0.0857665	1.12818	-0.296359	3.22639	-0.490617	3.15807
AMZ2	-2.30967	3.38881	-2.38046	3.56405	-0.49943	2.12693	-1.58347	3.52247
ANAPC1	-0.00669902	0.0411865	-0.154983	0.771611	-0.375116	2.35765	-0.421773	1.88808
ANAPC10	0.250145	1.86664	0.0686882	0.0799346	-0.297092	1.88031	-0.388192	1.03826
ANAPC16	0.216992	1.20759	-0.943551	2.02307	0.0409114	0.617836	-1.1429	2.21027
ANAPC2	-0.235732	3.27322	-0.87187	2.37755	-0.184857	2.18633	-0.507995	1.97373
ANAPC4	0.00915328	0.115099	-0.767094	1.9438	-0.242057	2.7432	-0.791706	2.04772
ANAPC5	-0.268778	1.74524	-0.948457	3.5326	-0.338665	2.02801	-1.38988	3.83279
ANAPC7	-0.0123157	0.0705754	-0.0272696	0.00973253	-0.246996	1.96066	-0.588532	2.09314
ANGEL1	0.157144	0.909659	-0.485297	1.27699	-0.17706	0.866829	-1.42169	2.30398
ANGEL2	-0.385792	1.54593	-1.4316	3.35331	-0.183521	0.516355	-0.594621	2.80195
ANGPT2	0.356413	0.72707	0.788937	1.93327	1.49756	2.54621	2.58206	3.68638
ANGPTL2	-0.621598	2.39249	-2.60891	2.57942	-0.0898911	0.884299	-0.0444937	0.0384754
ANK3	-0.824391	3.26818	-3.44995	2.35504	-0.400264	2.55957	-1.28192	1.86547
ANKFY1	-0.503323	3.64626	-0.261234	0.810614	-0.323745	3.25568	-0.375214	1.13305
ANKHD1	0.279129	1.51003	0.853263	2.35536	0.413025	1.47819	-0.00118328	-0.0682084
ANKIB1	-0.0324683	0.114759	-0.570936	1.74637	-0.16166	1.57433	-0.515377	1.66086
ANKLE2	-0.34841	2.6198	0.871452	3.7672	-0.150436	1.47685	0.483214	3.75317
ANKMY2	0.298421	3.00061	0.410858	2.37053	0.513428	3.46975	-0.071808	0.404553
ANKRD10	0.71309	3.41121	-0.386975	1.58413	1.14901	2.71433	0.620118	2.26888
ANKRD11	0.717796	2.91511	1.47455	2.96346	1.41288	3.7934	1.15238	3.01772
ANKRD12	1.30721	3.68678	0.678191	1.3237	1.11964	3.98784	0.0072755	-0.063193
ANKRD13A	-0.139427	2.49311	-0.294508	2.3721	-0.320619	3.19193	-1.146	3.57218
ANKRD13C	0.658702	2.11868	-0.201668	1.66128	0.69215	1.73089	-0.298731	1.74206
ANKRD13D	-1.11179	3.47715	-0.235734	1.22136	-0.372744	2.74786	-0.353193	2.17763
ANKRD16	-1.35036	2.50724	-1.36988	2.89524	-0.410396	1.41399	-0.741521	2.12025
ANKRD17	-0.359711	2.76094	0.626199	1.53509	0.330821	3.33591	0.428481	1.05987
ANKRD27	-0.236412	1.67933	0.159891	0.767025	-0.73642	3.12983	-0.911127	2.39393
ANKRD28	-0.354978	2.00452	0.419352	2.55168	-0.248829	1.66871	-0.332349	2.0258
ANKRD39	-1.08453	2.60366	0.596857	1.87128	-0.147071	0.560577	-0.412509	1.18726
ANKRD40	-0.255377	1.91129	0.10419	0.743642	-0.26888	1.97759	-0.531974	2.62541
ANKRD46	0.690889	2.94011	-0.138989	0.814133	1.0955	3.79424	-0.699545	2.6692
ANKRD50	0.27291	0.754623	-0.917751	1.16679	0.579126	2.67848	-0.668806	0.936279
ANKRD52	-1.79868	3.46184	0.214567	0.470277	-0.765454	2.77047	0.0997646	0.165366
ANKRD54	0.0812646	0.444665	0.500613	2.12215	0.128107	0.735999	0.0411779	0.0655886
ANKS1A	-0.722758	3.12703	-0.519459	1.89761	-0.0715378	0.750534	-0.176724	0.796792
ANKZF1	0.719207	3.27267	1.52305	3.24467	0.387385	2.96641	0.991093	2.81199
ANLN	1.16606	3.8035	-0.391744	2.35792	0.593395	3.44014	-1.20668	3.39986
ANO10	-0.14167	1.2845	-0.64894	3.82734	0.05659	0.430601	-0.340512	2.39073
ANO6	0.358558	2.11775	0.522608	1.98952	0.17353	1.43726	0.0453739	0.0799268
ANP32A	-0.537167	2.62326	-0.587357	1.75404	-0.250277	1.53981	-1.55088	2.60418
ANP32B	-0.310145	2.42145	0.18357	0.751708	-0.0841909	0.89093	-0.344938	1.25781
ANP32E	-0.667035	3.27945	-0.0102767	0.00325265	-0.333191	2.42329	-1.08297	3.50455
ANPEP	-0.315429	1.44003	-0.141091	0.182915	-0.446977	1.91313	1.08937	2.76179
ANTXR1	-0.961705	2.57033	-2.95108	3.57553	0.0788582	0.595866	-0.636425	2.94754
ANTXR2	0.730593	3.07801	-0.50457	1.65207	1.54161	3.85553	1.93213	3.71001
ANXA1	0.186645	0.747198	0.362797	0.618685	1.21994	3.86281	4.56622	3.42837
ANXA11	-0.814053	3.64635	-0.272773	2.03195	-0.0178101	0.548376	-0.503596	2.63479
ANXA2	-0.116401	1.3098	-0.10277	0.336577	0.0245515	1.2022	0.0367451	0.0763869
ANXA4	-0.488029	3.46188	-0.796716	1.87056	0.0168706	0.289121	-0.379614	1.24316
ANXA5	-0.499189	2.6644	-0.630264	2.13269	-0.0105873	0.125199	-0.0438033	0.159348
ANXA6	-0.667014	2.04972	-1.71132	3.6394	-0.120568	1.23636	-0.927096	3.52242
ANXA7	-0.440134	2.58787	0.3723	1.97533	0.327545	2.8111	-0.0561184	0.227174
AP1AR	-0.161374	0.495118	-0.158747	1.10465	0.548925	1.83828	-0.250316	0.761029
AP1B1	-0.382881	2.9826	-1.20079	3.06789	-0.180071	2.11899	-0.675104	2.56989
AP1G1	0.00363314	0.0538174	0.229694	0.708728	-0.106602	1.80154	-0.221521	0.595506
AP1M1	-0.338359	3.77169	-0.313365	1.63474	-0.237479	2.60565	-0.692645	2.66868
AP1S1	-0.193867	3.8762	-0.676022	1.89417	-0.276925	2.42872	-1.42339	2.55093
AP1S2	-0.174771	2.28358	0.0893383	0.0765313	-0.183524	1.32638	1.43401	3.30113
AP2A1	-0.171624	3.46677	0.369528	1.85128	-0.465802	3.91458	-0.17475	0.868355
AP2A2	-0.288893	2.66457	0.123886	0.629243	-0.314517	2.8722	0.441843	2.60416
AP2B1	-0.279638	3.2497	-0.00418344	-0.0767767	-0.309579	3.81188	-0.300234	1.60298
AP2M1	-0.200909	2.78343	-0.00789599	-0.0574243	-0.378194	3.27674	-1.07461	2.87234
AP2S1	-0.103725	1.76553	0.0454557	0.0224145	-0.275286	2.59885	-0.600239	1.45866
AP3B1	-0.447538	3.53959	0.241292	1.72199	-0.259092	3.21295	0.386138	2.60182
AP3D1	-0.67794	3.25455	-0.0159832	-0.0376739	-0.220139	2.1724	0.393609	1.98599
AP3M1	-0.0678523	0.914681	0.407326	2.48751	-0.0889511	1.93476	-0.074722	0.43555
AP3M2	-0.360995	2.56842	-0.0375074	0.448664	-0.14903	1.47559	0.181121	1.6549
AP3S1	-0.661702	2.72176	-0.106924	0.253314	-0.285825	1.89736	-1.42318	2.35094
AP4B1	0.760693	3.54013	0.0666811	0.562142	0.626411	3.51784	1.36481	3.33162
AP4E1	-0.711533	3.01695	-0.0265465	0.0518276	-0.270135	2.0396	0.519012	2.16334
AP4M1	0.230898	1.55227	-0.0295705	-0.0256905	-0.152748	1.51368	-0.493045	1.29085
AP4S1	-0.642356	1.06741	-0.755874	1.40673	-0.244483	0.400748	-0.220933	0.380524
AP5B1	-0.930107	3.61903	-0.753592	1.34739	-0.106611	0.718985	0.147478	0.281305
AP5M1	-0.556238	3.67756	-0.82445	2.86207	-0.08425	1.88281	0.177241	1.95194
AP5S1	-0.149276	2.5322	-1.18357	2.73878	-0.0320828	0.567399	-0.881976	2.79036
AP5Z1	-1.14571	3.74831	0.854907	3.30301	0.797691	3.79806	2.02594	3.75974
APAF1	-0.686264	2.40799	-0.336924	0.920006	-0.185548	2.03797	-0.356382	1.05353
APBA3	-0.420997	1.48703	-0.236854	2.53204	0.492059	1.79166	0.355555	2.75702
APBB1	0.175106	0.646496	-0.591784	2.23212	0.459476	3.18625	-0.450628	2.54463
APBB2	-0.263211	1.69818	-1.64444	2.32186	0.402276	2.37354	-0.486121	1.29653
APC	-0.34261	2.98811	0.430821	1.15708	0.142117	2.06744	-0.316443	0.666641
APEH	-0.804977	3.35292	-0.783315	2.20486	-0.329598	3.38998	-1.4358	2.8065
APEX1	-0.447027	2.20384	-0.383905	1.75969	-0.0442169	0.312667	-0.0412532	0.145007
APEX2	1.24821	3.04744	0.172854	2.59482	0.714577	2.25198	-0.629476	2.91324
APH1A	0.200387	1.06269	-0.609677	2.72529	0.155818	0.688338	-0.690113	2.9209
APH1B	-0.0204052	0.0505549	-2.16539	2.78288	0.271432	1.47996	-0.774307	2.01063
API5	0.263421	2.46441	0.171988	0.836069	0.187433	1.91057	-0.0442572	0.100628
APIP	-0.32534	1.93949	-0.170174	0.361807	-0.262231	1.67394	-0.800537	1.70769
APLF	-0.290213	0.889316	-1.23482	2.84634	-0.202684	0.640483	-1.44394	3.59597
APLP1	-0.391347	1.88851	-1.39143	3.76369	-0.529941	3.79254	-2.69278	4.29183
APLP2	-0.77397	3.56884	-0.159752	1.83405	0.163072	2.10473	0.361863	3.38831
APMAP	0.237383	2.83723	-0.133625	1.89557	0.136464	2.26281	-0.928731	3.91535
APOC1	-0.786631	1.32917	-0.226453	0.149662	-0.0619114	0.09102	0.93268	1.57795
APOE	-0.107261	0.519672	0.0714709	0.16416	1.36698	3.61126	-0.760251	2.42702
APOO	0.239438	1.60421	-0.156329	0.213076	0.141495	0.612155	-0.835649	1.32444
APOOL	0.413125	3.47966	-0.748246	2.11069	0.160398	2.14258	-0.0460526	0.115264
APP	-0.869318	3.6486	-0.0945872	0.610521	-0.129924	1.80931	0.0281747	0.116853
APPBP2	0.455303	2.94402	-0.159885	0.587051	0.592154	3.55129	-0.0821458	0.281545
APPL1	-0.733665	3.49556	-0.155366	0.659699	-0.358214	3.17842	-0.871551	2.69014
APPL2	-0.975	3.30382	-1.40152	3.11627	-0.401769	2.46946	-0.86753	3.02149
APRT	-0.975072	3.09969	-1.41849	2.46167	-0.385574	2.5118	-1.93218	2.69723
APTX	-0.0258566	0.0870842	-0.186536	1.00971	-0.0384283	0.130798	-0.19941	0.931951
AQR	0.832446	3.42556	0.103052	0.451403	0.256028	2.89637	-0.454679	1.82847
ARAF	-0.535689	2.8752	-0.0619523	0.246224	-0.457883	2.4151	-0.648559	2.64867
ARAP1	-1.38798	3.26953	-1.35662	2.65612	-0.660592	2.86897	-0.758787	2.30572
ARCN1	-0.326575	2.62816	-0.745104	2.30699	-0.0234707	0.211179	-0.22939	1.13116
AREL1	0.892625	2.54964	0.0704375	0.246675	0.106003	0.232546	0.112878	0.623196
ARF3	0.00362378	0.0187598	-0.354279	2.67206	0.00730252	0.0258698	-1.39698	3.69894
ARF4	0.248813	0.981719	0.396809	1.96888	0.0928999	0.668066	0.221625	1.22512
ARF5	-0.309752	1.58366	-0.653302	2.09893	-0.0669918	0.458841	-1.68376	2.85008
ARF6	0.311232	2.51603	0.562078	2.94113	0.336884	2.51079	-0.0115393	-0.0215891
ARFGAP1	-0.679487	3.27239	-0.411365	2.35693	0.150996	1.47145	0.48323	2.61768
ARFGAP2	-1.79844	3.82396	0.0118615	-0.00778508	-0.179165	2.40093	-0.108864	1.87708
ARFGAP3	-0.581766	2.88926	0.531625	3.35443	-0.0915405	1.42759	0.272264	2.72749
ARFGEF1	-0.517218	3.07797	0.0967933	0.170332	-0.422501	2.87742	-0.894824	1.73079
ARFGEF2	-0.579857	3.40599	0.369587	1.2287	-0.224539	3.58399	0.526307	1.76982
ARFIP1	-0.0586621	0.393628	0.0622537	0.234691	-0.0419408	0.415003	-0.457929	1.8643
ARFIP2	-0.0677042	0.960692	-0.391296	2.10552	0.285671	2.37494	0.200411	1.1393
ARFRP1	-0.118151	0.295639	-1.41432	2.34811	0.171157	0.54849	-0.751148	1.84914
ARGLU1	0.979499	2.52987	-0.0247329	0.41922	0.608512	2.24889	-0.863065	3.56701
ARHGAP1	-0.449826	2.99312	-0.453728	2.29984	0.0542614	1.30666	-0.414981	2.23541
ARHGAP10	0.0359452	0.12595	0.406923	0.603001	0.161776	0.942851	0.791577	1.36075
ARHGAP11A	2.13753	3.47824	0.266037	1.38117	0.541012	2.87191	-2.06011	3.34824
ARHGAP12	-0.593549	1.93957	-0.931168	3.08861	-0.150792	0.506851	-1.07971	3.21227
ARHGAP17	-0.433276	2.40392	0.724718	2.80368	-0.49846	1.90141	0.0320337	0.115011
ARHGAP18	-0.710812	2.4911	-0.142551	1.2733	0.178599	1.05811	-0.295077	1.6746
ARHGAP19	1.11017	3.16838	0.169004	0.691789	0.0739716	0.394233	-1.15611	2.50398
ARHGAP21	-0.112689	0.559263	0.136685	0.288276	0.0934797	0.265135	0.14724	0.35996
ARHGAP23	-2.25981	3.98327	0.05159	-0.0162766	-1.25429	3.7398	0.199713	0.307908
ARHGAP28	-1.17305	3.58153	-1.7605	3.31497	-0.294272	2.62004	-2.41195	3.51617
ARHGAP31	-0.811253	3.34897	-0.791113	1.91544	-0.181271	1.57326	-0.0864128	0.248856
ARHGAP32	-0.947187	2.0781	-0.294512	0.413845	0.0487202	0.141486	-0.203832	0.270284
ARHGAP35	-1.02335	3.51573	-0.699486	1.28836	-0.310733	2.87408	-1.0112	1.64701
ARHGAP39	-0.242509	1.38625	0.394258	2.44552	-0.136364	1.16919	0.0888461	1.10171
ARHGAP42	-0.0999352	0.430536	-1.42423	3.33425	0.201643	0.975578	-0.479587	1.92603
ARHGAP44	-0.463705	1.07599	-1.36472	2.23814	-0.240993	1.00754	-1.17906	2.10286
ARHGAP5	-1.19431	3.45327	0.482115	1.36155	-0.00108009	0.00638933	0.172274	0.380333
ARHGAP6	-1.36323	2.9886	-0.343501	1.63488	-0.532737	1.87739	-0.791632	2.53411
ARHGDIA	-0.829156	2.70844	-0.922344	2.96382	-0.226347	1.4996	-0.82635	2.79756
ARHGEF1	-0.806919	3.54409	0.0770526	0.387595	-0.509648	3.62857	-0.398056	2.12141
ARHGEF11	-0.178234	1.60293	-0.170354	0.399354	-0.0271481	0.330481	-0.703001	1.64683
ARHGEF12	-0.0952708	0.393872	-0.232686	0.485775	0.41802	0.978872	-0.292233	0.655592
ARHGEF16	-0.23413	1.27887	-1.6526	3.27813	-0.0482232	0.333354	-0.390108	1.65403
ARHGEF17	-1.09647	3.86049	-1.60671	2.10624	-0.607237	3.43288	-2.30366	2.35341
ARHGEF18	-0.355141	2.15918	0.345197	2.68534	0.551526	2.95683	0.803701	3.37949
ARHGEF2	-0.239663	2.42133	-0.0567576	0.33263	0.275284	3.29149	1.27686	3.7296
ARHGEF26	-0.606971	2.84995	-0.216061	1.16527	-0.0881592	0.716176	-0.681106	2.52488
ARHGEF40	-0.615566	2.89246	-1.18966	2.4702	-0.953823	3.19568	-2.54403	2.96727
ARHGEF7	-0.180033	2.27341	0.376569	2.68336	0.171098	1.83763	0.108261	0.558431
ARHGEF9	-0.463896	2.55961	-1.1346	2.71551	-0.556724	2.18118	-1.02842	2.69392
ARID1A	1.59128	3.68286	-0.141572	0.154767	0.685061	3.40717	-1.39393	1.66666
ARID1B	0.783871	3.07347	-0.0491902	0.0347783	0.124097	0.995196	-0.85061	1.84077
ARID2	0.826612	2.93998	0.214541	0.448629	-0.137673	1.06183	-0.854739	1.47764
ARID3A	-0.379918	1.43626	-0.428777	0.938012	-0.0115619	0.0260955	-0.875959	1.63248
ARID3B	0.760876	2.31431	1.28514	2.82282	0.139111	0.403392	0.95432	3.31058
ARID4A	-0.687623	3.37092	-0.252767	1.1455	0.296899	3.00178	-0.653758	2.25927
ARID4B	1.35406	3.84627	1.35023	3.318	0.882477	3.86631	0.415369	1.69798
ARID5B	2.12874	3.55166	-1.36564	2.05324	0.890362	3.2983	-0.860342	1.70459
ARIH1	0.171463	1.80844	0.885645	2.82439	0.325059	2.61513	0.145298	0.623079
ARIH2	-0.353711	2.04974	0.230139	1.77348	0.125517	1.08425	-0.36765	1.88502
ARK2N	1.03053	3.52523	1.34143	3.12913	0.583893	3.74172	0.934666	2.92854
ARL1	-0.130448	1.15561	-0.751313	2.76693	-0.404592	2.40047	-1.26493	3.12754
ARL10	-0.15952	0.392311	-0.783645	0.700124	-0.134852	0.37958	-0.223202	0.165179
ARL13B	0.685388	2.87597	-0.394525	1.57158	0.568978	3.28714	-1.02045	2.5139
ARL14EP	0.349036	2.38937	0.264736	0.717775	-0.108533	0.712677	0.0246481	-0.00995405
ARL15	-0.232503	1.08208	-1.15299	2.62441	0.130419	0.900086	-0.479552	1.76426
ARL16	-0.754718	2.19857	0.151292	0.423999	0.637505	2.01369	0.11356	0.262815
ARL2	-0.255859	1.82662	-1.45052	3.24554	-0.0888745	1.50446	-2.00294	3.51613
ARL2BP	-0.769402	2.50448	-1.85471	3.69181	-0.261855	1.28941	-1.58643	3.84539
ARL3	-0.678537	2.71167	-1.36901	2.53726	-0.274537	1.98005	-1.51791	2.62273
ARL5A	0.0472558	0.159954	-0.239726	1.96716	0.0644608	0.188595	-0.704525	3.17826
ARL5B	-0.432023	2.22324	0.170178	0.127922	0.552358	3.27211	0.576773	0.95713
ARL6	-0.415221	1.98957	0.0163774	-0.0703751	-0.103158	0.600181	-0.507173	0.904401
ARL6IP1	0.447273	2.8472	0.251553	1.8949	0.378998	2.25418	-1.88758	3.57137
ARL6IP4	-0.0798169	0.676143	-0.370635	1.28127	0.0516904	0.648178	-0.947934	2.24782
ARL6IP5	-0.135452	1.07312	-0.957259	2.7603	-0.0724615	0.636014	-0.671436	2.52133
ARL6IP6	0.345725	1.92225	-0.390051	1.3866	0.3253	1.32733	-1.62447	2.77672
ARL8A	0.614822	2.68358	0.249832	1.46387	0.219501	1.37644	-0.197106	0.934685
ARL8B	0.457194	2.99388	0.559486	2.76606	0.0749695	0.623716	0.472749	2.77283
ARMC1	0.00369179	0.024617	-0.35678	2.03378	-0.00699513	0.0771883	-0.964515	3.00333
ARMC10	0.395514	2.62928	-0.248365	1.39276	0.246437	0.825256	-0.743971	2.60209
ARMC5	0.712658	2.40788	-0.396515	1.11938	-0.432524	2.04153	0.0794002	0.263175
ARMC6	-0.545136	2.76015	0.214808	0.539328	-0.781108	3.87345	-0.320221	0.957546
ARMC8	-0.347075	2.56342	-0.211839	0.799137	-0.203933	1.82936	-0.991449	2.47246
ARMC9	-0.907947	3.2633	-1.01998	2.88917	-0.539031	2.59277	0.561823	2.90486
ARMCX1	-0.0711019	0.448832	-1.44597	3.3878	0.0509218	0.275037	-0.252541	1.57107
ARMCX2	0.453024	1.97168	-0.428244	2.37323	-0.0791592	0.855459	-0.0054633	-0.0376761
ARMCX3	0.593304	2.98897	0.874765	2.92835	0.638485	3.5037	1.13044	2.94807
ARMCX5	-0.666708	2.70932	-0.674491	2.3359	-0.923757	3.64925	-1.04881	2.82085
ARMH3	-0.524131	2.50545	0.0220284	0.0600954	-0.259991	3.01221	-0.0659207	0.384119
ARMT1	-0.772021	2.9805	-0.372217	1.31501	-0.316011	2.30409	-0.20556	0.667063
ARNT	0.0838619	0.661665	0.108273	0.256783	-0.0696483	0.475841	-0.643469	1.58299
ARPC1A	-0.359789	2.83547	-0.509878	1.74835	0.145786	2.88359	-1.36992	2.67551
ARPC1B	-0.423028	2.05029	-0.326494	1.05311	-0.201982	2.13841	-1.10385	2.2504
ARPC2	-0.378183	3.0205	0.244829	0.831115	-0.0941232	1.98778	-0.424467	1.21063
ARPC3	-0.265163	2.50153	0.260506	0.84542	-0.0786495	1.13695	-0.17903	0.453837
ARPC4	-0.473609	2.79033	-0.351876	0.812861	-0.165939	1.82107	-0.278005	0.669246
ARPC5	-0.336154	2.07712	-0.16528	0.357219	-0.0417566	0.952496	-0.376543	0.98379
ARPC5L	-0.105268	0.373473	1.37491	2.50612	-0.0161494	0.0634647	0.286824	0.437009
ARPIN-AP3S2	-0.874322	3.6128	-0.685773	1.98898	-0.0922202	1.12615	-0.343143	1.31286
ARPP19	-2.26354	3.61447	-0.444666	2.45345	0.0743536	0.716694	-0.335671	2.07659
ARRB1	-0.185593	1.42497	-0.355829	1.33005	-0.193794	1.80021	-1.48428	3.01816
ARRB2	-0.139309	1.31544	0.136941	1.14201	-0.356801	2.8359	-0.328047	2.19578
ARSA	-0.00505395	0.0342795	-1.91291	3.59236	-0.0879525	0.48095	-1.15561	3.4693
ARSB	0.118457	0.778607	-1.17964	2.92648	-0.144429	1.95685	-0.934571	2.90187
ARSK	-0.418391	1.97284	-0.808407	2.2487	-0.206771	1.01548	-1.35894	2.67223
ARV1	-0.0378335	0.58054	-1.32827	2.40744	-0.388351	3.28924	-1.97364	2.70597
AS3MT	-1.08672	3.19008	-1.29287	3.01883	-0.555483	2.96597	-0.605024	2.31097
ASAH1	-0.360321	2.84575	-1.51974	3.49784	-0.0537678	0.77805	-0.961598	3.17455
ASAP1	-0.131609	2.21117	0.12745	0.279152	0.446819	2.96142	0.483955	1.63912
ASAP2	-0.0549705	0.287727	-1.87191	3.27845	0.622969	2.5406	0.0410426	0.262362
ASAP3	-1.15726	3.90211	-0.736924	2.61255	0.0261561	0.45323	0.456281	2.5764
ASB1	-0.0170967	0.0585604	-0.210766	1.34469	0.021134	0.0508739	0.34988	2.42602
ASB3	0.782192	3.10624	0.290003	2.30178	0.0418919	0.301649	-0.666743	3.46073
ASB6	0.414243	2.937	0.435005	2.68173	0.271543	2.51953	0.431289	2.61845
ASB7	1.50525	3.63063	0.446112	2.28906	0.609128	2.56138	-0.0992571	0.271571
ASCC1	-0.431402	2.39134	-0.0671421	0.204095	-0.0379735	0.235678	0.602069	3.10283
ASCC2	-0.205334	2.01754	-0.199802	1.08281	-0.37404	2.94405	0.161286	0.921817
ASCC3	-0.273363	2.10217	-0.0916116	0.115288	-0.64353	3.08458	-0.532246	1.1667
ASF1A	-0.560183	3.20484	-1.2937	2.0497	0.14175	1.90439	-0.185821	0.392108
ASF1B	-0.471354	3.05623	-0.914834	2.537	0.172413	1.57513	-0.886239	2.59174
ASH1L	2.00225	3.66368	0.505363	0.951269	0.918812	3.40711	-0.39989	0.514074
ASH2L	0.122888	1.23539	-0.770008	2.59437	-0.0671715	0.764299	-0.542265	2.32214
ASIC1	-0.972299	3.09885	-0.885988	2.39352	-1.41927	3.59419	-2.38649	3.14627
ASL	-1.41718	3.36897	-2.37445	3.30893	-0.238702	1.2951	-0.91355	2.86233
ASMTL	-0.536456	3.2959	-1.74501	3.39672	-0.28673	2.67795	-1.70048	3.41135
ASNS	-0.217475	1.18201	0.532106	2.40139	0.0600657	0.530556	0.476032	2.21064
ASNSD1	-0.176039	0.867271	-0.578818	1.56852	0.0755926	0.585674	-0.47843	1.51859
ASPH	0.454438	1.44445	0.0955513	0.475367	0.264732	0.943167	0.776317	2.98032
ASPM	1.70031	3.46798	-0.03405	-0.0367477	0.0408589	0.426918	-2.03088	2.05627
ASPSCR1	-0.671823	3.42179	-0.591867	1.36322	-0.197598	2.60827	-0.461648	1.23871
ASS1	-0.594361	3.40815	-1.14772	2.0155	0.273993	2.29064	-0.0974718	0.193274
ASTE1	-0.321302	1.9506	-0.602905	2.42802	-0.327851	1.7308	-0.813165	2.7823
ASXL1	1.10063	2.81713	0.389078	1.42502	1.49484	3.42124	-0.558176	1.48969
ASXL2	1.12893	3.26652	1.06458	1.76036	0.864916	3.51283	0.0601269	-0.00989588
ATAD1	0.414339	1.9895	-0.494347	2.3567	0.0269733	0.212954	-0.145382	0.99123
ATAD2	3.01421	3.58232	0.423403	2.71445	1.71336	3.45887	-0.587566	3.02884
ATAD2B	2.00524	3.42581	0.212412	0.408261	1.78033	3.29824	0.0273323	-0.0251466
ATAD3A	0.13931	1.20401	0.359585	1.01563	-0.00885901	0.0485353	0.165449	0.538353
ATAD3B	-0.0677636	0.260596	0.693099	1.59477	-0.137105	0.902863	0.76879	2.03358
ATAD5	0.718029	3.30925	0.610899	1.91394	-0.0623044	2.05573	-0.923098	1.81693
ATAT1	0.022732	0.111094	0.0533734	0.236941	0.041204	0.52187	-0.16813	0.272435
ATE1	-0.133833	0.275979	-0.732595	1.96764	0.285301	0.799084	-0.449203	1.31242
ATF1	1.0501	3.26902	-0.0199669	-0.0367675	0.141413	0.601931	-1.19045	2.37412
ATF2	0.483294	2.71351	-0.181896	0.681931	0.228681	2.13427	-0.290747	1.11762
ATF3	2.58462	3.16976	2.30399	3.43921	4.9756	3.81431	6.4289	4.04626
ATF4	2.96564	3.4655	0.177527	0.890725	4.70873	3.53183	0.584289	2.60512
ATF6	1.75112	3.49742	-0.126628	0.27352	1.11485	3.12567	-0.21996	0.593807
ATF7	0.544919	2.32931	0.257266	0.351198	0.296736	2.51596	0.318625	0.538531
ATF7IP	0.638087	2.68018	-0.977726	1.21381	0.187278	1.34215	-0.492493	0.696532
ATG10	-0.80643	2.87086	-1.98908	2.57663	-0.390382	2.40555	-1.28149	2.4325
ATG101	1.28134	2.93288	1.3438	3.2388	0.9876	3.19571	0.452677	1.89551
ATG12	0.194721	1.53775	0.358374	2.4959	-0.0878703	0.776313	-0.253837	1.65397
ATG13	0.176692	2.21428	0.270867	1.61797	0.462153	3.09467	-0.158025	1.00917
ATG16L1	-0.553339	2.66228	0.205779	1.0017	-0.137012	1.33768	-0.211758	0.872051
ATG2A	-0.517566	2.14459	0.190607	0.384859	-0.174263	0.90573	-0.157026	0.326093
ATG2B	-0.138944	1.46024	-0.760283	1.21366	-0.157966	1.9834	-1.30218	1.69037
ATG3	-0.866132	3.2302	-0.194006	0.626315	-0.259819	3.01099	-0.74615	2.06283
ATG4B	-0.735447	2.68969	0.133462	0.990781	-0.232196	1.84824	0.161068	1.04874
ATG4C	-0.781521	2.9784	-1.19046	3.06688	-0.218922	2.16516	-1.02079	2.80865
ATG5	-0.294071	1.57008	0.0402182	0.1218	-0.178306	1.13406	-0.0295552	0.0763624
ATG7	-0.590242	2.71736	-0.472283	1.34278	-0.125979	1.63011	-0.0453263	0.0596106
ATG9A	-0.0905863	0.471512	0.363252	2.36994	0.031071	0.187312	-0.531221	2.40822
ATIC	-0.783254	2.70915	-0.024592	-0.0427934	-0.318665	2.47127	-0.309118	0.749456
ATL1	-0.0946373	0.705845	-1.26915	1.58659	0.253886	2.23213	0.0348541	-0.0205796
ATL2	0.22957	1.64867	0.0145866	-0.0295141	-0.339003	2.55536	-1.19934	2.84809
ATL3	0.148289	1.87097	-0.102425	0.53338	-0.164964	2.2283	0.319445	2.11335
ATM	-0.331599	2.36468	-1.2471	1.41296	-0.277198	2.52324	-0.367452	0.496124
ATMIN	-0.348753	2.28419	-0.13289	1.19214	-0.0752923	1.24328	-0.225046	1.91305
ATN1	1.11232	3.34897	0.26309	0.608359	0.564995	1.72367	-0.650467	1.19657
ATOX1	-0.618791	2.79804	-0.0484728	0.0309289	-0.375842	2.27652	-1.28777	2.3104
ATP11B	-0.28685	1.25134	-1.92333	2.62398	0.219016	1.19234	-0.805441	2.0243
ATP11C	-0.216407	2.28691	-0.770216	2.18555	-0.188743	3.08357	-1.11613	2.53816
ATP13A1	-1.4459	3.8803	-0.0330379	0.0692786	-0.493254	3.37406	-0.0329145	0.142041
ATP13A2	-0.16453	1.02468	-1.19555	3.44304	-0.0313108	0.122574	-0.983089	2.98083
ATP13A3	0.0633401	0.426231	0.301307	1.16664	0.118201	2.46152	0.371586	1.36783
ATP1A1	-0.0513967	0.523134	-0.0458887	0.429923	-0.125545	1.82372	0.339154	2.56231
ATP1A3	-0.0196958	0.185794	-0.828448	2.71817	-0.0872843	1.05333	-0.561846	2.63288
ATP1B1	0.329736	2.51423	-1.09456	2.41719	0.522751	3.35621	-0.894693	2.33829
ATP1B3	-0.110874	1.65619	0.100866	0.245715	-0.161664	2.39124	-0.399619	1.25454
ATP2A2	0.0551039	1.11256	0.293557	1.6884	-0.085531	1.84337	0.0614121	0.371215
ATP2B1	-0.132412	2.09078	-0.213184	1.3478	0.205311	2.92322	-0.662327	2.53878
ATP2B4	-0.189793	1.86506	-1.32755	1.49153	0.0484528	0.57853	-0.594459	0.871039
ATP2C1	0.381544	2.51404	0.168482	1.26101	0.534898	3.86343	1.02137	4.20261
ATP2C2	0.300631	1.65839	-1.4204	1.19564	0.15271	0.881887	-0.0291562	-0.0450337
ATP5F1A	0.0758969	1.35331	-0.462694	2.09856	-0.0866667	0.909582	-1.09823	2.96246
ATP5F1B	0.0879226	0.715384	-0.0471028	0.146935	-0.053227	0.883499	-1.22643	2.84307
ATP5F1C	0.173108	1.6349	-0.108846	0.12035	-0.0266198	0.431126	-0.77971	1.34244
ATP5F1D	-0.0864348	0.633539	-0.433219	1.53995	-0.246259	2.21758	-0.966556	2.29426
ATP5F1E	0.113485	0.462726	-0.631299	1.07165	-0.0505841	0.131967	-1.10529	1.59787
ATP5IF1	0.145119	1.0867	-0.660621	1.76801	0.194458	1.50674	-1.7326	2.58934
ATP5MC1	0.126807	0.363925	-0.323942	0.399743	-0.176651	0.279737	-1.62819	1.67884
ATP5ME	0.00529649	0.0418183	-0.977533	1.69593	-0.212344	1.45836	-2.07869	2.27272
ATP5MF	0.0291722	0.10784	-0.420904	1.13513	-0.195323	1.28295	-1.8947	2.44111
ATP5MG	0.0967531	0.53033	-0.0770015	0.0999941	-0.140394	1.09155	-0.832029	1.73627
ATP5MJ	0.263994	1.07003	-0.362397	0.98109	0.0662009	0.215267	-0.893105	1.87756
ATP5MK	-0.0773781	0.232055	-0.377433	0.596065	-0.393784	1.73224	-0.940274	1.36119
ATP5PB	0.0456911	0.300749	-0.474349	1.14857	-0.185447	2.32091	-0.96211	1.84526
ATP5PD	0.106191	2.63242	-0.446374	0.985334	-0.152312	2.7786	-1.20892	1.93164
ATP5PF	-0.396272	0.410523	-0.44891	1.08936	-0.136244	0.123552	-1.13257	1.97535
ATP5PO	0.0593399	0.492022	-0.899989	2.07083	-0.197253	2.0157	-1.32244	2.40418
ATP6AP1	-0.0365851	0.213128	-1.49026	3.42974	-0.0835299	1.12501	-1.46691	3.52544
ATP6AP2	0.0015363	0.0481443	-0.27363	0.957635	-0.0545003	0.92737	-0.960825	2.25241
ATP6V0A1	0.156225	1.62098	-0.153833	0.811464	0.216363	2.38564	-0.144551	0.81366
ATP6V0A2	-0.133264	1.58061	0.0328991	0.115754	0.184628	2.05174	0.543243	2.76087
ATP6V0C	0.503594	2.10906	1.03836	2.57027	0.101813	0.423804	-0.0410434	0.192336
ATP6V0D1	0.437871	3.64407	0.762602	2.35619	0.230586	2.85224	0.0273453	0.0521259
ATP6V1A	-0.109977	1.84269	0.35473	2.02853	-0.158124	2.07665	-0.297291	2.00352
ATP6V1B2	-0.270011	2.8662	-0.110286	0.522282	-0.125435	1.62081	-0.422841	1.83916
ATP6V1C1	0.415509	2.78983	0.903436	3.12911	0.39956	2.92327	0.696986	3.34999
ATP6V1D	0.0780845	1.85706	0.623584	2.63905	0.319111	3.35764	0.0524947	0.200716
ATP6V1E1	0.211731	2.64128	0.433171	1.83403	0.418426	3.07389	0.55576	2.15315
ATP6V1F	0.218096	1.41932	0.0740266	0.346387	0.474546	2.23218	-0.973517	2.68467
ATP6V1G1	0.15643	1.76543	0.157716	0.767985	0.398751	2.54876	0.267516	1.11747
ATP6V1H	-0.0695555	1.27631	0.539209	2.38576	0.704816	3.58518	0.853964	3.06957
ATP7A	-0.36365	2.10724	-0.95423	1.46296	0.669498	0.351183	-0.34453	0.670879
ATP8B1	-0.0344117	0.209579	-0.272168	0.581557	0.436721	2.40435	-0.0219081	-0.0292867
ATPAF1	-0.426264	2.85653	-0.865264	2.50174	-0.877342	3.74671	-1.89394	3.10233
ATPAF2	0.116537	1.04037	-0.582128	2.4932	-0.107636	1.09595	-0.854981	3.22348
ATR	-0.500284	2.88034	-1.23818	2.01644	-0.470825	2.88394	-0.599802	1.42399
ATRAID	0.217698	0.852896	-1.68109	2.8949	-0.0174655	0.0649366	-2.13679	3.09318
ATRIP	-0.244405	1.19569	-0.278233	0.907686	-0.381975	2.71052	-1.13202	2.22365
ATRN	-0.223052	0.873298	0.0748468	0.0908738	-0.020101	0.0637708	-0.829129	1.66672
ATRX	0.38827	3.14143	0.136465	0.160321	0.369844	2.70746	0.0549541	0.0150748
ATXN10	-0.30966	2.22202	-0.294691	1.2674	0.338191	2.92325	-0.634805	2.24622
ATXN1L	0.145313	1.46377	1.45434	3.14891	0.308036	2.29345	1.16005	2.87504
ATXN2	-0.535328	3.6492	0.144884	0.244707	-0.115432	1.86235	-0.573948	1.22166
ATXN2L	0.00700198	0.0607183	0.609614	2.61725	0.000852901	0.0108633	0.258932	1.29567
ATXN3	-0.307114	0.992537	0.523245	3.08784	-0.162562	0.505104	0.162211	1.52938
ATXN7	0.641758	3.26471	0.465219	1.38846	0.10488	1.09815	0.152349	0.332219
ATXN7L1	0.0330451	0.398941	-0.803016	1.16837	0.287674	1.12759	-0.186234	0.264882
ATXN7L2	1.10841	2.89959	-0.211766	0.818021	0.440812	1.2158	-0.688908	2.05435
ATXN7L3	0.695243	1.51818	-0.487896	2.35788	0.770159	2.32875	-0.191009	1.74538
ATXN7L3B	-0.170129	0.939658	-0.68724	3.05659	0.21245	0.870153	-0.863527	3.3408
AUH	0.178054	1.49599	0.120683	0.270817	-0.0405812	0.161948	-0.92496	2.40604
AUNIP	1.09274	3.02517	0.219776	0.771599	1.37938	3.51889	-0.481748	1.50394
AUP1	0.0889962	0.667872	0.208762	0.939134	-0.274621	2.38273	-0.52086	1.96226
AURKA	0.773451	3.53683	-0.0991503	1.42119	-0.48987	3.89458	-1.81727	3.74742
AURKAIP1	-0.157933	0.442472	-0.383705	1.421	-0.549487	1.75745	-0.951118	2.3364
AURKB	1.24501	3.02954	-0.0950524	0.389521	-0.251264	2.09956	-2.38088	3.1291
AUTS2	-0.864053	2.21854	-0.870753	2.29407	0.132578	0.511845	-1.14939	2.52015
AVEN	-0.583063	2.23941	-0.134882	0.190243	-0.306634	1.66767	-1.11592	1.7468
AVL9	-0.704703	3.75962	-0.307693	1.77952	-0.0881953	1.69672	0.354533	1.92051
AXIN1	-0.683072	3.01852	0.540517	2.52392	0.530647	2.6	0.12784	1.07869
AXL	0.595033	2.29722	-0.505269	1.62494	-0.971605	3.69346	-1.91829	3.01135
AZI2	0.240564	0.833102	0.320462	1.64064	0.756638	2.59469	1.07882	3.03922
AZIN1	1.81659	2.58329	0.370863	2.62489	3.91512	4.03216	1.29484	3.43657
B2M	-0.603964	1.1365	-0.790087	2.04344	0.105605	0.225101	0.896405	2.85313
B3GALT6	-0.376654	2.72906	-3.36613	2.58953	-0.298199	3.03005	-2.05377	2.43357
B3GAT3	-0.0758776	0.480242	-1.25529	2.6768	-0.120838	0.931725	-0.941034	2.53908
B3GLCT	-0.0850768	1.75011	-2.37531	4.2364	-0.200966	2.21595	-2.62943	4.56236
B3GNT2	1.1342	2.64393	0.975046	3.05694	0.233801	1.23243	0.158342	1.68144
B3GNT9	-1.17917	3.26613	-1.20673	2.79125	-0.533264	1.45143	-0.814348	2.55041
B4GALNT1	-0.109024	0.518773	-0.105111	0.263398	0.596927	2.76457	0.00150352	-0.0671001
B4GALT1	0.240177	1.93957	-0.446552	1.55476	-0.377594	3.15641	-1.17979	2.51569
B4GALT3	0.953641	2.84603	0.749029	3.15811	-0.284116	0.947933	-0.528991	3.27616
B4GALT4	-0.0428139	0.20818	-0.230831	1.86525	0.00209103	0.00930168	-0.359315	2.63975
B4GALT5	1.05942	2.13278	0.801953	2.8622	0.00599499	0.060181	-0.254548	1.23043
B4GALT7	-0.563642	1.80682	-2.43038	3.82868	-0.322009	1.31912	-1.50352	3.29609
B4GAT1	-0.733648	2.99156	-2.35738	3.50314	-0.490484	2.81624	-2.81021	3.74188
B9D2	0.579138	2.398	-0.18206	0.263541	0.308511	2.30209	-0.499862	0.99677
BABAM1	-0.461844	3.32639	0.0652776	0.179373	-0.147906	1.93435	0.0136185	-0.0289996
BABAM2	-0.524967	2.4155	-0.899727	1.88762	-0.281325	1.66198	-0.800635	1.84212
BACH1	0.779232	3.29965	-0.384042	1.58793	0.82589	3.65019	0.213972	0.932264
BACH2	0.284194	1.1275	0.749007	2.48077	0.0200042	0.06014	-0.728659	1.9359
BAD	-0.0528059	0.191331	-0.223411	0.948397	-0.338994	1.55664	-1.29492	2.57795
BAG1	0.0585013	0.528949	0.908608	2.07409	0.243682	2.00334	0.565	1.27225
BAG2	-0.347654	2.2155	0.333935	1.36186	-0.37327	2.65648	0.694909	2.41656
BAG3	-0.792959	2.02754	1.61837	3.59106	2.48036	3.92607	4.19643	4.13605
BAG4	-0.0590334	0.165224	0.783907	3.2786	-0.228332	0.699062	-0.610912	3.73304
BAG5	-0.317802	1.74532	0.427735	2.93989	-0.000209174	0.00120268	0.0591014	0.406198
BAG6	0.502101	2.89724	-0.351178	2.00142	-0.173262	2.94204	-0.840451	2.85633
BAHCC1	-0.0400344	0.228814	-2.49739	2.21222	0.610258	2.273	-3.38019	2.35895
BAHD1	2.31701	3.37319	0.0951318	0.426857	1.74791	3.08873	-0.190667	1.19216
BAIAP2	-1.68708	3.84987	-0.850433	2.32208	0.131231	1.73305	0.981207	3.14354
BAIAP2L1	0.172345	1.72593	0.256141	2.2475	-0.049611	0.614459	-0.184636	1.38963
BAK1	0.272512	3.10309	-0.264541	0.96136	0.271332	2.01016	0.0766537	0.134414
BANF1	-0.554819	0.805976	-0.468509	1.26865	0.239393	0.476224	-0.690749	1.73439
BANP	0.410262	2.41449	0.731693	1.60912	0.306474	2.47542	0.827132	2.33673
BAP1	0.573977	2.71496	-0.0752058	0.459161	0.103257	1.27765	-0.5626	2.80199
BARD1	0.754342	2.69209	-0.142654	0.280574	0.0960854	0.823669	-1.32358	2.12115
BASP1	0.267333	1.59426	-0.353882	2.01604	0.407328	1.93264	-0.221437	1.58699
BAX	-0.115852	1.01471	-0.0536336	0.0125865	0.409941	3.21872	-0.668526	1.35529
BAZ1A	0.886899	3.06995	0.161054	0.90411	-0.0992693	1.35209	-0.220968	1.82585
BAZ1B	0.731903	2.98885	0.510905	2.15463	0.195188	1.4662	-0.147123	0.623764
BAZ2A	1.54549	3.73649	1.26016	2.73275	0.79177	3.50716	0.511774	1.47254
BAZ2B	0.333218	0.556981	-0.86141	1.24757	0.225999	0.532555	-0.817999	1.22048
BBS4	-0.498563	3.39544	-0.258452	1.06164	-0.551487	3.20713	-0.244247	0.880557
BBS9	-0.457658	2.75826	-1.51193	3.55969	-0.410171	2.68694	-1.15266	2.96789
BBX	-0.982172	3.05584	0.251529	0.517984	0.461691	2.5502	-0.479264	0.908292
BCAM	-1.10255	2.98451	-1.92798	2.61261	-1.56709	3.23242	-2.14805	2.70201
BCAP29	0.236769	1.07847	-0.959388	2.76944	-0.0732473	0.410953	-1.33003	3.00587
BCAP31	-0.0138677	0.0805558	0.0432632	0.0175473	-0.153965	1.02262	0.0560682	0.0806155
BCAR1	-1.81823	4.06031	0.530871	2.54471	0.403222	2.57061	0.741648	2.91055
BCAR3	-0.0462886	0.0717671	0.507218	1.94313	1.17909	2.37867	2.14279	3.94163
BCAS2	0.649888	3.19217	0.407264	1.27339	0.44798	2.64648	1.30619	2.94025
BCAS3	-0.27686	2.18707	0.753488	2.3276	-0.316264	2.1243	-0.280104	0.734512
BCAT1	-0.763803	2.68763	-0.854687	3.27324	-0.109592	0.783031	0.408206	2.66346
BCAT2	-0.0466094	0.562475	-2.25271	3.05029	-0.103352	2.04203	-1.96013	3.04043
BCCIP	0.0415688	0.264299	0.35726	1.22407	-0.132882	1.06596	-0.853036	1.77682
BCKDHA	0.228465	1.33554	1.02942	3.11492	-0.619024	2.53229	-0.808417	3.11542
BCKDHB	-0.107564	0.632952	-3.2297	3.64978	-0.112827	0.711606	-2.90984	3.73529
BCKDK	-0.055671	0.149233	0.256557	0.88422	-0.282319	0.848323	-0.994933	2.09579
BCL10	0.313015	1.00441	0.216733	0.920861	0.749748	2.3249	1.35122	3.58953
BCL2	0.151653	0.365947	-0.219139	0.804766	0.216992	0.595734	-1.92667	2.77808
BCL2L1	0.272235	1.61575	-0.373047	1.86282	0.502296	2.39277	-0.318952	2.83371
BCL2L11	1.97874	2.52341	1.33103	2.5195	2.00532	2.73924	1.70356	3.04845
BCL2L12	-0.106766	0.826407	0.421182	2.09638	-0.20696	1.66823	-0.974244	2.82308
BCL2L13	0.158409	1.39076	-0.510618	2.59246	0.232102	1.40838	-0.103152	0.790418
BCL2L2	0.0296574	0.355838	0.368534	1.52848	0.476009	2.14025	-0.384116	1.93692
BCL6	3.41947	4.05614	-0.108047	0.094869	1.52649	3.6283	0.194224	0.323403
BCL7A	0.34661	2.11171	-0.557789	2.42212	0.461509	2.6394	0.322318	1.91311
BCL7B	1.00075	3.75051	-0.122653	0.782725	0.276091	1.93151	-0.503249	2.36113
BCL7C	0.527855	2.53368	-0.555246	1.97643	-0.144049	0.804256	-2.0985	3.0086
BCL9	-0.309504	1.49935	-0.285637	0.844019	0.179901	0.869593	-0.346142	1.05355
BCL9L	-0.342018	2.2241	-0.327461	0.425928	0.0174835	0.109492	-1.32537	1.51213
BCLAF1	0.655038	2.32019	0.970818	3.01469	0.110996	0.516879	-0.290466	2.89724
BCLAF3	0.692418	1.62732	-0.880182	2.43378	0.213624	0.382557	-0.358381	1.38786
BCOR	-1.13471	3.99494	-1.17426	2.9741	-0.111858	2.21604	-2.51811	3.4312
BCORL1	0.483042	2.44155	-0.382276	0.703982	0.112801	1.58564	-1.07829	1.66753
BCR	-0.776865	3.6809	-0.619715	2.14742	-0.368394	3.23633	-0.706726	2.33062
BCS1L	0.313095	1.72338	-0.31061	1.48238	-0.00907676	0.05556	-0.925049	2.38765
BDH2	-0.663532	2.88643	-1.5424	2.01653	-0.0856928	0.951379	-0.205145	0.399885
BDP1	1.48835	3.44579	-0.0197906	-0.0645389	0.972865	3.00952	-0.804186	1.31851
BECN1	-0.447279	2.21777	-0.120452	0.538321	-0.13329	0.965362	0.0765837	0.310306
BEND3	0.388792	2.52225	-0.488967	1.57731	-0.0196568	0.135566	-0.225949	1.14307
BET1	0.131319	0.278386	-0.292486	2.07471	0.0338681	0.0991682	-0.450889	2.32075
BET1L	-0.448973	1.46782	-0.215098	1.04263	0.22315	0.935867	0.480733	2.38648
BEX2	0.950837	1.81349	0.834259	1.61809	3.68618	3.77649	4.61157	4.68243
BGN	-0.712746	3.38913	-0.922251	1.72643	-0.654796	1.01086	-0.162802	0.329691
BHLHA15	-0.280164	1.52037	-1.36023	0.921396	0.197111	0.822054	1.06835	1.10326
BHLHE40	-0.0380084	0.152299	0.53939	3.27903	0.652338	2.78703	0.204976	1.55812
BICD1	0.156687	0.852809	-0.766224	0.927457	0.744578	2.99431	-0.353154	0.430759
BICD2	-0.177289	2.1633	-0.157424	0.904366	0.0832975	1.59415	0.37386	2.80266
BICRA	0.542518	2.39898	1.50019	2.95875	-0.0672224	0.41099	0.0767946	0.182469
BICRAL	0.615494	3.10554	0.160093	0.28684	0.119538	1.20897	-1.19225	1.79968
BID	0.0999121	0.311395	0.513487	1.87099	0.963668	2.66547	1.05839	3.20562
BIN1	-0.470709	2.87287	-0.995101	2.54374	0.386859	2.94282	0.187812	0.885124
BIN3	-0.51034	0.735396	-0.0869351	0.214608	0.279264	0.51755	0.187641	0.657566
BIRC2	-0.3413	2.86642	0.0167444	-0.0172379	0.00678029	0.043082	-0.293993	1.77764
BIRC5	1.04075	3.78016	-0.783134	2.43378	0.0361067	0.356756	-2.42371	3.20883
BIRC6	-0.369859	2.43261	0.443589	0.69649	-0.125426	1.47245	-0.16485	0.135289
BLM	0.878349	2.99341	0.603027	2.32388	0.345677	2.48545	-0.320854	2.14302
BLMH	-0.0489567	0.250444	0.303906	1.58005	0.12673	1.63952	-0.374272	1.78467
BLOC1S1	-0.859817	3.19233	-1.6103	2.06011	-0.158653	1.41315	-2.3825	2.31629
BLOC1S2	-0.692377	2.5054	0.78468	2.14713	0.3834	2.201	0.262691	0.691161
BLOC1S3	-0.491421	2.34996	0.718508	2.95771	0.391279	2.31708	0.76957	2.7056
BLOC1S4	-0.948471	1.95149	-1.53592	2.40264	-0.296559	0.791408	-1.12328	2.21364
BLOC1S5	-0.808883	3.61315	-0.282785	1.2321	-0.043374	0.420773	-0.490283	2.07969
BLTP2	-0.0487496	0.301716	0.0700617	0.0907175	-0.0485173	0.657086	-0.704506	1.54844
BLTP3A	-0.573776	2.08129	-0.103998	0.095744	0.0415072	0.173661	0.100421	0.129786
BLTP3B	0.159069	0.916983	0.464399	1.61928	-0.294508	2.3018	0.113736	0.267107
BLVRA	-0.573172	2.79213	-0.410317	1.01139	-0.219486	1.62379	-0.641803	1.45317
BLVRB	-0.472157	2.13243	-0.380025	1.54071	-0.0441861	0.563816	-0.626721	1.8538
BLZF1	1.8294	3.49299	0.113371	0.362072	1.85047	3.91071	0.177989	1.17391
BMI1	0.506173	2.29394	-0.262083	1.493	-0.0660028	0.539406	-0.782768	2.33677
BMP2K	-0.112236	0.786911	-1.12531	1.59109	-0.210523	1.91451	-1.03965	1.51755
BMP4	-0.286276	1.51591	-0.63981	1.47099	0.614572	1.91559	-1.48841	2.19823
BMP5	0.271357	0.62326	-0.556277	1.36437	-0.0962304	0.215226	-1.52088	2.26778
BMPR1A	-1.01902	3.02804	0.00393731	-0.0798646	0.22778	0.934623	-0.427638	1.8043
BMPR2	-0.84737	2.61776	-0.592841	1.18603	0.300535	1.78248	-0.64045	1.29377
BMS1	2.02566	3.62708	0.0713778	0.521874	0.690069	2.96929	0.14674	1.54705
BMT2	-1.9943	3.54002	0.51736	2.2587	0.0173567	0.102651	0.464684	2.09341
BNC2	-0.203672	1.31443	-1.25745	1.51325	-0.389203	2.30383	-1.5554	1.69684
BNIP1	0.457172	2.03002	0.557605	2.21002	-0.00761512	0.0536635	0.484532	1.98948
BNIP2	0.200413	0.906023	0.210752	1.75499	0.658308	2.7079	0.311135	2.77662
BNIP3L	1.46182	2.64717	1.07776	3.04176	0.711023	2.80916	-0.412828	1.4023
BOD1	-0.187926	1.96925	0.0154336	-0.0434227	0.0845389	1.67908	-0.153113	0.580064
BOD1L1	0.235355	3.40966	1.07527	2.01081	0.135165	2.52685	0.212071	0.284624
BOLA1	-1.60529	3.05307	-1.09453	2.06607	-0.295981	1.41233	-0.973191	1.98838
BOLA2	-0.493481	2.51417	0.00845854	-0.0765095	-0.220949	2.97646	-1.08656	2.03919
BOLA3	0.00779379	0.0452469	-0.422488	1.2803	-0.217363	1.80484	-1.52215	2.51235
BOP1	0.753814	3.7958	0.151123	0.385561	-0.373491	2.90121	-0.854109	2.04659
BORCS5	-0.715771	1.69203	-0.628631	1.70344	-0.117225	0.304841	-0.602876	2.07245
BORCS6	-0.510539	1.87331	-0.779448	2.84812	-0.197076	0.883519	-0.794974	3.24573
BORCS7	-0.785036	3.46217	-0.607941	1.19667	0.137943	1.13076	-0.842112	1.44383
BORCS8	-0.642924	0.978365	0.17048	0.864989	0.16579	0.225421	-0.972293	2.41416
BPGM	0.106522	0.853717	-0.410412	1.6388	0.219867	1.72148	-0.565736	2.24862
BPHL	-0.0766927	0.347848	-2.17574	3.33507	-0.133311	1.18396	-0.463185	2.41115
BPNT1	-0.568073	3.00522	-0.55235	1.88981	-0.214746	2.98355	-0.696181	2.19576
BPNT2	0.188415	0.957663	-0.0468347	0.116975	-0.0478255	0.297605	-0.687505	2.19365
BPTF	0.978463	3.34926	-0.4884	0.845083	0.523155	2.46361	-1.18646	1.63438
BRAF	-0.214703	1.16062	0.349069	0.403677	-0.040457	0.107988	0.0306945	-0.0415182
BRAP	0.488807	2.8993	0.661303	3.16383	0.751391	3.86863	0.896472	3.68831
BRAT1	-0.557198	2.43045	0.248667	1.81975	-1.338	3.1394	-0.650588	3.03917
BRCA1	0.766785	3.12158	-0.42119	1.83199	0.674652	3.49578	-0.572214	2.18402
BRCA2	0.850521	2.85667	-0.58879	1.02113	0.269298	1.77046	-0.274042	0.443809
BRCC3	-0.540902	2.7266	-0.905625	2.93628	-0.23792	1.65583	-0.661707	3.07322
BRD1	1.00949	3.2567	-0.0180305	-0.0453127	1.07706	3.5068	-0.325409	1.21158
BRD2	1.69863	3.62556	0.914052	3.28474	1.1033	3.18645	0.907913	3.12273
BRD3	-0.279778	2.08027	-0.223769	0.746775	0.303387	2.67505	-0.507961	1.81217
BRD4	0.680968	2.64239	1.14252	2.52121	-0.0344535	0.373697	0.513833	1.29691
BRD7	0.862197	3.29665	0.0474535	0.166159	0.0852733	0.452496	-0.85788	2.98549
BRD8	0.592149	3.15839	0.305469	1.58856	0.153929	2.06162	-0.674027	2.18769
BRD9	0.211163	1.31763	-0.735597	2.84309	0.480647	2.03841	-0.332866	2.25036
BRF1	-0.213389	2.74683	-0.932971	3.17232	0.15294	3.06796	-0.498783	2.46925
BRF2	1.38365	3.12121	0.74214	2.07613	1.77098	3.55083	1.40221	3.48437
BRI3	-0.443958	2.27038	-0.344277	1.52983	-0.0651938	0.406264	-0.73561	2.29208
BRI3BP	0.111824	0.420225	-0.238552	0.586377	0.0215419	0.0682441	-0.875962	1.83544
BRIP1	0.177558	0.641309	-0.644298	2.36685	0.287403	1.46129	-0.754976	2.49182
BRIX1	1.60846	4.03676	0.663215	1.52782	0.469021	3.23424	0.227473	0.354781
BRK1	0.112351	0.30892	0.0211455	-0.0388881	-0.158385	0.355811	-0.945587	2.01318
BRMS1	1.11842	3.79672	0.667581	2.03189	0.613758	2.45499	0.292476	0.905726
BRMS1L	0.836025	2.88928	-0.852685	2.18198	0.461999	2.05177	-0.734596	2.06847
BROX	-0.387454	1.80283	-0.104218	0.905597	0.0968456	1.03844	0.467586	2.24884
BRPF1	0.756972	3.03852	0.957317	2.60219	0.42638	2.52165	0.364408	1.10855
BRPF3	1.27126	3.08875	0.911428	2.61253	0.417758	1.71144	1.18501	3.0214
BSCL2	-0.0958739	0.600333	-0.423663	1.65094	-0.047829	0.318954	-0.440646	1.71937
BSDC1	0.974612	3.69359	1.32709	3.29657	0.852181	3.23617	0.82829	3.15519
BSG	0.272085	1.44944	-0.28226	1.33323	-0.0114612	0.0547171	-1.32177	2.82132
BTAF1	0.0986383	2.20255	0.936179	2.41216	-0.121526	2.36235	0.574045	1.78748
BTBD1	0.234627	2.86046	-0.447422	3.03022	-0.0837028	1.22905	-0.848889	3.46935
BTBD10	1.88488	3.78137	-0.317785	1.17342	1.07258	3.31411	-1.05633	2.78264
BTBD2	-0.782563	3.4481	-2.4501	3.25348	-0.479944	2.6539	-1.23005	2.94736
BTBD9	0.0762663	0.213591	-1.061	1.63409	0.629121	1.82916	1.17317	2.5793
BTD	-0.280846	0.762357	0.25832	0.82918	-0.458815	1.48077	-0.932397	2.04154
BTF3	-0.138273	0.58705	0.417094	1.25271	0.00648528	0.0297722	0.0375415	0.0116559
BTF3L4	-0.630345	2.40639	-0.380221	1.77924	-0.140182	0.893895	-0.564266	2.11318
BTN2A1	0.353746	2.88	-0.0657308	0.123313	0.764086	3.4315	0.287379	1.81375
BTN3A3	-0.432308	1.22398	-1.36341	2.02262	0.920173	2.20438	0.347165	0.847092
BTRC	1.30511	2.78492	-0.21388	0.816615	0.473126	0.93229	-0.309535	1.55903
BUB1	1.41415	3.62612	-0.286411	1.80816	0.0840257	0.900793	-2.2434	3.47881
BUB1B	-0.265405	2.07196	0.0256621	0.791831	-0.0917402	1.69679	-2.0072	4.65854
BUB3	0.304499	1.57426	0.24347	1.52092	0.141821	1.20651	-0.516268	2.14097
BUD13	0.387347	1.87507	0.128422	0.426679	0.274462	1.50341	-0.865133	2.13654
BUD23	1.23779	2.77035	0.757331	2.09729	0.358116	1.83559	-0.275545	0.670172
BUD31	1.28799	3.222	0.796057	2.03724	1.10023	3.05094	0.349753	0.924141
BYSL	1.13691	3.59474	1.04497	2.97581	0.326572	3.22569	0.563845	1.89453
BZW1	0.0290981	0.193325	0.469089	1.49968	0.053021	0.738335	0.716247	2.10347
BZW2	-0.199754	1.69882	-0.481218	1.60919	0.127123	1.72713	-0.101109	0.306636
C10orf88	0.726536	2.88147	0.177772	0.881269	0.330813	2.22722	-0.117215	0.47045
C11orf54	-0.466425	3.14111	0.215291	1.50033	0.107664	1.51154	-0.142588	0.611014
C11orf68	-1.09431	3.78183	-1.28368	3.59319	-0.203873	2.3158	-1.52085	3.69418
C11orf96	0.346268	1.60189	3.95245	3.48449	1.59858	3.93242	4.34538	3.42506
C12orf4	-0.000988127	0.0138083	-0.4556	2.21535	0.293552	1.10794	-0.125931	0.702063
C12orf43	0.25646	1.45075	-0.285274	0.81213	0.151351	1.30178	0.0912272	0.169509
C12orf57	-2.26719	2.25982	-0.985934	1.99838	0.221918	0.4952	-0.65021	1.67969
C14orf119	-1.18168	3.37369	-0.479392	1.42663	1.20787	3.34212	-0.954363	2.12771
C15orf39	-0.917889	2.39882	0.31528	1.5711	0.598088	3.23328	1.32501	2.79164
C15orf40	-0.080371	0.347829	-0.357099	0.932467	-0.0542453	0.280649	-0.489831	1.18302
C15orf61	0.0413763	0.15959	-1.0042	2.53344	-0.46381	0.962433	-1.88845	2.97274
C16orf87	0.120899	0.295266	0.0610132	0.50447	0.326819	0.903058	-0.114584	0.499706
C17orf49	-0.263115	2.43336	-0.566069	1.91865	0.00972153	0.0753955	-1.46847	2.78063
C17orf75	-0.590095	3.45575	-1.31315	2.54256	-0.200372	2.38073	-0.51802	1.70349
C17orf80	1.06059	3.38605	0.465771	1.80178	0.221995	1.57948	-0.354762	3.00328
C18orf21	0.00804642	0.0389619	0.475931	1.18642	-0.142706	1.9076	0.835849	2.51329
C18orf32	0.464005	1.95104	-0.969771	1.65115	0.496764	1.35825	-0.530969	1.11375
C19orf12	-0.49986	1.78448	-1.52099	2.81756	0.0718653	0.346425	-0.580202	2.41193
C19orf25	-0.610475	2.85153	-1.71901	3.04311	0.382257	2.12153	-0.0434137	0.144996
C19orf47	0.800836	2.65744	0.853635	2.58119	0.224746	1.65317	-0.16811	0.523641
C19orf53	0.890423	3.50502	0.424556	1.6742	0.342994	2.1953	-0.482094	1.54409
C1D	0.423806	1.92951	-0.554978	0.594308	0.0486231	0.430923	-0.596938	0.657423
C1GALT1	0.0322128	0.0828933	-0.314588	1.70587	0.285975	1.91722	-0.702637	2.47672
C1GALT1C1	-0.0328185	0.129501	-1.65541	2.60825	0.327437	1.63529	-1.43451	2.55029
C1orf122	-0.190693	0.239265	-1.42679	1.66046	0.135035	0.165995	-0.959159	1.39224
C1orf131	0.315804	1.96862	-1.72367	2.52617	0.510609	2.33624	-0.867101	2.05358
C1orf174	0.785937	2.83241	0.414889	2.50796	0.286601	2.07767	-0.357891	1.91647
C1orf198	-0.611928	3.04891	0.899062	3.50251	0.685543	3.53439	0.151533	1.74069
C1orf35	0.261852	2.22731	0.995915	2.56703	0.163765	1.50343	-0.245279	0.85851
C1orf43	0.295496	1.42878	-0.854557	3.15468	0.901102	3.24297	-0.613449	2.99513
C1orf50	-1.3014	3.50381	0.517585	2.69462	-0.173533	1.54885	0.0855399	0.337136
C1QBP	0.351001	1.72423	-0.0110558	-0.0681356	0.0200572	0.102011	-0.774392	1.80555
C1QL4	0.00768945	0.0313701	-2.67413	3.29265	0.398113	1.68019	-1.76888	3.22324
C2CD2L	0.962925	2.03073	1.33215	3.01082	0.240038	0.603774	-0.140955	0.527295
C2CD3	0.0017187	0.0173454	-0.0316154	-0.0249505	-0.455909	1.8052	-0.0350945	0.00788414
C2CD4C	-0.949409	2.13439	-4.3519	3.03017	-0.568063	1.69673	-2.20489	2.89077
C2CD5	-0.419077	2.85345	-1.37129	2.41367	-0.26678	2.47709	-1.96338	2.68126
C2orf49	0.231299	2.20674	0.506484	2.18754	-0.10684	1.06558	-0.285632	1.53916
C2orf69	-0.745565	3.75118	-0.629115	1.63549	-0.211483	2.20798	-1.2229	2.40632
C3	-0.554039	2.63887	-0.0434419	-0.0843279	0.0243716	0.190012	3.8008	3.00322
C3orf33	0.351042	1.66781	0.0734426	0.207376	0.0450535	0.144119	0.403932	1.6609
C3orf38	0.366442	1.6658	0.0257367	0.00694134	0.305779	2.1565	-0.000667304	-0.0685433
C4A	-1.28088	3.80137	-1.17513	1.55996	0.348199	2.62997	-0.543016	0.947413
C5orf15	-0.0775504	0.689003	-0.228415	1.53964	-0.523044	2.88554	-0.881684	2.93202
C5orf22	0.32717	1.94601	0.68808	2.67456	0.0261865	0.699071	0.285258	1.17187
C5orf24	0.0179598	0.0680655	-1.69101	3.39726	0.129029	0.71114	-1.32604	3.34337
C5orf34	-0.566392	1.6109	-0.693052	2.05018	0.0938474	0.250182	-0.769194	2.2194
C6orf120	-0.248818	1.04339	-2.47645	3.84867	-0.165414	0.772515	-1.69616	4.23774
C6orf136	0.287927	2.01421	0.342898	0.986429	0.251632	1.88638	-0.698691	2.9234
C6orf89	0.530262	2.28892	-1.39564	2.91099	0.657007	2.48124	-1.08011	2.77039
C7orf25	-0.883466	3.00739	-1.02492	2.86305	-0.377204	2.23034	-1.61184	3.10756
C7orf50	-0.18129	1.27496	-2.08081	2.91418	-0.0682461	0.500952	-1.90012	2.90061
C8orf33	-0.444634	2.83123	-0.856787	3.0913	-0.0621248	0.468044	-0.374577	2.12367
C8orf76	-0.276509	1.14993	0.173117	0.736086	0.454528	1.13001	-0.234954	0.948812
C8orf82	-0.194629	1.86544	-4.33584	2.55628	-0.168478	1.54007	-1.70054	2.20297
C9orf40	-1.57491	3.37062	-1.50967	2.06167	0.0926728	0.792065	-2.26957	2.3586
C9orf72	-0.300879	1.79176	-0.709537	2.47935	0.267839	1.73925	0.107098	0.583862
C9orf78	0.765724	3.03091	0.656803	2.66259	0.251019	1.94348	-0.38619	1.54195
C9orf85	0.889312	3.54121	0.114108	0.186836	1.19837	3.73124	2.03337	3.43416
CA12	-2.03787	3.35728	-1.83956	3.59962	-1.58798	3.3017	-0.735766	3.41153
CA2	-0.0636254	0.165518	0.899771	1.25083	0.543288	1.92218	1.87935	2.43287
CA5B	1.55026	2.49795	0.0551601	-0.0124191	0.294455	0.44238	0.176577	0.554513
CAAP1	0.204274	1.48942	-1.09871	2.05869	0.0438408	0.55391	-0.576419	1.43442
CAB39	-0.340864	2.21641	0.749626	3.5317	0.496203	3.25385	0.245965	1.5289
CAB39L	-0.197092	0.938928	-0.3224	1.78616	0.4347	1.88644	0.338744	2.09716
CABIN1	-0.190365	1.37812	0.145344	0.318575	-0.261395	2.36689	-1.17123	2.05152
CABLES2	-0.644154	1.71813	-1.10249	2.91426	-0.303575	0.770818	-1.73235	3.40925
CACFD1	-0.495949	0.970825	-2.86284	3.6004	0.315985	0.915096	-0.536724	2.22045
CACHD1	-0.875888	3.42276	-1.33253	3.14725	-0.58592	3.0071	-1.26919	3.13571
CACNA2D1	0.0832331	1.00592	-0.52486	1.13463	-0.0591891	0.735946	-1.11511	1.97558
CACTIN	0.837679	3.14394	0.687721	2.84668	0.542996	2.50286	-0.000751614	-0.0649924
CACUL1	0.114123	0.320189	-0.160269	0.822111	-0.157477	0.404263	-0.2281	1.18049
CACYBP	-0.256155	1.44058	0.781908	2.12281	0.284695	2.51085	1.08887	2.71776
CAD	-0.932175	3.29783	-0.816496	1.75148	-0.633058	3.31182	-1.09633	2.06641
CADM1	-0.785529	3.96894	-1.35423	2.5008	-0.682556	3.78894	-2.29092	2.84165
CADM4	0.91396	2.59774	0.00355998	-0.0795537	-0.203395	1.15649	-0.567786	2.30154
CALCOCO1	0.122193	0.700401	-0.0867277	0.0773713	0.54657	1.67472	0.0563674	0.0464488
CALCOCO2	0.385839	2.46846	0.404177	2.05875	0.058311	0.646531	1.16395	3.13287
CALCRL	-0.712769	2.70937	-2.84781	1.97475	-0.703508	2.69515	-2.47957	1.95038
CALD1	-0.71479	3.64949	-1.07456	3.44276	-0.308223	2.90477	-0.504439	3.00142
CALHM5	-0.550735	2.76688	-2.66491	3.24789	-0.0814487	1.42474	-1.0285	2.83445
CALM1	-0.287704	1.47344	-2.70912	2.95158	-0.240537	1.98091	-1.04987	2.43693
CALR	0.276423	2.11005	-0.559102	1.41672	-0.140635	1.87022	-0.655331	1.60901
CALU	0.302822	1.60531	-0.230257	1.56758	0.0292631	0.18978	-0.234764	1.75254
CAMK1	-0.923596	2.37365	-0.432424	1.06196	-0.498349	1.89725	-1.45758	2.45088
CAMK2D	-0.373648	1.67574	-1.05552	1.52733	0.157589	1.16824	0.256926	0.602941
CAMK2G	-0.281569	2.49544	-0.445357	2.52382	-0.21746	2.09105	0.0880215	0.487861
CAMKK1	-2.25978	3.35903	0.215617	1.03194	-0.54579	1.81998	-0.315817	1.31393
CAMKK2	-1.99145	3.6384	-1.08396	2.84796	-0.424024	2.86008	-0.985477	2.92236
CAMKV	-0.136151	0.565657	-0.340139	1.41194	-0.310009	1.24979	-1.45219	2.82664
CAMLG	0.245528	3.07079	0.921955	3.11723	0.206702	2.04619	0.771226	2.91973
CAMSAP1	-0.557393	3.26635	-0.508414	1.62692	0.22406	3.04953	0.110636	0.405292
CAMSAP2	-0.1565	1.12979	0.0393668	0.0143804	0.117309	1.07572	-0.503953	1.47622
CAND1	-0.242981	1.37385	0.0392816	0.0832363	0.0300104	0.181732	-0.800093	2.59297
CAND2	-0.388416	1.99344	-0.852776	2.87446	-0.18	1.10584	-0.914173	3.00637
CANT1	0.228752	1.44021	0.117284	0.966866	0.0209031	0.305515	-0.000596658	-0.0662475
CANX	0.606539	3.07312	1.20367	3.2908	0.309542	2.53462	1.24198	3.48795
CAP1	-0.447276	2.27163	0.585681	2.81358	-0.0794273	1.06816	0.27137	1.99658
CAPG	-0.677231	2.88631	-0.439764	1.42473	-0.302926	2.91601	-1.13651	2.35944
CAPN1	-0.736757	3.00891	-1.8096	3.30347	-0.296746	2.52727	-0.917709	2.96061
CAPN2	-0.421688	2.19772	0.221172	1.46196	-0.0605252	0.834864	0.761812	3.1857
CAPN5	-0.44147	2.81356	-0.128782	0.295558	-0.395089	3.29734	-0.509446	1.53296
CAPN7	-0.430297	2.51517	0.253214	1.85131	-0.382196	3.15754	-0.468695	1.98966
CAPNS1	-0.665545	2.83719	-0.20036	0.772183	0.13627	1.45817	-1.68579	2.71006
CAPRIN1	-0.269055	1.81076	0.224175	2.93134	-0.179266	1.47456	0.292635	2.66547
CAPZA1	-0.210326	1.04838	0.319317	1.31471	0.0202895	0.129817	-0.183548	0.681278
CAPZA2	-0.271674	1.40704	-0.0331633	-0.0204986	0.0245154	0.193418	-0.662413	1.47159
CAPZB	-0.414359	2.04451	-0.386574	1.71666	-0.184323	2.02799	-0.554215	2.07281
CARD19	0.0645928	0.35165	-0.607793	1.39866	0.1131	0.779	-0.377933	0.936686
CARHSP1	-0.673847	1.1741	-0.289082	1.34192	-0.22456	0.447695	-0.208602	1.23358
CARM1	-0.710922	3.23501	-0.338488	2.48667	-0.269096	2.20157	-0.572831	2.94656
CARMIL1	-0.00894167	0.03647	-1.99993	2.61875	-0.00841587	0.102415	-0.678375	1.92739
CARNMT1	-0.541641	3.44545	-0.822488	2.35314	-0.165084	2.04611	-0.88885	2.29398
CARS1	-0.212257	1.48858	0.363926	1.81511	0.144976	1.83543	0.560812	2.52366
CARS2	-0.105533	0.776076	-1.40072	2.28966	-0.12191	1.30556	-1.03095	2.15083
CASC3	0.08188	0.409586	0.064278	0.145889	0.596448	2.45846	0.0318445	0.0357012
CASD1	-0.604718	2.01232	-2.17073	3.82393	-0.257574	1.33721	-2.2635	4.20942
CASK	-0.180394	1.9056	-0.757917	2.14137	-0.216612	2.78323	-0.535747	1.87012
CASKIN2	-0.228602	0.776193	0.603859	2.21651	-0.114361	0.437415	-0.376191	1.49185
CASP2	-1.31558	3.40579	-0.124793	0.928357	0.219165	1.63592	-0.0390757	0.213602
CASP3	-0.0257217	0.190378	0.518737	2.18241	0.375226	2.40968	1.44442	3.07768
CASP6	-0.825905	2.49443	-1.58993	2.24854	-0.0684311	0.817859	0.0424762	0.0283901
CASP7	-0.435003	2.42139	-0.267365	1.33612	0.735042	2.54508	1.00128	3.34451
CASP8AP2	1.50608	3.8193	0.798716	2.53994	0.708921	2.86897	-0.203885	0.87018
CAST	-0.0967535	0.406253	0.260054	1.84023	0.14582	1.23714	0.555419	2.94175
CASTOR2	0.074699	0.523189	0.509342	1.88737	0.321369	1.9339	0.169793	0.702881
CAT	-0.134923	0.807714	-0.795466	3.34675	-0.312518	1.90045	-0.667453	3.6539
CAV1	1.36728	3.59396	-0.0524092	0.0727887	1.14818	3.46222	1.05854	2.76107
CAV2	1.28751	3.25222	-0.343538	1.88438	1.33162	2.51937	0.83052	2.63965
CAVIN1	1.20581	3.5908	0.307029	1.98746	0.996057	3.81638	-0.500487	2.842
CBARP	0.297665	0.624641	0.116593	0.573833	0.22457	0.949989	0.272938	0.880379
CBFA2T2	0.907181	3.29245	0.39792	1.07662	0.879638	3.22625	0.107196	0.17182
CBFB	-0.225364	1.41914	0.287542	1.37858	0.179572	1.80524	-0.573177	1.95951
CBL	-0.0109798	0.0430254	0.720431	1.58114	0.317204	2.1641	0.504161	1.09558
CBLL1	1.38689	3.4272	0.853025	3.02876	0.761009	3.27262	0.945437	3.46997
CBR1	-0.60531	2.44413	-0.243153	0.84949	-0.0765299	0.72044	-0.237137	0.849833
CBR3	-0.49442	2.22821	-0.377891	0.0179023	-0.153735	0.928853	3.03727	2.32036
CBR4	-0.0107448	0.0481487	-1.85385	2.93231	0.135529	0.697488	-1.34479	2.79167
CBS	-0.988658	3.07346	-2.54119	3.51384	-0.162883	1.24473	-0.638553	2.73739
CBX1	0.541874	2.3092	-0.393029	2.06933	0.42129	1.99675	-1.30567	3.12926
CBX3	0.422425	2.04348	0.0350251	-0.00204264	0.05481	0.297602	-0.873406	1.86819
CBX4	-0.127672	0.685597	-1.96753	3.31591	0.426971	3.06218	-1.5589	3.33761
CBX5	0.760161	2.59141	-0.545931	0.954174	0.628466	2.44762	-1.63755	1.89179
CBX6	1.86633	3.59	-0.684226	2.53757	1.55734	3.88928	-0.162129	1.02166
CBX8	-0.164412	1.16493	-2.81502	2.92401	-0.436923	2.50682	-2.83045	2.99021
CBY1	0.244161	0.97223	-0.744095	1.57108	1.18454	2.97368	-1.20508	2.05744
CC2D1A	-0.00600937	0.0338544	0.429917	1.99419	0.419046	2.73181	0.0144999	0.0282529
CC2D1B	-0.675934	3.32207	-0.74116	2.69166	-0.206861	2.49308	-0.478374	2.46947
CC2D2A	-0.913552	2.56919	-2.36952	3.31031	-0.0879679	0.304235	-0.13552	0.670193
CCAR1	0.141502	0.9511	0.397906	2.08201	-0.0642897	0.415303	0.306229	1.78828
CCAR2	-0.0150443	0.117441	0.0213762	0.13041	-0.150696	1.60893	-0.132616	1.94861
CCBE1	-0.28979	0.929465	-1.5147	2.48814	-0.520856	1.83428	-0.829991	2.07483
CCDC102A	-0.7478	4.00545	0.137461	0.202726	0.00372075	0.0485784	-0.0416642	0.0529587
CCDC102B	-1.14816	3.77538	0.40317	2.19219	-0.0182591	0.159777	-0.642645	3.33748
CCDC106	-0.547644	2.74702	-0.780084	2.29029	-0.815947	3.20228	-1.45514	2.80207
CCDC115	-0.0888148	0.887426	-0.3525	1.08807	-0.313314	2.3237	-0.99361	2.15428
CCDC117	-1.24668	3.53105	-0.26227	1.22289	0.622681	3.20762	0.548462	2.35907
CCDC12	0.754991	2.83732	0.253472	0.686153	0.382639	1.82223	-0.513058	1.35072
CCDC124	-0.00405137	0.035829	0.108294	0.393118	-0.0883701	1.32303	-0.927332	2.27131
CCDC127	-0.00300545	0.0210487	0.0767875	0.245671	-0.0490429	0.188295	-0.154064	0.492389
CCDC134	-0.0270363	0.293837	-0.0835366	0.0702914	0.287998	2.43045	0.0113174	-0.0538896
CCDC137	0.821289	3.46184	0.61145	1.84956	0.742441	3.97792	0.732493	2.26683
CCDC138	-1.13289	3.5889	-1.0202	2.45623	0.691822	3.65003	-0.0941427	0.122915
CCDC14	-0.0188475	0.104184	-1.30428	3.30434	-0.0169612	0.0792804	-0.148098	1.16989
CCDC150	-0.582289	3.05136	-0.347654	0.884728	-0.221044	1.31555	-1.17841	2.84386
CCDC167	-0.348039	1.83543	-0.430397	0.945065	-0.136072	0.885411	-1.6118	2.10375
CCDC174	0.342761	2.3649	-0.134681	0.77219	0.821304	4.10663	0.982479	3.40234
CCDC18	-0.630009	2.23043	-0.835031	2.36892	-0.27642	1.37422	-0.528509	1.94279
CCDC186	0.290921	3.04388	-0.0719277	-0.00913718	0.374171	2.67158	-0.143084	0.109273
CCDC22	-0.659256	3.46138	-0.876353	1.14344	-0.175127	2.99201	-0.114201	0.0892425
CCDC25	-0.668724	2.77866	-1.6699	3.44505	-0.0547593	0.500696	-0.775177	3.01952
CCDC28A	2.42821	3.77267	1.24192	2.68918	1.99346	3.57468	0.0320815	0.00550186
CCDC32	0.443167	2.01016	0.152679	0.610497	0.706522	2.69215	-0.236844	0.939197
CCDC43	-0.367854	1.30326	0.428445	2.14719	-0.0885626	0.469407	-0.372089	1.57111
CCDC47	0.0823664	0.715384	0.347755	2.62698	0.107151	0.937171	0.272455	1.80001
CCDC50	-2.19556	3.49501	-0.832826	2.59719	0.490937	2.28313	-0.397333	1.6147
CCDC51	0.458237	2.27753	-0.0814711	0.336915	0.261683	2.51132	-0.671076	2.3083
CCDC59	1.80113	3.52629	0.927939	2.39554	0.642782	2.84508	0.757925	2.13989
CCDC6	-0.374126	2.952	0.470912	3.26867	-0.175713	2.59479	0.58652	3.1759
CCDC61	-0.578094	3.51759	-0.418046	1.69593	-1.28775	3.81263	-0.41863	2.01177
CCDC77	0.780197	2.82497	-0.00954385	-0.0736889	0.761427	2.89972	-0.0359179	0.0410474
CCDC81	0.526408	1.82081	0.69637	1.7908	0.0268055	0.102129	0.696303	1.88735
CCDC82	0.770614	2.77066	0.276387	2.24939	0.793495	2.7673	0.265202	1.52053
CCDC85B	0.0518968	0.126528	-1.37172	3.27778	0.104176	0.312663	-1.72019	3.46916
CCDC86	1.53721	3.27694	1.04047	2.69241	0.722309	2.44353	0.0193521	-0.0276134
CCDC88A	-0.661517	3.62917	-0.788955	1.2963	-0.158998	2.05896	-1.32457	1.76105
CCDC9	-0.290618	1.91114	0.648049	2.39496	0.770632	2.9224	1.11931	2.90321
CCDC90B	0.0566129	0.375462	-0.65069	2.38775	0.129113	1.89959	-0.349604	1.67791
CCDC91	-0.125601	0.951412	0.00320257	-0.0877213	0.571879	3.13834	-0.0643409	0.0639682
CCDC92	-0.665376	1.18943	-2.4358	3.54468	0.129442	0.266038	-1.15539	2.96885
CCDC93	-0.13072	2.18179	0.691216	2.35308	-0.0379291	0.617857	0.15801	0.542405
CCDC97	-0.415416	1.94329	-0.902364	2.57352	0.157609	0.956331	0.0566331	0.268845
CCHCR1	-0.205051	1.87307	0.300265	1.15302	1.07267	3.42729	-0.492092	1.51432
CCM2	-0.538472	3.5636	-0.926049	2.18229	-0.235519	2.31144	-0.895551	2.18768
CCN1	-0.253215	2.96079	-0.66666	1.94841	0.346404	2.5047	1.62854	2.89003
CCN2	-0.0961592	0.595309	-1.91014	1.69459	-0.103581	0.936279	-0.188984	0.221714
CCNA2	0.883213	1.64491	0.140696	0.819203	0.566569	2.15568	-1.84425	3.8666
CCNB1	0.231504	0.83145	-0.372172	1.29052	0.579429	2.78036	-1.79556	2.69762
CCNB2	-0.263138	2.02443	-0.433706	1.43293	-0.096165	0.955876	-1.70389	2.63763
CCNC	0.81695	2.94827	0.318423	1.32366	0.288063	1.54783	0.364598	1.37364
CCND1	0.319419	2.23167	-3.50263	3.43359	0.454281	2.16337	-0.972123	2.97192
CCND2	1.13364	3.497	-1.36079	3.8525	0.712878	3.03359	-0.755166	3.65358
CCND3	1.13899	3.77288	-0.442255	1.64538	1.23224	3.47315	-0.856165	2.45046
CCNDBP1	-0.148685	0.340077	-1.63831	3.50425	0.238549	1.01817	0.417026	3.17656
CCNE1	1.80287	3.52338	0.0522233	-0.00479614	0.676015	2.7472	-0.248502	0.402426
CCNE2	3.28796	3.52703	1.8124	3.36386	1.66367	3.66537	1.09696	2.44478
CCNF	1.75533	2.79644	-0.0738675	0.439385	-0.48248	1.98082	-2.52395	3.61659
CCNH	0.262519	2.42054	-0.536041	2.54905	-0.143553	1.18882	-0.733773	2.66896
CCNK	0.678448	2.94746	0.995163	3.33149	0.322738	2.16342	1.0023	3.47001
CCNL1	0.44054	1.03147	0.564778	2.89485	0.262255	0.4746	0.414717	2.28985
CCNL2	0.284703	1.86073	-0.045093	0.221594	-0.123738	1.26436	-0.393632	1.93362
CCNT1	0.994711	3.3033	0.915766	2.91924	0.39682	2.77644	0.530186	2.1954
CCNT2	0.390532	2.55404	0.179627	1.63325	-0.0863056	0.38752	0.0676801	0.625488
CCNY	-0.374834	2.07274	-1.19338	3.01464	-0.192241	1.23944	-0.800076	2.77848
CCNYL1	-0.453097	2.53798	-1.0792	3.20552	0.0557847	0.486586	-0.30275	2.11941
CCP110	0.523388	2.90345	0.416411	1.65529	0.247479	1.82555	-1.29012	2.46704
CCPG1	-0.392786	2.80969	-0.503099	2.76149	1.59992	3.42072	0.753043	3.23702
CCS	-0.589141	2.7591	-0.822126	2.68736	-0.135374	1.11305	-0.57803	2.33662
CCT2	-0.470913	2.62066	0.507799	1.914	-0.154412	1.82437	0.84853	2.56078
CCT3	-0.351642	2.08175	0.381396	1.71159	-0.0680265	1.00853	0.308621	1.44386
CCT4	-0.407499	1.84005	0.17947	0.566485	0.0216255	0.189804	1.16458	2.91251
CCT5	-0.480912	2.74538	0.368721	1.46525	-0.156602	2.0938	-0.284254	0.954448
CCT6A	-0.482756	2.62983	0.253335	0.812711	-0.060685	1.25955	0.784143	2.37687
CCT7	-0.287773	1.86927	0.543561	2.09405	-0.0965332	1.21119	-0.0814406	0.25292
CCT8	-0.414836	2.1411	0.82172	3.05545	-0.118795	1.24438	0.474053	2.27683
CCZ1B	0.36241	2.89255	-0.267052	0.97322	-0.0194542	0.24175	-0.127032	0.52578
CD109	-0.520826	3.27726	-0.359193	0.765731	-0.513639	3.08459	0.172306	0.375871
CD151	-1.88705	3.00202	-2.71828	3.00411	-1.18528	2.64185	-1.87464	2.89609
CD248	-2.5195	3.54133	-6.88881	3.15583	-2.14431	3.49372	-6.0262	3.2081
CD276	0.332301	2.22427	0.0259515	0.0814685	-0.0602989	0.36298	-0.0412095	0.1798
CD2AP	-0.299382	2.45117	0.3955	1.97899	-0.179389	2.15095	-0.203501	0.925296
CD2BP2	0.176052	2.01041	0.229453	1.41547	0.298035	2.60372	0.73125	2.72756
CD320	-0.903336	2.99208	-0.635744	1.71313	-0.52747	2.38788	-2.08106	2.74744
CD40	0.392255	0.955579	0.539874	1.97637	-0.0351068	0.0617911	0.719608	2.6451
CD44	0.222989	1.53425	-0.064784	0.244771	0.00399968	0.026388	2.18485	4.07812
CD46	-0.221667	1.46311	-0.0330392	0.0943094	0.199496	1.44966	-0.214115	1.3093
CD47	-0.126895	0.862407	-1.39469	3.21458	-0.044974	0.31503	-0.922652	2.92319
CD58	-0.0653169	0.285553	-0.886392	1.81978	0.012134	0.0742719	0.36202	0.687529
CD59	0.59638	1.83336	-0.181828	0.990034	0.161337	0.677613	-0.319191	2.81153
CD63	0.0914401	0.480918	-0.387952	1.36422	-0.0892359	0.378779	-1.21322	2.48659
CD7	-0.291051	0.917134	-1.50154	2.20047	-0.69532	1.89416	-3.16355	2.59684
CD70	0.462356	1.40837	0.0280196	-0.083743	0.711164	1.64749	3.5325	2.14938
CD81	-0.223656	0.722035	-0.279079	1.19341	0.0925318	0.272647	-0.99533	2.50309
CD82	0.496625	2.73102	-1.16816	1.29361	0.258934	1.35207	-0.853095	1.12437
CD9	-0.251134	1.72178	-1.48588	2.61129	0.719984	3.05414	0.863646	2.39137
CD99	-0.088777	0.211631	-1.7576	3.2776	0.201833	0.636363	-1.77704	3.52291
CD99L2	-0.659488	1.79246	-1.67034	3.75983	-0.808178	1.83114	-1.9566	3.9738
CDAN1	-1.94654	3.66653	0.53282	2.16434	-0.301146	2.30486	-0.686863	2.14478
CDC123	0.946525	2.99532	0.0210262	-0.055089	0.560799	2.99305	-0.28682	0.600626
CDC16	0.161472	1.60205	-0.169098	0.895496	-0.299154	3.08145	-0.247481	1.55504
CDC20	0.126634	0.826778	-0.463762	3.04868	-0.279095	2.48096	-1.93346	3.93942
CDC23	0.257564	2.04507	0.640509	3.04958	-0.232905	1.63932	0.212848	1.67391
CDC25A	0.314074	2.04022	1.17746	2.68278	1.44212	3.98448	0.442965	2.04139
CDC25B	-0.433023	1.93757	-1.16662	3.55295	0.340816	1.8249	-1.69225	3.94313
CDC25C	-1.33015	3.48615	0.293714	1.64195	-0.377287	2.69412	-1.33879	3.2069
CDC26	0.0575914	0.12381	-0.059735	0.0443091	-0.0347767	0.0791888	-0.841627	1.64196
CDC27	0.58461	3.46514	-0.0609077	0.422527	0.0149909	0.208656	-0.230829	1.90512
CDC34	0.158912	0.82613	1.03524	2.9414	0.382515	2.842	0.00228586	-0.0619004
CDC37	0.213041	1.0293	1.21121	3.31844	0.060352	1.657	0.99764	2.94342
CDC37L1	-0.5908	2.1176	-0.261523	2.07319	0.30932	1.73116	-0.20536	1.77753
CDC40	0.564342	2.88939	-0.0880011	0.489494	0.623389	3.11221	-0.242964	1.0951
CDC42	0.407944	1.02264	-0.359144	1.34575	0.268391	1.44175	-0.503998	1.75823
CDC42BPA	-0.431102	3.54077	-0.566811	0.830732	0.12115	1.80477	0.00662018	-0.062908
CDC42BPB	-0.946331	3.75932	-0.577912	1.28312	-0.394396	3.47179	-0.490631	1.16586
CDC42BPG	-0.925219	2.80653	-1.40155	1.70452	-1.01259	2.75456	-1.00914	1.47735
CDC42EP1	-0.991832	3.78086	-1.20174	2.71022	-0.706105	3.39824	-0.838866	2.46292
CDC42EP2	-0.444639	2.1993	-0.752339	1.89519	-0.00975266	0.0400653	0.466214	1.35312
CDC42EP3	0.868941	2.44819	-0.784164	2.02446	3.32497	3.23352	2.63112	3.2674
CDC42EP4	-0.458051	1.81763	-0.152281	0.81435	0.316151	2.26181	-0.767103	2.7362
CDC42SE1	1.62161	2.09073	0.44826	2.82821	1.40214	2.75966	0.297525	2.88042
CDC45	0.0262932	0.124017	0.372523	0.769358	-0.0908816	0.981954	-0.478924	0.817333
CDC5L	1.00613	3.85599	0.282105	2.29005	0.378776	2.74991	0.048781	0.244335
CDC6	2.59979	3.11267	0.87864	2.41458	1.98041	3.86541	0.73455	2.04536
CDC7	-0.0518069	0.240929	-1.4188	3.86382	-0.365028	2.52596	-1.78277	4.10942
CDC73	0.554443	2.86945	0.0551028	0.304022	-0.0401109	0.944142	-0.355871	2.26415
CDCA2	1.55556	3.75052	0.373863	1.54256	-0.0400604	0.373458	-1.5884	2.84294
CDCA3	0.770027	3.02214	0.632989	2.70354	0.0232394	0.0865652	-2.31772	3.72982
CDCA4	-0.461305	3.26739	0.122262	0.304057	0.687905	3.77952	-1.40953	2.51863
CDCA5	1.86833	3.67952	0.865276	2.755	1.33753	3.53472	-0.23922	0.852538
CDCA7	-0.22886	0.786841	-0.0289664	-0.0103561	-1.71978	3.39663	-1.05659	2.31568
CDCA7L	-0.394496	2.97307	-0.551712	2.31852	-0.709284	3.7393	-0.909731	3.31751
CDCA8	1.22511	3.0886	-0.0326005	0.138954	0.0438231	0.302928	-1.97498	3.8919
CDH1	0.176155	1.59273	-0.895432	2.22945	1.64277	3.51276	1.52378	3.41821
CDH10	-1.51498	3.48302	-4.06634	3.50349	-1.05111	3.03789	-3.7392	3.63346
CDH11	-1.13649	3.87963	-1.69649	2.97985	-0.548334	3.45563	-1.07101	2.75534
CDH2	-0.22062	2.36942	-1.75409	3.70338	0.0201914	0.180673	-1.37658	3.73372
CDIN1	-2.63485	3.2864	-0.806482	1.93674	-0.492465	1.12559	-0.246399	0.775283
CDIP1	0.398398	2.10123	0.808908	3.28429	0.868384	3.5803	-0.100334	0.660077
CDIPT	0.0609033	0.614638	-0.444943	1.909	0.196569	1.49574	-0.394991	2.07812
CDK1	-0.321943	2.69888	-0.162241	0.370866	-0.720986	3.57442	-2.16361	2.62102
CDK10	-0.480122	1.62753	-1.03739	2.74814	-0.421511	1.47761	-1.01911	2.53349
CDK11A	-0.326482	1.33527	0.81363	3.53207	-0.189991	0.601921	0.725205	3.35707
CDK11B	0.0256653	0.179337	0.803078	3.64816	-0.0518386	0.718669	0.723997	3.37023
CDK12	0.963825	3.36501	1.10604	2.61365	0.17984	1.67984	-0.547932	1.18401
CDK13	0.503776	3.36948	0.320505	1.81178	0.0255185	0.272263	-0.186927	0.980516
CDK16	0.320171	1.43738	0.600364	3.21923	0.19033	2.07455	-0.38097	2.36549
CDK17	0.708246	3.37988	-0.0842036	0.82578	-0.00230862	0.0125568	-0.160627	1.72788
CDK19	0.826429	2.17843	0.306477	1.43623	0.120438	0.510172	0.0963198	0.350507
CDK2	1.07163	3.30639	0.705846	3.10333	0.279558	1.89267	-1.22283	3.08991
CDK2AP1	0.328507	2.13364	-0.38517	1.29618	0.270625	1.0057	-1.6459	2.66648
CDK4	0.0881293	1.01602	-0.383444	1.25241	-0.104056	1.3237	-1.50907	2.52112
CDK5	-0.622107	2.99108	-1.26235	2.72142	-0.565799	3.72644	-1.3312	2.79001
CDK5RAP1	-0.286351	2.09643	0.194521	1.61339	-1.01961	3.73682	-0.460383	2.42685
CDK5RAP2	0.226077	1.50341	-0.493885	1.60402	0.198017	1.60894	-0.802064	2.12261
CDK5RAP3	0.0421532	0.458652	-0.683669	1.94274	0.0153179	0.203634	-0.266682	1.00162
CDK6	-0.282424	2.04416	-0.23692	0.518273	0.0879128	1.32487	0.803918	2.17322
CDK7	0.538741	3.54874	0.71382	2.71181	0.0989999	1.81001	0.0722961	0.386256
CDK8	0.646913	2.71138	0.282142	0.845855	8.45225e-05	0.00030231	-0.00601166	-0.0561434
CDK9	0.488099	3.68258	-0.00428086	-0.0565849	-0.321262	3.11396	-0.224197	2.38165
CDKAL1	0.302884	2.19952	-0.276244	1.40786	-0.637606	3.69861	-0.421418	1.58772
CDKN1A	3.98	3.19116	3.3978	2.86285	1.42255	2.03657	5.3636	3.69579
CDKN1B	2.49997	3.66493	-0.195004	1.84652	2.09834	3.06223	-1.12365	3.23755
CDKN2A	2.55847	3.18358	-0.0346741	-0.0151012	1.55874	1.95965	-1.18901	2.2836
CDKN2AIP	0.145884	1.11512	0.332406	0.830487	0.163674	1.52769	0.486695	1.37637
CDKN2AIPNL	-0.334113	1.17638	-1.51186	1.91598	-0.378443	1.80866	-1.7328	2.03822
CDKN2C	-0.257642	2.31786	-2.23048	3.85208	0.172811	1.45711	-1.81823	4.00587
CDKN3	-0.539476	2.96317	-0.785492	1.4323	-0.832938	3.29057	-2.06166	2.18883
CDO1	2.34028	2.87207	-0.70097	2.56446	3.05043	2.80328	-1.77263	3.20686
CDPF1	-0.271918	0.667008	-1.51441	3.23198	0.0241162	0.0725688	-1.09701	3.09479
CDR2	0.044322	0.694556	-0.257801	1.12581	0.816215	3.66267	-0.0561945	0.198922
CDR2L	-0.0577083	0.44387	0.221723	1.5426	0.361125	2.93309	0.405128	2.29732
CDS2	0.0281925	0.155751	-0.583009	1.41153	0.0230586	0.192314	-1.17046	2.07222
CDT1	0.483348	2.12884	1.30689	2.85179	0.392064	1.67646	0.912979	2.73693
CDV3	-0.623879	2.87541	0.547889	2.45084	0.0861093	1.90279	0.060949	0.267252
CDYL	0.25828	2.84276	-0.548302	2.0334	-0.0192421	0.105073	-0.987419	2.66435
CEBPB	0.532204	1.46311	0.100815	0.263891	1.88614	3.12873	0.850409	3.39901
CEBPZ	0.858225	3.23289	0.723996	2.58346	-0.208192	2.21281	-0.0355404	0.0491
CEBPZOS	-0.455233	2.04376	-0.290333	1.14489	-0.51264	2.07066	-0.304755	1.21755
CELF1	0.239823	2.94	1.06456	3.07953	0.0309508	0.982323	0.338178	1.38475
CELF2	-0.310874	3.58507	-2.1195	3.0864	-0.443518	3.9496	-2.11849	3.14272
CEMIP2	0.521731	2.88658	-0.6519	1.26466	0.725582	3.15414	2.29134	3.73456
CENPB	-0.473441	3.74377	-1.87677	2.80215	-0.458234	3.37848	-1.61028	2.77237
CENPC	1.16461	3.3371	-0.192741	0.573091	0.460464	2.28543	-1.37414	2.60636
CENPE	0.471757	3.07791	-0.48479	1.47481	-0.067159	0.471581	-2.49319	2.80489
CENPF	1.8073	3.86195	0.192671	0.44886	0.79593	3.38706	-1.92791	2.27501
CENPH	0.660929	3.11813	-0.53286	1.31263	0.63785	2.64006	-0.66313	1.57432
CENPI	0.581231	2.3554	-0.340347	1.27335	0.581141	2.31027	-1.33972	2.57587
CENPJ	-1.06592	3.16531	0.200347	1.16681	0.977352	3.11903	-0.561309	2.41261
CENPK	0.423041	1.16142	-0.379235	1.39203	0.198897	1.17502	-1.00727	2.32268
CENPL	0.747154	2.3395	-0.259922	1.14409	0.117532	0.574889	-0.297655	1.51673
CENPM	0.279228	1.18722	-1.10286	1.75226	0.0936426	0.57552	-1.90413	2.22627
CENPN	0.847599	2.34471	0.0428909	0.0110102	0.244374	1.03638	-0.158079	0.448397
CENPP	0.540511	1.6065	-0.13349	0.583743	0.035535	0.168074	-0.584686	2.10046
CENPQ	1.50671	2.79877	-0.503976	1.34245	0.804369	2.96626	-0.564859	1.29846
CENPS	-0.27398	0.395229	-1.52703	1.84395	-0.540595	1.42963	-1.86001	2.01364
CENPT	0.855445	2.87261	0.338593	2.23147	0.636599	2.95666	-0.169041	1.00904
CENPU	1.58263	3.77004	0.132165	0.258162	0.845114	3.26598	0.156909	0.326426
CENPV	0.666509	1.78808	-0.225223	0.926161	-0.257256	0.642623	-0.702096	2.13806
CENPX	0.107307	0.420017	-0.354455	0.522849	-0.0478258	0.138789	-0.871962	1.38061
CEP104	0.602195	2.19936	0.00402961	-0.079896	-0.0382159	0.199574	-0.227085	1.3313
CEP112	-0.4132	2.45348	-1.56497	2.7065	-0.153983	0.755833	-0.955801	2.40001
CEP120	0.212201	1.48134	-1.28371	3.34238	0.596206	2.76816	-0.58007	3.24895
CEP131	-0.9813	3.87703	-0.473185	2.56819	-0.754667	3.87477	-0.485837	2.29386
CEP135	-0.077108	0.809721	-1.11807	2.35595	0.139529	1.50698	-1.31684	2.51623
CEP15	-0.839753	1.31798	-0.619889	1.04004	1.11366	2.56145	-0.960308	1.47778
CEP152	0.563659	3.77465	-0.294607	0.458972	0.278267	1.71301	-1.04589	1.48948
CEP164	0.687187	3.31459	-0.376275	1.77138	0.322714	2.58936	-0.384165	2.24295
CEP170	0.0437452	0.157128	0.354929	0.833219	0.26069	1.18824	-0.246529	0.443581
CEP192	-1.06516	2.97571	-0.768966	1.61618	-0.824824	2.69135	-1.24362	2.06358
CEP20	-0.0183247	0.105984	0.645142	2.94848	0.51702	2.75523	-0.275593	1.71286
CEP250	-0.320122	1.97699	0.247234	1.13716	-0.0261454	0.146726	-0.76186	2.07755
CEP290	-0.152002	1.92448	-0.700203	1.67097	0.11861	2.03839	-0.481908	1.31917
CEP295	1.10443	2.91824	-0.0211472	0.107453	0.596789	1.89663	0.057382	0.279963
CEP350	0.400322	3.08419	-0.190255	0.233307	0.19107	2.40938	-1.1173	1.54059
CEP43	-0.753445	3.84742	-0.801604	2.06924	-0.344109	3.00032	-1.28291	2.58526
CEP44	0.164373	0.792055	-1.35236	3.20341	0.128045	0.617683	-1.79141	3.66029
CEP55	0.600312	3.02337	-0.361722	1.70682	0.558955	3.47127	-1.16388	3.08541
CEP57	-0.667184	3.03087	0.227112	1.8256	1.26876	3.35556	0.213777	1.45464
CEP72	-1.75759	3.14823	0.112908	0.976986	-0.880992	2.59526	-1.10715	3.09599
CEP76	0.554436	2.86107	0.568573	2.14723	0.154659	1.51739	-0.365161	2.4307
CEP78	0.333054	2.69391	-0.332298	1.65739	0.0242361	0.864048	-1.48555	3.03463
CEP83	0.131103	0.979765	-0.253828	2.12924	0.0678928	0.240038	-1.12002	2.91248
CEP85	-0.324276	2.39407	-0.153374	1.8071	0.326908	2.57937	-0.453505	2.88787
CEP89	0.0993373	0.437396	-0.134025	0.356642	-0.0065698	0.0215035	0.201173	0.834782
CEP95	0.179109	0.890097	0.252682	1.76341	0.202513	0.554377	0.486702	2.75638
CEP97	-1.65822	3.49212	-0.475625	1.51599	-0.00329902	0.0231588	-0.795588	2.06032
CEPT1	0.387579	2.25982	0.0495921	0.125787	0.0930416	1.40462	-1.13236	2.62138
CERCAM	-0.901513	2.70187	-2.08457	3.68366	-1.3245	2.95011	-2.55317	3.82566
CERK	0.0131809	0.0922525	-1.49748	3.78887	-0.0852411	0.413021	-0.622367	3.7485
CERS1	-0.340621	1.36701	-2.51853	3.15472	-0.0827748	0.325486	-1.74489	3.07685
CERS2	0.354282	2.62989	0.0197002	0.162909	-0.0388184	0.714331	-0.102684	1.76517
CERS5	-0.27349	0.433658	-1.01711	2.46255	-0.0597848	0.108784	0.175878	0.736955
CERS6	0.412131	2.40075	0.215671	1.39056	0.222065	1.99346	0.345278	2.10497
CERT1	0.000236511	0.0120307	0.600008	2.40874	0.03868	0.195554	-0.485355	1.55556
CES1	1.9577	2.27177	4.0178	1.60912	5.41814	3.68892	10.259	3.28552
CES2	0.228982	0.907117	-1.08531	2.17169	0.0495962	0.123354	-0.233583	1.24355
CETN2	0.88843	3.53166	0.383633	1.43823	-0.0170684	0.110699	-1.00969	2.13662
CETN3	0.686918	3.59027	-1.01174	1.80812	-0.185511	1.90626	-2.19644	2.39071
CFAP100	0.197867	0.778242	-1.22788	0.0717696	0.426133	2.07198	1.47031	0.594037
CFAP20	0.26764	1.69	0.092737	0.266146	0.115201	0.945094	-0.718435	2.24701
CFAP298	-0.429655	2.35336	-0.143995	0.661934	0.459608	3.41013	-0.583258	2.10308
CFAP36	-0.317873	1.87858	-0.192003	0.366095	-0.229424	1.33814	-0.032568	-0.00260426
CFAP418	-0.579087	2.246	-1.94554	2.59911	-0.0277332	0.0648399	-1.26766	2.37672
CFAP97	0.688226	2.31295	-0.356894	1.49124	1.038	2.72139	-0.932519	2.4569
CFDP1	-0.120598	0.968951	-0.256226	0.759307	-0.0850346	0.90482	-1.3167	2.30795
CFH	-0.375651	2.8497	-2.06557	3.70476	-0.566982	3.20201	-0.893203	3.43449
CFL1	-0.538842	2.22195	-0.67441	2.21772	-0.0919887	0.609066	-1.62436	2.94488
CFL2	-0.684886	2.56119	-1.1656	3.23147	-0.25909	1.50738	-0.856178	3.00647
CGGBP1	-0.422995	2.53037	-1.24056	2.91902	0.245384	2.17471	-1.15731	2.92548
CGN	-0.854714	3.97729	-1.37971	3.00214	-0.180735	2.92445	-1.22089	2.91461
CGREF1	-0.424523	1.48775	-3.00446	3.16738	-0.247271	1.34034	-2.51437	3.17244
CGRRF1	1.12221	3.03075	-0.0981293	0.0344108	0.709472	1.99804	0.200879	0.243583
CHAC1	-0.056384	0.0633299	-0.361582	0.713762	3.96092	3.6289	0.517048	1.41394
CHAC2	-0.867139	2.27924	-1.21568	1.18045	-0.0974829	0.30677	-0.464754	0.490028
CHAF1A	0.530546	2.47605	0.907686	2.94739	0.973162	3.31853	-0.208723	1.1165
CHAF1B	0.738789	2.3857	0.370696	1.75069	0.469904	1.87311	-0.310749	1.33193
CHAMP1	0.300948	2.63936	-0.19983	1.22015	0.0720918	0.838145	-1.20878	3.00221
CHCHD1	0.168858	1.96233	-0.724415	1.62877	0.0608245	1.18267	-1.52241	2.24692
CHCHD10	-2.30834	2.2147	-1.65006	2.98638	-1.51156	1.8293	-1.1582	2.8208
CHCHD2	-0.0782393	0.314506	0.178606	0.402999	-1.10162	2.47963	-0.837237	1.61986
CHCHD3	0.480633	1.76566	0.266785	1.66356	0.116783	0.973755	-0.150434	0.900134
CHCHD4	0.716601	1.46463	0.941063	2.27668	0.328147	1.13373	-0.345133	0.683405
CHCHD6	-0.0328477	0.143743	0.205329	0.440543	0.197904	1.12222	-1.46768	2.04336
CHD1	0.509683	1.81954	0.758245	2.29763	0.863365	2.59277	-0.220078	0.824103
CHD1L	-0.505509	3.32861	-1.04976	3.11605	-0.572751	3.32659	-0.973841	2.93031
CHD2	0.30789	1.62445	-0.380988	0.885107	0.542414	2.25653	0.0530701	0.0401368
CHD3	0.317323	2.87547	-0.450731	1.69111	-0.156155	2.5446	-0.16584	0.728684
CHD4	0.312507	2.87487	0.438129	2.20077	-0.118664	3.29831	-0.13922	0.687697
CHD6	1.06635	3.80121	-0.114535	0.0966338	0.470668	2.95649	-0.0518898	0.00827383
CHD7	0.53834	3.04888	0.428762	1.09397	0.209272	3.30121	0.114673	0.178017
CHD8	0.744365	3.42286	0.512606	1.51512	0.16342	2.62923	-0.114806	0.200977
CHD9	0.409192	3.2589	-0.800923	1.16046	-0.0265535	0.261551	-0.701576	1.08963
CHEK1	0.437061	3.42505	-0.257434	1.6221	0.317557	2.70527	-0.424121	2.06659
CHEK2	-0.468492	3.04927	-0.144253	0.47446	-0.360271	2.54121	-0.902463	2.28255
CHERP	0.579201	3.22023	1.05405	3.33554	-0.00228267	0.0273267	0.265428	1.81813
CHIC2	2.11788	3.76181	0.379033	0.828469	1.80534	3.45342	0.155247	0.232325
CHID1	-0.164687	1.38356	-1.153	2.96674	-0.245411	1.82905	-1.49345	3.2128
CHKA	-0.0746747	0.657893	-0.440576	1.10994	1.032	3.8608	-0.248378	0.619257
CHM	-0.740002	3.2072	-0.431225	1.11955	-0.232509	2.03296	-0.244905	0.649475
CHML	-0.794354	2.43447	-1.36338	2.91908	-0.161714	0.354977	-1.38988	2.86229
CHMP1A	0.0859409	0.368218	0.557763	2.65212	0.523546	2.59186	-0.163486	0.801166
CHMP1B	0.766627	2.71344	0.969346	2.26087	0.816985	2.45921	1.09315	2.99226
CHMP2A	-0.0914286	1.05179	-0.878972	2.43728	0.289941	2.3054	-1.1806	2.67548
CHMP2B	-0.0300834	0.145269	-0.0184146	-0.00878076	0.375803	2.39275	-0.320181	1.72931
CHMP3	-0.168466	1.07548	-0.850913	3.21856	-0.0260052	0.122047	-0.441419	2.78559
CHMP4A	-0.814211	3.01619	-0.465255	1.27292	-0.215633	1.92615	-1.26306	2.34117
CHMP4B	0.145837	0.415098	0.661632	2.44604	0.225793	1.2688	-0.21462	0.843342
CHMP5	0.148286	1.01963	0.7964	2.29321	0.277839	1.39839	0.363564	1.12733
CHMP6	-0.856321	2.32315	-2.71561	2.81578	-0.0861359	0.234377	-1.58552	2.34933
CHMP7	-0.523327	2.05549	0.0278809	0.114124	-0.206449	1.82288	-0.586496	2.77192
CHORDC1	-0.00275922	0.0198616	1.77488	3.31673	0.414279	2.31946	2.52675	3.94103
CHPF	-0.075538	0.385849	-1.0648	3.50457	-0.172055	1.1532	-0.48451	2.53801
CHPF2	-0.304634	2.27567	-1.55161	3.109	0.0671104	0.798827	-0.677917	2.61641
CHRAC1	0.133109	0.680822	-0.0526691	0.181888	0.0972834	0.406914	-1.17463	2.8336
CHRNA5	1.1011	2.39165	0.0860648	0.232556	3.37462	3.98388	1.64351	3.39763
CHST10	1.14653	2.92533	-1.65361	3.3319	0.411341	1.37836	-1.2089	3.2489
CHST11	-0.375991	2.78446	-1.30585	2.2352	0.73759	3.06123	0.86879	2.4824
CHST12	0.0574274	0.207036	0.122065	0.693979	-0.508333	2.91725	-1.19838	2.86192
CHST14	-0.924666	3.36504	-2.16234	3.72539	-0.804841	3.21826	-2.33895	3.94277
CHST3	-0.0020007	0.0175114	0.379676	1.2875	0.603129	2.77315	0.579906	1.80704
CHST6	-0.896334	2.74526	-1.28028	1.95123	0.306569	0.776177	-0.131152	0.241699
CHSY1	-0.286914	1.64219	0.882639	3.55759	-0.272578	2.0202	-0.460906	2.66848
CHTF18	-0.618039	2.23984	-0.0477065	0.0391327	-0.520207	2.1421	-0.755123	1.74886
CHTF8	0.523505	3.07317	-0.273786	1.62648	0.100534	1.6108	-0.316518	1.96225
CHTOP	0.842001	3.19539	-0.825087	3.02414	0.496991	2.61092	-0.868153	3.11346
CHUK	-0.367729	3.5943	0.348209	2.17357	-0.857191	3.65085	-0.62937	3.15316
CHURC1	-0.646798	2.29314	-1.11484	2.33799	0.0508955	0.245467	-0.219876	0.741508
CIAO1	-0.198562	2.1561	0.126754	0.689167	0.015494	0.120883	-0.367649	1.81562
CIAO2A	-0.246433	1.10813	-0.177774	0.361935	0.13433	0.528173	-0.19066	0.425838
CIAO2B	-0.494351	2.56835	0.152296	0.640183	0.150436	1.14646	-0.931259	2.52491
CIAO3	-0.619108	3.30017	-1.0447	2.48244	-0.28099	1.83918	-0.748508	2.22457
CIAPIN1	-0.635352	3.27194	0.0218492	-0.014836	-0.269626	2.52874	-0.279789	1.13833
CIB1	0.343096	2.65567	-1.25969	2.37592	1.09506	3.44429	-0.511739	1.68344
CIBAR1	0.331888	0.941091	-0.645147	2.18976	-0.0322584	0.0605314	0.0847759	0.270663
CIC	-0.162939	0.74391	-0.569968	0.975449	-0.061781	0.907339	-1.09178	1.58235
CINP	-0.410157	2.35051	-0.72243	1.70994	-0.288235	2.1628	-0.94043	2.01696
CIP2A	-2.9613	4.40065	-0.277852	1.30137	-0.865938	3.85682	-1.26173	3.14359
CIR1	1.52998	2.90823	0.380757	1.43724	0.763854	2.7598	0.649006	2.35823
CIRBP	-0.39141	2.28045	-2.32775	3.18885	-0.308493	1.74226	-0.742121	2.55541
CISD1	1.29602	3.6442	-0.289354	0.565368	0.609655	3.4132	-1.12727	1.81346
CISD2	0.391092	2.01976	-0.202813	0.323404	0.247819	1.32257	-0.249756	0.460596
CISD3	0.720993	1.76921	-0.146182	1.06255	-0.0346572	0.107467	-1.29652	3.19454
CIT	-0.685283	3.23816	-1.03438	1.34757	-0.65764	3.31365	-1.59805	1.70211
CIZ1	0.717679	2.96069	-0.0333106	0.0513693	0.255045	2.36666	-0.290573	1.46192
CKAP2	0.89405	3.25213	-0.067632	0.316906	0.312585	2.23066	-0.815155	2.60768
CKAP2L	1.1481	3.85661	0.262597	1.40905	0.146483	1.24496	-2.16248	3.119
CKAP4	0.0666038	1.01621	-1.14213	3.44266	0.0163541	0.161375	-1.25829	3.66042
CKAP5	0.0189114	0.143152	0.281337	0.75196	-0.0980595	1.86074	-1.39232	2.02081
CKB	-0.686151	2.25804	-1.87921	2.56278	-0.114141	0.615312	-1.54068	2.49128
CKM	-0.378798	1.30975	0.415312	0.0935378	0.1154	0.415314	0.708535	0.250238
CKS1B	0.142517	1.15141	-0.0737073	0.124456	0.270755	2.24306	-0.962617	2.00802
CKS2	-0.521696	2.04229	-0.119874	0.203313	0.516734	2.63836	0.888833	2.35903
CLASP1	-0.33134	2.30917	-0.127935	0.180574	0.141013	1.8346	-0.0818295	0.0945801
CLASP2	-0.46301	2.99329	-0.469325	1.17885	-0.124947	3.19743	-0.84139	1.8007
CLASRP	0.211909	1.18865	1.18268	3.43204	0.218252	1.32194	0.787011	2.62544
CLCC1	0.206704	1.58067	-0.413476	1.60322	0.128634	1.00152	-0.548357	1.89571
CLCF1	0.434912	1.90958	0.756455	2.38204	0.751088	3.17998	0.320235	0.865791
CLCN2	-0.545915	2.18005	-0.778022	2.14665	-0.441346	2.11074	-0.401194	2.33114
CLCN3	-0.0151965	0.0685732	-0.830513	2.16901	0.240818	2.07106	-0.231282	0.940614
CLCN4	-0.0427201	0.181249	-4.01398	2.79183	0.235089	1.10588	-2.62303	2.71121
CLCN5	-0.0584222	0.356323	-0.74729	1.24467	0.11155	0.912336	-0.892639	1.42604
CLCN6	-0.435351	2.01481	-0.245078	0.831469	0.0793214	0.314452	0.438068	1.55176
CLCN7	-0.0864221	0.555138	-0.180013	1.01713	0.202707	2.07607	0.566706	3.16558
CLDN11	-0.784269	1.88738	-1.14973	1.9406	0.434394	1.44967	-1.59829	2.20999
CLDN12	0.468396	2.66332	-0.172844	1.09207	1.66414	3.98723	0.606813	2.70797
CLDND1	0.120858	0.990105	-0.375099	2.51573	0.388277	1.98022	-0.187514	1.32553
CLEC11A	-0.86989	3.17067	-2.28063	3.14603	-0.930261	3.00027	-3.01648	3.30342
CLEC16A	-0.419793	2.75623	0.117555	0.479957	0.171626	2.59262	-0.517925	1.89321
CLGN	0.623058	1.02295	-3.33197	1.38026	0.276292	0.379604	4.22273	3.70987
CLIC1	-0.516129	2.23746	-0.309976	0.702554	-0.327637	2.1994	-1.9058	2.27673
CLIC4	-0.206882	1.15036	-0.312846	2.37042	0.356494	3.04345	0.623427	2.62865
CLIC6	-0.565347	2.1311	0.83821	0.0948203	-0.574798	2.27772	2.7171	0.896607
CLINT1	-0.126202	1.80441	0.507108	3.18632	0.0140575	0.248886	0.263788	2.50177
CLIP1	-0.184665	1.82539	-0.167471	0.539681	0.549068	3.19566	1.00424	3.06266
CLIP2	-0.339513	2.77337	-0.250402	0.613533	0.478574	3.44318	0.573461	1.83915
CLIP3	3.51394	3.03088	0.57571	1.52062	2.32283	2.83307	0.386784	0.801186
CLIP4	-0.0236576	0.0943987	-0.758338	2.83869	-0.11842	0.676922	0.350593	2.37183
CLK1	1.34812	3.20557	-0.316448	3.318	1.37072	3.45202	0.711382	3.74552
CLK2	0.262725	0.966278	-0.0244382	-0.00668774	-0.0243369	0.269593	-0.407862	1.55452
CLK3	0.816974	2.74691	1.27568	3.02451	-0.407536	2.15496	0.82556	2.94237
CLMN	-0.249732	2.49927	-2.16366	1.87247	-0.231834	3.22653	-0.964494	1.33807
CLN3	0.00132158	0.014481	-0.530208	2.55878	0.244186	1.10775	0.0352738	0.113415
CLN5	-0.165181	1.91619	-1.53194	2.74461	-0.0341219	0.580335	-1.21265	2.35816
CLN6	-0.0781425	0.138837	-0.108307	0.580292	-0.00933038	0.0145302	-1.14663	2.76308
CLN8	0.580547	1.58532	-0.502245	2.40078	0.484052	1.58079	-0.147694	1.17223
CLNS1A	-0.154108	1.12576	-0.00135309	-0.0912655	-0.227363	2.17203	-0.778543	1.93299
CLOCK	-0.0985581	0.645837	-0.67664	1.27428	-0.17775	0.760874	-1.06797	1.7113
CLP1	0.866589	3.26641	1.31993	2.82586	-0.144617	1.902	-0.338124	0.757163
CLPB	0.14536	1.9074	0.273121	0.808332	-0.359813	2.70067	-0.119951	0.269055
CLPP	0.119609	0.873445	-0.353804	1.84328	-0.0762871	0.626315	-0.837989	2.61491
CLPTM1	0.440513	3.25444	0.951483	3.61503	-0.244421	2.63118	0.0370283	0.298159
CLPTM1L	0.16197	1.25788	-0.263994	1.06581	-0.111336	1.41201	-1.1322	2.56903
CLPX	0.0038373	0.0342436	0.507269	2.71893	-0.873805	3.55908	-0.629962	2.84006
CLSPN	1.86797	3.53976	0.524966	2.2116	1.16427	3.7729	-0.617895	2.36857
CLSTN1	-0.253419	1.33733	-0.3344	1.42097	-0.0987327	0.587176	-1.07414	2.60508
CLTA	-0.307216	2.07791	0.532459	1.50966	0.104804	0.977241	0.331517	1.00751
CLTB	0.418931	1.65189	0.115372	0.301788	0.17651	1.47686	-1.34391	2.39869
CLTC	-0.14204	1.10277	0.164244	0.977615	0.00300573	0.0206356	-0.293911	1.49842
CLTCL1	-0.165055	2.06369	-3.80339	2.5419	0.00715058	0.0673704	-1.35648	2.03965
CLU	0.13233	1.1104	-0.707264	2.90883	-0.562215	3.13095	0.12828	1.48816
CLUAP1	-0.253726	3.49242	-0.685492	2.57944	0.51578	3.21764	-0.704956	3.06664
CLUH	-0.448365	3.21747	0.759541	2.65981	-0.318535	3.83693	0.0172283	0.0491052
CLUL1	1.85005	2.28428	-2.52486	2.11545	0.609974	1.42427	-1.5808	1.74554
CLYBL	0.0194011	0.0981233	-2.40034	3.18475	0.120956	0.872506	-2.7145	3.24311
CMAS	0.398081	2.42451	-0.468111	1.32833	0.305828	2.26568	-0.619921	1.61777
CMBL	-1.12085	3.33553	-0.53287	2.09315	-0.558918	3.86564	-0.932315	2.73536
CMC1	-0.354443	0.688543	-1.13501	1.77062	0.292815	0.972182	-1.03519	1.67018
CMC2	0.576829	2.53904	0.488747	1.34716	-0.0405769	0.35905	-0.996281	1.64366
CMC4	-0.39034	1.06328	-2.48797	2.74344	-0.09093	0.173321	-2.15138	2.72763
CMIP	-0.966381	2.17918	-0.577991	1.74191	-0.155614	0.658909	-0.920665	2.11032
CMPK1	-0.396731	2.70166	-0.136491	0.423797	-0.225542	2.0008	-0.0144432	-0.0302529
CMSS1	0.297959	1.78224	0.35958	1.35531	-0.0677199	1.13705	-0.40927	1.33122
CMTM3	0.110808	0.21988	-0.640212	1.23501	0.414926	3.81836	-0.458453	0.961682
CMTM4	-0.263113	2.48735	-0.374001	0.791137	0.0312317	0.458903	-0.751605	1.51748
CMTM6	0.46562	2.06778	-0.170593	1.37397	-0.279297	1.58325	-1.61269	3.43312
CMTR1	-0.171181	2.72778	-0.810455	3.13979	-0.0956819	2.17755	-0.960888	3.12435
CMTR2	0.00823433	0.0494214	-1.00799	3.52215	-0.150528	0.899472	-0.618736	2.96595
CNBP	-1.30676	3.0799	0.991092	2.80693	0.363188	2.20632	-0.0898837	0.333649
CNDP2	-0.864534	3.03683	-2.40778	3.18642	-0.221514	2.30679	-1.46196	3.03926
CNEP1R1	0.114058	0.351325	-0.430003	1.83249	0.154889	0.483712	-0.445431	1.89753
CNIH1	0.247141	0.495199	-0.00852377	-0.0654021	0.142074	0.300232	1.14438	3.26779
CNIH2	-0.0609437	0.138117	-1.03901	1.96408	-0.541798	2.04973	-1.6103	2.32411
CNIH4	-0.152427	0.818956	-0.607011	1.36881	-0.107723	0.871548	-0.0955308	0.174279
CNKSR3	-0.617873	2.9407	-0.684267	3.02732	-0.0337189	0.226914	-1.31083	3.53701
CNN2	-0.986424	3.25016	-1.42039	2.77498	-0.406429	2.59835	-0.404654	1.74678
CNN3	-0.133665	1.1731	0.0180104	0.0337162	0.0936063	1.58473	-0.254428	1.77545
CNNM3	-0.395957	1.49213	-0.30107	1.5879	-0.43891	1.88815	-1.06773	2.91137
CNNM4	0.658794	2.6221	-0.0697486	0.166594	0.238966	2.76714	-0.313911	1.12761
CNOT1	-0.333842	3.33427	0.355336	0.928516	-0.00805197	0.197903	-0.273107	0.544917
CNOT10	-0.398865	3.02442	0.361261	2.04624	-0.148293	1.70185	0.81917	2.8508
CNOT11	-0.365096	2.33187	-1.16577	2.91222	-0.198109	2.06013	-0.870917	2.71875
CNOT2	-0.379377	2.69383	-0.507429	2.89638	-0.138446	1.18941	-0.600732	3.56793
CNOT3	-0.26405	1.68165	0.509521	2.5173	-0.163063	2.01505	-0.663967	2.36185
CNOT4	-0.0826103	0.867052	1.04507	2.5835	0.277708	1.9849	0.443156	1.40748
CNOT6	0.224202	0.851359	0.0330012	0.0299501	-0.0564572	0.182932	-0.0602551	0.189115
CNOT6L	-0.215491	2.48505	0.359658	1.34858	-0.153231	1.98945	-0.193093	0.614266
CNOT7	-0.0515622	0.124349	0.206938	2.17683	-0.248986	0.853681	-0.365694	2.76453
CNOT8	-0.0932443	0.441906	0.65883	2.76889	0.84209	3.07016	-0.315633	1.46342
CNOT9	-0.220694	2.6197	-0.141692	0.717392	0.060197	1.29389	-0.556963	2.6596
CNP	0.4286	2.56761	0.395586	2.08617	-0.105084	0.945127	-0.376177	1.8842
CNPY2	-0.262708	0.761582	-1.10514	2.21597	-0.194658	0.605464	-0.389294	1.26001
CNPY3	0.0817521	1.05349	-0.34804	2.6937	0.111102	1.5874	-0.209597	2.40938
CNPY4	-0.0321009	0.0908869	-1.37145	2.68662	-0.0808257	0.760243	-1.66601	2.85781
CNRIP1	-0.677011	2.56111	-0.829436	0.923423	0.0979849	0.289062	0.571504	1.35471
CNST	1.03654	3.25615	0.644188	2.86265	0.545081	3.00617	-0.326118	1.65039
CNTFR	-0.366377	1.93844	-0.816806	2.38226	-0.0223083	0.0821111	0.009892	-0.0257084
CNTLN	-0.378442	1.90516	-0.714975	1.92648	0.0168268	0.114915	-1.14626	2.39169
CNTN1	-0.815239	1.93439	-1.92681	0.898108	-0.331171	1.08183	2.44557	1.26275
CNTNAP1	0.197191	1.61237	-1.81877	2.55875	0.0895966	1.66277	-1.71824	2.57723
COA1	0.44522	1.86469	-0.563187	3.71112	0.377216	2.1732	-0.997889	3.91814
COA3	-0.278252	2.27063	-0.557895	1.12762	-0.3963	2.58203	-1.25267	1.87104
COA4	-0.849341	2.18122	-0.12445	0.231999	0.898289	2.32946	-1.21943	2.0928
COA5	-0.974982	2.97195	-2.11351	2.54048	-0.88422	2.73701	-2.0163	2.58794
COA6	-0.0860708	0.325086	-0.147069	0.263098	0.518439	1.70709	-0.105129	0.200993
COA7	0.00926841	0.0641956	0.538954	3.4279	-0.43137	2.98187	-0.032999	0.0813706
COASY	-0.240138	1.33764	0.323517	1.58232	-0.137067	0.800582	0.120145	1.31507
COG1	-0.494211	3.52342	-0.310754	2.11556	-0.185744	3.40989	-0.752215	3.21822
COG2	-0.299259	2.16932	-1.05435	2.84539	-0.0241997	0.232938	-0.951677	2.86386
COG3	-0.370201	2.69006	0.0696908	0.191778	-0.0870887	0.949003	0.33448	1.62192
COG4	-0.33121	3.03785	-0.431828	2.59396	-0.221106	2.76165	-0.307055	2.42657
COG5	-0.656586	3.4644	0.0461215	0.102384	-0.152077	2.23936	-0.0876803	0.310819
COG6	-0.79361	3.13015	-1.15569	3.46275	-0.294087	2.07663	-0.903268	3.01329
COG7	-0.387045	3.50591	-0.273803	1.68224	-0.193634	2.93051	-0.866497	3.71405
COG8	-0.681989	3.8513	-0.602237	2.97465	-0.106093	1.50319	-0.687664	3.01145
COIL	0.00834356	0.0358554	0.290468	2.32268	-0.293628	1.72925	-0.324262	2.72132
COL11A1	-0.581524	3.46349	-0.795286	1.70007	-0.53402	3.91909	-1.10911	2.02769
COL12A1	-0.718583	3.8511	-0.728007	1.16027	0.0712207	1.36564	-0.585458	1.00331
COL14A1	0.175235	1.24584	-0.732637	0.262303	0.0335157	0.50506	0.422302	0.549556
COL15A1	-0.687609	3.51499	-0.961662	3.51952	-0.420727	3.23629	-0.932993	3.82953
COL16A1	-0.257548	2.53273	-0.46484	1.46292	-0.534064	3.01225	-0.281446	0.991161
COL18A1	-0.820838	3.41339	-1.20381	3.35309	-0.67369	3.37348	1.41376	3.03898
COL1A1	-1.55882	3.68246	-1.75821	2.79139	-1.40983	3.45864	-1.46962	2.73094
COL1A2	-0.722132	1.87036	-2.86858	2.63556	-0.724426	1.80105	-0.0290842	-0.02203
COL20A1	-0.144421	0.504809	-1.79532	1.48115	0.0452821	0.110372	1.01437	1.91988
COL21A1	-0.651448	2.89259	-2.30636	1.94837	-0.0756487	0.326586	0.432301	0.616529
COL2A1	-0.159221	1.49349	-0.86657	2.33448	0.161124	0.759107	1.54388	3.17322
COL3A1	-1.09968	3.42564	-1.47444	3.78123	-1.01317	3.10896	0.839787	3.43709
COL4A1	-0.728452	2.23057	-0.635849	1.58018	-0.579467	2.22094	0.977173	2.80607
COL4A2	-0.373904	2.62324	-0.572125	2.06385	-0.3136	3.09472	0.488298	2.32747
COL5A1	-1.29061	3.1657	-2.38101	2.63057	-0.923264	3.07779	-1.41337	2.36862
COL5A2	-0.800305	2.97394	-2.34773	2.82138	-0.173292	1.41121	-0.605809	1.85847
COL5A3	1.36777	2.96929	3.14972	2.7964	-0.566989	1.49093	0.644799	1.76217
COL6A1	-1.09737	3.15018	-0.697352	2.33795	-0.983984	2.94364	-1.94514	3.09587
COL6A2	-0.232173	1.30145	0.100337	0.304531	-0.495005	2.07078	-0.0927986	0.348265
COL6A3	0.756124	1.4594	-0.231952	0.408026	1.25353	2.36842	0.205263	0.458996
COL8A1	-0.408265	2.57021	0.542849	1.41737	-0.65936	3.17248	-0.763227	1.35921
COLEC12	-0.954281	4.0479	-1.17394	3.19671	-0.849052	3.90008	-1.86376	3.49981
COLGALT1	0.00292993	0.085095	-0.635477	3.15597	-0.186908	2.32543	-1.6782	4.59162
COLGALT2	-0.0826795	0.506406	-0.269613	0.553186	-0.243807	1.21913	0.76827	2.02322
COMMD1	-0.164456	0.462689	-0.272302	0.570047	-0.314894	1.25538	-1.92851	2.29975
COMMD10	-0.870245	3.5762	-0.7612	1.23062	0.10019	0.975986	-1.33213	1.77096
COMMD2	-0.548652	2.17464	-0.113856	0.404441	0.00967294	0.0395923	-0.16981	1.01839
COMMD3	-0.68034	1.84731	-1.21633	2.22479	-0.336303	1.36209	-1.25047	2.13163
COMMD4	-0.488284	2.73443	-0.353021	0.500611	0.109339	1.03004	-0.989067	1.3514
COMMD5	-1.03999	3.25882	-0.63943	1.70605	0.240821	1.5725	-0.540872	1.44395
COMMD6	-0.351687	2.53861	-0.773496	1.31143	-0.201403	1.62923	-0.752032	1.29924
COMMD7	-0.698379	3.02509	-0.367469	1.33899	0.211794	1.57636	-0.170753	0.714972
COMMD8	-0.51836	2.02347	-1.14972	1.47277	-0.258099	1.92386	-1.08996	1.43478
COMMD9	-0.567626	1.50285	0.360145	1.32296	0.337558	1.04009	0.216753	0.742089
COMT	-0.360505	3.03345	-1.30925	2.39729	-0.57553	2.95671	-0.514632	1.61237
COMTD1	-0.0750113	0.221727	-1.60511	1.77078	-0.17408	1.22772	-0.985176	1.25692
COP1	0.883229	3.26557	-0.60172	2.19705	0.586213	2.75877	-0.675624	2.35941
COPA	0.00232678	0.104761	0.287496	1.78131	0.0243138	0.817086	1.24702	3.70259
COPB1	-0.241775	1.93961	-0.160415	1.59765	0.0473789	0.676892	-0.0604268	0.601293
COPB2	0.189926	1.40711	-0.273283	1.94708	0.0269751	0.236989	-0.158433	1.34549
COPE	-0.354118	1.84373	-0.267644	1.10508	-0.101726	0.802962	-0.713967	2.12661
COPG1	0.000988907	0.0257033	-1.41636	3.5345	0.308626	3.07834	-0.717892	2.97282
COPG2	-0.423324	3.36169	-1.29613	3.1888	-0.286827	3.08892	-1.51814	3.53456
COPRS	-0.179344	0.588652	0.417912	1.10017	0.203248	1.99286	-1.32294	1.83767
COPS2	-0.172071	1.86984	1.18685	3.4369	-0.0961264	0.93881	0.963395	3.06426
COPS3	0.126871	2.02643	0.812339	2.96532	-0.0683875	0.986361	0.127428	0.69606
COPS4	-0.126303	1.43411	0.69589	2.2725	-0.252967	2.57439	-0.291506	0.994246
COPS5	-0.115738	1.62776	0.41911	1.89996	-0.125911	1.5133	-0.200985	0.911391
COPS6	-0.0928938	1.43581	-0.238614	1.00052	-0.114882	1.26913	-1.13563	2.53443
COPS7A	-0.111125	2.20734	-0.357103	2.00427	-0.144059	1.8929	-1.01279	3.14237
COPS7B	-0.0889663	0.555358	0.45431	2.04696	-0.118045	0.785093	-0.609931	2.30462
COPS8	0.0877217	0.398837	-0.271418	0.539968	-0.0409228	0.18776	-1.13285	1.80852
COPZ1	-0.114238	0.64082	-0.148572	0.671256	0.0190561	0.114466	-0.774973	2.32155
COQ10B	1.01456	3.18495	1.44831	3.35124	0.0285686	0.0854295	0.770091	2.762
COQ2	-0.311021	0.843696	-2.05752	2.48499	-0.440208	1.70093	-2.14009	2.54505
COQ3	-0.0930208	0.312246	-2.1782	2.08019	0.0247853	0.0869831	-1.86083	2.00729
COQ5	0.212948	2.42945	-1.08858	2.62003	0.286551	2.79519	-1.19178	2.76771
COQ6	-0.189175	1.92625	-1.39744	2.4223	-0.252308	2.69002	-1.6146	2.62646
COQ7	0.252902	2.5499	-1.23784	3.04233	0.49047	2.73071	-1.05518	3.14542
COQ8A	0.712332	2.89203	1.73991	3.04344	-0.00988039	0.114394	0.223209	1.81214
COQ8B	-0.393397	1.50437	-0.748743	2.65332	-0.475697	2.59959	-0.118526	0.660456
COQ9	-0.316661	2.22339	-1.00639	2.97565	-0.125749	1.09166	-1.46011	3.28295
CORO1A	-0.38277	2.25174	-2.61686	2.29808	-0.0857895	0.584753	-1.25315	1.89002
CORO1B	-0.597806	1.91687	-2.7578	3.84433	-0.245611	1.13906	-1.06656	3.82907
CORO1C	0.75427	1.98106	0.553288	3.01107	0.639579	2.09462	0.18312	1.44979
CORO7	-0.829921	3.83498	0.0653891	0.4575	-0.622961	3.81315	0.212503	1.4159
COTL1	-0.578214	2.82589	-0.495987	2.12406	-0.281292	2.64222	-0.375613	1.90494
COX10	0.1326	0.247868	0.277324	2.12404	-0.292802	1.79763	0.119282	1.36873
COX11	-0.172683	0.672395	-0.988101	2.3267	-0.292024	1.48663	-0.68146	2.0734
COX14	-0.779446	2.21077	-0.237565	0.544696	-0.656637	2.08001	-1.20877	2.11265
COX15	0.0571623	0.31847	-0.105892	0.434962	-0.0493231	0.159529	0.069792	0.311958
COX16	-0.51817	2.21449	-0.45655	0.927851	-0.859234	2.68163	-1.16584	1.78766
COX18	-0.55104	2.76142	-1.99408	3.81734	-0.371771	2.29341	-1.53643	4.63889
COX19	-0.396042	1.55419	-0.483243	1.23522	0.210531	0.742445	0.564942	1.66898
COX20	-0.265083	1.00348	-0.24195	1.56925	-0.369319	1.70201	-0.66353	3.0402
COX4I1	-0.820582	3.15532	-0.424173	1.21091	-1.17195	3.81945	-1.00802	2.06732
COX5A	-0.519059	1.16111	0.291631	0.955913	-0.936694	2.14328	-0.760281	1.81811
COX5B	-0.277456	1.62763	-0.199539	0.375268	-0.396775	3.09752	-1.37088	1.99283
COX6B1	-0.653748	1.45744	-0.361262	1.21367	-0.504246	1.12174	-1.13289	2.39308
COX6C	-0.792141	1.87228	-0.443272	0.87111	-0.84839	2.21138	-1.70518	2.04144
COX7A2	-0.148371	0.777173	-0.435354	0.94473	-0.17282	0.803543	-1.22014	1.90138
COX7A2L	-0.132338	0.996881	0.0806935	0.196449	-0.640728	3.11843	0.248527	0.974752
COX7C	-0.131107	0.377671	-0.701844	1.31837	-0.106186	0.271572	-0.96199	1.67771
CPD	0.123626	0.94621	0.119776	0.320814	-0.591057	2.88006	-1.31983	2.42204
CPEB4	0.187571	1.70092	0.282401	0.895922	0.697403	3.23296	0.851017	2.23162
CPNE1	-0.402644	2.28711	-0.0466617	0.290861	-0.275053	2.52632	-1.62812	3.68117
CPNE2	-0.0880936	0.447699	-0.261772	1.2218	-0.061955	0.904024	0.181357	0.640511
CPNE3	-0.416341	2.28617	-0.667585	3.08088	-0.0859748	0.980202	-0.393108	2.72131
CPNE7	-0.232923	0.641353	-0.772162	3.28458	0.0356389	0.06402	-0.781797	2.18271
CPOX	-0.0410316	0.149254	-0.408497	1.47276	-0.309546	1.74188	-0.898274	2.26378
CPPED1	-1.12279	3.6039	-1.93317	2.9254	-0.305008	2.38063	-0.558116	2.05639
CPQ	0.153583	1.19735	-1.1562	2.61234	0.356512	2.05512	-0.297141	1.67174
CPSF1	0.202849	1.56865	-0.232321	1.63505	-0.344112	3.53193	-0.588072	2.81595
CPSF2	0.1263	1.83877	-0.0626771	0.720639	-0.0890734	1.91554	-0.808291	3.22721
CPSF3	0.0271789	0.491335	-0.0455606	0.141136	-0.227153	3.18166	-0.239441	0.994631
CPSF4	0.121327	1.61659	0.324705	1.45308	0.0495522	0.601983	-0.645905	2.48115
CPSF6	0.236452	3.46104	-0.315732	2.80241	0.0229082	0.248342	-0.691342	3.68654
CPSF7	0.323442	2.26135	0.391674	2.6537	-0.0474458	1.21754	-0.1293	1.32815
CPT1A	-0.0145603	0.13091	-2.88074	3.46137	-0.0311985	0.564404	-1.17595	3.20904
CPT1B	-0.161795	0.988112	-1.41848	2.25964	0.0233443	0.0936441	-0.528791	0.95626
CPT1C	0.112397	0.8823	-0.466021	3.06052	0.308281	2.03008	-0.194295	2.76742
CPT2	0.0187367	0.285825	-1.56538	3.68969	-0.083012	1.51932	-1.27221	3.78926
CPTP	-1.01186	2.78538	-2.14344	3.43977	-0.85497	2.4075	-0.677809	2.69926
CPVL	-0.157301	1.63114	-1.20461	2.55049	-0.25798	2.81605	-0.93594	2.39176
CPXM1	-0.786814	1.50297	-1.6028	3.59957	-0.345884	0.750728	-0.848994	3.22234
CRABP1	-0.343406	1.19554	-2.04807	0.777624	0.580984	3.23887	-0.609565	0.279416
CRABP2	-0.410673	2.17793	-1.26303	3.38182	0.0604201	0.655883	-1.74472	3.6629
CRACR2A	-0.72284	2.17963	-0.751552	1.48112	-0.157485	0.545965	-0.513638	1.02965
CRAMP1	0.389215	1.15506	0.529255	1.9884	0.914792	2.6969	0.474202	1.74567
CRAT	-0.0239975	0.236599	-1.25951	3.18594	-0.027448	0.486469	-1.06209	3.13736
CRBN	0.185003	1.74132	0.174136	1.95639	0.327886	0.495195	-0.373961	2.4841
CRCP	-0.0962348	0.873529	-0.0520646	0.541924	0.393401	2.75516	0.464715	2.28825
CREB1	1.35118	2.91692	-0.013813	-0.0396753	0.536671	1.8195	-0.198022	0.9376
CREB3L2	-0.291622	0.496555	-2.14011	2.12334	0.701525	0.90823	-1.2049	1.7756
CREB5	0.602481	2.83898	-0.104929	0.181371	0.662894	3.40427	0.627657	2.09815
CREBBP	0.397424	3.20147	0.565544	1.15538	0.335493	3.01364	-0.591781	0.809021
CREBZF	1.5152	2.34062	-0.00297179	-0.0840084	1.87418	3.27616	-0.745555	2.46031
CREG1	-0.72249	3.30269	-1.34195	2.15131	-0.134034	0.48111	-0.537048	1.33887
CRELD1	0.319111	2.66689	-0.781347	2.3887	0.383329	2.99296	0.456072	2.47111
CRELD2	-0.064764	0.754249	-1.42566	2.67115	-0.182394	1.70788	-1.17001	2.56281
CREM	3.87826	4.0704	1.82301	2.99736	3.02292	3.65456	1.06985	2.57048
CRIP1	-0.815308	3.21984	-4.11215	2.98725	-0.419329	3.19961	-3.60922	3.02331
CRIP2	-0.829163	3.5583	-2.32723	3.44389	-0.270622	2.78524	-2.32743	3.60688
CRIPT	1.44859	3.70522	0.997527	2.47035	0.804817	3.07387	0.892697	2.9561
CRISPLD1	-1.987	3.91415	-2.31659	4.05844	-1.12237	3.81582	-2.17222	4.30404
CRK	0.0653127	0.207709	1.07799	3.59152	0.1269	0.527078	0.339687	2.16522
CRKL	-0.14138	0.916734	0.763189	3.05681	0.0495206	0.572476	-0.752306	2.75367
CRLF1	-0.893915	3.84316	-3.50701	3.74187	-0.960767	3.79099	-2.93613	3.83818
CRLF3	-0.267377	1.64025	0.134066	0.861213	0.0161748	0.270162	-0.643435	2.56917
CRMP1	-0.81637	3.27271	-2.16907	3.6123	0.0328784	0.83189	-0.319899	2.16994
CRNKL1	0.0818257	1.30507	0.203834	1.2277	0.556089	3.43129	-0.0125629	-0.0146666
CROCC	-0.910294	3.59585	-0.0850192	0.229628	0.0303045	0.237284	0.157927	0.684866
CROT	-0.494832	3.04937	-1.63932	2.93499	-0.417039	2.61515	-1.05427	2.88771
CRTAC1	0.131522	0.845737	-0.287401	2.35688	-0.260412	2.37801	-0.807357	3.51959
CRTAP	-0.115354	1.31399	-0.471299	2.89381	-0.33714	1.91556	-0.174994	1.74228
CRTC1	-0.768465	2.23761	-2.52166	2.4115	-0.0322385	0.130062	-1.38877	2.07147
CRTC2	-0.186815	1.02236	1.27057	3.03024	-0.877636	2.62287	0.796635	2.66674
CRTC3	0.129676	0.436021	0.427819	1.8397	0.46038	1.64239	0.03511	0.0419679
CRY1	1.59218	3.23074	0.775624	3.24108	0.465217	2.70723	0.303781	1.96252
CRYAB	1.08782	1.44153	4.80204	1.10457	4.85001	3.93284	10.5805	3.6564
CRYBG1	-0.20893	0.673294	-2.43679	1.17328	0.0853623	0.188407	0.928159	1.18394
CRYL1	-0.566813	2.98792	-2.07951	3.45146	-0.0787733	1.05345	-1.81366	3.56819
CRYZ	-0.438526	2.80591	0.130022	0.547434	-0.0619865	0.548768	0.291937	1.29548
CRYZL1	-0.457478	3.16612	-0.129692	0.401498	-0.0611569	0.502252	0.00698306	-0.0481966
CS	0.198448	1.46457	0.147712	1.6112	-0.099345	1.54694	-0.038087	0.363952
CSDE1	0.0265192	0.251669	0.275336	2.31458	-0.283988	3.31147	-0.00438257	-0.0240787
CSE1L	-0.445631	3.26769	0.0432109	0.114849	-0.233049	3.03993	-0.710721	2.37133
CSGALNACT2	0.298156	1.74086	-0.0553132	0.238968	0.279115	1.83831	-0.278343	2.14216
CSK	-1.27401	3.49531	-0.480511	2.17485	-0.421172	2.60004	-0.965634	3.22366
CSNK1A1	0.575113	1.89513	0.763218	2.74985	0.191056	1.03488	0.290696	1.4899
CSNK1D	0.735469	2.19072	0.279483	2.01365	0.435845	2.37804	0.69665	3.37665
CSNK1E	0.363336	1.73088	0.33968	1.95666	-0.109399	0.532454	-0.203635	1.18135
CSNK1G1	1.04719	2.39881	0.567934	1.81752	0.319908	1.75961	0.540335	1.82914
CSNK1G2	0.559113	3.01665	0.230871	1.81816	0.308988	1.89777	-0.569052	2.56613
CSNK1G3	0.590386	2.83318	-0.0875839	0.507509	0.642641	2.88726	-0.384574	2.01734
CSNK2A1	0.428729	2.20367	0.971396	3.08628	-0.0769616	0.918804	0.377322	1.80522
CSNK2A2	0.606932	3.08133	0.656132	2.38049	0.293298	2.29833	1.56044	3.67734
CSNK2B	0.423893	3.30658	0.485559	1.71672	-0.00326442	0.0434326	-0.680525	2.21901
CSPG4	-1.66708	3.98521	-1.2356	1.90213	-1.40219	3.89692	-0.47454	1.07556
CSPP1	0.636925	2.70218	0.756939	2.78818	-0.119409	0.980834	-0.48283	1.83217
CSRNP1	2.53914	1.91753	1.99904	3.75319	2.22996	2.05165	1.37886	3.7351
CSRP1	-0.968518	2.78895	-1.66169	2.45426	0.0153586	0.0737707	0.531656	1.60767
CSRP2	-1.35041	2.56113	-0.919882	1.88142	0.940035	2.73684	0.367071	1.22314
CSTB	-0.779608	2.84099	-0.445435	1.78808	-0.128537	1.17443	-0.545938	2.04209
CSTF1	0.546342	3.45967	0.318652	1.96032	0.122764	2.78365	-0.705907	2.66323
CSTF2	0.0173558	0.170544	-0.556948	2.68141	-0.113712	1.41738	-0.0338573	0.288105
CSTF2T	0.14946	0.825347	-0.689268	3.43913	0.271969	1.66284	-0.276414	2.81439
CSTF3	0.584356	3.32181	-0.293108	1.15025	0.367426	3.3168	0.168133	0.800674
CSTPP1	-1.4225	2.51652	-0.841565	2.11802	0.465138	1.13112	-0.506071	1.79344
CT45A2	0.495003	1.7464	2.01203	0.690512	3.34748	3.17734	6.62089	3.50467
CTBP1	-0.0533028	0.61968	-1.03104	3.20704	-0.16746	2.54035	-1.29524	3.44225
CTBP2	0.0364094	0.512085	-0.38013	2.46241	0.00223007	0.0603978	-0.332622	2.36856
CTBS	-0.104189	0.872613	-1.69119	2.70689	-0.0835362	1.84605	-0.508266	1.82647
CTC1	-0.405935	2.11277	-0.199667	0.560199	-0.557705	2.44417	-0.589898	1.91095
CTCF	0.395642	3.26978	-0.194528	1.44735	0.077757	1.67655	-0.951184	3.21176
CTDNEP1	0.505069	1.78366	-0.00941136	-0.00861985	0.188421	0.8404	-0.873195	3.37452
CTDP1	0.439951	2.88039	1.80829	3.58553	0.0678534	0.944829	0.792356	3.4361
CTDSP1	-0.29797	1.14805	-1.52665	2.36114	-0.39974	2.44458	-2.1443	2.61535
CTDSPL2	0.926263	2.87499	0.533869	1.90945	0.201762	1.81131	-0.8664	2.25837
CTIF	-0.408651	2.62316	-0.019473	-0.0381481	0.237802	2.63568	-0.346975	1.21159
CTNNA1	-0.65257	3.42509	0.263045	2.84235	0.816269	3.9251	0.36689	2.93393
CTNNAL1	1.41776	3.56815	-0.0865492	0.245631	1.06214	3.53801	0.277282	1.39184
CTNNB1	-0.493056	3.42682	-0.0783423	0.765267	0.69344	3.28479	-1.27029	3.59559
CTNNBL1	0.540982	2.74858	0.3988	1.24496	-0.0450755	0.628296	-0.0636211	0.0995454
CTNND1	-0.288667	3.86496	-0.298357	0.897525	-0.348881	4.01596	-0.555582	1.5353
CTPS1	-0.739919	2.71348	-0.273262	1.21604	-0.240637	1.97536	-0.92073	2.53717
CTPS2	-0.867463	3.66252	-1.63766	2.72795	-0.143966	2.01036	-0.397308	1.51445
CTR9	0.439316	2.74705	0.625365	3.12764	-0.139225	3.0603	-0.206927	1.52579
CTSA	0.043129	0.24374	-0.201978	1.11648	0.019549	0.236384	-0.249112	1.46244
CTSB	-0.0512906	0.259927	-0.5904	3.59239	-0.316518	1.74887	-0.403095	3.82574
CTSC	-0.411488	2.98047	-1.07306	2.98332	-0.137902	1.77965	-0.631835	2.63643
CTSD	0.00680556	0.0570108	-0.624613	3.01881	-0.122558	1.03895	-0.338115	2.4973
CTSF	-0.446975	2.63359	-0.313961	2.55969	-0.484399	3.14342	-0.88485	3.48522
CTSL	0.974122	2.90694	-0.156237	0.538477	1.88573	3.85899	1.82771	3.73612
CTSV	0.43982	1.51108	-0.722921	1.92112	0.778191	3.44227	-0.745756	1.93251
CTTN	-0.500506	2.81993	0.614742	2.13674	-0.113917	2.44172	0.0509579	0.168391
CTTNBP2	-0.283048	2.21036	-1.09477	1.42297	-0.0868088	0.526481	0.666902	1.66082
CTTNBP2NL	0.706394	3.48331	1.1622	3.03685	0.57225	2.81407	1.21761	3.20425
CTU1	-0.665586	3.15711	1.03773	2.36279	-0.289295	2.76798	0.542413	1.64157
CTU2	-0.772254	2.95064	-0.259184	0.962024	-0.583743	2.70523	-1.76289	2.88059
CUEDC1	-1.93409	3.43225	-0.95551	3.5375	0.40423	2.04361	-0.332985	2.80762
CUEDC2	0.197402	1.65785	-1.08741	3.13555	0.534802	3.31921	-1.41551	3.31207
CUL1	0.0611351	1.12585	-0.0534445	0.259366	-0.00708393	0.0858808	-0.877069	3.21402
CUL2	0.0530353	1.41437	0.353297	2.05508	-0.0573204	2.61252	-0.354361	1.59286
CUL3	0.543831	2.8833	0.41148	2.61211	0.175592	2.02017	-0.355022	2.67276
CUL4A	0.112526	1.71158	0.115338	0.572057	-0.0980528	2.71252	-0.327073	1.42464
CUL4B	0.321283	2.50148	-0.342937	1.93824	0.0350728	0.57167	-0.596058	2.55205
CUL5	-0.17789	0.698432	-0.275138	1.06952	-0.0586631	0.173038	-0.361515	1.3944
CUL7	0.718703	3.38789	-0.579134	1.42123	0.0840192	0.915022	-0.37947	1.01502
CUL9	-0.799161	3.02113	-0.578804	0.966683	-0.322044	2.29886	-0.161639	0.23873
CUTA	-0.186695	0.835768	-0.109873	0.262537	0.114481	0.456211	-0.666919	1.93664
CUTC	-0.31312	1.92323	-0.526118	1.2143	0.106044	1.23445	-1.07382	1.93975
CUX1	0.160936	1.5339	0.0607237	0.0218863	0.167373	2.09085	0.489756	1.30526
CUX2	0.117157	0.334894	-2.27473	3.1172	0.326647	1.11163	-1.67035	3.03239
CWC15	0.16902	1.16054	0.230911	0.543884	-0.134345	0.782046	-0.587459	1.24681
CWC22	0.712942	3.68362	0.390971	2.21208	0.226481	2.21417	-0.309259	1.74932
CWC25	1.4245	2.89534	1.13116	3.45752	0.796529	2.77066	0.329096	1.56745
CWC27	0.396395	2.04375	0.410628	2.14244	0.18512	1.81229	0.104348	0.732747
CWF19L1	-0.220128	1.77129	0.241012	1.21256	-0.182631	1.42977	0.0514021	0.149452
CWF19L2	0.465206	3.06294	0.29747	0.98629	0.288516	1.98957	0.365589	1.3504
CXADR	-0.0471359	0.095712	-1.32447	1.39443	0.829008	2.07231	1.22691	2.28684
CXCL12	-3.21286	3.6345	-4.69123	3.42931	-2.1026	3.41946	-2.14774	3.34595
CXCL5	1.19104	3.76248	0.53204	1.69597	0.379383	1.81089	1.61462	3.45134
CXorf38	-0.296483	2.0044	0.535007	2.02654	-0.144911	1.1541	-0.0688573	0.265449
CXXC1	0.802066	3.53224	0.764195	2.99316	0.0225308	0.329524	0.0759136	0.462172
CXXC5	1.06771	2.59146	-0.155717	0.923514	0.152124	1.26152	-2.10945	3.36366
CYB561	-0.671735	2.73354	-1.72825	2.52785	0.643369	2.72238	0.0719615	0.129334
CYB561A3	-0.0708753	0.267425	-1.58736	3.83115	0.271745	0.31769	-1.80956	4.00794
CYB5A	0.0273601	0.183219	-0.613573	1.94873	-0.350522	2.29973	-2.31788	2.94232
CYB5B	0.505745	1.24281	0.307051	1.15296	0.169487	0.477022	-0.219709	0.619272
CYB5R1	0.096473	0.986768	-1.20496	2.21076	-0.151499	1.64995	0.119742	0.359622
CYB5R2	-0.723884	3.31507	-0.442297	1.57099	-0.168067	1.96502	-0.880372	2.26484
CYB5R3	0.051827	0.245165	-0.594788	2.77576	-0.230038	1.28545	-1.46743	3.26775
CYB5R4	-0.180739	1.70841	-0.897796	2.17951	-0.395837	2.44363	-0.296935	1.21506
CYBA	-2.11974	4.23162	-2.23865	2.92429	-0.250132	1.62385	-2.57794	3.009
CYBC1	-0.0581062	0.230474	-1.47527	3.38583	0.234609	1.31699	-0.724694	3.17629
CYBRD1	-0.0394464	0.0888605	-0.403183	1.247	0.114148	0.375491	-0.18295	0.521693
CYC1	-0.139391	1.66215	-0.610001	2.30825	-0.324521	0.755723	-2.10903	3.3033
CYCS	0.392101	2.18749	-0.112751	0.13962	-0.262862	0.548398	-0.993212	1.6014
CYFIP1	-0.584736	3.14028	-0.502986	3.01154	-0.305619	3.59035	-0.530116	3.22316
CYGB	-0.936212	3.24985	-1.16931	3.03599	-0.394793	2.92724	-2.07413	3.42179
CYLD	0.290924	1.87866	-0.692484	1.42122	-0.414603	2.72099	-0.580502	1.43575
CYP1B1	-1.01114	3.68799	-1.69129	2.21053	0.50756	3.25916	0.18406	0.515925
CYP20A1	-0.217436	1.39246	-1.3136	3.11137	-0.057559	1.00235	0.0948023	0.280028
CYP2S1	0.316529	1.17636	-1.67233	2.49927	-0.152877	0.86016	-0.097955	0.199667
CYP2U1	-0.240807	0.964078	-2.74798	3.56396	-0.0957384	0.345667	-1.36662	2.96703
CYP51A1	0.383448	2.07614	1.37902	3.58569	-0.635854	3.86561	0.623136	2.98906
CYREN	0.152085	0.694926	-1.43096	2.96533	0.761963	2.46438	-0.182307	1.04066
CYRIB	-0.244452	1.90733	-0.0660515	0.257434	0.00772698	0.0810249	-1.00991	2.55383
CYTH1	0.249341	1.29822	0.685544	3.37557	0.917812	3.25705	1.46253	4.4206
CYTH2	0.691134	2.5888	0.283179	1.27506	0.633293	2.69472	0.538616	2.45301
CYTH3	0.1778	2.55452	0.287681	1.43242	0.594232	4.02276	-0.60628	2.34193
CZIB	-0.707534	2.86581	-1.26291	2.17645	-0.158521	2.21346	-1.70406	2.42755
D2HGDH	-0.269664	1.5928	-0.612923	2.30242	-0.285767	1.88724	-0.956377	2.75347
DAAM1	0.347139	3.10174	-0.630069	2.48688	0.450051	3.68338	-0.381632	1.97737
DAAM2	0.278491	1.19356	-2.34226	2.47261	0.497514	3.15273	-2.2556	2.50612
DAB2	-0.362305	1.76256	-1.7044	3.8321	0.00486845	0.0203585	0.854254	2.99452
DAB2IP	-0.226756	0.0970821	-0.668644	1.54932	-0.167274	0.0588243	-0.60942	1.51853
DAD1	0.350455	2.09645	-0.982395	1.80192	0.190618	1.29455	-1.3254	2.06481
DAG1	-0.905534	2.89711	-1.11955	2.0513	-0.459811	2.05192	-1.25028	2.21942
DAGLB	0.310949	1.63981	0.956232	2.9345	0.624826	2.54306	0.990269	3.55677
DALRD3	-0.88282	2.9646	-1.00117	2.46658	-0.678797	2.0339	-0.655064	2.10374
DAP3	-0.00265119	0.0315587	0.862579	2.65737	-0.350375	3.23456	0.377678	1.76229
DAPK3	0.492	2.49869	0.995733	3.69764	0.80202	3.89571	0.639871	3.58448
DARS1	-0.54156	3.20734	-0.417469	1.77572	-0.441146	3.62795	0.0280553	0.0588083
DARS2	0.0409525	0.572608	-1.61472	3.30717	-0.194345	3.38944	-1.45049	3.30961
DAXX	0.635021	2.9546	0.710075	2.76025	0.0296932	0.203264	0.916824	3.51271
DAZAP1	0.187215	1.37127	0.508776	2.18648	-0.0227901	0.11528	-0.309647	1.36773
DBF4	0.231424	1.74386	-0.221951	0.812475	-0.151644	1.29074	-1.28182	2.53841
DBI	-0.553654	1.96589	-0.495536	0.975127	0.00817002	0.0284115	-1.6036	2.01569
DBN1	0.258515	0.914309	-0.128575	1.30405	0.298713	1.0905	-0.268304	2.38137
DBNL	-1.59899	2.40949	-1.29126	2.34315	-0.00994419	0.0200386	-1.25034	2.34201
DBP	0.406655	0.348162	-1.90075	2.87898	4.90122	3.57507	-0.679298	2.06664
DBR1	-0.0988226	1.01129	-0.393606	1.97871	-0.0514876	0.702556	-0.680744	2.56275
DBT	0.140358	1.81081	-0.67958	1.37544	-0.00334389	0.03568	0.19968	0.491346
DCAF1	0.965139	3.64962	0.00792786	-0.0767764	0.0856277	0.921943	-1.15151	2.13193
DCAF10	-0.222023	0.52648	-0.327817	0.932996	-0.481479	1.11888	-0.0664712	0.147277
DCAF11	-0.274052	2.05548	-1.55551	3.50387	-0.123302	1.03034	-1.37279	3.46929
DCAF12	1.99155	3.00881	0.49909	2.61941	1.19022	3.15423	-0.0907794	0.545407
DCAF13	1.79332	3.68211	0.433512	1.79115	1.06788	3.86963	0.208792	0.84994
DCAF15	2.09905	3.61554	0.507675	2.6523	0.649244	2.76832	-0.301634	2.07791
DCAF16	-0.854606	2.46802	-0.434135	1.51777	-0.571087	2.16271	-1.42531	2.89693
DCAF4	1.08327	3.48768	0.824174	2.96933	0.673931	3.357	0.799648	3.03933
DCAF5	1.06294	3.64634	0.375949	1.88033	0.153225	1.37689	-0.225869	1.0619
DCAF6	0.00228145	0.0284019	-0.113992	0.671722	-0.587003	3.36074	-1.28842	3.10201
DCAF7	0.636832	3.68296	0.189006	0.588739	0.122995	2.06512	-0.721818	1.72485
DCAF8	0.126234	1.54318	-0.826388	2.18759	-0.071119	0.746428	-1.43296	2.6416
DCAKD	-0.0155807	0.117456	-1.92543	2.94103	-0.195998	1.54127	-1.64209	2.91029
DCBLD2	0.5781	2.78281	-0.00278179	-0.085502	0.583737	3.30669	-0.784408	2.27539
DCHS1	-1.30348	3.29987	-1.39783	1.63232	0.454116	3.01097	-0.255363	0.392021
DCK	-0.590054	2.88612	-0.495191	2.09728	-0.191085	2.65786	-1.05087	2.72386
DCLK1	-0.247397	1.42024	-0.814928	1.94006	-0.208287	1.34369	-0.415925	1.30071
DCLRE1B	-0.0287856	0.0606788	-0.362629	1.76504	0.0363642	0.0682046	-0.784692	3.09489
DCP1A	0.49811	3.52072	1.05115	3.05014	-0.163541	2.31534	0.69487	2.4662
DCP1B	-1.07528	3.93581	-1.91221	2.55091	-0.3478	3.41277	-0.447875	1.51214
DCP2	-0.245697	1.18843	-0.0112854	-0.0297225	0.0532316	0.192285	0.333251	2.21064
DCPS	-0.36779	3.75731	-0.263847	1.34033	-0.224676	2.4976	-1.62224	2.94624
DCST1	0.432	2.30116	-2.23282	1.65323	-0.0585573	0.338103	-2.31135	1.76205
DCTD	-0.418484	2.62485	-0.682836	2.09987	0.0054689	0.0925384	-0.69293	2.13771
DCTN1	-0.290446	2.96103	0.147203	1.53802	-0.00735762	0.151033	-0.48964	2.74741
DCTN2	-0.226839	2.14606	0.158545	1.49279	0.0637373	1.67602	0.463459	2.77753
DCTN3	-0.218259	3.09311	-0.301518	1.16481	-0.106494	2.6899	-1.8054	2.85835
DCTN4	0.483724	3.05949	0.470647	2.56697	0.312502	2.33937	0.992529	3.49031
DCTN5	0.0913032	0.441925	0.163757	0.655297	0.278561	3.12539	-0.0503949	0.112197
DCTN6	0.133804	1.37025	-0.348094	1.426	0.310205	2.92165	-0.460194	1.60445
DCTPP1	-0.618963	2.02608	0.318636	0.695791	0.1841	1.24887	-0.26367	0.456934
DCUN1D1	-0.252743	2.65811	0.100392	0.801494	-0.130042	1.83932	-0.132805	0.671707
DCUN1D3	0.822183	3.31581	0.811662	2.73825	0.207436	3.03508	0.834379	3.2437
DCUN1D4	0.0770814	1.07096	0.133534	1.3227	0.472743	3.15402	-0.387798	2.0611
DCUN1D5	-0.3712	3.40541	0.10752	0.170235	0.00980257	0.132067	0.455284	1.58302
DCXR	-0.270861	1.10454	-1.56655	2.24118	-0.246374	1.06805	-2.24523	2.50796
DDA1	0.357679	0.746281	0.707926	2.81183	0.384161	0.817091	0.603677	2.7451
DDAH1	-0.527604	2.69808	-1.40316	2.97274	0.0560426	0.70334	-0.62688	2.40397
DDAH2	-0.599574	3.03369	-0.765896	2.47147	-0.254825	2.55231	-1.81393	3.08236
DDB1	0.671604	3.21996	0.165661	1.41223	0.14043	2.48307	-0.420122	2.45766
DDB2	0.104394	0.393881	-1.80938	3.23569	-0.143414	0.681657	-1.61898	3.26456
DDHD1	-0.130777	1.54495	0.797414	1.90394	-0.0875771	1.73122	-0.369194	0.629757
DDHD2	-1.0854	3.71334	-1.19457	2.77725	-0.624298	3.1871	-1.46462	2.96315
DDI2	-0.697357	3.46487	0.51376	0.821653	-0.0709138	2.61706	0.154776	0.143872
DDIT3	1.89012	3.00807	0.473746	1.15892	4.63309	3.69011	3.92436	3.72737
DDIT4	2.48264	3.12068	2.15719	3.58693	4.57738	3.85029	3.56911	3.70032
DDOST	0.591308	3.11835	-0.254434	2.15919	0.235574	2.24528	-0.563352	2.91285
DDR2	-0.316901	3.09293	-0.657593	0.609451	0.755691	4.00983	0.71804	1.16217
DDRGK1	-0.185662	0.96796	-0.0231365	0.0596588	0.33466	1.63455	0.349851	2.42662
DDT	-0.775103	3.39727	-0.0887622	0.414808	-0.256158	1.84683	-1.10386	2.9283
DDX1	-0.138485	2.25727	-0.258603	0.826696	-0.155458	1.96421	-0.078625	0.182754
DDX10	1.08378	3.35937	0.64276	2.5102	-0.295796	2.58888	-0.503109	1.98506
DDX11	-0.93315	2.75697	0.0107025	-0.0416034	-0.431032	1.53118	-0.695582	2.37148
DDX17	0.237518	1.5256	-0.738502	2.10634	0.155944	0.948551	-1.45403	2.67526
DDX18	1.00929	3.65071	0.0521224	0.104312	0.0651049	0.506746	-0.317971	1.53347
DDX19A	-0.781227	3.20433	-0.300554	1.73696	-0.368673	3.62558	-0.591572	2.50013
DDX19B	-0.596558	3.09689	-0.381058	1.85315	-0.435411	1.78591	0.129936	0.687546
DDX20	-0.291591	2.41543	0.385191	1.71055	-0.496913	2.98485	0.024845	0.017609
DDX21	1.12185	3.69076	1.22108	3.28674	0.301609	2.94818	0.601133	2.91293
DDX23	0.372087	3.01886	0.448058	3.00469	-0.0853368	2.02528	-0.304648	2.4645
DDX24	1.98175	3.46407	1.14635	3.39706	0.636065	2.71622	-0.0839581	1.98738
DDX27	1.55876	3.54618	0.575473	2.57569	0.73834	3.33344	0.515728	2.89357
DDX28	-0.605454	3.02664	-0.383257	1.18274	-0.917133	3.74096	-0.776214	1.82225
DDX31	0.431897	2.4331	0.410172	2.17002	-0.128125	1.68259	0.142758	2.34716
DDX39A	0.074691	0.674475	0.442853	1.68496	-0.121773	0.940701	-0.341356	1.1782
DDX39B	0.13636	0.990903	-0.786026	2.23665	0.0941271	0.507639	-0.853326	2.30117
DDX3X	-1.34724	3.68015	0.582594	3.56774	-0.284694	2.28924	-0.724677	3.69125
DDX3Y	0.166242	1.91583	0.883631	3.46965	-0.45689	3.03403	-0.243716	1.72
DDX41	0.655866	3.00887	0.903352	3.44009	-0.197414	2.09782	-0.210735	1.21157
DDX42	0.234287	2.04974	0.537113	2.7564	0.183954	3.09568	-0.164798	1.52288
DDX43	-1.17121	3.35864	-1.31577	2.89599	-1.34131	3.19531	0.206429	0.674062
DDX46	0.0692508	1.40403	0.167716	1.75066	-0.261839	3.4649	0.0847268	0.529419
DDX47	0.925591	3.30642	0.769063	2.6705	-0.0994909	1.44175	0.0195334	-0.0120321
DDX49	0.936996	3.43414	0.438353	1.00814	0.196623	1.82243	0.424835	1.13996
DDX5	0.158189	1.41877	0.167215	1.25639	-0.204483	2.66031	-0.452451	2.17781
DDX50	0.185508	1.32825	-0.328681	2.04629	-0.268359	2.75206	0.209719	1.76771
DDX51	-0.254471	3.05092	0.59326	2.47705	-0.402192	3.57503	0.147417	0.457185
DDX52	0.139931	0.89787	0.0135057	-0.0467549	-0.0482792	0.405558	0.284215	1.4985
DDX54	0.903986	3.16512	0.35559	2.84621	-0.0766307	0.969754	-0.454606	2.34627
DDX55	0.142767	1.76329	0.367037	1.63685	-0.0297335	0.398499	-0.0975231	0.364226
DDX56	1.97906	3.76182	0.526148	1.89476	0.960525	3.11831	0.139781	0.504865
DDX59	-0.315698	3.02318	-0.19907	1.61703	-0.029542	0.572199	-0.580861	3.04363
DDX6	-0.508381	2.37066	-0.348857	1.16182	-0.00561686	0.0272399	-0.167766	0.541157
DECR1	0.0545154	0.476091	-1.43337	2.48912	0.00156233	0.0155854	-1.29063	2.4396
DECR2	-0.558426	2.0638	-0.995838	1.69695	-0.599384	2.73102	-0.799563	1.56096
DEDD	2.75528	3.11317	-0.193864	2.25835	1.28415	3.29699	-0.688156	3.32074
DEGS1	-0.00202169	0.0170147	-0.0834105	0.203529	0.0028943	0.00967535	-0.694748	1.82915
DEK	0.184178	1.70225	-0.358153	1.78325	-0.0176433	0.182724	-1.25021	3.00131
DENND10	-1.09075	3.13517	-0.412238	1.6341	-0.387282	2.22299	-0.271045	1.16869
DENND1A	-0.510553	1.57513	-0.144932	0.787801	-0.317923	1.30206	-0.848933	2.59416
DENND2B	0.0681665	0.472136	-1.30526	3.21726	-0.0606073	0.476266	-0.584154	2.51905
DENND4A	0.583369	1.94334	-0.0138344	-0.0743087	0.0830131	0.254669	-0.752841	1.27448
DENND4B	-0.84488	3.77783	0.0124169	-0.0590411	-0.215043	1.05031	-0.291563	1.13186
DENND4C	-0.751741	3.25574	-0.465662	1.01308	-0.334083	3.08675	-0.729937	1.49824
DENND5B	-0.648695	3.56852	-0.575683	1.03404	-0.220025	1.54556	-0.501326	0.978303
DENND6A	-0.597797	3.24995	-1.15805	2.98737	-0.402951	2.63193	-1.11903	3.00879
DENR	-0.705313	2.72907	0.189378	0.573229	-0.0933053	0.774954	-0.0919027	0.193672
DEPDC1	0.708309	2.6871	-0.653116	2.71008	0.0326281	0.340825	-1.95978	3.67858
DEPDC1B	1.21061	2.06231	-0.71858	3.11124	0.288332	1.345	-2.32467	3.84162
DEPDC5	-0.287834	0.530674	0.0215972	0.0302669	0.00471356	0.00791828	0.192272	1.29274
DERA	-0.738233	3.6453	-0.827495	1.72618	-0.381517	2.98099	-0.944458	1.89684
DERL1	0.610616	2.58378	-0.017936	0.0616547	0.361047	2.18136	0.0391748	0.322075
DERL2	0.220753	1.75306	-0.057875	0.0424372	0.208261	1.10488	0.480044	1.59676
DESI1	-0.740661	2.8344	-0.637824	2.4765	-0.38561	2.17315	-0.983418	3.09066
DESI2	0.0660817	0.137727	0.176772	1.58724	0.153705	1.01536	0.0244143	0.18559
DET1	-0.481133	2.5203	-2.07943	2.77485	-0.38113	2.68309	-1.61186	2.56094
DFFA	-0.181216	0.837989	0.672135	2.52722	0.320589	1.56675	0.731672	2.76021
DGAT1	-0.0945725	0.315809	-0.331234	1.39984	0.0481502	0.154725	-0.956498	2.44151
DGAT2	0.903092	3.16743	-0.908628	1.98427	0.961123	2.71563	-1.05024	2.13475
DGCR6L	-0.333779	1.38781	-1.33166	3.01614	0.260372	1.09938	-1.5629	3.03916
DGCR8	0.281009	1.59708	-0.10635	0.655344	0.394203	2.738	0.0601678	0.556197
DGKA	-0.32196	1.51525	-0.189235	1.11049	-0.40775	2.07707	-0.795791	2.43735
DGKH	-0.72364	2.38274	0.404093	0.735038	-0.257349	2.10703	0.4879	0.934337
DGKZ	-0.287419	1.98864	0.338261	1.45851	-0.208545	0.833699	-0.138467	0.503569
DGLUCY	-0.226445	1.68954	-2.54221	3.70491	-0.144856	1.76356	-1.03844	3.10434
DGUOK	0.0912079	0.33511	-0.986236	1.81251	0.227552	1.29864	-0.752823	1.56767
DHCR24	0.505977	3.03852	0.29822	3.41623	-0.280199	2.7154	-1.0671	3.70321
DHCR7	0.0451568	0.24341	-0.0720861	0.911228	-0.153416	1.97545	-0.348006	2.72315
DHDDS	0.545694	3.16578	0.459326	2.35326	0.910079	2.81011	0.611317	2.43187
DHFR	-1.38842	3.62547	-0.665691	2.1932	-1.07663	3.66869	-1.92447	3.15796
DHODH	0.242842	1.95647	0.158069	1.12913	0.0413221	0.667906	-1.16684	3.3188
DHPS	-0.516848	2.3005	-0.466141	1.99763	-0.179955	1.65516	-1.0072	2.78389
DHRS1	-0.163509	0.966342	-0.559953	1.7392	-0.498555	2.19932	-0.685315	1.89093
DHRS11	-0.880538	3.02756	-0.884123	1.89485	-0.251202	1.17322	-1.97881	2.91855
DHRS13	-0.460198	1.83345	-1.81262	2.42836	-0.511411	2.68021	-0.69885	1.72212
DHRS2	0.256101	0.23432	0.88199	0.487492	4.5603	3.33831	5.15285	2.86706
DHRS3	-0.205807	1.05698	-1.23649	2.94287	0.798837	2.86225	0.301645	1.90377
DHRS4	-0.235382	1.86555	-1.8258	2.85652	-0.197737	1.73923	-1.26227	2.65509
DHRS7	-0.193924	1.67759	-1.49161	2.19151	-0.0225124	0.207511	0.426549	1.46054
DHRS7B	-0.0314686	0.164751	-0.326124	1.08554	-0.0893495	1.01094	-0.342167	1.02958
DHTKD1	-0.0714069	0.611939	-2.29697	2.76922	-0.0363886	0.734806	-0.988285	2.26876
DHX15	0.0340154	0.289612	-0.0915022	0.64319	-0.109122	1.36919	-0.489585	2.95962
DHX16	0.246514	2.29247	0.809093	3.41464	-0.0566447	0.53783	-0.189905	2.93467
DHX29	-0.150855	2.03422	0.330689	2.35681	-0.297453	2.6372	0.0852463	0.839265
DHX30	0.0505009	0.447721	0.286948	1.75935	-0.418738	3.43711	-0.104144	1.24476
DHX32	-0.913187	3.47761	-0.437071	1.18011	-0.645775	2.99498	-0.204483	0.556901
DHX33	0.73287	2.91059	0.086531	0.200648	-0.0655075	0.617536	-0.480174	1.45276
DHX34	0.431488	2.9176	1.17294	3.0836	-0.171416	2.40008	0.484247	2.05348
DHX35	-0.0941323	0.957665	-0.374934	1.92011	-0.24206	3.23678	-0.813004	2.78824
DHX36	-0.0746074	1.37931	0.159131	0.764398	-0.21812	2.55471	0.460805	2.35821
DHX37	0.454821	2.86537	0.928545	3.2372	-0.310756	2.30535	0.859573	3.38409
DHX38	0.564498	3.12691	0.272198	1.64154	0.0270422	0.512142	-0.0955954	0.413213
DHX40	0.983173	3.29942	0.770936	3.83739	0.273398	1.94048	0.46408	2.38059
DHX57	-0.213032	3.01579	-0.730599	3.04623	-0.109581	1.9125	-0.142296	2.52028
DHX8	0.199323	1.46707	0.334396	1.72379	0.654108	3.11934	-0.7097	2.25249
DHX9	0.539453	2.84638	0.41834	3.01955	0.189395	1.49891	-0.273847	2.0773
DIABLO	0.154936	1.9206	0.322096	2.06068	-0.181086	2.11735	-0.131183	0.816065
DIAPH1	-0.372882	2.16242	-0.0325308	0.117187	0.0961645	1.69853	-0.339331	2.04767
DIAPH2	-0.464911	3.21786	-0.359069	0.658609	-0.213032	3.05024	-0.078991	0.0783276
DIAPH3	0.309616	2.94641	0.194983	1.84166	0.010404	0.120357	-0.738236	3.21082
DICER1	-0.698297	3.54128	-0.300491	0.455693	-0.325056	2.79979	-0.66285	1.06469
DIDO1	0.456769	3.10226	-0.226631	0.960691	0.143409	1.98395	-0.938883	2.37515
DIMT1	0.823124	3.7593	0.444574	1.82732	6.31264e-05	0.000462243	-0.427922	1.71655
DIP2A	-0.0807206	0.970811	0.684038	2.15132	-0.276828	2.77968	-0.166308	0.447884
DIP2B	-0.0428734	0.911788	0.364893	1.06513	-0.0354049	0.541277	0.236773	0.67709
DIPK2A	0.356879	1.23861	1.37198	3.09663	-0.0694149	0.230739	0.0721897	0.472606
DIRAS3	0.886248	1.9209	3.22924	2.91639	1.96476	3.00721	6.03189	3.71889
DIS3	0.0530645	0.755415	0.446056	2.23745	0.138524	2.15019	0.176304	1.75649
DIS3L	-0.759852	3.44489	-2.00803	3.59977	-0.375882	3.01345	-1.21063	3.60337
DIS3L2	-1.09169	3.26688	-1.02721	2.12116	-0.406868	2.50244	-0.75101	2.17552
DKC1	0.997807	2.89686	0.691046	2.66733	0.678487	3.07382	-0.0455359	0.12679
DLAT	0.027118	0.441121	-0.741035	2.65935	-0.148585	2.88076	-1.09376	4.21478
DLC1	1.33454	2.99279	-1.17434	1.99357	1.32787	3.41935	-1.31666	2.11758
DLD	-0.100911	1.80564	-0.20362	0.791016	-0.196238	2.00292	-0.783877	2.2838
DLG1	-0.227727	1.72431	-0.530693	2.5464	-0.0675176	1.27349	0.362627	2.32085
DLG2	-0.0542637	0.126965	1.25715	0.560084	0.101166	0.218344	0.313381	0.0355665
DLG3	0.612335	2.3212	-0.858493	3.49894	0.712961	3.40965	-0.0302264	0.183384
DLGAP4	-0.427712	2.22026	-0.380886	1.35139	0.277601	2.4546	-0.122541	0.406567
DLGAP5	-0.137048	0.982694	-0.0670049	0.314865	-0.159417	1.98398	-2.36908	3.64915
DLL1	-1.47402	3.45792	-1.29075	2.97122	-0.473989	2.41032	-1.3831	3.30091
DLST	0.454092	2.26989	0.580447	3.33689	-0.0153008	0.134636	0.0988834	1.03378
DLX1	0.460138	2.45908	-2.1554	2.21683	0.611045	3.04229	-1.56092	2.06442
DLX2	-0.297506	1.55337	-1.46214	2.74924	1.10034	3.13662	-1.39174	2.75358
DMAC1	-1.14751	3.7751	-2.97503	2.6917	-1.26451	3.81365	-3.14409	2.75948
DMAC2	0.167602	1.34645	0.00536874	-0.0439915	-0.217318	1.5083	0.0322183	0.105893
DMAC2L	-0.158526	0.665021	-2.39564	3.08118	-0.173882	1.45968	-1.59187	3.22636
DMAP1	0.907059	3.76338	-0.243222	0.964926	0.179561	3.17223	-0.0462758	0.143917
DMD	0.0201614	0.131773	0.967903	0.196195	0.239872	1.74567	2.72355	1.02451
DMTF1	0.323455	1.00007	-0.743525	2.65477	0.324658	1.36797	-1.13007	3.24807
DMWD	-0.420652	1.34494	0.917962	1.96365	-0.283789	1.25802	0.598484	1.43997
DMXL1	-0.252909	1.92087	-0.439258	0.710659	-0.123178	1.25267	-0.250132	0.370714
DMXL2	-0.792728	4.04924	-1.28249	1.27197	-0.615358	3.89421	-1.43726	1.38265
DNA2	-0.832882	3.24216	-0.358781	2.48685	-0.990766	3.23301	-1.22554	3.38769
DNAAF10	-0.446392	3.65126	-1.14273	2.93988	-0.0608628	1.26916	-0.61107	2.49323
DNAAF2	-0.591005	2.85842	-0.431364	1.68844	0.143484	1.4782	-0.646193	2.07282
DNAAF5	-2.76179	4.20572	-0.0333826	0.0981868	-0.439195	3.78101	-0.840731	3.59164
DNAH10	-0.51323	2.45907	-2.19299	1.44886	-0.104211	0.756572	-0.083339	0.013492
DNAJA1	1.30626	3.4203	1.00274	2.50412	0.994486	3.86327	1.65455	3.41411
DNAJA2	0.379715	3.18278	0.978377	3.00452	-0.207539	2.21061	0.319229	1.5291
DNAJA3	-0.0454241	0.179904	0.331908	1.76798	-0.650254	2.03544	0.103941	1.06754
DNAJA4	1.2318	3.07054	1.12901	3.01773	2.95645	3.99164	4.53803	3.47906
DNAJB1	0.870308	3.13275	1.82106	3.35108	2.38679	3.86278	5.65662	4.23501
DNAJB11	0.420814	2.29347	0.452379	1.64637	0.144214	1.06173	0.98341	3.16556
DNAJB12	0.495711	3.45702	-0.769787	2.71896	0.243315	2.87143	-0.446271	2.05619
DNAJB14	0.841242	2.98026	0.102096	0.320468	0.0932703	0.920564	-0.220196	1.02163
DNAJB2	0.382406	2.53338	0.0589357	0.197669	1.20976	3.90048	1.74165	3.38766
DNAJB4	2.20362	4.02868	1.40591	3.17961	1.9844	3.9276	2.35896	3.26523
DNAJB5	3.26625	3.98423	1.03331	2.22657	1.47596	3.29761	0.229201	1.25746
DNAJB6	0.864508	3.56782	1.31669	2.9776	1.35571	3.34639	1.95318	3.26693
DNAJB9	2.322	3.34899	1.76087	3.59056	1.96817	3.81471	1.77651	3.46982
DNAJC1	0.639372	3.20441	0.231989	1.81252	0.37938	2.75381	0.76437	3.36989
DNAJC10	-0.0088083	0.0700091	-1.05985	3.44437	-0.0345852	0.502232	-0.490035	2.8063
DNAJC11	0.0845955	0.806522	-0.627636	2.63241	0.0919188	1.23938	0.087014	0.664502
DNAJC12	-0.596659	1.99272	-1.74307	2.44987	0.0759265	0.495749	-0.516746	1.30152
DNAJC13	-0.225578	2.63532	0.133576	0.449645	-0.279236	3.10483	-0.227804	0.80971
DNAJC14	0.228737	1.33022	-0.810211	2.91009	0.288909	1.95116	-0.346111	2.46435
DNAJC15	-0.977035	2.9833	-1.16398	2.46247	-1.33961	3.21837	-0.517786	1.25653
DNAJC16	0.342934	2.07787	-0.296042	1.19873	-0.0132127	0.0853628	-0.041493	0.12583
DNAJC17	-0.351486	2.11796	-0.649217	1.43223	-0.0132027	0.0623729	-1.02782	1.98603
DNAJC18	0.777487	2.41848	-0.0529928	0.0917462	0.888544	2.9569	0.796249	2.66926
DNAJC19	0.147979	0.996513	-1.11739	2.1474	0.0675028	0.907718	-1.88391	2.58516
DNAJC2	-0.655911	2.98117	0.859788	2.85966	0.112928	1.77394	0.677079	2.60977
DNAJC21	0.113709	1.13323	0.00578027	-0.054436	0.419372	2.4899	-0.271508	2.32987
DNAJC24	-0.960906	2.80274	-0.357055	1.93769	0.454322	1.59382	-0.152151	1.80871
DNAJC25	-0.0344759	0.167871	0.559469	1.98934	-0.47896	1.9523	0.603922	2.4211
DNAJC3	0.532472	2.78825	0.481602	2.16673	0.47741	2.78255	1.40028	3.16186
DNAJC30	-0.237746	1.33484	-1.17994	2.28508	-0.569329	2.92738	-0.777134	1.94718
DNAJC5	0.108532	0.345757	-0.136588	0.714265	0.0218962	0.050554	-0.429939	2.03436
DNAJC7	0.355707	3.10937	0.71652	2.07025	0.298705	2.8839	1.1582	2.87246
DNAJC8	0.0405664	0.29744	0.379356	1.58419	0.00985937	0.0568977	-0.629808	1.99014
DNAJC9	-0.0928568	1.50948	0.235917	1.00588	-0.046115	0.616136	-1.13061	2.55514
DNAL1	0.138947	1.00776	0.249495	1.94618	-0.142226	1.4269	0.296064	2.04261
DNASE2	-0.13528	0.834063	-1.85834	3.41895	0.210956	1.25372	-0.936583	3.07178
DNLZ	0.406186	1.64463	-0.21051	0.332833	0.41973	2.7008	-0.264386	0.501844
DNM1	-1.0716	2.51643	-0.500203	0.905511	-0.0949585	0.454791	-0.75673	1.29586
DNM1L	-0.304895	0.951483	-0.38364	2.48934	0.0664433	0.182773	-0.277177	2.42052
DNM2	-0.852963	3.75916	0.153835	0.820897	-0.214425	3.03719	-0.166808	1.02554
DNM3	-0.45785	1.09869	-0.373638	1.36555	-0.128752	0.338485	0.498778	1.55472
DNMBP	0.142415	0.783405	-0.0927823	0.135063	0.00439477	0.020716	0.880194	2.1484
DNMT1	-0.236622	0.761142	0.0735249	0.293912	-0.0599505	0.191193	-0.96252	2.60787
DNMT3A	0.2493	2.02464	-0.860791	2.38172	0.200335	1.88238	-0.559793	2.05249
DNMT3B	0.305606	2.06459	-1.29666	2.43966	0.0739713	0.735136	-0.658818	1.86838
DNPEP	-0.319116	1.92226	0.534497	2.17224	-0.0440271	0.340089	0.377882	2.23206
DNPH1	-0.82119	3.24881	-1.86456	2.53867	-0.198888	1.82099	-2.45161	2.72297
DNTTIP1	0.544352	2.71735	0.144865	0.267073	-0.0717363	1.00442	-0.583674	1.18199
DNTTIP2	2.79343	4.13194	0.777966	2.95869	1.65907	3.79583	1.13018	3.3847
DOCK1	-0.578479	2.8649	-0.19826	0.73089	-0.285494	2.08054	-1.21019	2.46219
DOCK11	-0.771114	2.44157	-1.55343	2.93489	0.135984	0.669672	-0.0107951	-0.0329241
DOCK4	-0.864717	3.8812	-1.28375	1.7348	-0.43316	3.33512	-0.538173	1.01497
DOCK6	-0.151556	1.41843	0.687545	2.17413	-0.49812	3.18129	0.485768	1.81199
DOCK7	-0.393127	3.35304	-0.48245	1.51016	-0.433481	3.85236	-0.226	0.780946
DOCK9	-0.39365	2.44297	-0.884458	1.33163	-0.0334455	0.357248	-1.17165	1.59203
DOHH	-0.102622	0.409919	1.05454	2.46832	0.151482	1.45335	0.180685	0.366356
DOK1	-0.929342	2.14988	0.00709659	-0.071886	0.347188	1.50212	0.604362	2.51929
DOLK	0.194592	0.448018	-0.50883	2.02216	0.342275	0.44982	-0.860958	2.7476
DOLPP1	0.210754	1.30753	-0.562022	1.81801	0.168873	0.839598	-0.605493	2.24471
DONSON	-1.18975	3.37144	-0.399744	1.77586	0.371236	2.30423	-0.392681	1.74058
DOT1L	0.0872732	0.377309	1.05386	2.98035	0.306442	1.5528	0.319441	1.23434
DPAGT1	-0.103837	0.273131	-0.785365	3.00473	0.0579852	0.259863	-0.752556	3.40843
DPCD	-0.361632	1.14006	-0.122639	0.239269	-0.0552019	0.143218	-1.06799	1.9312
DPF2	1.84544	3.7574	0.845942	3.18612	1.1684	3.83	0.596199	3.0282
DPH1	-0.594888	3.67076	0.0981076	1.13808	-0.511191	3.36389	-0.802345	2.84206
DPH2	-0.199592	1.57987	1.20892	3.28395	-0.198911	2.27248	0.551823	2.4645
DPH5	-0.879926	1.50002	-0.948689	2.33908	-0.545107	1.08062	-0.449404	1.59515
DPH6	-1.42427	3.76811	-1.96515	3.46406	-1.25615	3.93163	-2.2688	3.71804
DPM1	-0.0124534	0.0613197	0.633682	1.79126	-0.12815	1.41227	-0.109013	0.181908
DPM3	-0.0511731	0.187368	-1.75813	2.49205	-0.314312	1.271	-2.39645	2.80192
DPP3	-0.638507	2.91948	-0.348609	1.67076	-0.273405	2.95658	-0.17217	1.43998
DPP4	-0.290654	1.87141	0.322543	0.012521	-0.369416	2.18389	4.92933	2.42601
DPP8	-2.02669	3.86407	-0.158118	0.136566	-0.138713	1.97438	0.173261	0.227863
DPP9	-0.797585	3.05722	-0.212921	0.970622	-0.341465	2.56131	0.117201	0.62454
DPY19L1	0.0300061	0.115717	-1.68995	3.15718	-0.00099668	0.00533829	-1.31672	2.97332
DPY19L3	-0.00900564	0.0358957	-1.58813	3.55715	0.247914	1.60893	-0.301118	2.54867
DPY19L4	-0.402203	1.94565	-1.37936	3.83746	-0.0878994	0.392172	-0.917645	3.42489
DPY30	-0.324368	0.257542	-0.134452	0.231003	-0.0175731	0.0118946	-1.04012	1.77612
DPYSL2	-1.00662	2.95664	-0.620626	3.15472	0.134408	0.923023	0.683489	2.97218
DPYSL4	-1.40227	2.53055	-0.413615	0.368974	-0.0984842	0.310741	1.29138	2.3249
DPYSL5	0.919406	2.9981	-4.25961	3.74313	1.62421	3.85822	-0.0991734	0.267073
DR1	0.0827839	0.826832	0.418983	2.34974	0.114249	1.14688	-0.692983	2.81392
DRAM2	0.0166055	0.0729823	-0.771006	2.33584	0.231371	2.63934	-0.472154	1.83633
DRAP1	0.634047	3.47635	0.195377	0.607088	0.218013	2.04999	-1.80022	2.46463
DRG1	0.160423	1.85708	0.435493	1.30364	0.0796545	1.18533	0.669446	1.89254
DRG2	-0.702492	3.58888	-0.679889	1.40915	-0.236562	3.40292	0.235445	0.597646
DROSHA	0.19653	1.71164	-0.233392	1.06884	-0.339963	2.69411	-0.466446	1.84179
DSCC1	-0.40439	3.25427	-0.599252	1.67131	-0.247334	2.23718	-0.968263	2.22413
DSE	-0.230631	2.00213	-0.694488	2.24619	-0.47018	2.27055	-1.3437	2.80987
DSEL	-0.632064	2.04975	0.120432	0.334337	0.423171	1.88667	0.483908	1.36998
DSG2	0.263123	1.4461	-0.620026	0.262344	0.290262	1.8702	0.726591	0.434365
DSN1	0.0334638	0.180685	-0.90227	1.97557	0.00786666	0.0382577	-1.37085	2.36627
DSP	0.834317	2.08642	-1.31076	0.2512	0.270494	0.425458	2.72288	2.27113
DST	0.0129168	0.157178	0.0705897	-0.00394353	0.965571	3.73748	1.5394	2.71489
DSTN	-0.625202	2.37408	0.181535	0.494179	-0.172558	1.35729	-0.262161	0.681908
DSTYK	-0.0994401	1.05081	-0.690318	1.62463	-0.135193	1.2037	-0.0457854	0.0476037
DTD1	-0.978228	2.21473	-1.42166	2.26438	-0.426106	2.03967	-0.246242	0.685501
DTL	1.64649	3.84847	1.27532	3.53929	1.00802	3.56625	0.24483	1.9272
DTNB	-0.0834653	0.646516	-0.470297	2.49067	-0.0204479	0.0963391	-0.859951	3.04245
DTNBP1	-0.908445	2.67427	-0.612641	1.38246	0.161759	0.838758	-0.421937	0.873519
DTX2	0.734015	1.90023	0.496084	1.7684	0.360042	0.972139	0.148199	0.926647
DTYMK	-0.58938	2.87482	-0.602135	1.68842	-0.445221	2.79679	-1.08309	2.27109
DUS1L	-1.89393	3.34946	-1.12732	3.11079	-0.406679	2.04818	-1.42157	3.41989
DUS2	-0.290382	2.48746	-1.12655	2.14733	-0.102759	1.30179	-0.995187	2.19956
DUS3L	-0.216102	2.3243	0.537176	2.07493	-0.285643	2.77627	0.462581	2.51459
DUSP1	0.219053	0.178647	1.77067	3.54372	4.98269	4.00273	3.76845	4.65173
DUSP11	0.80299	2.89267	0.181053	0.527679	-0.0807384	0.82524	-0.236081	0.700625
DUSP12	-0.187304	1.26154	0.475724	1.26975	-0.0850328	0.726122	0.157189	0.281041
DUSP22	-1.57217	3.58873	-1.85422	3.04638	-0.893337	3.41083	-2.27707	3.188
DUSP23	-0.368964	1.96843	-0.0394965	-0.0191987	-0.215439	2.23617	-0.323727	0.600482
DUSP3	-0.784103	3.33088	0.0474691	1.11261	-0.0658551	1.46464	0.444244	3.62739
DUSP5	-0.0558614	0.090383	0.856396	2.08785	1.51742	2.75293	1.91096	3.55075
DUSP6	-0.210896	0.895134	0.394445	0.749061	2.39411	3.30608	0.82029	1.78173
DUT	-0.556312	2.19026	-0.868023	1.00491	-0.301733	1.73389	-1.86561	1.58676
DVL1	-1.63891	3.77704	-1.39769	2.8246	-0.046765	0.393927	-1.65128	3.06759
DVL2	-2.2436	3.8592	0.180771	1.0332	-0.136578	1.84146	0.0130083	0.0637951
DVL3	-1.01792	3.53328	0.0629257	0.107562	0.213901	2.3153	-0.444876	1.31395
DXO	-0.493709	2.80288	-0.743474	3.16422	-0.0589226	0.358139	0.2414	1.90876
DYM	-0.403522	3.17481	-0.436226	1.51196	-0.0718503	0.709844	-0.0942614	0.281764
DYNC1H1	-0.52636	3.14816	0.215666	0.232225	0.0197168	0.456075	0.309742	0.488868
DYNC1I2	-0.583931	3.00896	-0.973184	2.58469	0.0359388	0.449824	-0.421059	1.79316
DYNC1LI1	-0.679761	3.27344	0.508512	2.52315	-0.0396349	0.455704	-0.0995715	0.443567
DYNC1LI2	-0.103765	0.42276	0.4457	2.08694	0.208441	1.16932	0.263272	1.32836
DYNC2H1	-0.763469	3.35032	-0.372689	0.557585	-0.53427	3.31416	0.468307	1.00406
DYNC2I1	-0.969917	3.35979	-0.291557	1.12909	-0.794759	3.19987	-0.33068	1.32355
[truncated: 6,370 more rows]

## Sheet: Stabilized by BRD1732 and MG132
Gene Symbol	BRD1732 Log2FC DMSO (Proteomics)	BRD1732 padj (Proteomics)	MG132 Log2FC DMSO (Proteomics)	MG132 padj (Proteomics)
ZNF317	2.28245	3.80125	1.50108	4.0387
UTP11	2.47822	3.69456	1.50647	3.61488
SAFB	1.57348	2.93828	1.50822	2.45875
PRDM1	2.79799	3.84356	1.52333	3.14203
BCL6	3.41947	4.05614	1.52649	3.6283
CBX6	1.86633	3.59	1.55734	3.88928
CDKN2A	2.55847	3.18358	1.55874	1.95965
TNFAIP1	1.69452	3.82035	1.5872	3.87084
KLF10	2.02049	3.35396	1.59336	3.33504
TSPYL1	2.99667	3.86122	1.60283	3.52031
HLA-C	1.50355	3.2815	1.61721	3.81912
EID2	1.81463	3.50913	1.61765	3.09539
TAF13	2.36218	2.8854	1.63908	3.3416
RPF1	3.34371	3.46034	1.69502	3.2197
ATAD2	3.01421	3.58232	1.71336	3.45887
RNF4	2.09335	2.86387	1.71717	3.1832
FAM32A	2.16774	3.63556	1.7204	3.10404
BAHD1	2.31701	3.37319	1.74791	3.08873
SCAND1	1.50597	2.43049	1.75	3.83008
TULP3	2.4894	3.90889	1.76847	3.43972
PHIP	1.76637	2.7135	1.7748	3.08434
ATAD2B	2.00524	3.42581	1.78033	3.29824
PHF13	2.57695	3.68645	1.78569	3.2126
OSGIN2	1.63404	3.09082	1.7867	3.54546
CHIC2	2.11788	3.76181	1.80534	3.45342
SCNM1	1.95134	3.47436	1.81314	3.81594
RNF145	2.42438	3.87812	1.83795	3.80742
BLZF1	1.8294	3.49299	1.85047	3.91071
CREBZF	1.5152	2.34062	1.87418	3.27616
MORF4L2	2.99465	3.7359	1.89919	3.83716
ZBTB6	1.66393	2.44245	1.92239	3.06692
HSPA1L	1.68514	3.35277	1.94179	3.9708
MRFAP1	3.0931	3.66387	1.9728	3.70266
CDC6	2.59979	3.11267	1.98041	3.86541
ZNF451	2.04058	2.86578	2.04119	3.31123
TAF7	1.96926	3.66421	2.07297	3.99521
KLHL15	2.97462	3.62931	2.08701	3.18637
CDKN1B	2.49997	3.66493	2.09834	3.06223
FLYWCH1	1.62711	3.29555	2.1388	3.35715
HIF1A	2.36126	3.85311	2.23294	4.01093
CLIP3	3.51394	3.03088	2.32283	2.83307
PHF14	1.88446	3.4672	2.41678	3.83416
RNF187	1.52499	3.5669	2.43375	3.64148
KDM6B	1.61422	3.32958	2.43683	0.689272
LRAT	1.58777	2.88132	2.50769	3.58419
HBP1	3.15669	3.8507	2.53018	3.81213
ABHD2	3.05775	3.46896	2.61965	3.51899
TNNT1	2.4343	2.55765	2.68425	2.98191
PTMS	3.04162	2.9727	2.80994	3.64733
CDO1	2.34028	2.87207	3.05043	2.80328
RSRP1	5.53598	2.19279	3.1038	2.64754
IP6K2	4.05344	3.85493	3.12095	3.65316
ADIPOR2	1.91544	3.21999	3.19504	3.89751
PNRC1	2.19616	3.07398	3.27988	3.53551
EID1	2.1784	3.16855	3.31113	3.36847
MCL1	1.88855	3.39143	3.35616	3.86429
TRIB2	1.61162	2.35327	3.72786	3.15691
NFE2L1	2.89845	4.00823	4.04484	3.81406
RNF44	3.14285	3.78766	4.17597	3.63288
OAZ1	1.58531	1.87474	4.21556	3.71177
TCEAL9	1.68183	2.18025	4.58346	3.64728
ATF4	2.96564	3.4655	4.70873	3.53183
PPT1	2.1425	0.363176	6.46525	0.376404
ZKSCAN8	1.50385	3.40865	1.50037	3.65301
ZBTB17	1.50456	3.85914	1.50567	2.85289
ASB7	1.50525	3.63063	1.51033	3.33373
SMARCC1	1.50559	4.05611	1.51092	3.26465
CASP8AP2	1.50608	3.8193	1.52378	3.56742
CENPQ	1.50671	2.79877	1.52582	2.95334
TMEM41B	1.51079	3.22111	1.53662	2.54052
ULBP1	1.52405	2.46334	1.54834	2.50905
CIR1	1.52998	2.90823	1.54949	3.31435
LRRC8C	1.53063	3.23306	1.54962	2.97974
IKZF5	1.54217	2.6624	1.55441	3.5519
PHF20	1.54382	3.58855	1.56118	3.21676
CA5B	1.55026	2.49795	1.56921	2.48151
RBM18	1.55112	3.25107	1.57035	3.93227
CDCA2	1.55556	3.75052	1.57201	3.37885
ZNF845	1.55668	2.99644	1.576	3.83626
KDM2A	1.55674	3.60892	1.57927	3.40254
DDX27	1.55876	3.54618	1.59992	3.42072
RNF8	1.56	3.83865	1.60008	2.92433
KANSL2	1.56294	3.30356	1.61383	3.58573
PRDM2	1.56638	3.85163	1.61934	3.52951
VIRMA	1.56738	3.56759	1.62421	3.85822
KAT7	1.57962	2.84182	1.62572	3.30314
CENPU	1.58263	3.77004	1.65047	3.92082
ARID1A	1.59128	3.68286	1.65103	3.1992
CRY1	1.59218	3.23074	1.65992	3.45326
WDR75	1.59298	3.53899	1.66414	3.98723
RND3	1.59592	3.75981	1.66619	3.59978
MPHOSPH10	1.59724	3.8916	1.66939	2.7257
S100PBP	1.5999	2.98818	1.67478	4.03263
BRIX1	1.60846	4.03676	1.68353	3.07222
NFIL3	1.60849	3.48495	1.68909	3.27238
MBD1	1.6088	3.20397	1.6952	3.62572
ZNF562	1.61022	2.74165	1.70871	3.47223
CDC42SE1	1.62161	2.09073	1.71879	2.86393
SGO1	1.62356	3.76232	1.74316	3.1463
GNL2	1.62659	3.89227	1.74504	3.30623
EAF1	1.6277	3.09345	1.75503	4.029
MKRN1	1.63521	3.77714	1.75772	3.32393
SGK1	1.64339	2.56646	1.80396	3.31956
IPPK	1.64874	3.76546	1.83243	3.11367
MCPH1	1.65489	3.65002	1.84233	3.87045
ADIPOR1	1.65606	2.39778	1.85335	2.43242
KIF18A	1.65645	3.11661	1.85641	3.41073
ZNF12	1.65989	2.87741	1.88614	3.12873
FBXO33	1.66019	3.42648	1.89012	3.81672
SNIP1	1.6604	3.52288	1.8954	3.48751
RALY	1.66271	0.934179	1.91511	3.70869
KDM4A	1.6664	3.76411	1.92577	3.36281
ZNF552	1.66924	2.51764	1.93138	3.25921
TOP2A	1.67384	3.44196	1.96997	3.81328
KIF18B	1.67823	3.05118	1.97771	3.46601
ZUP1	1.67851	3.6492	1.98925	3.33343
KRR1	1.68056	4.09192	1.99346	3.57468
FBXL20	1.68603	3.42504	2.02872	3.9806
TPX2	1.69068	3.97427	2.08208	3.46275
ZNF697	1.69662	2.97889	2.19629	3.79634
BRD2	1.69863	3.62556	2.2241	3.81529
ASPM	1.70031	3.46798	2.22575	4.02138
MBD4	1.70175	3.61935	2.24081	3.81641
NEK2	1.70706	3.11117	2.25084	2.95849
RESF1	1.71086	2.94544	2.28658	3.81246
UTP18	1.72664	3.08428	2.29187	3.9277
NIFK	1.72911	3.80041	2.29272	3.24261
INCENP	1.73285	3.71457	2.30189	3.9319
TRIB3	1.73365	2.9606	2.3113	3.77294
ZSCAN25	1.73627	3.57212	2.33609	3.35914
MKI67	1.74044	3.27264	2.37386	3.39559
MCM10	1.74685	3.65023	2.39411	3.30608
ATF6	1.75112	3.49742	2.55682	4.16939
IFRD1	1.75182	3.74422	2.6128	3.99393
HERPUD1	1.75266	3.67088	2.63935	3.70272
ZNF770	1.75476	3.78285	2.87687	3.19681
CCNF	1.75533	2.79644	2.8797	3.44182
SMARCB1	1.78046	3.4381	3.19697	3.89521
PWP2	1.78613	3.21976	3.44691	0.435661
DCAF13	1.79332	3.68211	3.93584	3.7384
UTP15	1.79645	3.48577	3.96092	3.6289
CCDC59	1.80113	3.52629	4.49289	0.371558
CCNE1	1.80287	3.52338	4.90122	3.57507
