# Supplementary material for: Highly specific intracellular ubiquitination of a small molecule
Source: Nat Chem Biol. 2025 Aug 21;22(4):663–71. doi: 10.1038/s41589-025-02011-1 (PMC13038411; doi:10.1038/s41589-025-02011-1)
Supplement: Supplementary file 7 — Summary of TMT proteomics in HCT116 cells and DeepcoverMOA Pearson correlation coefficient. [file 41589_2025_2011_MOESM7_ESM.xlsx]

## Sheet: TMT proteomics in HCT116 cells
Protein Id	Gene Symbol	Description	Number of peptides	DMSO_1	DMSO_2	DMSO_3	DMSO_4	1hr_1	1hr_2	1hr_3	2hr_1	2hr_2	2hr_3	4hr_1	4hr_2	4hr_3	24hr_1	24hr_2	24hr_3	1hr L2FC	1hr padj	2hr L2FC	2hr padj	4hr L2FC	4hr padj	24hr L2FC	24hr padj
sp|P01023|A2MG_HUMAN	A2M	Alpha-2-macroglobulin OS=Homo sapiens OX=9606 GN=A2M PE=1 SV=3	10	5.58375	4.63861	6.02583	7.96254	4.77907	4.14927	8.57313	8.94647	10.8476	8.71621	6.37117	4.70086	4.81051	5.16924	4.79803	3.92772	-0.053133	0.0199468	0.650873	0.807913	-0.193167	0.192057	-0.386044	0.714258
sp|Q9NRG9|AAAS_HUMAN	AAAS	Aladin OS=Homo sapiens OX=9606 GN=AAAS PE=1 SV=1	20	6.50301	6.4725	6.02125	6.44014	6.76063	6.355	6.43635	6.31259	6.75712	6.45265	6.37222	6.71387	6.60279	5.29629	5.28075	5.22284	0.0354294	0.172485	0.0332421	0.167381	0.0454957	0.341101	-0.271972	2.96139
sp|Q86V21|AACS_HUMAN	AACS	Acetoacetyl-CoA synthetase OS=Homo sapiens OX=9606 GN=AACS PE=1 SV=1	9	6.56083	6.33067	6.6977	6.65516	6.17923	6.80728	6.70338	6.4099	6.75247	6.73281	6.87308	6.94952	6.4856	4.73878	4.45015	4.67343	0.000485135	0.00114011	0.015449	0.094537	0.0450925	0.361262	-0.505797	4.03627
sp|Q8N5Z0-2|AADAT_HUMAN	AADAT	Isoform 2 of Kynurenine/alpha-aminoadipate aminotransferase, mitochondrial OS=Homo sapiens OX=9606 GN=AADAT	3	6.21276	6.39053	6.11508	6.62629	6.79459	6.64295	6.18629	6.39023	6.92684	5.80945	6.37417	6.47693	6.42833	5.38136	5.46126	5.78292	0.0459623	0.189676	0.00893009	0.0197672	0.0204181	0.151334	-0.193243	2.07756
sp|Q6PD74|AAGAB_HUMAN	AAGAB	Alpha- and gamma-adaptin-binding protein p34 OS=Homo sapiens OX=9606 GN=AAGAB PE=1 SV=1	14	5.12872	5.22999	5.17761	5.61601	5.47233	5.65072	5.60411	6.00888	5.84064	5.69706	5.98176	6.38941	6.24585	8.61821	8.65761	8.68108	0.0764134	0.43464	0.145411	0.85247	0.230843	1.4285	0.710339	4.60556
tr|A0A096LP25|A0A096LP25_HUMAN	AAK1	AP2-associated protein kinase 1 (Fragment) OS=Homo sapiens OX=9606 GN=AAK1 PE=1 SV=1	8	6.66964	6.4883	6.22183	6.56557	6.2255	6.45927	6.17629	6.31083	6.23717	6.53491	6.2173	6.29951	5.9377	5.87434	5.88483	5.897	-0.0450272	0.299581	-0.0281568	0.183866	-0.0764645	0.65896	-0.140266	2.2634
sp|Q2M2I8|AAK1_HUMAN	AAK1	AP2-associated protein kinase 1 OS=Homo sapiens OX=9606 GN=AAK1 PE=1 SV=3	18	6.43688	6.38519	6.45764	6.28395	5.88576	6.22969	6.0588	6.1855	6.27748	6.31107	6.18628	6.33643	5.93235	6.47461	6.25678	6.30158	-0.0771611	0.712351	-0.030317	0.569199	-0.0550405	0.628765	-0.0105562	0.240291
sp|Q9H7C9|AAMDC_HUMAN	AAMDC	Mth938 domain-containing protein OS=Homo sapiens OX=9606 GN=AAMDC PE=1 SV=1	7	6.36525	5.87231	6.31123	6.28069	7.10896	7.16102	6.80505	6.31606	6.12993	6.32195	6.72825	6.25515	6.18652	5.24448	5.69378	5.21939	0.178518	0.926726	0.0112538	0.0544216	0.0418278	0.229641	-0.204799	1.9722
sp|Q13685|AAMP_HUMAN	AAMP	Angio-associated migratory cell protein OS=Homo sapiens OX=9606 GN=AAMP PE=1 SV=2	24	4.6411	4.59952	4.65931	4.48479	5.06166	4.86094	4.88541	4.83134	4.63561	4.74193	4.94119	4.68827	5.10594	12.1325	12.2938	13.4366	0.102908	0.907162	0.0433231	0.500883	0.0958165	0.804822	1.45732	4.49697
sp|Q9Y312|AAR2_HUMAN	AAR2	Protein AAR2 homolog OS=Homo sapiens OX=9606 GN=AAR2 PE=1 SV=2	19	5.64274	5.90395	5.68475	5.83972	5.92211	5.54592	5.49837	5.53539	5.56431	5.56723	5.82382	5.68325	6.03859	8.35685	8.51502	8.878	-0.0283726	0.147531	-0.0540647	0.684874	0.0200612	0.162802	0.573512	4.26888
sp|P49588|SYAC_HUMAN	AARS	Alanine--tRNA ligase, cytoplasmic OS=Homo sapiens OX=9606 GN=AARS PE=1 SV=2	45	6.14062	6.18491	6.21321	6.18634	6.92242	7.09874	6.601	6.23887	6.23594	6.08029	6.56815	6.45856	6.50104	5.58947	5.52171	5.45874	0.153258	0.994051	0.000878087	0.0110613	0.074588	2.07283	-0.162371	4.20966
sp|Q5JTZ9|SYAM_HUMAN	AARS2	Alanine--tRNA ligase, mitochondrial OS=Homo sapiens OX=9606 GN=AARS2 PE=1 SV=1	14	6.27551	6.31149	6.45063	6.10113	6.44877	6.01292	6.09472	5.71406	6.20728	5.76615	6.0701	5.87424	5.87607	6.70604	6.98477	7.10612	-0.0229584	0.119999	-0.0921467	0.590572	-0.0813455	0.957835	0.141495	2.15378
sp|Q9BTE6|AASD1_HUMAN	AARSD1	Alanyl-tRNA editing protein Aarsd1 OS=Homo sapiens OX=9606 GN=AARSD1 PE=1 SV=2	32	6.68701	6.4473	6.57208	6.55762	6.17032	6.40165	6.12165	6.38651	6.23097	6.23999	6.33889	6.46	6.22719	5.73892	5.68301	5.73689	-0.0755037	0.736881	-0.0629136	0.891651	-0.0500714	0.790789	-0.199099	3.84903
sp|Q9NRN7|ADPPT_HUMAN	AASDHPPT	L-aminoadipate-semialdehyde dehydrogenase-phosphopantetheinyl transferase OS=Homo sapiens OX=9606 GN=AASDHPPT PE=1 SV=2	23	5.79486	5.90873	5.91695	6.09612	6.24972	6.26558	6.01318	6.34716	6.23069	6.14804	6.31949	6.49562	6.15491	6.74278	6.6098	6.70637	0.0588812	0.509302	0.0741709	0.825239	0.0928578	0.998565	0.173383	3.20818
sp|Q9UDR5|AASS_HUMAN	AASS	Alpha-aminoadipic semialdehyde synthase, mitochondrial OS=Homo sapiens OX=9606 GN=AASS PE=1 SV=1	1	8.6035	5.69822	6.82284	5.62363	6.70356	7.05695	6.08712	6.23427	5.86191	6.09003	7.32785	6.47023	5.50963	5.34501	5.21916	5.3461	-0.015437	0.010207	-0.141559	0.145276	-0.0552267	0.0550469	-0.334445	0.75078
sp|Q9NY61|AATF_HUMAN	AATF	Protein AATF OS=Homo sapiens OX=9606 GN=AATF PE=1 SV=1	29	5.68724	5.47896	5.45691	5.634	5.26368	5.78032	5.72033	5.56404	5.554	5.81817	5.70983	5.73116	5.48142	8.94828	9.01582	9.15583	0.00616605	0.0201817	0.0208823	0.159534	0.0197063	0.192283	0.700125	5.00574
sp|P80404|GABT_HUMAN	ABAT	4-aminobutyrate aminotransferase, mitochondrial OS=Homo sapiens OX=9606 GN=ABAT PE=1 SV=3	1	7.02161	6.67385	7.29802	7.08727	6.39523	6.95641	6.34866	6.73084	5.91108	6.91228	7.36925	6.53849	6.31606	4.37766	4.11725	3.94604	-0.0963264	0.424338	-0.107065	0.387701	-0.0584899	0.21929	-0.759447	3.99076
sp|Q86UK0|ABCAC_HUMAN	ABCA12	ATP-binding cassette sub-family A member 12 OS=Homo sapiens OX=9606 GN=ABCA12 PE=1 SV=3	5	4.62866	5.78435	5.53814	6.16838	6.09695	6.05152	6.37463	6.4988	6.92897	6.74957	6.82886	7.78315	7.76118	5.75565	5.57127	5.47991	0.159042	0.33489	0.282453	0.714176	0.431488	1.13596	0.0187644	0.0584383
sp|P08183|MDR1_HUMAN	ABCB1	ATP-dependent translocase ABCB1 OS=Homo sapiens OX=9606 GN=ABCB1 PE=1 SV=3	6	7.76939	6.07082	5.75887	5.44849	5.24327	7.47605	7.4371	5.67427	5.41235	7.40469	7.10579	5.43744	7.40269	5.22533	5.59203	5.54141	0.101606	0.0832289	-0.0227857	0.0183879	0.0864605	0.103554	-0.199569	0.556027
sp|Q9NRK6|ABCBA_HUMAN	ABCB10	ATP-binding cassette sub-family B member 10, mitochondrial OS=Homo sapiens OX=9606 GN=ABCB10 PE=1 SV=2	22	6.64434	6.62665	6.69511	6.85727	6.15826	6.25531	6.27657	6.64507	6.47329	6.63205	6.46194	6.42771	6.06819	5.28371	5.28565	5.20887	-0.106176	1.12495	-0.0265704	0.363775	-0.0856584	0.895315	-0.350518	4.44928
sp|P21439|MDR3_HUMAN	ABCB4	Phosphatidylcholine translocator ABCB4 OS=Homo sapiens OX=9606 GN=ABCB4 PE=1 SV=2	1	5.41924	5.47517	6.37611	6.49349	7.01754	6.23995	5.24034	7.03055	7.62562	6.27253	7.80921	6.02796	5.73526	6.22531	5.64867	5.36306	0.0536152	0.0612601	0.231742	0.521124	0.135082	0.222247	-0.0482288	0.172563
tr|A0A2R8Y291|A0A2R8Y291_HUMAN	ABCB4	Phosphatidylcholine translocator ABCB4 OS=Homo sapiens OX=9606 GN=ABCB4 PE=1 SV=1	1	6.93836	5.39074	6.02322	5.85519	4.68251	5.8147	6.32889	6.30206	5.15595	7.33809	7.28153	5.38283	6.40496	7.81324	6.8585	6.42923	-0.109716	0.13787	0.0500162	0.0530952	0.0708362	0.109312	0.216892	0.868919
sp|Q9NP58|ABCB6_HUMAN	ABCB6	ATP-binding cassette sub-family B member 6, mitochondrial OS=Homo sapiens OX=9606 GN=ABCB6 PE=1 SV=1	11	6.37516	6.23972	6.906	6.64641	6.30069	6.47259	6.0125	6.78079	6.64985	6.47678	6.27806	6.56758	6.03384	5.42043	5.57032	5.26929	-0.063086	0.269568	0.0205792	0.0878984	-0.055908	0.294854	-0.271396	2.44615
sp|O75027-2|ABCB7_HUMAN	ABCB7	Isoform 2 of ATP-binding cassette sub-family B member 7, mitochondrial OS=Homo sapiens OX=9606 GN=ABCB7	15	6.13895	6.7283	6.49549	6.71805	6.41808	6.40279	6.2322	6.58225	6.36218	6.13866	6.32683	6.29636	5.83503	5.86823	5.81969	5.63691	-0.0379266	0.184561	-0.0356553	0.158296	-0.0836866	0.486735	-0.175109	1.92726
sp|Q9NUT2|MITOS_HUMAN	ABCB8	Mitochondrial potassium channel ATP-binding subunit OS=Homo sapiens OX=9606 GN=ABCB8 PE=1 SV=3	6	5.76141	6.04083	5.81643	5.95169	5.31241	5.70057	5.74626	6.08384	5.98536	6.236	6.22653	6.40689	5.62834	7.64076	7.68913	7.77356	-0.0769796	0.460989	0.0503172	0.512398	0.0468895	0.225837	0.386172	4.4521
sp|P33527|MRP1_HUMAN	ABCC1	Multidrug resistance-associated protein 1 OS=Homo sapiens OX=9606 GN=ABCC1 PE=1 SV=3	39	6.17345	6.39729	6.29257	6.46914	6.3644	6.12016	6.10489	6.47786	6.58273	6.34373	6.02422	6.42775	6.49849	5.82601	5.93677	5.96051	-0.031465	0.264155	0.0304288	0.316566	-0.00371624	0.0212216	-0.100303	2.19429
sp|Q92887|MRP2_HUMAN	ABCC2	Canalicular multispecific organic anion transporter 1 OS=Homo sapiens OX=9606 GN=ABCC2 PE=1 SV=3	17	6.76645	7.12247	6.81947	7.45748	6.94322	6.57595	6.50169	6.78903	6.99808	6.93484	6.69279	7.08031	7.02173	3.38572	3.57027	3.3405	-0.0774066	0.344849	-0.0277508	0.129349	-0.0226856	0.110374	-1.03676	4.22027
sp|O15439|MRP4_HUMAN	ABCC4	Multidrug resistance-associated protein 4 OS=Homo sapiens OX=9606 GN=ABCC4 PE=1 SV=3	24	6.68126	6.88915	6.64189	6.93427	6.48056	6.47973	6.50695	6.70781	6.95668	6.86592	6.57355	6.59258	6.44995	4.448	4.5093	4.2824	-0.0646841	0.701214	0.01203	0.0971159	-0.0536957	0.7542	-0.620862	4.48693
sp|P33897|ABCD1_HUMAN	ABCD1	ATP-binding cassette sub-family D member 1 OS=Homo sapiens OX=9606 GN=ABCD1 PE=1 SV=2	5	6.85169	6.59105	6.34721	6.39206	6.29766	5.91612	6.3096	6.25613	6.03819	6.15512	5.71846	5.28265	5.70056	6.88637	6.41201	6.84511	-0.084191	0.448219	-0.0899613	0.645545	-0.233546	1.39858	0.0367753	0.360503
sp|P28288|ABCD3_HUMAN	ABCD3	ATP-binding cassette sub-family D member 3 OS=Homo sapiens OX=9606 GN=ABCD3 PE=1 SV=1	30	6.05133	6.2359	6.11902	6.23943	6.57482	6.43728	6.30263	6.54067	6.51335	6.50585	6.16038	6.16486	6.62275	5.94278	5.75775	5.83122	0.0634042	0.672578	0.0815995	1.28259	0.0357475	0.283915	-0.0763273	1.99534
sp|O14678|ABCD4_HUMAN	ABCD4	ATP-binding cassette sub-family D member 4 OS=Homo sapiens OX=9606 GN=ABCD4 PE=1 SV=1	1	5.74827	6.39771	6.60668	6.0556	7.06587	6.47741	6.54904	6.00193	7.84029	5.97202	7.26818	6.13167	6.90025	5.06729	5.00898	4.90884	0.110861	0.378804	0.0907546	0.13613	0.125704	0.436147	-0.312253	2.26718
tr|H0Y990|H0Y990_HUMAN	ABCE1	ATP-binding cassette sub-family E member 1 (Fragment) OS=Homo sapiens OX=9606 GN=ABCE1 PE=1 SV=1	1	6.45736	6.44506	6.27057	6.8089	7.0278	6.2494	6.62751	6.36664	5.91868	7.0752	6.85469	6.24519	6.01157	4.91517	5.52425	5.20201	0.030641	0.0989601	-0.00935118	0.020644	-0.0280316	0.107895	-0.317096	2.58919
sp|P61221|ABCE1_HUMAN	ABCE1	ATP-binding cassette sub-family E member 1 OS=Homo sapiens OX=9606 GN=ABCE1 PE=1 SV=1	39	5.9332	6.09396	6.26864	6.31152	5.97578	6.25498	6.17262	6.47612	6.19727	6.35192	6.10049	6.26931	6.21273	6.4453	6.43876	6.49741	-0.00407928	0.0184346	0.0438699	0.353443	0.00989689	0.0783957	0.070628	1.38871
sp|Q8NE71|ABCF1_HUMAN	ABCF1	ATP-binding cassette sub-family F member 1 OS=Homo sapiens OX=9606 GN=ABCF1 PE=1 SV=2	50	5.97628	6.46718	5.99206	6.24751	6.12232	5.95518	6.10581	6.53864	6.06263	6.31214	6.0756	5.91625	5.8932	6.77656	6.73511	6.82354	-0.0258672	0.129485	0.0309275	0.142507	-0.0497279	0.387861	0.135498	1.9455
tr|Q5STZ8|Q5STZ8_HUMAN	ABCF1	ATP-binding cassette sub-family F member 1 (Fragment) OS=Homo sapiens OX=9606 GN=ABCF1 PE=1 SV=9	3	6.0115	6.50294	5.65899	5.97251	6.41652	5.8101	6.76025	6.04589	6.26686	6.063	6.16835	5.53544	5.9617	6.69855	7.13576	6.99164	0.068259	0.173936	0.02106	0.0704677	-0.0358094	0.125521	0.201639	1.77574
sp|Q9UG63-2|ABCF2_HUMAN	ABCF2	Isoform 2 of ATP-binding cassette sub-family F member 2 OS=Homo sapiens OX=9606 GN=ABCF2	32	6.20291	6.13306	5.92288	6.10884	5.97528	6.33912	5.96299	6.222	6.05924	6.27007	6.0366	6.1147	5.90579	7.02998	7.03987	6.67667	0.000128075	0.000588621	0.0215891	0.213401	-0.0173666	0.200212	0.182937	2.65849
sp|Q9NUQ8|ABCF3_HUMAN	ABCF3	ATP-binding cassette sub-family F member 3 OS=Homo sapiens OX=9606 GN=ABCF3 PE=1 SV=2	25	7.40109	7.22092	7.38874	7.60371	7.46825	7.4149	7.36334	7.15751	7.12761	7.10537	6.92017	6.77561	6.65853	2.15483	2.12939	2.11002	0.00231345	0.016044	-0.0542947	0.699552	-0.12593	1.42099	-1.79642	5.1614
sp|Q9NUJ1|ABHDA_HUMAN	ABHD10	Mycophenolic acid acyl-glucuronide esterase, mitochondrial OS=Homo sapiens OX=9606 GN=ABHD10 PE=1 SV=1	19	6.08718	6.29778	6.16553	6.28737	6.7956	6.93492	6.56587	6.63512	6.6836	6.57771	6.65597	6.73401	7.37637	4.74284	4.65688	4.80325	0.12372	0.931784	0.0950062	1.28254	0.156744	0.99597	-0.391311	4.40446
sp|Q8NFV4|ABHDB_HUMAN	ABHD11	Protein ABHD11 OS=Homo sapiens OX=9606 GN=ABHD11 PE=1 SV=1	9	6.40065	6.63285	6.42863	6.62989	6.64682	6.59346	6.68599	6.51757	6.51444	6.82061	6.55249	6.44826	6.36435	4.87423	4.89148	4.9983	0.0261005	0.314468	0.0207583	0.162945	-0.0151122	0.185075	-0.406487	4.32085
sp|Q8N2K0-2|ABD12_HUMAN	ABHD12	Isoform 2 of Lysophosphatidylserine lipase ABHD12 OS=Homo sapiens OX=9606 GN=ABHD12	8	6.41626	7.28048	6.51664	7.10682	6.84593	6.28406	6.3784	6.93466	6.8625	6.12343	6.14453	6.73104	6.57259	4.51431	4.73584	4.55252	-0.0708358	0.214607	-0.0406702	0.103466	-0.0752969	0.309096	-0.569983	3.06631
sp|Q7L211|ABHDD_HUMAN	ABHD13	Protein ABHD13 OS=Homo sapiens OX=9606 GN=ABHD13 PE=2 SV=1	5	6.52127	6.55128	6.98921	7.08223	6.59477	6.53476	7.08487	6.48227	6.46582	6.31686	6.80328	6.52051	5.91923	4.58588	4.8664	4.68136	-0.0102119	0.0283415	-0.0796169	0.48432	-0.0812601	0.357431	-0.526462	3.49836
sp|Q96IU4|ABHEB_HUMAN	ABHD14B	Protein ABHD14B OS=Homo sapiens OX=9606 GN=ABHD14B PE=1 SV=1	18	6.69614	6.81812	6.34303	6.66232	7.01925	6.80305	6.34514	6.20756	6.42983	6.35758	6.55226	6.86547	6.88131	4.6478	4.84625	4.52491	0.0200059	0.0697806	-0.0664046	0.537048	0.0293894	0.222131	-0.504643	3.80494
sp|O95870|ABHGA_HUMAN	ABHD16A	Phosphatidylserine lipase ABHD16A OS=Homo sapiens OX=9606 GN=ABHD16A PE=1 SV=3	13	5.86508	6.91903	6.41579	6.53919	6.7629	5.69699	5.42584	5.76322	5.84173	5.42258	6.06417	6.05962	5.96885	6.60058	7.69173	6.96268	-0.110115	0.210917	-0.181054	0.646776	-0.0935206	0.430408	0.138878	0.785049
sp|Q96GS6-2|AB17A_HUMAN	ABHD17A	Isoform 2 of Alpha/beta hydrolase domain-containing protein 17A OS=Homo sapiens OX=9606 GN=ABHD17A	3	6.05878	6.01733	5.46164	5.9017	5.78206	6.30148	6.01524	6.0592	5.95091	5.74219	5.47473	6.05972	5.95481	7.34195	7.91753	7.96073	0.0419912	0.149447	0.0141047	0.0520061	-0.00743197	0.0255683	0.40148	2.96569
sp|Q5VST6|AB17B_HUMAN	ABHD17B	Alpha/beta hydrolase domain-containing protein 17B OS=Homo sapiens OX=9606 GN=ABHD17B PE=1 SV=1	4	6.19564	5.70099	4.85847	5.99799	5.64555	5.04281	5.91869	5.30718	5.10987	4.89788	5.52805	5.52019	5.38236	9.3644	9.80335	9.72658	-0.0392292	0.0532344	-0.156086	0.371159	-0.0546398	0.13244	0.759761	3.4336
sp|P08910|ABHD2_HUMAN	ABHD2	Monoacylglycerol lipase ABHD2 OS=Homo sapiens OX=9606 GN=ABHD2 PE=1 SV=1	1	4.74749	5.08507	5.54824	4.18265	3.55681	3.39971	5.33902	4.48752	5.12392	4.65968	7.90725	8.11457	7.96541	8.95316	11.6788	9.25074	-0.254988	0.254097	-0.0400247	0.0576645	0.709143	1.93542	1.02619	2.56359
sp|Q8TB40|ABHD4_HUMAN	ABHD4	(Lyso)-N-acylphosphatidylethanolamine lipase OS=Homo sapiens OX=9606 GN=ABHD4 PE=2 SV=1	5	3.2791	2.45948	2.82823	2.68645	3.21282	2.97374	2.51122	2.26031	2.5031	2.61924	3.19289	2.90238	3.57862	20.2186	20.2632	22.5106	0.0434136	0.0451486	-0.193095	0.364152	0.196863	0.434371	2.89987	4.67645
sp|Q8WTS1|ABHD5_HUMAN	ABHD5	1-acylglycerol-3-phosphate O-acyltransferase ABHD5 OS=Homo sapiens OX=9606 GN=ABHD5 PE=1 SV=1	3	5.58881	5.4447	5.95861	5.21634	4.94579	5.4046	5.22295	5.98279	5.68331	5.42847	5.7285	5.5574	5.46904	9.21462	9.25002	9.90406	-0.0969935	0.345318	0.0374663	0.118968	0.00851466	0.0325489	0.768228	3.92806
sp|Q9BV23|ABHD6_HUMAN	ABHD6	Monoacylglycerol lipase ABHD6 OS=Homo sapiens OX=9606 GN=ABHD6 PE=1 SV=1	7	5.93417	6.12275	5.94172	6.70557	6.56841	6.71802	6.71244	7.31621	6.59051	7.27394	6.90907	6.80855	6.86431	4.4268	4.54538	4.56214	0.110199	0.46176	0.193028	0.726365	0.151659	0.895328	-0.453097	2.87003
sp|Q8IZP0|ABI1_HUMAN	ABI1	Abl interactor 1 OS=Homo sapiens OX=9606 GN=ABI1 PE=1 SV=4	2	6.73039	6.41203	5.59133	5.94699	6.53126	6.71197	6.01279	6.28999	6.15119	6.13959	5.52951	5.69957	6.08882	6.64162	6.97043	6.55252	0.0569614	0.121853	0.00546214	0.0109307	-0.0960842	0.316523	0.123474	0.785033
sp|Q9NYB9|ABI2_HUMAN	ABI2	Abl interactor 2 OS=Homo sapiens OX=9606 GN=ABI2 PE=1 SV=1	12	6.48861	6.54273	6.4556	6.74478	6.73816	6.64835	6.91025	6.33551	6.36893	6.55398	6.48271	6.00801	6.29097	5.3369	5.03955	5.05497	0.0449745	0.435117	-0.0307856	0.329269	-0.066948	0.612379	-0.350404	3.69514
sp|Q9NX38|ABITM_HUMAN	ABITRAM	Protein Abitram OS=Homo sapiens OX=9606 GN=ABITRAM PE=1 SV=1	1	7.08388	4.66056	8.4853	7.96102	6.31239	6.24297	5.38266	4.44923	5.64336	5.17074	5.41674	7.16989	5.93516	7.35716	6.87693	5.85203	-0.237164	0.194241	-0.470115	0.440359	-0.190961	0.190942	-0.073986	0.110857
sp|P00519-2|ABL1_HUMAN	ABL1	Isoform IB of Tyrosine-protein kinase ABL1 OS=Homo sapiens OX=9606 GN=ABL1	7	6.89223	7.15295	6.65416	7.11635	6.01039	6.43978	5.65263	6.42027	6.18012	6.56245	5.89577	6.02836	5.42576	6.21215	5.57352	5.78312	-0.204649	0.790185	-0.12255	0.807196	-0.265935	1.45733	-0.247847	2.25418
sp|P42684|ABL2_HUMAN	ABL2	Tyrosine-protein kinase ABL2 OS=Homo sapiens OX=9606 GN=ABL2 PE=1 SV=1	12	6.25234	6.25709	6.57589	6.4831	5.57023	5.82759	5.96999	5.91283	6.24828	5.74642	6.0546	5.7412	5.55025	7.25671	7.14671	7.40676	-0.14291	0.859924	-0.0987592	0.643691	-0.144718	1.07977	0.185676	2.86624
sp|O14639|ABLM1_HUMAN	ABLIM1	Actin-binding LIM protein 1 OS=Homo sapiens OX=9606 GN=ABLIM1 PE=1 SV=3	15	6.59167	6.6854	6.7039	6.44196	6.75936	7.06501	6.8789	6.60684	6.37253	6.51608	6.74316	6.61974	6.57196	4.34194	4.73407	4.36749	0.0631057	0.593915	-0.0236155	0.249385	0.00854052	0.101267	-0.559844	4.09802
sp|Q12979-2|ABR_HUMAN	ABR	Isoform Short of Active breakpoint cluster region-related protein OS=Homo sapiens OX=9606 GN=ABR	26	6.33596	6.42252	6.4724	6.85296	6.49395	6.57805	6.5938	6.76719	6.72716	6.84291	6.89437	6.69581	6.55022	4.63973	4.59605	4.53692	0.0075701	0.0343956	0.0560065	0.438699	0.0419736	0.316568	-0.506307	3.84305
sp|Q9P1F3|ABRAL_HUMAN	ABRACL	Costars family protein ABRACL OS=Homo sapiens OX=9606 GN=ABRACL PE=1 SV=1	1	6.38837	5.56921	7.98006	7.90556	5.08204	6.66282	5.16084	6.93937	6.16181	5.69387	7.16338	7.07377	6.89124	5.07577	4.83545	5.41645	-0.304778	0.331986	-0.151935	0.181631	0.0168953	0.0217877	-0.446149	1.21027
sp|Q6UWZ7|ABRX1_HUMAN	ABRAXAS1	BRCA1-A complex subunit Abraxas 1 OS=Homo sapiens OX=9606 GN=ABRAXAS1 PE=1 SV=2	6	6.66759	6.00198	5.82747	6.16723	6.1511	6.2148	6.14469	6.21809	6.30274	6.17416	6.36237	6.47165	6.12222	6.29364	6.45463	6.42565	0.000965791	0.00241783	0.0152666	0.0492799	0.0352877	0.148921	0.0517602	0.41956
sp|Q15018|ABRX2_HUMAN	ABRAXAS2	BRISC complex subunit Abraxas 2 OS=Homo sapiens OX=9606 GN=ABRAXAS2 PE=1 SV=2	13	6.30846	6.5563	6.10821	6.24199	6.49578	6.48797	6.2351	6.22949	6.46636	6.4401	6.24854	6.44585	6.54847	5.72483	5.69313	5.76943	0.0232796	0.133833	0.0170431	0.107356	0.0250808	0.198542	-0.137892	2.20077
sp|Q9ULW3|ABT1_HUMAN	ABT1	Activator of basal transcription 1 OS=Homo sapiens OX=9606 GN=ABT1 PE=1 SV=1	17	5.99209	6.07424	5.42828	6.01865	5.97537	5.6765	5.63867	5.72774	5.64041	5.88185	5.88204	5.80999	5.73515	8.23762	8.0099	8.2715	-0.0284541	0.0930791	-0.0318407	0.12812	-0.0170979	0.0779027	0.475464	3.60617
sp|Q8N961|ABTB2_HUMAN	ABTB2	Ankyrin repeat and BTB/POZ domain-containing protein 2 OS=Homo sapiens OX=9606 GN=ABTB2 PE=2 SV=2	1	5.69895	4.56523	6.96981	6.20035	7.11428	6.10863	5.73209	5.20834	5.56422	6.6469	6.231	5.78572	5.42165	6.26837	7.69017	8.79429	0.108992	0.110609	-0.0128868	0.0103213	-0.0113215	0.013581	0.372459	0.925312
sp|P09110|THIK_HUMAN	ACAA1	3-ketoacyl-CoA thiolase, peroxisomal OS=Homo sapiens OX=9606 GN=ACAA1 PE=1 SV=2	24	6.02909	6.36999	6.02445	6.37628	6.49847	6.24916	6.18695	6.23625	6.59305	6.34983	6.19991	6.38961	6.49411	6.09386	5.91835	5.99066	0.0257319	0.135792	0.0442457	0.287343	0.0370441	0.301395	-0.0470647	0.699934
sp|P42765|THIM_HUMAN	ACAA2	3-ketoacyl-CoA thiolase, mitochondrial OS=Homo sapiens OX=9606 GN=ACAA2 PE=1 SV=2	6	6.69666	6.42182	6.9132	6.88859	6.24378	6.53653	6.634	6.65064	6.72404	6.84834	6.42684	6.49067	6.38005	4.84567	4.68873	4.61045	-0.0565349	0.319611	0.00234308	0.0108948	-0.0652369	0.620585	-0.513379	3.81658
sp|Q13085-4|ACACA_HUMAN	ACACA	Isoform 4 of Acetyl-CoA carboxylase 1 OS=Homo sapiens OX=9606 GN=ACACA	61	6.38376	6.53748	6.4102	6.79563	6.71254	6.59315	6.64091	6.66734	6.81159	6.83747	6.65464	6.67466	6.57883	4.60875	4.65302	4.44003	0.025635	0.190436	0.0521369	0.471733	0.0228499	0.222815	-0.516142	4.02494
sp|Q6JQN1-5|ACD10_HUMAN	ACAD10	Isoform 5 of Acyl-CoA dehydrogenase family member 10 OS=Homo sapiens OX=9606 GN=ACAD10	16	6.74455	6.69717	6.45991	6.83892	6.43401	6.68577	6.62884	6.40383	6.67888	6.94425	6.80618	6.95766	6.55229	4.39539	4.39403	4.37831	-0.0222398	0.161421	-0.0020482	0.00807893	0.018634	0.139634	-0.606985	4.54116
sp|Q709F0|ACD11_HUMAN	ACAD11	Acyl-CoA dehydrogenase family member 11 OS=Homo sapiens OX=9606 GN=ACAD11 PE=1 SV=3	9	6.72052	6.66269	6.41038	6.61719	6.29093	6.5389	6.49171	6.80602	6.42295	6.58162	6.82381	6.45077	6.14628	5.06151	4.90931	5.06542	-0.0358793	0.326991	0.000182437	0.000721189	-0.0284823	0.161885	-0.397646	4.16633
sp|Q9UKU7|ACAD8_HUMAN	ACAD8	Isobutyryl-CoA dehydrogenase, mitochondrial OS=Homo sapiens OX=9606 GN=ACAD8 PE=1 SV=1	11	6.97984	6.92948	6.85176	6.92955	6.70702	6.10275	6.76674	6.30218	6.37747	6.41871	6.46941	6.47331	6.09641	5.14082	4.71082	4.74373	-0.0852368	0.460246	-0.120912	1.92797	-0.125393	1.37681	-0.50885	4.14122
sp|Q9H845|ACAD9_HUMAN	ACAD9	Complex I assembly factor ACAD9, mitochondrial OS=Homo sapiens OX=9606 GN=ACAD9 PE=1 SV=1	22	6.55817	6.70507	6.4371	6.48464	6.4184	6.7547	6.34328	6.61355	6.60443	6.64683	6.2681	6.31938	6.29807	5.1266	5.27176	5.14993	-0.00901652	0.0453087	0.016513	0.221705	-0.0564192	0.998103	-0.336946	4.15028
sp|P11310-2|ACADM_HUMAN	ACADM	Isoform 2 of Medium-chain specific acyl-CoA dehydrogenase, mitochondrial OS=Homo sapiens OX=9606 GN=ACADM	27	6.60734	6.58405	6.5275	6.72146	6.38358	6.79403	6.4339	6.68014	6.41483	6.62406	6.4614	6.26623	6.08593	5.21378	5.20858	4.9932	-0.0160032	0.101002	-0.00811519	0.0776484	-0.0759309	0.930945	-0.363316	4.26902
sp|P16219|ACADS_HUMAN	ACADS	Short-chain specific acyl-CoA dehydrogenase, mitochondrial OS=Homo sapiens OX=9606 GN=ACADS PE=1 SV=1	12	6.61612	6.64031	7.01674	6.76714	6.26917	6.5311	6.64616	6.71559	6.57477	6.35156	6.58136	6.43877	6.32834	5.03935	4.72368	4.75984	-0.0605689	0.410231	-0.0461382	0.346537	-0.0678547	0.713458	-0.481748	3.84038
sp|P45954|ACDSB_HUMAN	ACADSB	Short/branched chain specific acyl-CoA dehydrogenase, mitochondrial OS=Homo sapiens OX=9606 GN=ACADSB PE=1 SV=1	24	6.73589	6.58493	6.63235	6.64587	6.76659	6.30775	6.60917	6.58922	6.74554	6.29912	6.38517	6.40879	6.60448	4.98289	4.8241	4.87813	-0.0193492	0.127762	-0.0229914	0.180915	-0.040396	0.761197	-0.441982	4.80489
sp|P49748-3|ACADV_HUMAN	ACADVL	Isoform 3 of Very long-chain specific acyl-CoA dehydrogenase, mitochondrial OS=Homo sapiens OX=9606 GN=ACADVL	39	6.45424	6.12062	6.16016	6.27193	6.34181	6.22994	6.4635	6.30675	6.41391	6.27054	6.05533	6.09937	6.26391	6.2339	6.11915	6.19494	0.0213819	0.161165	0.0180395	0.160018	-0.0261274	0.278256	-0.0160288	0.283695
sp|Q15057|ACAP2_HUMAN	ACAP2	Arf-GAP with coiled-coil, ANK repeat and PH domain-containing protein 2 OS=Homo sapiens OX=9606 GN=ACAP2 PE=1 SV=3	33	5.72263	5.51725	5.54562	5.39162	5.7512	5.66384	5.64834	5.48149	5.58917	5.56084	5.56339	5.20854	5.47244	9.16408	9.33013	9.38942	0.0368689	0.347795	-0.000116233	0.000697581	-0.0340947	0.274986	0.745384	4.95525
sp|Q96P50|ACAP3_HUMAN	ACAP3	Arf-GAP with coiled-coil, ANK repeat and PH domain-containing protein 3 OS=Homo sapiens OX=9606 GN=ACAP3 PE=1 SV=2	2	5.39553	6.18785	6.75981	6.63157	6.45079	6.08913	5.62854	5.80602	6.98046	7.05776	6.22712	6.80893	6.29309	6.24072	5.41654	6.02613	-0.0439972	0.0697586	0.083287	0.142695	0.0453441	0.10811	-0.0830384	0.324959
tr|A0A5F9ZHJ0|A0A5F9ZHJ0_HUMAN	ACAT1	Acetyl-CoA acetyltransferase, mitochondrial OS=Homo sapiens OX=9606 GN=ACAT1 PE=4 SV=1	1	7.66669	6.89587	7.00397	6.61112	6.49701	7.16086	5.64057	5.44171	6.28314	7.33912	7.47132	6.21023	5.59398	4.62455	4.49906	5.06079	-0.13103	0.269879	-0.148665	0.285313	-0.132743	0.301037	-0.575209	2.88844
sp|P24752|THIL_HUMAN	ACAT1	Acetyl-CoA acetyltransferase, mitochondrial OS=Homo sapiens OX=9606 GN=ACAT1 PE=1 SV=1	41	6.29672	6.46591	6.01829	6.24592	6.73712	6.48855	6.48847	6.3989	6.46823	6.4492	6.2726	6.46855	6.66835	5.57069	5.59742	5.36507	0.0707921	0.502396	0.0413824	0.382226	0.0483243	0.40035	-0.183074	2.45455
sp|Q9BWD1-2|THIC_HUMAN	ACAT2	Isoform 2 of Acetyl-CoA acetyltransferase, cytosolic OS=Homo sapiens OX=9606 GN=ACAT2	12	6.25435	7.04504	6.59693	6.8204	6.89602	6.45737	6.7906	6.54965	6.7073	6.20105	6.19064	6.28891	6.84071	5.01468	4.77669	4.56965	0.00764407	0.0200089	-0.042342	0.159332	-0.0525909	0.222835	-0.480547	3.01923
sp|Q9H3P7|GCP60_HUMAN	ACBD3	Golgi resident protein GCP60 OS=Homo sapiens OX=9606 GN=ACBD3 PE=1 SV=4	22	6.2471	6.26943	6.30361	6.44927	6.31985	6.00586	6.17454	6.33239	6.4851	6.15128	6.06352	6.11734	5.94214	6.43129	6.32579	6.3815	-0.0348097	0.332838	0.00127165	0.00800848	-0.0645327	1.10377	0.0141293	0.425111
sp|Q5T8D3|ACBD5_HUMAN	ACBD5	Acyl-CoA-binding domain-containing protein 5 OS=Homo sapiens OX=9606 GN=ACBD5 PE=1 SV=1	14	6.24313	7.00408	5.89098	6.30621	6.93155	6.22492	6.08619	5.74719	6.33512	5.93363	5.79263	5.85886	6.24119	6.46137	6.8029	6.14004	0.0119976	0.0195622	-0.0830367	0.238879	-0.0929412	0.354183	0.0240665	0.113009
sp|Q5T8D3-3|ACBD5_HUMAN	ACBD5	Isoform 3 of Acyl-CoA-binding domain-containing protein 5 OS=Homo sapiens OX=9606 GN=ACBD5	1	5.67212	5.5532	6.66734	5.48809	5.87457	5.3089	6.50611	5.70388	6.38881	5.60576	6.29448	6.20848	5.90096	7.24878	7.44443	8.13409	0.0126161	0.0152493	0.0133393	0.0213674	0.0697294	0.203147	0.380477	1.97941
sp|Q9BR61|ACBD6_HUMAN	ACBD6	Acyl-CoA-binding domain-containing protein 6 OS=Homo sapiens OX=9606 GN=ACBD6 PE=1 SV=1	16	5.90506	5.57347	5.74115	5.63236	5.41782	5.71181	5.78149	5.72363	5.47044	5.45386	6.06348	5.80135	5.54592	8.76628	8.38509	9.0268	-0.0193133	0.0974228	-0.0419427	0.328973	0.0226929	0.131087	0.611079	4.11803
sp|Q96AP0|ACD_HUMAN	ACD	Adrenocortical dysplasia protein homolog OS=Homo sapiens OX=9606 GN=ACD PE=1 SV=4	2	4.92686	5.38763	4.80588	5.07025	5.68935	5.72036	5.31914	5.86653	6.04077	5.87764	6.98855	6.38649	6.22404	8.1922	8.47946	9.02485	0.143691	0.594495	0.232008	1.19285	0.372138	1.52085	0.762925	3.83206
sp|Q9UKV3|ACINU_HUMAN	ACIN1	Apoptotic chromatin condensation inducer in the nucleus OS=Homo sapiens OX=9606 GN=ACIN1 PE=1 SV=2	46	6.63206	6.20248	5.89771	6.06564	6.24135	6.14569	6.21346	6.14663	6.02041	6.33325	5.96295	5.81396	5.83914	6.82763	6.89181	6.76584	0.000161532	0.000631254	-0.00763198	0.0242518	-0.0782894	0.480835	0.139408	1.55031
sp|P53396|ACLY_HUMAN	ACLY	ATP-citrate synthase OS=Homo sapiens OX=9606 GN=ACLY PE=1 SV=3	57	6.18288	6.24992	6.08287	6.36785	6.39546	6.20483	6.13292	6.38019	6.54806	6.19944	6.25589	6.2397	6.44781	6.21152	6.04543	6.05524	0.00544505	0.033828	0.0355096	0.315993	0.0215422	0.262619	-0.0273487	0.602082
sp|P21399|ACOC_HUMAN	ACO1	Cytoplasmic aconitate hydratase OS=Homo sapiens OX=9606 GN=ACO1 PE=1 SV=3	45	6.17583	6.22723	6.30785	6.43047	6.4245	6.41047	6.42292	6.60445	6.51633	6.49765	6.37743	6.3534	6.49698	5.66319	5.50516	5.58613	0.0304233	0.426006	0.0571833	0.825404	0.0281681	0.4563	-0.170479	3.18117
sp|Q99798|ACON_HUMAN	ACO2	Aconitate hydratase, mitochondrial OS=Homo sapiens OX=9606 GN=ACO2 PE=1 SV=2	38	5.81254	6.19523	5.87183	5.99409	6.3408	5.96727	6.07655	5.88118	6.09658	5.92034	6.03388	6.00909	6.40366	7.06912	7.05012	7.2777	0.0381153	0.228102	-0.000577628	0.00313179	0.0429732	0.323825	0.25702	3.30347
sp|Q8WXI4-2|ACO11_HUMAN	ACOT11	Isoform 2 of Acyl-coenzyme A thioesterase 11 OS=Homo sapiens OX=9606 GN=ACOT11	8	7.3145	6.5588	6.63182	6.67258	6.083	6.5005	6.38968	7.01547	6.41686	6.84459	6.87608	6.55891	6.07047	4.93392	4.40268	4.73017	-0.103424	0.424203	-0.00754734	0.021245	-0.0635078	0.25932	-0.535095	3.07139
sp|Q9NPJ3|ACO13_HUMAN	ACOT13	Acyl-coenzyme A thioesterase 13 OS=Homo sapiens OX=9606 GN=ACOT13 PE=1 SV=1	5	5.96688	5.94726	6.02214	6.05567	6.40917	5.97406	6.32056	5.90963	6.54642	5.91072	6.24111	6.23163	6.05455	6.73744	6.84716	6.82559	0.0558177	0.430912	0.029585	0.130585	0.042139	0.860174	0.181777	4.32211
sp|O00154|BACH_HUMAN	ACOT7	Cytosolic acyl coenzyme A thioester hydrolase OS=Homo sapiens OX=9606 GN=ACOT7 PE=1 SV=3	30	6.44141	6.36491	6.58108	6.50494	6.40662	6.34034	6.14448	6.54246	6.29698	6.24662	6.22773	6.37293	6.18155	5.89885	5.84944	5.59966	-0.0397552	0.431154	-0.0249685	0.250153	-0.048121	0.832114	-0.162723	2.79396
tr|K7EKP8|K7EKP8_HUMAN	ACOT7	Cytosolic acyl coenzyme A thioester hydrolase (Fragment) OS=Homo sapiens OX=9606 GN=ACOT7 PE=1 SV=8	3	4.17835	5.63633	6.67028	6.66707	7.52817	6.66165	5.81901	8.07861	5.19909	6.04215	6.39362	5.60781	6.06797	6.61399	6.80014	6.03577	0.204536	0.20708	0.153983	0.121325	0.0574474	0.0671712	0.163662	0.384979
sp|O14734|ACOT8_HUMAN	ACOT8	Acyl-coenzyme A thioesterase 8 OS=Homo sapiens OX=9606 GN=ACOT8 PE=1 SV=1	3	7.09284	6.01809	7.58047	7.53029	6.765	5.89404	6.60683	6.43171	6.32621	6.52333	6.36642	5.90795	5.95258	5.00754	4.891	5.10569	-0.13572	0.261829	-0.134568	0.330518	-0.215694	0.627959	-0.496398	2.08446
sp|Q9Y305|ACOT9_HUMAN	ACOT9	Acyl-coenzyme A thioesterase 9, mitochondrial OS=Homo sapiens OX=9606 GN=ACOT9 PE=1 SV=2	26	5.9822	6.19583	6.03957	6.25969	6.45973	6.27648	6.23389	6.11782	6.33959	6.27843	6.21988	6.3753	6.56215	6.27273	6.25312	6.1336	0.0473209	0.445979	0.0293943	0.293872	0.0614902	0.676572	0.0235001	0.493624
sp|Q15067-2|ACOX1_HUMAN	ACOX1	Isoform 2 of Peroxisomal acyl-coenzyme A oxidase 1 OS=Homo sapiens OX=9606 GN=ACOX1	23	6.14243	6.14862	6.23341	6.46623	6.22241	6.39893	6.32969	6.60757	6.37464	6.54145	6.30239	6.41468	6.39163	5.74016	5.82167	5.86408	0.015923	0.117542	0.0588703	0.580795	0.0278764	0.343705	-0.105119	2.04579
sp|O15254|ACOX3_HUMAN	ACOX3	Peroxisomal acyl-coenzyme A oxidase 3 OS=Homo sapiens OX=9606 GN=ACOX3 PE=1 SV=2	13	6.64724	6.66839	7.29809	6.9974	5.98023	6.53401	5.99759	6.51513	6.26013	6.53522	6.72348	6.65312	5.86021	5.18629	4.94144	5.20202	-0.161764	0.642113	-0.100828	0.562236	-0.106342	0.462098	-0.433878	3.17005
sp|P24666-2|PPAC_HUMAN	ACP1	Isoform 2 of Low molecular weight phosphotyrosine protein phosphatase OS=Homo sapiens OX=9606 GN=ACP1	14	6.11153	6.11447	6.79572	6.34533	6.43646	6.73606	6.96763	6.49779	6.21874	5.99728	6.26392	6.22058	6.32707	5.57841	5.67204	5.71697	0.0821562	0.333183	-0.0238149	0.0800957	-0.016298	0.07637	-0.165151	1.63655
sp|P24666|PPAC_HUMAN	ACP1	Low molecular weight phosphotyrosine protein phosphatase OS=Homo sapiens OX=9606 GN=ACP1 PE=1 SV=3	7	6.39645	6.40014	6.10771	6.36215	6.40962	6.5392	6.46955	6.3294	6.2778	5.92988	6.21542	6.08031	6.06446	6.14083	6.29038	5.9867	0.0352366	0.364792	-0.0317715	0.211317	-0.0456045	0.608574	-0.0410761	0.709539
sp|P11117|PPAL_HUMAN	ACP2	Lysosomal acid phosphatase OS=Homo sapiens OX=9606 GN=ACP2 PE=1 SV=3	9	6.48071	6.70003	6.50935	6.30455	6.45598	6.38316	6.17814	6.24317	6.74986	6.64984	6.01737	6.26061	6.32387	5.84244	5.31085	5.59005	-0.0358658	0.269611	0.0108291	0.0493482	-0.0677306	0.691563	-0.219589	2.39136
sp|Q96CM8-2|ACSF2_HUMAN	ACSF2	Isoform 2 of Medium-chain acyl-CoA ligase ACSF2, mitochondrial OS=Homo sapiens OX=9606 GN=ACSF2	6	6.55409	6.38843	6.46763	7.1814	7.28083	6.23475	6.6811	6.58656	6.6205	6.81824	6.70209	6.32133	6.32226	4.49103	4.84017	4.5096	0.0181878	0.0349094	0.00589348	0.0185257	-0.0439189	0.199794	-0.527003	3.08305
sp|Q4G176|ACSF3_HUMAN	ACSF3	Malonate--CoA ligase ACSF3, mitochondrial OS=Homo sapiens OX=9606 GN=ACSF3 PE=1 SV=3	26	6.28754	6.48447	6.28526	6.66548	6.81549	6.86717	6.47334	6.81712	6.71982	6.8809	6.47162	6.53628	6.68311	4.83296	4.65512	4.52432	0.063202	0.406578	0.0818229	0.780261	0.0295297	0.284154	-0.461303	3.77723
sp|P33121|ACSL1_HUMAN	ACSL1	Long-chain-fatty-acid--CoA ligase 1 OS=Homo sapiens OX=9606 GN=ACSL1 PE=1 SV=1	15	6.1162	6.16825	6.41076	6.41377	6.10675	5.9866	6.19871	6.39187	6.6468	6.47582	6.33948	6.43991	6.13715	6.14195	6.00857	6.01739	-0.0419484	0.34864	0.0513798	0.47786	0.00648231	0.0481063	-0.0517735	1.02485
sp|O95573|ACSL3_HUMAN	ACSL3	Long-chain-fatty-acid--CoA ligase 3 OS=Homo sapiens OX=9606 GN=ACSL3 PE=1 SV=3	39	6.16012	6.21854	6.05323	6.12178	6.4631	6.20488	6.19408	6.24041	6.58309	6.23536	6.16491	6.26931	6.38669	6.14228	6.27456	6.28766	0.0345861	0.366315	0.0495606	0.48426	0.0314352	0.570649	0.0224842	0.764121
sp|O60488|ACSL4_HUMAN	ACSL4	Long-chain-fatty-acid--CoA ligase 4 OS=Homo sapiens OX=9606 GN=ACSL4 PE=1 SV=2	28	6.10167	6.24481	6.00069	6.07462	6.56902	6.43431	6.37662	6.47661	6.53144	6.12563	6.28845	6.44465	6.51056	6.14122	5.87325	5.80646	0.0814334	0.884017	0.0629829	0.528639	0.0712518	1.04551	-0.0395588	0.696637
sp|Q9ULC5-3|ACSL5_HUMAN	ACSL5	Isoform 2 of Long-chain-fatty-acid--CoA ligase 5 OS=Homo sapiens OX=9606 GN=ACSL5	41	6.53982	6.65501	6.30179	6.57586	7.118	6.68638	6.78764	6.76718	6.88852	6.84633	6.55917	6.70644	7.12954	4.2145	4.2708	3.95301	0.074595	0.505128	0.0682764	0.789072	0.0607358	0.460225	-0.6527	4.30479
sp|Q53FZ2|ACSM3_HUMAN	ACSM3	Acyl-coenzyme A synthetase ACSM3, mitochondrial OS=Homo sapiens OX=9606 GN=ACSM3 PE=1 SV=2	3	6.39977	6.42689	6.71592	6.93393	6.48882	6.25257	7.37029	6.14067	5.69248	7.43822	6.49679	5.89985	6.68574	4.85585	5.29817	4.90405	0.0183581	0.0368272	-0.0432163	0.0722008	-0.0574343	0.262654	-0.399139	3.02791
sp|Q9NR19-2|ACSA_HUMAN	ACSS2	Isoform 2 of Acetyl-coenzyme A synthetase, cytoplasmic OS=Homo sapiens OX=9606 GN=ACSS2	10	6.43367	6.23922	6.72458	6.50857	6.54635	6.61634	6.48976	6.15821	6.28779	6.79852	6.34207	6.56249	6.15222	5.38863	5.31187	5.4397	0.0164582	0.099264	-0.0138033	0.0493687	-0.0279466	0.191624	-0.267593	3.12853
tr|A0A2R8YEA7|A0A2R8YEA7_HUMAN	ACTB	Actin, cytoplasmic 1 (Fragment) OS=Homo sapiens OX=9606 GN=ACTB PE=1 SV=1	6	6.28014	7.39303	5.45904	5.25186	7.22348	6.89967	8.36096	5.17681	6.09829	6.55283	7.94976	5.90193	10.0898	3.65955	4.22148	3.48138	0.298004	0.427612	-0.0367622	0.03645	0.388611	0.449466	-0.686633	1.74692
tr|A0A2R8Y793|A0A2R8Y793_HUMAN	ACTB	Actin, cytoplasmic 1 (Fragment) OS=Homo sapiens OX=9606 GN=ACTB PE=1 SV=1	68	5.90079	6.72479	6.61109	6.21569	6.60868	6.25895	7.09149	6.50443	6.25708	6.09414	6.59642	6.63618	6.50116	5.38064	5.26855	5.34991	0.0642862	0.179311	-0.017765	0.0516291	0.0479039	0.234545	-0.254771	2.02522
sp|P68032|ACTC_HUMAN	ACTC1	Actin, alpha cardiac muscle 1 OS=Homo sapiens OX=9606 GN=ACTC1 PE=1 SV=1	56	6.13467	6.78914	7.00933	6.14306	6.22831	6.34722	6.56233	6.49869	6.08652	6.05943	6.5803	6.13145	6.05684	5.79957	5.97486	5.59829	-0.0312666	0.0795658	-0.0689352	0.215507	-0.0593759	0.213054	-0.170872	1.21175
tr|K7EM38|K7EM38_HUMAN	ACTG1	Actin, cytoplasmic 2 (Fragment) OS=Homo sapiens OX=9606 GN=ACTG1 PE=1 SV=1	3	6.87662	6.39498	7.64532	6.67518	5.29785	5.91166	6.69049	6.20843	6.16508	7.01092	7.25232	6.09061	5.48816	5.15898	5.80047	5.33292	-0.209258	0.421488	-0.0943195	0.229925	-0.136101	0.29906	-0.345021	1.86621
tr|I3L4N8|I3L4N8_HUMAN	ACTG1	Actin, cytoplasmic 2 (Fragment) OS=Homo sapiens OX=9606 GN=ACTG1 PE=1 SV=8	1	7.63329	9.25933	4.41737	9.43238	1.70069	1.31437	1.2624	5.51335	6.55087	6.15263	1.89913	3.56587	3.27587	12.6499	11.153	14.2195	-2.43036	0.876932	-0.339917	0.242391	-1.39934	0.933571	0.721659	1.48689
sp|O96019|ACL6A_HUMAN	ACTL6A	Actin-like protein 6A OS=Homo sapiens OX=9606 GN=ACTL6A PE=1 SV=1	18	6.23793	6.08238	6.48288	6.25508	6.28925	6.16295	6.22061	6.2452	6.27863	6.3075	6.51264	6.53113	6.39782	5.99939	6.08963	5.90698	-0.00931027	0.0575865	0.00288558	0.0189812	0.0488969	0.593708	-0.062573	1.15588
sp|P12814-4|ACTN1_HUMAN	ACTN1	Isoform 4 of Alpha-actinin-1 OS=Homo sapiens OX=9606 GN=ACTN1	52	6.25821	6.16457	6.22184	6.42222	6.38608	6.39592	6.46897	6.27054	6.44547	6.64615	6.31564	6.45387	6.50406	5.73218	5.72924	5.58503	0.0341885	0.454324	0.0424973	0.387701	0.0358812	0.555889	-0.141271	2.86024
tr|H9KV75|H9KV75_HUMAN	ACTN1	Alpha-actinin-1 OS=Homo sapiens OX=9606 GN=ACTN1 PE=1 SV=1	1	3.07498	5.51362	6.45891	7.17856	8.39455	6.77219	5.77018	8.8856	4.55742	4.96352	6.55212	5.46652	6.53177	5.68669	7.59227	6.6011	0.328834	0.222195	0.143003	0.0604276	0.154236	0.124875	0.254107	0.368965
tr|K7EJH8|K7EJH8_HUMAN	ACTN4	Alpha-actinin-4 (Fragment) OS=Homo sapiens OX=9606 GN=ACTN4 PE=1 SV=1	3	7.19557	6.83835	6.54721	7.05341	5.7296	7.01668	6.5726	6.25868	6.46804	5.95792	6.37994	6.27833	6.15213	5.00244	5.31649	5.23262	-0.101424	0.263598	-0.149582	0.779971	-0.139905	1.00969	-0.414377	3.20401
tr|H7C144|H7C144_HUMAN	ACTN4	Alpha-actinin-4 (Fragment) OS=Homo sapiens OX=9606 GN=ACTN4 PE=1 SV=1	2	6.9134	7.94096	7.31813	6.00971	5.86174	6.25813	4.68953	5.84848	5.88675	6.30721	7.46355	6.4086	5.5526	5.42856	6.59562	5.51702	-0.330479	0.479081	-0.228352	0.493597	-0.121851	0.206712	-0.268999	0.962241
sp|O43707|ACTN4_HUMAN	ACTN4	Alpha-actinin-4 OS=Homo sapiens OX=9606 GN=ACTN4 PE=1 SV=2	55	6.22392	6.86365	6.09011	6.30093	7.24806	6.32412	6.78594	6.27721	6.46315	6.13272	6.24753	6.10477	6.70356	5.39517	5.5541	5.28506	0.0913553	0.277864	-0.0179192	0.0587324	-0.00401435	0.013107	-0.235201	2.00742
sp|Q9NZ32|ARP10_HUMAN	ACTR10	Actin-related protein 10 OS=Homo sapiens OX=9606 GN=ACTR10 PE=1 SV=1	14	5.48584	5.68324	5.64471	5.73243	5.89667	6.05896	6.2227	6.27602	6.17373	5.98787	6.13754	6.22117	6.29073	7.40613	7.47853	7.30371	0.104372	0.836396	0.124804	1.13181	0.141284	1.79287	0.391956	4.49822
sp|P61163|ACTZ_HUMAN	ACTR1A	Alpha-centractin OS=Homo sapiens OX=9606 GN=ACTR1A PE=1 SV=1	22	6.13605	6.18575	6.07892	6.03312	6.39539	6.43062	6.47467	6.35134	6.2077	6.24805	6.11728	6.16811	6.41366	6.18105	6.34064	6.23767	0.0748086	1.15515	0.0374335	0.722564	0.0291219	0.393165	0.0337675	1.21615
sp|P42025|ACTY_HUMAN	ACTR1B	Beta-centractin OS=Homo sapiens OX=9606 GN=ACTR1B PE=1 SV=1	5	6.84782	7.31278	5.95582	6.84304	7.61339	6.3564	6.55879	5.94894	6.47974	6.52201	7.2756	6.69846	6.79553	4.27049	4.19584	4.32536	0.0218797	0.0298081	-0.0935037	0.239841	0.0387186	0.107198	-0.660547	2.80585
sp|P61160|ARP2_HUMAN	ACTR2	Actin-related protein 2 OS=Homo sapiens OX=9606 GN=ACTR2 PE=1 SV=1	37	6.0434	6.16568	6.25171	6.17166	6.35378	6.22402	6.35728	6.36369	6.35885	6.31262	6.62575	6.45694	6.2093	5.92592	6.15235	6.02704	0.0355389	0.505839	0.0431441	0.825687	0.0624793	0.690754	-0.0291098	0.732615
sp|P61158|ARP3_HUMAN	ACTR3	Actin-related protein 3 OS=Homo sapiens OX=9606 GN=ACTR3 PE=1 SV=3	33	6.15297	6.15317	6.49614	6.20717	6.48009	6.52335	6.45141	6.27595	6.35253	6.29951	6.598	6.54796	6.33804	5.63432	5.87209	5.6173	0.052694	0.484556	0.0130854	0.104418	0.0548541	0.586399	-0.131441	2.0228
sp|Q9P1U1|ARP3B_HUMAN	ACTR3B	Actin-related protein 3B OS=Homo sapiens OX=9606 GN=ACTR3B PE=2 SV=1	5	6.45423	6.61169	6.19758	6.40842	6.32593	7.02257	6.56554	6.39496	6.2716	6.72502	6.94538	7.12279	6.50215	4.68537	4.99168	4.77509	0.0486322	0.211532	0.0102767	0.0492178	0.0954105	0.682338	-0.413871	3.69154
sp|Q9H9F9|ARP5_HUMAN	ACTR5	Actin-related protein 5 OS=Homo sapiens OX=9606 GN=ACTR5 PE=1 SV=2	11	6.02457	6.34754	6.23677	6.36079	6.47864	6.46164	6.47876	6.33132	6.01003	5.93971	6.27636	6.33529	6.40159	6.36222	5.98946	5.96532	0.0523326	0.518168	-0.0347895	0.223817	0.0218651	0.245145	-0.031956	0.387287
sp|Q9GZN1|ARP6_HUMAN	ACTR6	Actin-related protein 6 OS=Homo sapiens OX=9606 GN=ACTR6 PE=1 SV=1	14	5.14606	5.23225	5.38663	5.48016	5.3199	5.5098	5.42765	5.67681	5.13343	5.14092	5.511	5.51115	5.09965	9.97718	9.84031	10.6071	0.0289995	0.204107	0.00156871	0.00447983	0.0169202	0.0908098	0.933145	4.46331
sp|Q9H981|ARP8_HUMAN	ACTR8	Actin-related protein 8 OS=Homo sapiens OX=9606 GN=ACTR8 PE=1 SV=2	17	5.82825	5.81637	5.62286	5.90674	5.91631	5.65854	5.68086	5.77456	5.8679	5.74501	5.92588	5.94784	5.92875	8.07156	8.0278	8.28076	-0.0104094	0.0631619	0.000564744	0.00436101	0.0345941	0.558467	0.488222	4.54503
sp|Q04771|ACVR1_HUMAN	ACVR1	Activin receptor type-1 OS=Homo sapiens OX=9606 GN=ACVR1 PE=1 SV=1	2	6.06209	6.92779	6.6888	6.59547	6.65358	5.78633	7.09423	6.8606	7.55637	7.01562	7.43851	7.15865	7.04324	3.91089	3.70486	3.50298	-0.0126089	0.0191882	0.1212	0.488278	0.135121	0.776727	-0.825615	3.61338
sp|Q03154|ACY1_HUMAN	ACY1	Aminoacylase-1 OS=Homo sapiens OX=9606 GN=ACY1 PE=1 SV=1	14	6.76319	7.03047	6.60066	6.68043	7.04829	6.45441	6.61496	5.90747	6.19137	6.12438	6.53647	6.35752	6.00717	5.14098	5.42969	5.11256	-0.013448	0.0467932	-0.156133	1.1186	-0.103436	0.783838	-0.372688	3.48061
sp|P07311|ACYP1_HUMAN	ACYP1	Acylphosphatase-1 OS=Homo sapiens OX=9606 GN=ACYP1 PE=1 SV=2	11	5.86789	6.14822	6.16297	6.10329	6.36241	6.83707	6.47879	6.69816	6.70854	6.65372	6.74343	6.50248	6.64014	5.49348	5.24238	5.35702	0.111732	0.697858	0.13948	1.41215	0.126885	1.43263	-0.178449	2.71602
sp|P14621|ACYP2_HUMAN	ACYP2	Acylphosphatase-2 OS=Homo sapiens OX=9606 GN=ACYP2 PE=1 SV=2	5	7.13887	6.58738	6.07214	6.45627	6.43404	7.02596	6.44043	6.12658	6.23757	6.33016	6.85138	6.50875	6.06608	5.41713	5.24439	5.06286	0.0152636	0.0304699	-0.0749368	0.269509	-0.0195316	0.0559403	-0.324533	2.10502
sp|P00813|ADA_HUMAN	ADA	Adenosine deaminase OS=Homo sapiens OX=9606 GN=ADA PE=1 SV=3	11	6.47648	6.27036	6.44278	5.9847	6.05693	6.48188	6.51057	6.15723	5.97913	6.05833	6.29013	5.85736	5.61969	6.40394	6.61219	6.79832	0.0128287	0.0432706	-0.0533978	0.380105	-0.0877006	0.491303	0.0696376	0.865415
sp|O14672|ADA10_HUMAN	ADAM10	Disintegrin and metalloproteinase domain-containing protein 10 OS=Homo sapiens OX=9606 GN=ADAM10 PE=1 SV=1	17	7.16928	6.71553	6.64651	6.98544	6.59327	6.64086	6.18425	6.60989	6.47207	6.78652	6.58118	6.24371	6.23458	4.90511	4.69723	4.53457	-0.0878503	0.451709	-0.0547916	0.363771	-0.114765	0.866885	-0.545806	3.70805
sp|Q13444|ADA15_HUMAN	ADAM15	Disintegrin and metalloproteinase domain-containing protein 15 OS=Homo sapiens OX=9606 GN=ADAM15 PE=1 SV=4	18	6.36101	6.48352	6.56807	6.55417	6.14529	6.31137	6.29036	6.45046	6.37867	6.71155	6.18095	6.22856	6.11928	5.62768	5.8867	5.70237	-0.0549678	0.701792	0.0048516	0.0335665	-0.0718604	1.34277	-0.177816	3.10714
sp|P78536|ADA17_HUMAN	ADAM17	Disintegrin and metalloproteinase domain-containing protein 17 OS=Homo sapiens OX=9606 GN=ADAM17 PE=1 SV=1	19	5.6678	5.75215	5.28345	5.53024	5.66507	5.63503	5.63638	5.72864	5.71805	5.94838	5.74606	5.69735	5.70532	8.41756	8.61954	9.24898	0.0224274	0.121109	0.0609718	0.408019	0.0403951	0.343736	0.656592	3.75701
sp|Q9H013|ADA19_HUMAN	ADAM19	Disintegrin and metalloproteinase domain-containing protein 19 OS=Homo sapiens OX=9606 GN=ADAM19 PE=1 SV=3	1	7.95285	8.18486	7.04874	7.86719	7.77524	6.82309	6.68026	6.57401	7.65196	7.63907	7.8978	6.77702	5.59844	1.83334	1.88748	1.80865	-0.130322	0.336841	-0.0910989	0.236802	-0.200147	0.443761	-2.07451	4.34529
sp|Q9P0K1|ADA22_HUMAN	ADAM22	Disintegrin and metalloproteinase domain-containing protein 22 OS=Homo sapiens OX=9606 GN=ADAM22 PE=1 SV=1	4	7.67255	7.25528	6.62374	6.92879	6.17181	7.09486	6.96468	7.49765	6.78226	6.46672	6.73312	6.6069	6.15429	4.01438	3.23308	3.79989	-0.0783373	0.196943	-0.0420529	0.100635	-0.131877	0.584343	-0.95123	3.38093
sp|Q13443|ADAM9_HUMAN	ADAM9	Disintegrin and metalloproteinase domain-containing protein 9 OS=Homo sapiens OX=9606 GN=ADAM9 PE=1 SV=1	22	6.26249	6.56896	6.32891	6.30618	6.70374	6.42195	6.96147	6.39961	6.88747	7.05883	6.77821	6.87932	6.41401	4.47445	4.62438	4.93002	0.0727081	0.450076	0.0911733	0.535449	0.0715858	0.647309	-0.445169	3.63398
sp|O75689-2|ADAP1_HUMAN	ADAP1	Isoform 2 of Arf-GAP with dual PH domain-containing protein 1 OS=Homo sapiens OX=9606 GN=ADAP1	4	7.53088	6.58961	6.64722	6.78925	6.40683	6.59143	6.53458	6.15431	7.20938	6.78084	6.344	6.69561	6.31509	4.67815	4.45078	4.28204	-0.0814775	0.29133	-0.0369911	0.0842531	-0.0946953	0.436963	-0.623966	3.10167
sp|P55265-4|DSRAD_HUMAN	ADAR	Isoform 4 of Double-stranded RNA-specific adenosine deaminase OS=Homo sapiens OX=9606 GN=ADAR	55	6.47822	6.47224	6.0535	6.25152	6.62235	6.33353	6.36857	6.05622	6.29279	6.2082	6.07647	6.05427	6.31526	6.12181	6.20035	6.09471	0.0288684	0.163464	-0.0295791	0.1944	-0.038251	0.309214	-0.0405311	0.617015
sp|P78563-5|RED1_HUMAN	ADARB1	Isoform 5 of Double-stranded RNA-specific editase 1 OS=Homo sapiens OX=9606 GN=ADARB1	3	7.16664	7.78809	5.1811	6.40625	7.22383	6.42528	6.68949	5.38262	6.43752	5.12376	6.55038	6.25171	6.42297	5.07777	5.72666	6.14596	0.0309764	0.027638	-0.232478	0.293344	-0.0502558	0.0698833	-0.231925	0.596527
sp|Q9BUB4|ADAT1_HUMAN	ADAT1	tRNA-specific adenosine deaminase 1 OS=Homo sapiens OX=9606 GN=ADAT1 PE=1 SV=1	4	6.83356	6.96645	7.08645	7.54872	6.35573	6.79544	6.42703	6.39824	6.50188	6.65936	6.54147	6.13916	6.29443	4.63887	4.50318	4.31	-0.123391	0.56108	-0.124771	0.72412	-0.168535	1.0415	-0.664813	3.74217
sp|Q7Z6V5|ADAT2_HUMAN	ADAT2	tRNA-specific adenosine deaminase 2 OS=Homo sapiens OX=9606 GN=ADAT2 PE=1 SV=1	5	6.25731	6.0117	7.01477	6.04342	6.57506	6.21283	6.46531	6.11875	6.57237	6.08751	6.52322	5.82107	6.09499	6.1982	6.03701	5.96648	0.0194482	0.0415347	-0.0165583	0.0373346	-0.0428678	0.124985	-0.0615777	0.372749
sp|Q96EY9|ADAT3_HUMAN	ADAT3	Probable inactive tRNA-specific adenosine deaminase-like protein 3 OS=Homo sapiens OX=9606 GN=ADAT3 PE=1 SV=1	4	7.58528	7.01047	7.15877	7.18034	6.73802	6.05682	6.88986	6.51311	6.48808	6.08477	6.67322	5.85147	5.89508	4.63813	4.56886	4.66772	-0.140696	0.537658	-0.185259	1.01248	-0.236516	1.13247	-0.645314	4.17631
sp|O60266|ADCY3_HUMAN	ADCY3	Adenylate cyclase type 3 OS=Homo sapiens OX=9606 GN=ADCY3 PE=1 SV=3	5	6.39703	6.55493	6.35481	6.90235	6.38267	6.58884	6.56794	6.07487	6.12107	7.12545	6.95678	7.14988	7.13649	4.2913	4.97328	4.42231	-0.00864156	0.0344352	-0.0248325	0.0553823	0.111966	0.951962	-0.522237	3.08768
sp|O60503|ADCY9_HUMAN	ADCY9	Adenylate cyclase type 9 OS=Homo sapiens OX=9606 GN=ADCY9 PE=1 SV=4	1	8.26353	8.1947	7.02506	7.9686	6.46821	5.63849	7.67274	6.16645	6.80766	6.52148	6.87567	5.11251	4.7259	5.41589	3.25079	3.89233	-0.254108	0.446233	-0.274961	0.84634	-0.497045	0.989185	-0.909386	2.40968
sp|P35611-3|ADDA_HUMAN	ADD1	Isoform 3 of Alpha-adducin OS=Homo sapiens OX=9606 GN=ADD1	12	7.74719	7.29401	7.21616	7.34406	6.61014	6.73984	6.87284	6.54131	6.47673	6.28039	5.85079	5.6967	5.75992	4.40848	4.6624	4.49904	-0.134645	0.848041	-0.202145	1.24941	-0.359239	2.19603	-0.710217	4.25277
sp|Q9UEY8|ADDG_HUMAN	ADD3	Gamma-adducin OS=Homo sapiens OX=9606 GN=ADD3 PE=1 SV=1	16	6.23907	6.20276	5.99275	6.32668	6.26818	6.37728	6.40963	6.49428	6.32414	6.55829	6.59353	6.41617	6.26567	6.10382	5.72735	5.7004	0.0371292	0.366702	0.0612764	0.630379	0.0537113	0.58187	-0.083092	1.17442
sp|Q8IWK6|AGRA3_HUMAN	ADGRA3	Adhesion G protein-coupled receptor A3 OS=Homo sapiens OX=9606 GN=ADGRA3 PE=1 SV=2	4	7.68065	7.10465	6.24685	7.78675	7.26197	6.75958	6.23992	6.69622	6.80166	6.02954	7.11308	6.41767	6.00816	4.33721	4.01569	3.50041	-0.0932389	0.171825	-0.146476	0.342006	-0.145628	0.37584	-0.866688	2.72725
sp|Q9UHX3|AGRE2_HUMAN	ADGRE2	Adhesion G protein-coupled receptor E2 OS=Homo sapiens OX=9606 GN=ADGRE2 PE=1 SV=2	2	6.64591	6.41374	7.42169	7.26317	5.91979	6.39676	6.88508	6.50734	6.90672	6.5168	6.95933	6.68919	5.9624	4.36824	4.34845	4.7954	-0.115936	0.293276	-0.0621609	0.193018	-0.0855076	0.266929	-0.622914	2.91181
sp|Q5T601|AGRF1_HUMAN	ADGRF1	Adhesion G-protein coupled receptor F1 OS=Homo sapiens OX=9606 GN=ADGRF1 PE=1 SV=2	1	9.27366	8.95941	8.83345	6.1112	5.64127	4.88171	9.15459	5.71508	6.53709	6.81768	7.08553	5.69282	7.28865	3.73479	1.77729	2.49578	-0.338625	0.245086	-0.383884	0.503842	-0.310352	0.462615	-1.63569	2.37612
sp|Q9Y653|AGRG1_HUMAN	ADGRG1	Adhesion G-protein coupled receptor G1 OS=Homo sapiens OX=9606 GN=ADGRG1 PE=1 SV=2	2	6.09138	6.63918	6.34056	6.51848	6.76686	6.63731	6.57662	6.5691	7.09883	6.64857	6.65043	6.77248	7.1427	4.62595	4.76456	4.157	0.0580935	0.366674	0.0821318	0.445574	0.0997138	0.70104	-0.502492	3.14397
sp|Q86SQ4-3|AGRG6_HUMAN	ADGRG6	Isoform 3 of Adhesion G-protein coupled receptor G6 OS=Homo sapiens OX=9606 GN=ADGRG6	5	7.33653	7.08643	7.31636	7.63145	6.3605	6.29475	6.4373	6.71586	6.93363	7.17665	6.24979	6.00716	6.23244	4.113	4.29042	3.81772	-0.206334	1.14312	-0.0809481	0.551531	-0.252646	1.80274	-0.849965	4.24526
sp|P11766|ADHX_HUMAN	ADH5	Alcohol dehydrogenase class-3 OS=Homo sapiens OX=9606 GN=ADH5 PE=1 SV=4	28	5.92239	6.12099	5.82608	6.04694	6.65109	6.16311	6.16748	6.41847	6.38103	6.15898	6.09834	6.13615	6.39855	6.50703	6.37518	6.62821	0.0816449	0.460483	0.0798806	0.784194	0.0549003	0.597938	0.121282	2.26772
sp|Q9BV57|MTND_HUMAN	ADI1	1,2-dihydroxy-3-keto-5-methylthiopentene dioxygenase OS=Homo sapiens OX=9606 GN=ADI1 PE=1 SV=1	12	7.10599	7.47244	7.54266	7.29765	7.08753	6.93743	7.19305	6.5664	6.70776	6.27969	6.89339	6.72003	6.862	3.24164	2.88491	3.20744	-0.0564086	0.44927	-0.174245	1.1284	-0.107805	1.17664	-1.24113	4.71314
sp|Q96A54|PAQR1_HUMAN	ADIPOR1	Adiponectin receptor protein 1 OS=Homo sapiens OX=9606 GN=ADIPOR1 PE=1 SV=1	5	5.19462	5.36426	4.95781	5.31193	5.21496	5.28396	4.85637	5.29804	5.21632	5.07105	5.20378	5.49533	5.28068	10.3536	10.7576	11.1397	-0.024794	0.0930329	-0.00333365	0.014674	0.0327187	0.22548	1.04581	4.60568
sp|Q86V24|PAQR2_HUMAN	ADIPOR2	Adiponectin receptor protein 2 OS=Homo sapiens OX=9606 GN=ADIPOR2 PE=1 SV=1	2	3.07796	3.1701	3.26501	2.93822	3.54784	3.52998	3.49072	3.67843	3.92493	3.71462	3.56148	4.22398	4.23372	16.6027	16.8163	20.224	0.178518	0.910649	0.277359	1.2561	0.364081	1.19886	2.52213	3.94204
sp|Q15847|ADIRF_HUMAN	ADIRF	Adipogenesis regulatory factor OS=Homo sapiens OX=9606 GN=ADIRF PE=1 SV=1	12	6.24953	6.89918	5.75713	6.55927	7.60869	7.73772	7.24285	4.83142	7.39842	7.22904	6.0174	6.58554	7.16997	4.69257	4.0472	3.97407	0.242153	0.753717	0.0269442	0.0235777	0.0500408	0.123081	-0.587085	2.51618
sp|P55263|ADK_HUMAN	ADK	Adenosine kinase OS=Homo sapiens OX=9606 GN=ADK PE=1 SV=2	21	6.07064	6.20227	6.1995	6.14055	6.62904	6.2776	6.43283	6.8144	6.38834	6.12236	6.40887	6.30103	6.41059	5.96379	5.7475	5.8907	0.0671676	0.655918	0.0660952	0.387503	0.0507388	1.24496	-0.0686421	1.97421
sp|Q9H2P0|ADNP_HUMAN	ADNP	Activity-dependent neuroprotector homeobox protein OS=Homo sapiens OX=9606 GN=ADNP PE=1 SV=1	40	6.41891	6.34591	6.31259	6.49391	6.26653	6.56312	6.57183	6.55324	6.37853	6.74506	6.31523	6.33765	6.47616	5.46051	5.39059	5.37022	0.0166776	0.13264	0.0370087	0.382501	-0.00372466	0.052808	-0.241598	4.24405
sp|Q6IQ32|ADNP2_HUMAN	ADNP2	Activity-dependent neuroprotector homeobox protein 2 OS=Homo sapiens OX=9606 GN=ADNP2 PE=1 SV=1	14	5.92554	5.7878	5.83581	5.67955	5.32224	5.7725	5.58251	5.46143	5.55426	5.59927	5.82431	5.79932	5.6567	8.67368	8.78009	8.74499	-0.0629895	0.417434	-0.0683881	0.886475	-0.0117401	0.139523	0.588628	5.05288
sp|Q96SZ5|AEDO_HUMAN	ADO	2-aminoethanethiol dioxygenase OS=Homo sapiens OX=9606 GN=ADO PE=1 SV=2	10	6.71841	6.47177	6.65451	6.32911	6.69785	6.42331	6.68644	6.24577	5.94736	6.59059	6.83031	6.52509	6.60263	5.06705	5.08416	5.12565	0.0129682	0.0709912	-0.0636031	0.343977	0.0238834	0.201912	-0.361738	3.81088
sp|Q9BRR6|ADPGK_HUMAN	ADPGK	ADP-dependent glucokinase OS=Homo sapiens OX=9606 GN=ADPGK PE=1 SV=1	10	6.50585	6.36486	6.34182	6.35143	7.13085	6.02498	6.45676	6.40279	6.71132	6.2009	6.24648	6.12832	6.54492	5.7717	5.50633	5.3107	0.0327062	0.0853756	0.0106486	0.0577094	-0.0191831	0.173766	-0.20887	2.75812
sp|P54922|ADPRH_HUMAN	ADPRH	[Protein ADP-ribosylarginine] hydrolase OS=Homo sapiens OX=9606 GN=ADPRH PE=1 SV=1	4	7.20272	6.9497	6.68163	6.73163	6.80941	6.61	6.16546	6.61205	6.66827	6.19467	6.12407	5.85266	6.42152	4.87559	4.63774	5.46287	-0.0780961	0.351967	-0.0862131	0.502717	-0.168267	1.06811	-0.465164	2.87006
sp|Q9NX46|ARHL2_HUMAN	ADPRHL2	ADP-ribose glycohydrolase ARH3 OS=Homo sapiens OX=9606 GN=ADPRHL2 PE=1 SV=1	11	6.347	6.26541	6.1504	6.47369	6.63605	6.20369	6.39311	6.25339	6.13103	6.20871	6.28534	6.28032	6.15373	5.98422	6.17795	6.05596	0.0230982	0.132639	-0.0257047	0.283597	-0.0159409	0.186712	-0.0550995	1.17906
sp|Q16186|ADRM1_HUMAN	ADRM1	Proteasomal ubiquitin receptor ADRM1 OS=Homo sapiens OX=9606 GN=ADRM1 PE=1 SV=2	21	6.13304	5.97569	6.03116	6.28883	5.82489	6.3071	6.23595	6.06466	6.22529	6.7144	6.46845	6.18718	6.20628	6.42971	6.31278	6.5946	0.00364906	0.0132351	0.0527889	0.268374	0.041935	0.449401	0.0778299	1.48291
sp|P30566|PUR8_HUMAN	ADSL	Adenylosuccinate lyase OS=Homo sapiens OX=9606 GN=ADSL PE=1 SV=2	13	6.67243	6.51121	6.48406	6.66571	6.50798	6.3828	6.2833	6.5579	6.46934	6.58945	6.53042	6.44019	6.45491	5.17251	5.19001	5.08779	-0.0426995	0.494523	-0.00977522	0.125953	-0.0239036	0.476013	-0.354221	4.45991
sp|Q8N142|PURA1_HUMAN	ADSS1	Adenylosuccinate synthetase isozyme 1 OS=Homo sapiens OX=9606 GN=ADSS1 PE=1 SV=1	6	5.41392	5.96639	5.98271	6.37217	6.4572	6.48496	6.45488	6.52237	6.38596	7.01089	6.7221	6.91097	6.68512	5.56145	5.61627	5.45264	0.123846	0.468366	0.162171	0.592829	0.190782	0.977732	-0.0981707	0.734844
sp|P30520|PURA2_HUMAN	ADSS2	Adenylosuccinate synthetase isozyme 2 OS=Homo sapiens OX=9606 GN=ADSS2 PE=1 SV=3	37	6.12753	6.18164	6.41714	6.59152	6.42304	6.75753	6.64791	6.47734	6.22708	6.43717	6.60272	6.40469	6.23189	5.53181	5.47813	5.46285	0.0624578	0.382501	0.0115944	0.057589	0.0189401	0.116002	-0.205031	2.60807
sp|Q6ZN18|AEBP2_HUMAN	AEBP2	Zinc finger protein AEBP2 OS=Homo sapiens OX=9606 GN=AEBP2 PE=1 SV=2	5	6.41454	6.36728	6.07463	6.53945	6.04316	5.92233	5.51161	6.1053	6.18947	6.38148	6.25476	6.52697	5.87126	6.53698	6.74948	6.51131	-0.124092	0.609559	-0.0283533	0.182033	-0.0301512	0.150412	0.0557798	0.858998
sp|Q8WTP8-2|AEN_HUMAN	AEN	Isoform 2 of Apoptosis-enhancing nuclease OS=Homo sapiens OX=9606 GN=AEN	7	4.90131	4.67238	4.50129	4.51824	4.71912	4.48255	4.93263	4.71044	4.70303	4.83596	6.96532	7.65386	7.35561	9.88419	10.2532	10.9109	0.0194613	0.0612036	0.0311651	0.172793	0.65611	2.40759	1.15477	4.38183
sp|Q8N556-2|AFAP1_HUMAN	AFAP1	Isoform 2 of Actin filament-associated protein 1 OS=Homo sapiens OX=9606 GN=AFAP1	12	6.12272	5.91252	5.83772	5.96119	5.65044	5.93643	6.13938	6.01958	5.86609	6.306	6.38621	6.21159	6.06279	7.22556	7.2037	7.15806	-0.0121053	0.050578	0.0252853	0.1583	0.0620019	0.708956	0.272191	4.115
tr|J3KN01|J3KN01_HUMAN	AFDN	Afadin OS=Homo sapiens OX=9606 GN=AFDN PE=1 SV=1	2	6.82356	6.07105	6.15789	6.69235	6.38703	6.23557	6.07142	6.60206	5.92206	6.75658	5.69966	5.50226	6.2505	6.31787	6.26936	6.24078	-0.0466695	0.155712	-0.00208893	0.00438013	-0.145819	0.60669	-0.0363658	0.271041
sp|P55196-1|AFAD_HUMAN	AFDN	Isoform 2 of Afadin OS=Homo sapiens OX=9606 GN=AFDN	39	6.15381	6.44639	6.28283	6.37725	5.9609	5.9406	6.05366	5.97666	6.14929	5.97969	5.92657	6.01384	5.8415	6.95875	6.97728	6.96099	-0.0774346	0.823732	-0.065394	0.751672	-0.0914228	1.22878	0.141464	3.07871
sp|P51825-2|AFF1_HUMAN	AFF1	Isoform 2 of AF4/FMR2 family member 1 OS=Homo sapiens OX=9606 GN=AFF1	6	5.82352	5.86268	6.25659	5.69525	5.02822	4.89704	5.47995	5.45988	5.256	6.224	5.79235	5.22483	4.78528	9.46687	9.47776	9.26981	-0.202655	0.760823	-0.0656493	0.183812	-0.165924	0.6513	0.670361	4.47999
sp|Q9UHB7|AFF4_HUMAN	AFF4	AF4/FMR2 family member 4 OS=Homo sapiens OX=9606 GN=AFF4 PE=1 SV=1	14	5.43885	5.40255	5.24635	5.30992	5.085	4.90484	4.87788	5.2178	5.04556	5.19316	5.3259	5.07595	5.14237	10.741	10.8959	11.097	-0.110233	0.958736	-0.0542007	0.68535	-0.046038	0.589816	1.02837	5.1448
sp|Q9Y4W6|AFG32_HUMAN	AFG3L2	AFG3-like protein 2 OS=Homo sapiens OX=9606 GN=AFG3L2 PE=1 SV=2	38	6.11927	6.09836	6.25694	6.39951	5.99765	6.44749	6.15015	6.07086	6.23749	6.41549	6.26379	6.35997	6.05029	6.3475	6.41668	6.36856	-0.00466842	0.0192184	0.00527067	0.0294727	0.00142918	0.0105549	0.0364378	0.856564
sp|P02771|FETA_HUMAN	AFP	Alpha-fetoprotein OS=Homo sapiens OX=9606 GN=AFP PE=1 SV=1	2	6.53578	5.3663	7.36145	8.35088	4.73554	3.90875	10.808	7.97366	10.2426	8.41754	7.44278	3.74083	4.1563	3.90969	3.94638	3.1035	-0.0904438	0.0284698	0.362874	0.492865	-0.433094	0.395125	-0.918193	1.87365
sp|Q6ULP2-9|AFTIN_HUMAN	AFTPH	Isoform 5 of Aftiphilin OS=Homo sapiens OX=9606 GN=AFTPH	14	6.42533	6.05902	6.2191	6.42841	5.74812	6.25243	6.05861	6.38399	6.32142	6.2547	6.07316	6.1979	5.7787	6.78411	6.30226	6.71275	-0.0617492	0.334215	0.00848739	0.0543083	-0.0625003	0.504656	0.0709564	0.879477
sp|Q9UPQ3|AGAP1_HUMAN	AGAP1	Arf-GAP with GTPase, ANK repeat and PH domain-containing protein 1 OS=Homo sapiens OX=9606 GN=AGAP1 PE=1 SV=4	10	6.14546	6.98389	6.69339	6.49254	6.23768	6.47963	6.24059	6.23993	6.26507	6.24784	6.33694	6.56558	6.26746	5.46246	5.68658	5.65496	-0.0580641	0.231191	-0.0737541	0.361881	-0.0420144	0.205193	-0.232059	2.0047
sp|Q99490-2|AGAP2_HUMAN	AGAP2	Isoform 2 of Arf-GAP with GTPase, ANK repeat and PH domain-containing protein 2 OS=Homo sapiens OX=9606 GN=AGAP2	9	6.45405	6.68003	6.66677	6.90187	6.41343	6.92917	6.3885	6.66592	6.56972	6.77588	6.86353	6.43289	6.13535	4.96894	4.63687	4.51708	-0.0214778	0.0856944	-0.00111845	0.00578936	-0.0435319	0.23664	-0.503914	3.68293
sp|Q96P47-4|AGAP3_HUMAN	AGAP3	Isoform 4 of Arf-GAP with GTPase, ANK repeat and PH domain-containing protein 3 OS=Homo sapiens OX=9606 GN=AGAP3	14	6.93449	6.65042	6.75672	7.12122	6.55899	6.54626	6.42732	6.63101	6.15305	6.43258	6.68122	6.36128	5.60692	5.16771	5.04376	4.92708	-0.0765621	0.579747	-0.100088	0.650845	-0.143313	0.633725	-0.444217	3.77888
sp|P52594-4|AGFG1_HUMAN	AGFG1	Isoform 4 of Arf-GAP domain and FG repeat-containing protein 1 OS=Homo sapiens OX=9606 GN=AGFG1	20	6.28855	5.88464	6.26923	5.82408	6.23756	6.70336	6.44443	5.83333	6.10905	6.3249	6.31541	6.25989	6.18965	6.40691	6.50454	6.4045	0.0910382	0.45044	0.00533329	0.0183141	0.0441119	0.334128	0.0858641	1.16755
sp|O95081|AGFG2_HUMAN	AGFG2	Arf-GAP domain and FG repeat-containing protein 2 OS=Homo sapiens OX=9606 GN=AGFG2 PE=1 SV=2	3	6.16876	8.20801	8.14063	6.14181	8.44103	7.70978	6.73307	5.88997	6.48125	6.58133	6.88654	6.97749	5.8376	2.95457	3.463	3.38516	0.0903703	0.0929674	-0.181569	0.250996	-0.125646	0.188768	-1.13271	2.33844
sp|Q8N302|AGGF1_HUMAN	AGGF1	Angiogenic factor with G patch and FHA domains 1 OS=Homo sapiens OX=9606 GN=AGGF1 PE=1 SV=2	7	7.33257	6.70999	6.47702	6.59579	5.92618	6.52971	6.39256	5.90771	6.14622	6.46173	6.33188	5.74332	5.55251	6.03763	5.83732	6.01785	-0.109627	0.378535	-0.135327	0.549605	-0.206228	0.858462	-0.184694	1.6238
sp|Q53H12|AGK_HUMAN	AGK	Acylglycerol kinase, mitochondrial OS=Homo sapiens OX=9606 GN=AGK PE=1 SV=2	23	6.01763	6.30255	6.09065	6.27435	6.43935	6.44018	6.4588	6.2559	6.35007	6.4416	6.37968	6.53096	6.55991	5.83032	5.77019	5.85785	0.0628555	0.691063	0.0409993	0.445446	0.072686	0.94751	-0.0846896	1.86901
sp|P35573|GDE_HUMAN	AGL	Glycogen debranching enzyme OS=Homo sapiens OX=9606 GN=AGL PE=1 SV=3	45	6.8036	6.64933	6.7191	6.63673	6.35018	6.48969	6.56669	6.78299	6.63401	6.71269	6.67618	6.59865	6.39421	4.74806	4.66516	4.57274	-0.0511226	0.690418	0.00165796	0.0201765	-0.0317404	0.48617	-0.523688	4.8195
sp|Q9UL18|AGO1_HUMAN	AGO1	Protein argonaute-1 OS=Homo sapiens OX=9606 GN=AGO1 PE=1 SV=3	11	5.50213	6.21101	5.91224	6.15847	6.21157	6.08836	6.12807	6.21987	6.26414	6.30004	6.2037	6.70608	6.32021	6.50192	6.56843	6.70377	0.0469547	0.189961	0.0745634	0.380702	0.108413	0.57717	0.148669	1.51823
sp|Q9UKV8|AGO2_HUMAN	AGO2	Protein argonaute-2 OS=Homo sapiens OX=9606 GN=AGO2 PE=1 SV=3	25	6.05214	6.18687	6.23105	6.30073	5.92607	5.98524	6.09958	6.29448	6.22828	6.24808	6.44244	6.51975	6.31325	6.24839	6.33582	6.58781	-0.0447329	0.520472	0.0148908	0.204753	0.0531614	0.829344	0.0454	0.854023
sp|Q9H9G7|AGO3_HUMAN	AGO3	Protein argonaute-3 OS=Homo sapiens OX=9606 GN=AGO3 PE=1 SV=2	20	6.14354	6.2493	6.06943	6.33242	5.92039	6.17473	5.99738	6.35728	6.21791	6.39861	6.10209	6.27828	5.98366	6.56395	6.47196	6.73908	-0.0396019	0.375071	0.029015	0.349246	-0.018111	0.185356	0.0886833	1.87197
sp|Q99943|PLCA_HUMAN	AGPAT1	1-acyl-sn-glycerol-3-phosphate acyltransferase alpha OS=Homo sapiens OX=9606 GN=AGPAT1 PE=1 SV=2	4	7.45771	6.75724	6.38794	6.99845	6.4909	6.6296	6.94095	6.79469	6.30044	7.10233	7.07109	6.2157	6.16744	4.03025	4.24072	4.41455	-0.0452749	0.126159	-0.0355269	0.0910943	-0.0896169	0.296386	-0.706518	3.23117
sp|O15120|PLCB_HUMAN	AGPAT2	1-acyl-sn-glycerol-3-phosphate acyltransferase beta OS=Homo sapiens OX=9606 GN=AGPAT2 PE=1 SV=1	5	6.74991	6.62933	7.11704	6.61001	5.721	6.43532	6.20982	6.76641	6.97083	6.37622	7.04386	7.00546	5.98866	5.02271	4.88952	4.46391	-0.146542	0.60321	-0.0154289	0.0575894	-0.0208531	0.0630735	-0.499914	3.31648
sp|Q9NRZ7-3|PLCC_HUMAN	AGPAT3	Isoform 3 of 1-acyl-sn-glycerol-3-phosphate acyltransferase gamma OS=Homo sapiens OX=9606 GN=AGPAT3	7	6.875	6.93071	6.8309	7.16742	6.80754	6.17356	6.64289	6.60596	6.59654	6.56711	6.40238	6.44919	6.05582	4.77517	4.60716	4.51264	-0.0876381	0.463985	-0.0769721	0.911833	-0.141306	1.27389	-0.585694	4.40452
sp|Q9NUQ2|PLCE_HUMAN	AGPAT5	1-acyl-sn-glycerol-3-phosphate acyltransferase epsilon OS=Homo sapiens OX=9606 GN=AGPAT5 PE=1 SV=3	12	5.87425	6.35197	6.32298	6.05065	6.12074	6.18734	6.27509	6.2888	6.30504	6.30873	6.52726	6.39639	5.89006	6.21581	6.50489	6.38	0.0103846	0.0441368	0.0349704	0.23024	0.0281724	0.125937	0.0500135	0.618811
sp|O00116|ADAS_HUMAN	AGPS	Alkyldihydroxyacetonephosphate synthase, peroxisomal OS=Homo sapiens OX=9606 GN=AGPS PE=1 SV=1	27	6.27578	6.59764	6.42751	6.2387	6.43218	6.28499	6.37878	6.50667	6.5573	6.38287	6.37779	6.49272	6.32351	5.58285	5.62483	5.51589	-0.00443343	0.0242987	0.0218356	0.182486	0.00295678	0.0227598	-0.195817	2.96267
sp|O00468|AGRIN_HUMAN	AGRN	Agrin OS=Homo sapiens OX=9606 GN=AGRN PE=1 SV=6	2	7.96534	7.85903	7.28413	6.91198	6.96054	7.93294	6.5639	6.94133	6.81485	7.20597	6.8937	6.97988	5.25394	2.94191	2.41288	3.07766	-0.0694356	0.136347	-0.103123	0.38797	-0.23526	0.582256	-1.41689	3.82456
sp|Q9UPW5-3|CBPC1_HUMAN	AGTPBP1	Isoform 3 of Cytosolic carboxypeptidase 1 OS=Homo sapiens OX=9606 GN=AGTPBP1	4	6.97302	6.55419	7.59656	6.62791	6.31024	6.19346	6.15803	6.1316	6.42718	6.62816	7.40352	6.39358	5.7939	5.08538	4.96922	4.75405	-0.157455	0.523563	-0.117413	0.41109	-0.0873466	0.202298	-0.491097	2.68499
sp|Q6RW13|ATRAP_HUMAN	AGTRAP	Type-1 angiotensin II receptor-associated protein OS=Homo sapiens OX=9606 GN=AGTRAP PE=1 SV=1	6	6.31373	6.95745	6.22003	6.76603	7.09957	7.1436	6.57742	5.91775	6.54699	6.61253	6.43743	6.46107	7.072	4.58952	4.85455	4.43032	0.0803332	0.292996	-0.045823	0.140149	0.0201927	0.0698687	-0.505253	3.00885
sp|Q6RW13-2|ATRAP_HUMAN	AGTRAP	Isoform 2 of Type-1 angiotensin II receptor-associated protein OS=Homo sapiens OX=9606 GN=AGTRAP	1	7.44384	6.57099	6.16573	7.50313	5.51889	6.52555	6.82203	6.43135	6.04435	6.38967	6.91098	5.86957	6.17348	5.93254	5.01127	4.68663	-0.138174	0.244941	-0.138258	0.360718	-0.131494	0.341284	-0.40964	1.58636
sp|Q8WYP5-2|ELYS_HUMAN	AHCTF1	Isoform 2 of Protein ELYS OS=Homo sapiens OX=9606 GN=AHCTF1	50	5.58443	5.54703	5.72866	5.8284	5.68446	5.54655	5.71937	5.97446	5.82005	5.87911	5.83863	5.82853	5.7754	8.34544	8.22515	8.67433	-0.00560739	0.0342972	0.0546726	0.607049	0.0356868	0.505302	0.569068	4.34349
sp|P23526|SAHH_HUMAN	AHCY	Adenosylhomocysteinase OS=Homo sapiens OX=9606 GN=AHCY PE=1 SV=4	40	6.52501	6.53588	6.40161	6.56561	6.97378	6.74392	6.54003	6.57926	6.43284	6.44287	6.54159	6.33142	6.45894	4.99972	5.07681	4.85072	0.0534395	0.453189	-0.0048943	0.0624868	-0.0140459	0.232795	-0.387085	4.43973
sp|O43865|SAHH2_HUMAN	AHCYL1	S-adenosylhomocysteine hydrolase-like protein 1 OS=Homo sapiens OX=9606 GN=AHCYL1 PE=1 SV=2	10	6.51065	6.41046	6.44852	6.6681	6.69702	6.36012	6.18917	6.43246	6.24392	5.88287	6.30298	5.90065	6.29936	6.07273	5.89757	5.68342	-0.0209843	0.109843	-0.0734278	0.507694	-0.0778078	0.754127	-0.145594	2.29461
sp|Q96HN2|SAHH3_HUMAN	AHCYL2	Adenosylhomocysteinase 3 OS=Homo sapiens OX=9606 GN=AHCYL2 PE=1 SV=1	23	6.37011	6.2806	6.06454	6.49141	6.73895	6.45478	6.37121	6.38159	6.3643	6.35299	6.414	6.34854	6.46827	5.78474	5.52384	5.59014	0.0495032	0.319708	0.0147206	0.111177	0.0246521	0.244974	-0.161853	2.27754
sp|Q5TGY3|AHDC1_HUMAN	AHDC1	AT-hook DNA-binding motif-containing protein 1 OS=Homo sapiens OX=9606 GN=AHDC1 PE=1 SV=1	5	6.83194	6.42434	6.16815	5.95656	6.22491	6.43349	5.98373	5.67751	6.04149	5.74106	6.23325	5.92185	5.50083	6.74803	6.85325	7.25963	-0.0301441	0.0839718	-0.124652	0.51435	-0.108558	0.448004	0.132091	1.09332
sp|Q09666-2|AHNK_HUMAN	AHNAK	Isoform 2 of Neuroblast differentiation-associated protein AHNAK OS=Homo sapiens OX=9606 GN=AHNAK	2	6.33894	8.03233	7.2512	7.00842	7.14154	7.83635	7.28428	5.75843	6.31175	6.81825	6.98271	5.5811	7.91543	3.23767	3.3629	3.1387	0.0520592	0.0949134	-0.185032	0.411024	-0.0683728	0.100979	-1.14065	3.20843
sp|Q09666|AHNK_HUMAN	AHNAK	Neuroblast differentiation-associated protein AHNAK OS=Homo sapiens OX=9606 GN=AHNAK PE=1 SV=2	58	6.45503	6.51679	6.12004	6.27437	6.66243	6.54886	6.58489	6.45819	6.67192	6.7674	6.32176	6.37195	6.87273	5.07112	5.27471	5.02782	0.0573504	0.480637	0.0647163	0.527123	0.0405097	0.248464	-0.307412	3.28378
sp|Q8IVF2|AHNK2_HUMAN	AHNAK2	Protein AHNAK2 OS=Homo sapiens OX=9606 GN=AHNAK2 PE=1 SV=2	29	6.69371	7.01425	6.99403	7.02752	6.47634	6.83525	6.61153	6.43238	6.96613	6.84286	6.58405	6.94572	6.5479	3.91257	4.12604	3.98973	-0.061941	0.464432	-0.0390777	0.233141	-0.0507928	0.469681	-0.789947	4.66617
sp|P35869|AHR_HUMAN	AHR	Aryl hydrocarbon receptor OS=Homo sapiens OX=9606 GN=AHR PE=1 SV=2	8	5.89826	6.08452	6.09132	6.67593	6.59805	6.49115	6.16782	6.69968	6.36788	6.38448	6.66974	6.86088	6.41792	5.69066	5.67837	5.22333	0.0529917	0.19093	0.0675287	0.299634	0.10389	0.581624	-0.161874	1.29044
sp|O95433|AHSA1_HUMAN	AHSA1	Activator of 90 kDa heat shock protein ATPase homolog 1 OS=Homo sapiens OX=9606 GN=AHSA1 PE=1 SV=1	41	6.48114	6.00427	5.99498	6.04509	5.78227	6.25417	6.21959	6.41921	6.08425	6.25582	6.31289	5.95915	5.83756	6.89338	6.81164	6.64461	-0.0108708	0.0339226	0.0283606	0.14589	-0.0224892	0.111486	0.145759	1.9303
sp|Q96BJ3|AIDA_HUMAN	AIDA	Axin interactor, dorsalization-associated protein OS=Homo sapiens OX=9606 GN=AIDA PE=1 SV=1	8	6.17548	6.61418	6.50071	6.25084	6.22024	6.59462	6.21571	6.2958	6.94524	6.77834	5.96382	6.71988	6.58382	5.33754	5.39574	5.40803	-0.0094706	0.0358553	0.0636079	0.317758	0.00838151	0.0310042	-0.247032	2.97666
sp|Q9BQI0|AIF1L_HUMAN	AIF1L	Allograft inflammatory factor 1-like OS=Homo sapiens OX=9606 GN=AIF1L PE=1 SV=1	9	7.05593	7.09331	6.48283	6.4567	6.93138	6.24577	6.47509	6.47621	6.7177	6.37617	6.4842	5.9931	6.16159	5.09282	5.00754	4.94966	-0.0479636	0.146195	-0.0540077	0.229839	-0.124341	0.670209	-0.432892	3.02259
sp|O95831|AIFM1_HUMAN	AIFM1	Apoptosis-inducing factor 1, mitochondrial OS=Homo sapiens OX=9606 GN=AIFM1 PE=1 SV=1	38	6.26866	6.41746	6.22709	6.35976	6.52034	6.49878	6.52394	6.30279	6.4874	6.33186	6.15357	6.21528	6.32239	5.78425	5.93319	5.65324	0.0440987	0.772514	0.0126795	0.154175	-0.0201954	0.357427	-0.125903	2.53168
sp|Q9BRQ8|AIFM2_HUMAN	AIFM2	Apoptosis-inducing factor 2 OS=Homo sapiens OX=9606 GN=AIFM2 PE=1 SV=1	18	5.60393	5.83263	5.73165	6.08722	5.86091	5.90851	5.73263	6.15556	6.02109	5.85406	5.98294	6.08058	5.89948	7.85317	7.70421	7.69143	0.0049938	0.0201428	0.0479261	0.310449	0.0424982	0.361324	0.414627	3.94628
sp|Q12904-2|AIMP1_HUMAN	AIMP1	Isoform 2 of Aminoacyl tRNA synthase complex-interacting multifunctional protein 1 OS=Homo sapiens OX=9606 GN=AIMP1	35	6.58783	6.80467	6.42091	6.34198	6.52572	6.60377	6.44022	6.47803	6.53823	6.35838	6.39658	6.33039	6.41572	5.19508	5.34507	5.21743	-0.00344841	0.0159586	-0.0179013	0.115644	-0.0352772	0.340276	-0.316025	3.33257
sp|Q13155-2|AIMP2_HUMAN	AIMP2	Isoform 2 of Aminoacyl tRNA synthase complex-interacting multifunctional protein 2 OS=Homo sapiens OX=9606 GN=AIMP2	4	6.40853	8.06773	5.04939	6.81998	8.7174	7.39582	6.9528	4.6443	6.12571	6.16627	6.65264	6.47037	8.25441	3.84654	4.48083	3.94728	0.223243	0.255858	-0.222409	0.229844	0.113562	0.135834	-0.686844	1.53648
sp|Q13155|AIMP2_HUMAN	AIMP2	Aminoacyl tRNA synthase complex-interacting multifunctional protein 2 OS=Homo sapiens OX=9606 GN=AIMP2 PE=1 SV=2	22	6.79403	7.09642	6.30006	6.40774	6.83656	6.82591	6.40522	6.32808	6.64431	6.51419	6.341	6.63455	6.84946	4.78684	4.85294	4.38268	0.00858073	0.0207806	-0.0338129	0.126061	-0.00897224	0.0319421	-0.508554	2.93473
sp|O00170|AIP_HUMAN	AIP	AH receptor-interacting protein OS=Homo sapiens OX=9606 GN=AIP PE=1 SV=2	26	6.70369	6.64243	6.29068	6.567	6.54095	6.60366	6.53228	6.609	6.53055	6.59407	6.47866	6.42518	6.21775	5.18341	5.05371	5.027	0.00176367	0.0088889	0.00591709	0.038922	-0.0395361	0.377822	-0.364594	3.6963
sp|Q96IF1|AJUBA_HUMAN	AJUBA	LIM domain-containing protein ajuba OS=Homo sapiens OX=9606 GN=AJUBA PE=1 SV=1	7	6.66807	6.09297	7.45513	6.55181	5.95031	6.51443	6.26457	6.12912	5.98334	6.08982	6.24957	6.2705	6.3627	5.8867	5.85472	5.67625	-0.100173	0.245676	-0.141352	0.434169	-0.0884004	0.307716	-0.204919	1.21758
sp|P00568|KAD1_HUMAN	AK1	Adenylate kinase isoenzyme 1 OS=Homo sapiens OX=9606 GN=AK1 PE=1 SV=3	11	6.5961	6.54451	6.40073	6.79727	6.81025	6.55368	6.55361	6.61141	6.2854	6.42278	6.6571	6.29404	6.31126	4.92627	5.09056	5.14504	0.0118978	0.0697926	-0.0320772	0.243302	-0.0363542	0.307495	-0.381694	3.81027
sp|P54819|KAD2_HUMAN	AK2	Adenylate kinase 2, mitochondrial OS=Homo sapiens OX=9606 GN=AK2 PE=1 SV=2	26	6.01578	6.15847	6.11809	6.20973	6.25858	6.39525	6.29463	6.46791	6.18218	6.23658	6.17188	6.23929	6.16705	6.3182	6.4316	6.33478	0.0442145	0.664956	0.0395022	0.45314	0.0157461	0.339879	0.0545413	1.87192
sp|Q9UIJ7|KAD3_HUMAN	AK3	GTP:AMP phosphotransferase AK3, mitochondrial OS=Homo sapiens OX=9606 GN=AK3 PE=1 SV=4	19	6.10272	6.14755	5.89704	6.0349	6.12439	6.40517	6.53961	6.51093	6.22927	6.44801	6.19998	5.99933	6.37826	6.3364	6.32612	6.32031	0.0723335	0.532061	0.0813115	0.841461	0.0346532	0.349268	0.0657865	1.94753
sp|P27144|KAD4_HUMAN	AK4	Adenylate kinase 4, mitochondrial OS=Homo sapiens OX=9606 GN=AK4 PE=1 SV=1	9	6.18269	6.32703	6.14255	6.28339	6.6338	6.67723	6.41388	6.40007	6.57106	6.6035	6.4076	6.45547	6.36681	5.63479	5.54822	5.35192	0.0768458	0.813295	0.0658121	0.90384	0.0401769	0.903784	-0.177656	3.01963
sp|Q9Y3D8|KAD6_HUMAN	AK6	Adenylate kinase isoenzyme 6 OS=Homo sapiens OX=9606 GN=AK6 PE=1 SV=1	12	7.13861	6.08769	5.95999	6.33386	6.06886	6.47248	6.37564	6.3002	5.96584	6.45154	6.59371	5.85693	5.75827	6.2841	6.39113	5.96114	-0.0169175	0.0304653	-0.0322054	0.0718997	-0.0719547	0.193522	-0.0384784	0.180353
sp|Q92667|AKAP1_HUMAN	AKAP1	A-kinase anchor protein 1, mitochondrial OS=Homo sapiens OX=9606 GN=AKAP1 PE=1 SV=1	26	6.43161	6.1952	6.11235	5.93019	5.89317	6.022	6.03674	5.95773	6.06456	5.92399	6.0494	6.34668	5.9671	6.89863	6.99417	7.17648	-0.0435449	0.285717	-0.0439974	0.328374	-0.0108663	0.0612302	0.187459	2.49035
sp|O43572|AKA10_HUMAN	AKAP10	A-kinase anchor protein 10, mitochondrial OS=Homo sapiens OX=9606 GN=AKAP10 PE=1 SV=2	10	6.36689	6.09528	6.427	6.57465	5.85156	5.8929	5.83062	6.05129	6.13227	6.02122	6.33332	6.1714	5.73875	6.8756	6.80216	6.83511	-0.11988	0.843007	-0.0690941	0.580605	-0.0660312	0.410671	0.103118	1.79114
sp|Q9UKA4|AKA11_HUMAN	AKAP11	A-kinase anchor protein 11 OS=Homo sapiens OX=9606 GN=AKAP11 PE=1 SV=1	23	7.02632	6.93314	6.37865	6.5109	6.51107	6.58917	6.66753	6.74848	7.1935	7.37318	6.99046	7.01474	7.04741	3.70593	3.75816	3.55136	-0.0266813	0.105934	0.0820485	0.37349	0.0641677	0.452537	-0.870303	4.01137
sp|Q02952|AKA12_HUMAN	AKAP12	A-kinase anchor protein 12 OS=Homo sapiens OX=9606 GN=AKAP12 PE=1 SV=4	52	6.32724	6.15162	5.88282	5.9526	6.38992	6.47196	6.56187	6.57016	6.76015	6.75134	6.75313	6.63381	6.96905	5.40573	5.33513	5.08348	0.0910554	0.652305	0.139111	1.01858	0.158687	1.2973	-0.204621	2.3438
sp|Q12802-2|AKP13_HUMAN	AKAP13	Isoform 2 of A-kinase anchor protein 13 OS=Homo sapiens OX=9606 GN=AKAP13	31	6.25458	6.21429	5.99929	6.16245	5.78648	6.09329	6.12486	6.42712	6.168	6.45029	6.2508	6.124	5.79938	6.76638	6.68963	6.68917	-0.0370469	0.279291	0.0440285	0.445012	-0.0235246	0.178935	0.12502	2.94689
sp|Q02040|AK17A_HUMAN	AKAP17A	A-kinase anchor protein 17A OS=Homo sapiens OX=9606 GN=AKAP17A PE=1 SV=2	18	6.22292	6.43608	6.09757	6.09833	5.64802	5.72575	5.87777	6.1894	5.95831	5.78388	5.72592	5.84953	5.64987	7.61313	7.37575	7.74776	-0.111768	0.839738	-0.0559894	0.401129	-0.113962	1.21027	0.286526	3.37956
sp|Q9Y2D5-6|AKAP2_HUMAN	AKAP2	Isoform 4 of A-kinase anchor protein 2 OS=Homo sapiens OX=9606 GN=AKAP2	25	7.28168	6.8923	7.14461	7.15027	6.76326	6.80069	6.88831	6.67555	6.77544	6.57264	6.57869	6.57653	6.45079	3.77592	3.82825	3.84509	-0.062087	0.613217	-0.0926437	0.92049	-0.123051	1.45179	-0.899093	4.84906
sp|O43823|AKAP8_HUMAN	AKAP8	A-kinase anchor protein 8 OS=Homo sapiens OX=9606 GN=AKAP8 PE=1 SV=1	19	6.41783	6.00764	6.29643	6.25917	6.18064	6.2918	6.40243	6.22273	5.90915	6.15499	6.11789	5.60975	5.82187	6.7567	6.91963	6.63135	0.0106689	0.059934	-0.0349896	0.243226	-0.094367	0.709149	0.116228	1.90808
sp|Q9ULX6|AKP8L_HUMAN	AKAP8L	A-kinase anchor protein 8-like OS=Homo sapiens OX=9606 GN=AKAP8L PE=1 SV=4	24	5.66169	5.61649	5.8364	5.66638	5.55215	5.58312	5.65915	5.50573	5.40863	5.41274	5.51259	5.1736	5.15984	9.35725	9.19983	9.6944	-0.0248091	0.315832	-0.0655225	0.905649	-0.10867	1.02225	0.725535	4.68617
sp|Q99996-1|AKAP9_HUMAN	AKAP9	Isoform 1 of A-kinase anchor protein 9 OS=Homo sapiens OX=9606 GN=AKAP9	44	5.64828	6.85673	5.6322	5.66197	5.24386	5.48159	5.51514	5.47994	5.5526	5.67659	5.77883	5.93541	5.46133	8.53214	8.60918	8.93423	-0.13627	0.296577	-0.0952377	0.216622	-0.0555164	0.131166	0.546823	2.81029
sp|Q7Z591|AKNA_HUMAN	AKNA	Microtubule organization protein AKNA OS=Homo sapiens OX=9606 GN=AKNA PE=1 SV=2	1	7.13041	7.75115	7.4779	8.52817	6.55879	7.13389	7.6975	5.67433	6.11033	5.63184	5.12655	5.49332	5.58981	4.5415	4.51543	5.0391	-0.115043	0.265704	-0.411537	1.08824	-0.515136	1.54321	-0.716703	2.94091
sp|P14550|AK1A1_HUMAN	AKR1A1	Aldo-keto reductase family 1 member A1 OS=Homo sapiens OX=9606 GN=AKR1A1 PE=1 SV=3	28	6.01658	6.4564	6.20858	6.41969	6.92023	6.51355	6.57492	6.82761	6.86785	6.60127	6.72219	6.78937	6.92217	4.78018	4.74632	4.6331	0.0879057	0.507939	0.108526	0.822414	0.118231	1.13431	-0.410941	3.64791
sp|P15121|ALDR_HUMAN	AKR1B1	Aldo-keto reductase family 1 member B1 OS=Homo sapiens OX=9606 GN=AKR1B1 PE=1 SV=3	10	6.44095	6.16687	6.71544	6.52804	6.12334	6.72283	6.38864	7.10979	6.7246	6.97211	6.68215	6.40858	6.3196	4.93593	4.78015	4.98097	-0.0114798	0.0357256	0.101835	0.684724	0.00162531	0.00868663	-0.399673	3.44683
sp|P42330|AK1C3_HUMAN	AKR1C3	Aldo-keto reductase family 1 member C3 OS=Homo sapiens OX=9606 GN=AKR1C3 PE=1 SV=4	3	5.92855	6.00458	6.76129	6.52809	6.35631	6.23009	6.23286	6.58984	5.82071	6.07388	6.36329	6.09156	6.50988	6.42413	6.24301	5.84191	-0.00746445	0.0174623	-0.0333638	0.083225	0.00364448	0.0112165	-0.0314435	0.171962
sp|O43488|ARK72_HUMAN	AKR7A2	Aflatoxin B1 aldehyde reductase member 2 OS=Homo sapiens OX=9606 GN=AKR7A2 PE=1 SV=3	14	6.53802	6.27344	6.27009	6.30507	6.81675	6.70079	6.42964	6.70792	6.57694	6.56271	6.72535	6.62079	6.65864	5.01394	5.02388	4.77603	0.067154	0.510478	0.0599316	0.752876	0.0713139	1.10701	-0.362084	3.82249
sp|P31749|AKT1_HUMAN	AKT1	RAC-alpha serine/threonine-protein kinase OS=Homo sapiens OX=9606 GN=AKT1 PE=1 SV=2	15	7.34986	6.7183	6.98146	6.76508	6.60987	7.00704	6.80169	6.79818	6.72315	6.72545	6.75766	6.52697	6.24263	4.11631	3.97366	3.9027	-0.0309261	0.129354	-0.0431176	0.252312	-0.0953205	0.601096	-0.798657	4.09212
sp|Q96B36-3|AKTS1_HUMAN	AKT1S1	Isoform 3 of Proline-rich AKT1 substrate 1 OS=Homo sapiens OX=9606 GN=AKT1S1	7	5.16611	5.39561	5.44516	5.77123	6.01836	4.94352	4.76407	5.42073	5.41564	5.2139	4.84373	5.09027	5.12299	10.0558	10.2971	11.0358	-0.0546941	0.0906419	-0.0252437	0.109066	-0.117408	0.740253	0.942404	4.16228
sp|P31751|AKT2_HUMAN	AKT2	RAC-beta serine/threonine-protein kinase OS=Homo sapiens OX=9606 GN=AKT2 PE=1 SV=2	20	7.17828	6.64177	6.69314	6.62832	6.37413	6.92481	6.70098	6.47112	6.5054	6.5896	6.51037	6.52605	6.26594	4.69476	4.65171	4.64362	-0.0254693	0.0934106	-0.0571058	0.384614	-0.0766862	0.586346	-0.541058	3.79436
sp|Q9H8T0-2|AKTIP_HUMAN	AKTIP	Isoform 2 of AKT-interacting protein OS=Homo sapiens OX=9606 GN=AKTIP	2	6.43737	7.32909	6.97608	7.24223	7.09111	7.48716	7.56547	6.60041	6.49985	6.02103	6.59758	5.48694	6.67136	4.21887	3.77023	4.00524	0.0772945	0.290236	-0.134425	0.526288	-0.162261	0.527006	-0.807251	3.53911
sp|P13716-2|HEM2_HUMAN	ALAD	Isoform 2 of Delta-aminolevulinic acid dehydratase OS=Homo sapiens OX=9606 GN=ALAD	3	7.28616	7.29883	6.80706	7.27633	6.32565	6.5232	6.16062	5.9517	6.819	6.791	7.09496	6.25627	6.53773	4.71428	4.04272	4.11447	-0.177705	0.919276	-0.136391	0.555139	-0.112455	0.612298	-0.740246	3.6886
sp|P13196|HEM1_HUMAN	ALAS1	5-aminolevulinate synthase, nonspecific, mitochondrial OS=Homo sapiens OX=9606 GN=ALAS1 PE=1 SV=2	12	6.49103	5.96844	6.03255	6.41977	5.7027	5.8992	6.0951	5.60295	5.56896	5.71688	5.96314	5.46794	5.51882	7.74207	7.89161	7.91884	-0.0782864	0.373306	-0.145725	0.85424	-0.140514	0.803231	0.33409	3.3003
sp|Q13740|CD166_HUMAN	ALCAM	CD166 antigen OS=Homo sapiens OX=9606 GN=ALCAM PE=1 SV=2	12	6.93332	6.53537	6.44887	6.76584	6.51082	6.47259	6.79613	6.64332	6.79657	7.33104	6.81604	6.47071	6.63729	4.32409	4.3871	4.1309	-0.0168961	0.079161	0.0536608	0.244621	-0.00639479	0.0375474	-0.640025	4.07951
sp|Q8IZ83|A16A1_HUMAN	ALDH16A1	Aldehyde dehydrogenase family 16 member A1 OS=Homo sapiens OX=9606 GN=ALDH16A1 PE=1 SV=2	18	6.88553	7.30368	6.59649	6.65277	6.78783	7.072	6.67309	6.00831	6.42254	6.58392	6.41792	6.41995	6.53452	4.49373	4.75291	4.39479	-0.00322373	0.00856802	-0.114042	0.519363	-0.0871606	0.594368	-0.593168	3.47169
sp|P54886-2|P5CS_HUMAN	ALDH18A1	Isoform Short of Delta-1-pyrroline-5-carboxylate synthase OS=Homo sapiens OX=9606 GN=ALDH18A1	45	6.50815	6.54435	6.03367	6.40728	6.59138	6.46368	6.45048	6.14692	6.38615	6.37595	6.29959	6.16773	6.49775	5.72129	5.83507	5.57056	0.0287948	0.163332	-0.0160145	0.0801189	-0.0117444	0.066675	-0.158823	1.94943
sp|P47895|AL1A3_HUMAN	ALDH1A3	Aldehyde dehydrogenase family 1 member A3 OS=Homo sapiens OX=9606 GN=ALDH1A3 PE=1 SV=2	22	6.69124	6.71195	6.76977	6.92513	6.93981	7.24251	7.47124	6.80892	6.64123	6.70894	7.18823	6.79298	6.83994	3.46617	3.39355	3.40838	0.0914506	0.644756	-0.0117232	0.140066	0.0348961	0.366634	-0.984984	5.1311
sp|P30837|AL1B1_HUMAN	ALDH1B1	Aldehyde dehydrogenase X, mitochondrial OS=Homo sapiens OX=9606 GN=ALDH1B1 PE=1 SV=3	25	6.42804	6.61551	6.24576	6.51885	6.8804	6.60056	6.6296	6.50013	6.70477	6.66854	6.46572	6.52571	6.7962	4.81348	4.76272	4.84402	0.0551635	0.444984	0.0380518	0.371737	0.031809	0.294328	-0.424697	4.14926
sp|P05091|ALDH2_HUMAN	ALDH2	Aldehyde dehydrogenase, mitochondrial OS=Homo sapiens OX=9606 GN=ALDH2 PE=1 SV=2	37	6.02379	6.03054	6.32782	6.18038	6.19365	6.16984	6.1884	6.30792	6.15577	6.206	6.09233	6.0318	6.07374	6.66683	6.59729	6.75391	0.0101445	0.0796767	0.0192763	0.174446	-0.0176521	0.207801	0.119878	2.38279
sp|P51648-2|AL3A2_HUMAN	ALDH3A2	Isoform 2 of Aldehyde dehydrogenase family 3 member A2 OS=Homo sapiens OX=9606 GN=ALDH3A2	26	6.34371	6.45355	6.3321	6.48225	6.47414	6.52976	6.23065	6.62282	6.75011	6.97614	6.2644	6.57218	6.32084	5.22915	5.14175	5.27645	0.00193963	0.0123088	0.0832024	0.891039	-0.00385717	0.0368097	-0.295842	4.40732
sp|P43353|AL3B1_HUMAN	ALDH3B1	Aldehyde dehydrogenase family 3 member B1 OS=Homo sapiens OX=9606 GN=ALDH3B1 PE=1 SV=1	3	8.44455	8.11148	7.34351	6.4435	6.32294	7.65597	6.66446	6.69346	6.84888	6.99347	6.4589	6.49336	6.35993	3.23029	3.06242	2.87288	-0.14065	0.216826	-0.148186	0.311996	-0.236816	0.622092	-1.31203	3.04716
sp|P30038|AL4A1_HUMAN	ALDH4A1	Delta-1-pyrroline-5-carboxylate dehydrogenase, mitochondrial OS=Homo sapiens OX=9606 GN=ALDH4A1 PE=1 SV=3	16	6.0615	6.33019	6.34432	6.24762	6.78448	6.90731	6.622	6.76651	6.56204	6.38848	6.68598	6.71891	6.62562	5.17571	4.98429	4.79506	0.116514	0.93131	0.0734966	0.650957	0.0962535	1.39069	-0.325312	3.39416
sp|P51649-2|SSDH_HUMAN	ALDH5A1	Isoform 2 of Succinate-semialdehyde dehydrogenase, mitochondrial OS=Homo sapiens OX=9606 GN=ALDH5A1	7	6.45385	7.08281	7.11578	6.46187	6.68036	6.80741	6.64084	6.28025	6.416	6.71305	6.60918	6.65557	6.65404	4.2879	4.44847	4.69262	-0.0147694	0.0435362	-0.0672689	0.274179	-0.0298869	0.139861	-0.598666	3.24406
sp|Q02252|MMSA_HUMAN	ALDH6A1	Methylmalonate-semialdehyde dehydrogenase [acylating], mitochondrial OS=Homo sapiens OX=9606 GN=ALDH6A1 PE=1 SV=2	25	6.80669	6.66756	6.55182	6.56124	6.27329	6.78948	6.23134	6.85109	6.51653	6.48819	6.53281	6.87742	6.14062	4.98724	4.85633	4.86834	-0.0475398	0.259824	-0.0061391	0.0373475	-0.028469	0.154073	-0.438716	4.45977
sp|P49419|AL7A1_HUMAN	ALDH7A1	Alpha-aminoadipic semialdehyde dehydrogenase OS=Homo sapiens OX=9606 GN=ALDH7A1 PE=1 SV=5	37	6.32492	6.62714	6.60724	6.50322	6.71604	6.63587	6.46553	6.65394	6.64775	6.30112	6.3839	6.5946	6.44251	5.08204	4.95585	5.05833	0.0198315	0.158827	0.00412139	0.0217935	-0.00932086	0.0909036	-0.372752	4.11365
sp|P49189-3|AL9A1_HUMAN	ALDH9A1	Isoform 3 of 4-trimethylaminobutyraldehyde dehydrogenase OS=Homo sapiens OX=9606 GN=ALDH9A1	32	6.28145	6.35513	6.32023	6.20176	6.52754	6.31826	6.39076	6.49921	6.39685	6.25723	6.33598	6.31074	6.26176	5.9302	5.80621	5.80672	0.0278384	0.397903	0.0215798	0.297412	0.00302097	0.0638834	-0.105106	3.04723
sp|P04075-2|ALDOA_HUMAN	ALDOA	Isoform 2 of Fructose-bisphosphate aldolase A OS=Homo sapiens OX=9606 GN=ALDOA	41	6.20948	6.2896	5.91621	5.90125	6.79615	6.20039	6.30314	5.86802	6.09121	5.86929	6.25981	5.85296	6.64021	6.54179	6.79296	6.46753	0.0816765	0.379848	-0.0327135	0.210246	0.0402194	0.180852	0.118766	1.66907
sp|P04075|ALDOA_HUMAN	ALDOA	Fructose-bisphosphate aldolase A OS=Homo sapiens OX=9606 GN=ALDOA PE=1 SV=2	1	6.65443	6.78911	6.67599	5.67452	5.28101	6.0639	5.64674	6.38885	5.1223	6.49219	6.33711	5.66078	5.12487	7.23222	7.30724	7.54873	-0.187175	0.454609	-0.103736	0.185985	-0.176086	0.486489	0.191274	1.34515
sp|P09972|ALDOC_HUMAN	ALDOC	Fructose-bisphosphate aldolase C OS=Homo sapiens OX=9606 GN=ALDOC PE=1 SV=2	18	6.54051	6.3356	6.47247	6.61021	6.41153	6.49493	6.50998	6.52054	6.60113	6.52728	6.38516	6.42945	6.25712	5.55613	5.07138	5.27659	-0.00390693	0.0325548	0.0132666	0.160213	-0.0297499	0.450147	-0.291787	3.08789
sp|Q9BT22|ALG1_HUMAN	ALG1	Chitobiosyldiphosphodolichol beta-mannosyltransferase OS=Homo sapiens OX=9606 GN=ALG1 PE=1 SV=2	7	6.37663	6.85235	6.60312	6.46056	6.74845	6.57235	6.57134	6.54086	6.72433	6.77347	6.4539	6.46165	6.3658	4.79789	4.8202	4.87711	0.0125759	0.0660776	0.0231634	0.151062	-0.0324165	0.300145	-0.444047	3.83481
sp|Q5I7T1|AG10B_HUMAN	ALG10B	Putative Dol-P-Glc:Glc(2)Man(9)GlcNAc(2)-PP-Dol alpha-1,2-glucosyltransferase OS=Homo sapiens OX=9606 GN=ALG10B PE=1 SV=2	1	6.76516	6.55141	7.25108	6.0606	8.46037	6.29625	6.64074	6.38786	7.54569	5.552	6.59811	6.67143	4.96704	5.18148	4.50073	4.57003	0.0995127	0.128847	-0.0355155	0.0467817	-0.131085	0.266946	-0.486731	2.33834
sp|Q2TAA5|ALG11_HUMAN	ALG11	GDP-Man:Man(3)GlcNAc(2)-PP-Dol alpha-1,2-mannosyltransferase OS=Homo sapiens OX=9606 GN=ALG11 PE=1 SV=2	2	6.48274	6.7639	6.44738	6.61839	6.20236	6.268	5.70651	6.05956	6.17769	6.23553	7.16781	5.56798	5.93148	6.0411	6.07892	6.25064	-0.118602	0.631669	-0.0953049	0.975032	-0.0801949	0.207236	-0.103302	2.00155
sp|Q9NP73|ALG13_HUMAN	ALG13	Putative bifunctional UDP-N-acetylglucosamine transferase and deubiquitinase ALG13 OS=Homo sapiens OX=9606 GN=ALG13 PE=1 SV=2	8	6.66066	6.97392	6.41647	6.34817	6.91465	6.70538	6.56466	6.20854	6.43513	6.51997	6.68075	6.20755	6.88037	4.72813	4.97956	4.77608	0.0278036	0.114504	-0.0470862	0.240336	-0.00224199	0.00836672	-0.451021	3.29339
sp|Q9H553|ALG2_HUMAN	ALG2	Alpha-1,3/1,6-mannosyltransferase ALG2 OS=Homo sapiens OX=9606 GN=ALG2 PE=1 SV=1	8	6.21241	6.85627	6.71814	6.72952	6.06821	6.32542	6.49653	5.96968	5.90367	6.26081	6.24304	6.52555	6.41288	5.9701	5.59974	5.70804	-0.0742092	0.345919	-0.133134	0.728725	-0.0521309	0.343169	-0.202918	2.01023
sp|Q92685|ALG3_HUMAN	ALG3	Dol-P-Man:Man(5)GlcNAc(2)-PP-Dol alpha-1,3-mannosyltransferase OS=Homo sapiens OX=9606 GN=ALG3 PE=1 SV=1	3	6.48426	6.61247	6.73544	7.19699	6.58066	6.3374	6.25984	6.48524	6.6376	6.34202	6.34309	6.38197	6.18047	4.98272	4.79911	5.64073	-0.0800344	0.378478	-0.0586072	0.303241	-0.100671	0.685358	-0.394437	2.39343
sp|Q9Y673|ALG5_HUMAN	ALG5	Dolichyl-phosphate beta-glucosyltransferase OS=Homo sapiens OX=9606 GN=ALG5 PE=1 SV=1	12	6.33524	6.72385	6.65201	6.57694	6.30791	6.69845	6.6212	6.44177	6.39384	6.62827	6.44504	6.65402	6.35658	4.98245	5.13964	5.04278	-0.00648825	0.0278124	-0.0185698	0.137368	-0.0191806	0.159733	-0.378636	3.85738
sp|Q9Y672|ALG6_HUMAN	ALG6	Dolichyl pyrophosphate Man9GlcNAc2 alpha-1,3-glucosyltransferase OS=Homo sapiens OX=9606 GN=ALG6 PE=1 SV=2	2	6.13056	6.29061	6.5582	6.77452	6.44481	6.25409	5.68585	7.13815	7.3989	6.39541	6.40942	7.23549	6.16485	5.05725	5.14954	4.91235	-0.0712433	0.239339	0.115989	0.414197	0.0364585	0.110833	-0.353377	2.9154
sp|Q9H6U8-3|ALG9_HUMAN	ALG9	Isoform 3 of Alpha-1,2-mannosyltransferase ALG9 OS=Homo sapiens OX=9606 GN=ALG9	6	7.18236	6.61725	6.63729	6.60499	6.63403	6.73161	6.91797	6.47142	6.37016	6.24079	6.31728	6.2063	5.81299	5.08042	5.14177	5.03335	0.000155953	0.000596495	-0.0879181	0.538367	-0.145435	0.875066	-0.410825	3.30327
sp|Q13686|ALKB1_HUMAN	ALKBH1	Nucleic acid dioxygenase ALKBH1 OS=Homo sapiens OX=9606 GN=ALKBH1 PE=1 SV=2	11	6.11023	6.11057	6.09994	6.13936	5.81378	5.8592	6.15028	5.8097	5.66327	5.47354	5.91842	5.82037	5.78684	7.80348	7.46011	7.9809	-0.0416316	0.413731	-0.114405	1.1958	-0.0659265	1.79183	0.341496	3.69918
sp|Q6NS38|ALKB2_HUMAN	ALKBH2	DNA oxidative demethylase ALKBH2 OS=Homo sapiens OX=9606 GN=ALKBH2 PE=1 SV=1	7	6.04674	5.86421	5.92466	6.28458	5.97264	6.1309	6.02303	6.21741	5.87754	6.20924	6.31247	6.06853	5.7298	7.09766	7.0717	7.16889	0.00290218	0.0132493	0.0169702	0.0877651	0.0016465	0.00755518	0.238238	3.25043
sp|Q96Q83|ALKB3_HUMAN	ALKBH3	Alpha-ketoglutarate-dependent dioxygenase alkB homolog 3 OS=Homo sapiens OX=9606 GN=ALKBH3 PE=1 SV=1	5	6.97871	6.21534	6.38865	6.32559	6.2634	6.16242	6.19576	6.36654	5.6686	6.13098	7.1363	6.53732	5.88388	6.05982	6.13859	5.54808	-0.0614008	0.265533	-0.097126	0.366879	0.00934567	0.0216783	-0.130843	1.0183
sp|Q9NXW9|ALKB4_HUMAN	ALKBH4	Alpha-ketoglutarate-dependent dioxygenase alkB homolog 4 OS=Homo sapiens OX=9606 GN=ALKBH4 PE=1 SV=1	4	7.93308	7.97719	8.32874	8.23233	6.84949	7.56519	7.7195	6.47295	6.39199	7.19731	6.18147	6.34958	6.45997	2.12638	1.93259	2.28222	-0.137853	0.609269	-0.279646	1.21673	-0.358812	2.40381	-1.9413	5.01029
sp|Q6P6C2|ALKB5_HUMAN	ALKBH5	RNA demethylase ALKBH5 OS=Homo sapiens OX=9606 GN=ALKBH5 PE=1 SV=2	16	6.06508	6.25754	5.87536	5.86325	6.0507	6.17125	6.18795	6.10818	5.92852	6.24086	6.15142	5.99216	6.33944	7.08624	6.92647	6.75556	0.0288089	0.196776	0.0184006	0.105242	0.0345276	0.266804	0.202708	2.64492
sp|Q3KRA9-2|ALKB6_HUMAN	ALKBH6	Isoform 2 of Alpha-ketoglutarate-dependent dioxygenase alkB homolog 6 OS=Homo sapiens OX=9606 GN=ALKBH6	1	6.48557	5.91293	6.8162	4.99714	6.10508	6.48639	5.20378	6.42764	5.54563	5.35724	6.93588	6.96513	5.93176	7.01124	7.17098	6.64741	-0.029183	0.028511	-0.0673611	0.0903157	0.127211	0.254853	0.197962	0.823398
sp|Q9BT30|ALKB7_HUMAN	ALKBH7	Alpha-ketoglutarate-dependent dioxygenase alkB homolog 7, mitochondrial OS=Homo sapiens OX=9606 GN=ALKBH7 PE=1 SV=1	1	7.15045	8.75256	7.17902	5.62877	8.11009	6.09221	6.65821	6.63874	7.41472	6.62767	6.8432	5.11456	5.66114	3.583	4.71733	3.82833	-0.0457816	0.0343666	-0.058241	0.0586028	-0.289432	0.412429	-0.828136	1.77152
sp|Q96BT7-4|ALKB8_HUMAN	ALKBH8	Isoform 4 of Alkylated DNA repair protein alkB homolog 8 OS=Homo sapiens OX=9606 GN=ALKBH8	2	6.90783	5.86915	6.82152	7.13672	6.26972	6.01277	6.34959	6.95408	6.99562	6.72954	6.20392	5.56946	5.97239	5.41875	5.51752	5.27142	-0.105915	0.277863	0.0444791	0.11404	-0.176229	0.600611	-0.307026	1.74419
sp|Q8TCU4|ALMS1_HUMAN	ALMS1	Alstrom syndrome protein 1 OS=Homo sapiens OX=9606 GN=ALMS1 PE=1 SV=4	8	6.56331	5.98981	6.21111	6.8868	6.16257	5.89866	5.97983	5.84335	6.23518	6.3817	6.47258	6.11991	6.13278	6.30637	6.55715	6.25889	-0.0926952	0.341316	-0.0595587	0.194751	-0.0389927	0.153507	-0.0087149	0.0493477
sp|Q9BYJ1-2|LOXE3_HUMAN	ALOXE3	Isoform 2 of Hydroperoxide isomerase ALOXE3 OS=Homo sapiens OX=9606 GN=ALOXE3	1	11.9488	6.31281	7.98858	6.6988	4.29959	4.84087	4.9138	4.81875	5.44062	4.79071	5.39382	11.637	5.44418	4.66645	5.20518	5.60011	-0.814189	0.477067	-0.715426	0.49782	-0.136876	0.066697	-0.675561	0.914748
sp|Q96Q42|ALS2_HUMAN	ALS2	Alsin OS=Homo sapiens OX=9606 GN=ALS2 PE=1 SV=2	12	6.15949	6.22381	6.36033	6.26062	6.04612	6.03424	5.78768	5.93774	5.8476	6.15068	5.72566	6.02977	5.74751	7.35804	6.86125	7.46944	-0.0697544	0.700887	-0.064276	0.723594	-0.0995386	1.18786	0.20981	2.45805
sp|Q86V81|THOC4_HUMAN	ALYREF	THO complex subunit 4 OS=Homo sapiens OX=9606 GN=ALYREF PE=1 SV=3	27	6.63919	6.53728	6.10728	6.38842	6.16843	6.37645	6.36931	6.15861	6.10946	6.3719	6.17536	6.24944	6.33317	5.94134	6.19089	5.88348	-0.0256988	0.131698	-0.0467682	0.296426	-0.037664	0.301429	-0.0959122	1.21839
sp|Q9C0C7-5|AMRA1_HUMAN	AMBRA1	Isoform 5 of Activating molecule in BECN1-regulated autophagy protein 1 OS=Homo sapiens OX=9606 GN=AMBRA1	22	5.38709	5.6536	5.55373	5.16411	5.27122	5.23363	5.29759	5.62385	5.20515	5.52047	5.68374	5.62056	5.28916	9.93833	9.46658	10.0912	-0.0463963	0.269844	0.00270028	0.00867729	0.0240711	0.123025	0.853981	4.43451
sp|P17707|DCAM_HUMAN	AMD1	S-adenosylmethionine decarboxylase proenzyme OS=Homo sapiens OX=9606 GN=AMD1 PE=1 SV=2	7	4.34206	4.55092	4.92337	4.63099	4.96437	4.27954	4.16293	4.81306	4.95248	4.02433	4.94652	5.61442	5.07124	13.0051	12.9736	12.7451	-0.0454061	0.0907118	-0.00476645	0.00766313	0.176144	0.767857	1.48485	5.14932
sp|Q96NU7|HUTI_HUMAN	AMDHD1	Probable imidazolonepropionase OS=Homo sapiens OX=9606 GN=AMDHD1 PE=1 SV=2	2	6.00218	6.80891	7.08732	6.65341	7.11117	6.48427	6.03821	7.00221	6.66122	6.24837	6.76878	6.67025	6.592	4.60028	4.49477	4.77663	-0.0204449	0.034343	-0.00014961	0.000347874	0.00846335	0.0267051	-0.521631	2.76597
sp|Q9Y303-3|NAGA_HUMAN	AMDHD2	Isoform 3 of N-acetylglucosamine-6-phosphate deacetylase OS=Homo sapiens OX=9606 GN=AMDHD2	9	6.65634	7.34144	7.21273	6.96812	7.15825	6.98142	6.78158	6.70731	6.62782	5.9564	5.94666	6.7495	6.83377	4.17338	3.93782	3.96747	-0.0145949	0.0493862	-0.131596	0.543994	-0.113877	0.506099	-0.807102	4.03613
sp|Q9UKV5|AMFR_HUMAN	AMFR	E3 ubiquitin-protein ligase AMFR OS=Homo sapiens OX=9606 GN=AMFR PE=1 SV=2	8	6.08672	6.09772	5.98074	5.80345	6.11669	5.83729	5.56514	5.70575	6.07816	5.64616	5.69533	5.61093	5.32043	8.25913	8.19185	8.00451	-0.0371796	0.182883	-0.0445316	0.287799	-0.112609	1.00519	0.444048	4.39187
sp|Q6DCA0|AMERL_HUMAN	AMMECR1L	AMMECR1-like protein OS=Homo sapiens OX=9606 GN=AMMECR1L PE=1 SV=1	5	5.2382	5.1552	5.55632	5.54325	5.17491	5.061	5.45666	5.36907	4.94304	5.71194	5.41719	5.31753	5.10198	9.96963	10.3035	10.6806	-0.0387457	0.165415	-0.00858853	0.0216279	-0.0255556	0.145398	0.941286	4.51511
sp|Q8IY45|AMN1_HUMAN	AMN1	Protein AMN1 homolog OS=Homo sapiens OX=9606 GN=AMN1 PE=2 SV=4	2	6.38105	6.17887	6.09473	6.96883	6.47876	6.50081	6.46569	6.05358	6.01693	6.38224	6.45178	6.57997	6.34519	5.86824	5.15441	6.07892	0.0169896	0.0453234	-0.0585931	0.206694	0.0119118	0.0442711	-0.1683	0.983857
sp|Q8IY63|AMOL1_HUMAN	AMOTL1	Angiomotin-like protein 1 OS=Homo sapiens OX=9606 GN=AMOTL1 PE=1 SV=1	3	4.92601	4.09715	5.8421	4.62929	5.17897	6.38287	5.86442	5.33167	4.85814	4.01225	6.22528	6.08521	5.8386	10.3914	10.5567	9.77991	0.25323	0.373399	-0.0419331	0.0414045	0.311864	0.761314	1.07152	3.51345
sp|Q9Y2J4-4|AMOL2_HUMAN	AMOTL2	Isoform 4 of Angiomotin-like protein 2 OS=Homo sapiens OX=9606 GN=AMOTL2	12	4.53531	4.68327	4.63464	4.43154	4.02003	4.21396	5.79164	6.14936	6.14034	5.99548	8.31903	8.31635	7.96382	7.96526	8.60142	8.23853	0.0324614	0.029821	0.415071	2.24015	0.843007	2.90622	0.855039	4.44986
sp|Q01433|AMPD2_HUMAN	AMPD2	AMP deaminase 2 OS=Homo sapiens OX=9606 GN=AMPD2 PE=1 SV=2	29	6.64073	6.53666	6.31762	6.54569	6.21767	6.24461	6.44105	6.23935	6.24844	6.12513	6.01848	5.88644	6.15277	6.29976	6.08316	6.00244	-0.0470903	0.43812	-0.0694263	0.819123	-0.113117	1.27355	-0.0871733	1.60855
sp|Q01432-4|AMPD3_HUMAN	AMPD3	Isoform 2 of AMP deaminase 3 OS=Homo sapiens OX=9606 GN=AMPD3	10	6.61513	6.25524	6.96923	6.6943	6.42727	6.67231	6.33659	6.33882	6.77979	6.44094	6.6948	6.84802	6.09932	5.1963	5.01612	4.61582	-0.0340553	0.139559	-0.0249261	0.0996718	-0.0188471	0.0688298	-0.424452	2.83957
sp|Q86W34|AMZ2_HUMAN	AMZ2	Archaemetzincin-2 OS=Homo sapiens OX=9606 GN=AMZ2 PE=1 SV=2	3	7.53896	6.87366	7.91749	7.68037	6.78076	8.0217	7.14476	7.17558	7.15683	6.76356	6.35039	6.65828	5.92275	2.64797	2.67557	2.69135	-0.0363907	0.0713715	-0.0934615	0.380178	-0.249646	1.03295	-1.48967	4.21707
sp|Q9H1A4|APC1_HUMAN	ANAPC1	Anaphase-promoting complex subunit 1 OS=Homo sapiens OX=9606 GN=ANAPC1 PE=1 SV=1	38	6.0204	6.38078	6.16841	6.52886	6.59865	6.44496	6.27296	6.57697	6.48851	6.31382	6.55453	6.60755	6.45912	5.55035	5.53684	5.49728	0.0372782	0.200244	0.0419557	0.269817	0.0598525	0.546476	-0.182728	2.34767
sp|Q9UM13|APC10_HUMAN	ANAPC10	Anaphase-promoting complex subunit 10 OS=Homo sapiens OX=9606 GN=ANAPC10 PE=1 SV=1	2	5.46714	5.37233	7.26306	5.294	5.61577	6.96993	4.9471	6.00576	5.59893	5.17732	5.81681	6.87541	5.31477	7.6501	8.01395	8.61761	-0.00120066	0.00081511	-0.0643416	0.0740491	0.0373	0.0455113	0.46861	1.69895
sp|Q96DE5|APC16_HUMAN	ANAPC16	Anaphase-promoting complex subunit 16 OS=Homo sapiens OX=9606 GN=ANAPC16 PE=1 SV=1	5	5.57101	5.76358	5.67021	5.63058	6.48802	7.051	7.18609	6.03261	6.02433	5.93133	7.05038	7.14309	7.00469	5.62176	5.84132	5.99001	0.287838	1.11702	0.0835144	1.24066	0.320397	2.85861	0.0399405	0.691351
sp|Q9UJX6|ANC2_HUMAN	ANAPC2	Anaphase-promoting complex subunit 2 OS=Homo sapiens OX=9606 GN=ANAPC2 PE=1 SV=1	21	6.8432	6.35174	6.34482	6.29787	6.14266	6.36865	6.33204	6.44748	6.4958	6.80095	6.74949	6.3608	6.2403	5.30218	5.4438	5.47823	-0.0403808	0.208643	0.0269949	0.129145	-0.00205869	0.00876572	-0.256288	2.63496
sp|Q9UJX5-3|APC4_HUMAN	ANAPC4	Isoform 3 of Anaphase-promoting complex subunit 4 OS=Homo sapiens OX=9606 GN=ANAPC4	18	6.18033	6.59941	6.41043	6.23581	6.16933	6.11591	5.86362	6.18362	6.219	6.19796	6.03198	6.37182	6.11666	6.46097	6.5545	6.28864	-0.071387	0.461478	-0.0359183	0.311634	-0.042146	0.345014	0.0176422	0.221527
sp|Q9UJX4|APC5_HUMAN	ANAPC5	Anaphase-promoting complex subunit 5 OS=Homo sapiens OX=9606 GN=ANAPC5 PE=1 SV=2	17	6.7284	6.52267	6.56412	6.58829	6.5699	6.36106	6.44961	6.37711	6.50626	6.46113	6.38725	6.50815	6.54935	5.17224	5.22534	5.0291	-0.0310796	0.405239	-0.0337672	0.589002	-0.0263099	0.502389	-0.360263	4.34982
sp|Q9UJX3|APC7_HUMAN	ANAPC7	Anaphase-promoting complex subunit 7 OS=Homo sapiens OX=9606 GN=ANAPC7 PE=1 SV=4	22	5.91383	6.12115	5.87096	5.92316	6.41649	6.38505	6.27444	6.3619	6.46962	6.25041	6.09385	6.50236	6.43397	6.32741	6.20865	6.44676	0.0940702	0.967064	0.0945201	1.02365	0.0906022	0.878876	0.0870074	1.90372
sp|Q9UNK9|ANGE1_HUMAN	ANGEL1	Protein angel homolog 1 OS=Homo sapiens OX=9606 GN=ANGEL1 PE=1 SV=1	6	6.25826	6.34292	6.1416	6.36108	6.36369	5.88902	5.85526	6.00018	6.3399	6.32542	5.75581	6.04539	5.93138	7.10696	6.69943	6.58369	-0.0562469	0.330552	-0.0124976	0.086964	-0.0864693	1.09342	0.114996	1.65139
sp|Q5VTE6|ANGE2_HUMAN	ANGEL2	Protein angel homolog 2 OS=Homo sapiens OX=9606 GN=ANGEL2 PE=2 SV=1	5	6.2127	6.37862	6.57572	6.76055	6.2437	6.89625	6.73803	6.69564	6.29784	6.46576	6.70229	6.34643	6.26558	5.33359	5.01032	5.07698	0.0317205	0.110265	0.00100475	0.00405928	-0.00978122	0.0493167	-0.334565	2.99469
sp|Q9Y5C1|ANGL3_HUMAN	ANGPTL3	Angiopoietin-related protein 3 OS=Homo sapiens OX=9606 GN=ANGPTL3 PE=1 SV=1	4	9.05605	10.2521	7.09773	5.61555	4.45843	3.89961	4.94947	7.05692	6.78882	5.61702	5.90543	5.77103	7.39466	5.75302	5.57625	4.80796	-0.85176	0.593488	-0.303284	0.252378	-0.332611	0.337361	-0.573607	0.974653
sp|Q01484|ANK2_HUMAN	ANK2	Ankyrin-2 OS=Homo sapiens OX=9606 GN=ANK2 PE=1 SV=4	1	6.89765	6.51274	4.93399	10.9101	7.82606	5.80069	6.57324	4.78472	6.83594	7.04835	6.25753	5.29968	5.76722	4.49282	5.951	4.10824	-0.119265	0.0517539	-0.232975	0.126197	-0.340812	0.253972	-0.592397	0.68986
sp|Q12955|ANK3_HUMAN	ANK3	Ankyrin-3 OS=Homo sapiens OX=9606 GN=ANK3 PE=1 SV=3	11	6.7237	6.61814	6.65646	6.71764	6.3811	6.03219	6.42828	6.39337	6.76505	6.30628	6.09608	6.03219	6.101	5.55144	5.6738	5.52328	-0.0887441	0.746145	-0.0418032	0.361706	-0.136406	2.59024	-0.25863	4.47148
sp|Q9P2R3-4|ANFY1_HUMAN	ANKFY1	Isoform 4 of Rabankyrin-5 OS=Homo sapiens OX=9606 GN=ANKFY1	32	6.71586	6.38802	6.44082	6.57003	6.57409	6.57909	6.38598	6.4137	6.69598	6.45196	6.45962	6.46903	6.48473	5.18191	5.23441	4.95479	-0.00345784	0.0199523	-0.00179896	0.0099134	-0.012775	0.149436	-0.349605	3.67305
sp|Q9HCJ1|ANKH_HUMAN	ANKH	Progressive ankylosis protein homolog OS=Homo sapiens OX=9606 GN=ANKH PE=1 SV=2	4	7.17743	6.80521	6.91822	7.05173	5.89224	6.0175	5.59337	6.80977	6.41337	5.7572	6.38898	6.29819	5.7055	5.90549	5.7843	5.4815	-0.260333	1.18418	-0.143439	0.574656	-0.188814	1.16289	-0.287946	3.11875
sp|Q8IWZ3-6|ANKH1_HUMAN	ANKHD1	Isoform 6 of Ankyrin repeat and KH domain-containing protein 1 OS=Homo sapiens OX=9606 GN=ANKHD1	41	6.34267	6.16471	6.07895	6.32841	5.92567	6.05193	6.00844	6.19741	6.0282	5.95147	5.82476	5.76854	5.79125	7.18461	7.10639	7.24659	-0.0550844	0.589712	-0.0398416	0.40359	-0.104156	1.44114	0.204895	3.53196
sp|Q8IWZ3-2|ANKH1_HUMAN	ANKHD1	Isoform 2 of Ankyrin repeat and KH domain-containing protein 1 OS=Homo sapiens OX=9606 GN=ANKHD1	3	6.20118	5.6473	4.91975	5.85668	5.49498	5.42158	5.73213	5.27999	5.32124	5.38062	5.37239	4.89646	5.02065	10.1973	9.4714	9.7863	-0.0274659	0.045386	-0.0864401	0.210711	-0.150333	0.454836	0.795638	3.52711
tr|D6RHC4|D6RHC4_HUMAN	ANKHD1	Ankyrin repeat and KH domain-containing protein 1 (Fragment) OS=Homo sapiens OX=9606 GN=ANKHD1 PE=1 SV=1	1	5.59948	5.50367	6.29448	5.51789	4.81594	4.39671	5.14288	5.90364	4.52343	4.39764	4.93131	5.74217	5.86081	10.3111	10.2865	10.7724	-0.259681	0.676794	-0.213284	0.395309	-0.0558264	0.146961	0.868098	4.20972
sp|Q9P2G1|AKIB1_HUMAN	ANKIB1	Ankyrin repeat and IBR domain-containing protein 1 OS=Homo sapiens OX=9606 GN=ANKIB1 PE=1 SV=3	7	7.02717	6.80974	6.33194	6.7949	6.41126	6.94773	6.60125	6.64148	7.06045	6.83253	6.38021	6.57704	6.07716	4.47608	4.70211	4.32896	-0.0188546	0.0599404	0.0220634	0.0930809	-0.0873738	0.529666	-0.58226	3.53556
sp|Q86XL3|ANKL2_HUMAN	ANKLE2	Ankyrin repeat and LEM domain-containing protein 2 OS=Homo sapiens OX=9606 GN=ANKLE2 PE=1 SV=4	28	6.36076	6.47139	6.29335	6.36135	6.3101	6.35184	6.47775	6.336	6.40858	6.55745	6.27477	6.27347	6.26101	5.81356	5.72277	5.72585	0.00185189	0.0174424	0.014037	0.1756	-0.0232733	0.668466	-0.147101	3.64704
sp|Q8IV38|ANKY2_HUMAN	ANKMY2	Ankyrin repeat and MYND domain-containing protein 2 OS=Homo sapiens OX=9606 GN=ANKMY2 PE=1 SV=1	23	5.73737	6.02294	5.9212	6.0636	6.05049	6.18316	6.19955	6.01087	6.13842	6.08088	6.0763	6.33117	6.32782	6.90162	6.92716	7.02745	0.0497136	0.459418	0.0337351	0.350945	0.0731654	0.791187	0.227885	3.47897
sp|Q9NXR5|ANR10_HUMAN	ANKRD10	Ankyrin repeat domain-containing protein 10 OS=Homo sapiens OX=9606 GN=ANKRD10 PE=1 SV=2	7	6.57734	5.88684	6.10044	6.75235	5.68491	6.33046	7.21498	7.92693	6.42807	7.59919	7.24245	6.12609	6.26561	4.90565	4.64418	4.31453	0.0183178	0.0229944	0.209429	0.522002	0.0482979	0.124932	-0.453686	2.50558
sp|Q6UB99|ANR11_HUMAN	ANKRD11	Ankyrin repeat domain-containing protein 11 OS=Homo sapiens OX=9606 GN=ANKRD11 PE=1 SV=3	24	5.60522	5.57446	5.76622	5.65811	5.8077	5.51749	5.62061	5.77466	5.52967	5.7656	5.72757	5.58634	5.56411	8.75522	8.67765	9.06936	-0.000613486	0.00336679	0.00991591	0.0818047	-0.00639557	0.0778761	0.644573	4.71437
sp|Q8IZ07|AN13A_HUMAN	ANKRD13A	Ankyrin repeat domain-containing protein 13A OS=Homo sapiens OX=9606 GN=ANKRD13A PE=1 SV=3	11	6.14325	6.30146	6.57612	6.73534	6.1087	6.0326	6.0809	6.62818	6.31584	6.09172	6.3834	6.39607	5.97524	6.31088	5.95346	5.96683	-0.0841834	0.471026	-0.0211699	0.0800528	-0.0426276	0.237093	-0.0834734	0.889632
sp|Q6ZTN6-3|AN13D_HUMAN	ANKRD13D	Isoform 3 of Ankyrin repeat domain-containing protein 13D OS=Homo sapiens OX=9606 GN=ANKRD13D	3	5.87362	6.30753	7.29682	5.70078	7.62658	7.39124	6.25149	5.9233	6.4713	6.18319	6.36534	6.10449	6.35551	5.44326	6.32882	4.37674	0.171604	0.290324	-0.0235903	0.036571	-0.00449324	0.00869497	-0.22574	0.625621
sp|Q6P6B7|ANR16_HUMAN	ANKRD16	Ankyrin repeat domain-containing protein 16 OS=Homo sapiens OX=9606 GN=ANKRD16 PE=1 SV=1	2	7.5111	8.01832	5.9697	7.36524	6.63889	7.88322	6.48005	6.3467	6.4077	6.12116	6.80651	6.54163	5.82275	4.45129	3.80248	3.83327	-0.043714	0.0466348	-0.197732	0.409776	-0.175334	0.390166	-0.840791	2.41749
sp|O75179|ANR17_HUMAN	ANKRD17	Ankyrin repeat domain-containing protein 17 OS=Homo sapiens OX=9606 GN=ANKRD17 PE=1 SV=3	34	6.86589	6.71413	6.69173	6.7728	6.31966	6.04683	6.50206	6.16314	6.34694	6.16588	5.9644	6.11667	5.58191	6.00759	5.88813	5.85222	-0.104317	0.791261	-0.119118	1.44416	-0.199572	1.54033	-0.192649	3.83659
sp|Q9UPS8|ANR26_HUMAN	ANKRD26	Ankyrin repeat domain-containing protein 26 OS=Homo sapiens OX=9606 GN=ANKRD26 PE=1 SV=4	2	6.62692	6.33087	6.03936	6.54491	7.05143	6.00557	6.26002	6.00674	7.33574	6.42514	7.08023	6.5543	5.99095	5.29773	5.37041	5.07967	0.0120352	0.0218168	0.0453018	0.101718	0.0348906	0.109823	-0.282686	2.63333
sp|Q96NW4|ANR27_HUMAN	ANKRD27	Ankyrin repeat domain-containing protein 27 OS=Homo sapiens OX=9606 GN=ANKRD27 PE=1 SV=2	10	6.56969	6.30663	6.1312	6.37305	6.13165	6.31195	6.74137	6.64179	6.4816	6.50883	6.36335	6.44166	5.92687	5.93702	5.46524	5.6681	0.0112895	0.0373857	0.0445364	0.400402	-0.0231913	0.129742	-0.157193	1.88496
sp|O15084-1|ANR28_HUMAN	ANKRD28	Isoform 3 of Serine/threonine-protein phosphatase 6 regulatory ankyrin repeat subunit A OS=Homo sapiens OX=9606 GN=ANKRD28	28	6.09865	6.50236	6.3019	6.38659	6.44002	6.01319	6.18991	6.49006	6.48555	6.21992	6.22521	6.4897	6.41177	5.92437	5.92966	5.89113	-0.0248577	0.127975	0.0172694	0.111731	0.0120855	0.0933596	-0.0960754	1.82544
sp|Q8N7Z5|ANR31_HUMAN	ANKRD31	Ankyrin repeat domain-containing protein 31 OS=Homo sapiens OX=9606 GN=ANKRD31 PE=2 SV=2	2	6.67143	6.18149	5.46044	6.42276	5.73389	5.71235	6.38475	5.89727	5.56419	5.38084	4.946	4.99619	5.92935	8.26513	7.77863	8.67531	-0.0571949	0.110694	-0.139493	0.395361	-0.22514	0.625818	0.414043	2.30798
sp|Q53RE8|ANR39_HUMAN	ANKRD39	Ankyrin repeat domain-containing protein 39 OS=Homo sapiens OX=9606 GN=ANKRD39 PE=1 SV=1	1	6.33651	6.99287	6.83152	6.34866	7.78012	6.40036	6.95537	6.47762	5.70942	5.72857	5.98738	6.12529	6.78699	5.38404	4.68463	5.47065	0.0882169	0.202772	-0.150258	0.536898	-0.0731149	0.294878	-0.355552	2.17825
sp|Q6AI12|ANR40_HUMAN	ANKRD40	Ankyrin repeat domain-containing protein 40 OS=Homo sapiens OX=9606 GN=ANKRD40 PE=1 SV=2	3	6.21871	5.55615	5.63305	5.96272	6.45366	5.57416	6.4255	5.82896	5.84438	5.93572	6.27149	6.06352	5.95488	7.13202	7.67233	7.47274	0.0742213	0.191014	0.00665877	0.0219132	0.0613873	0.341386	0.345902	2.73983
sp|Q8N8A2-2|ANR44_HUMAN	ANKRD44	Isoform 2 of Serine/threonine-protein phosphatase 6 regulatory ankyrin repeat subunit B OS=Homo sapiens OX=9606 GN=ANKRD44	2	8.25221	6.24175	7.42469	6.45827	5.6844	6.32357	6.93235	6.43887	7.26599	6.4787	6.94532	5.54968	5.16628	5.14398	4.82539	4.86855	-0.16822	0.24745	-0.0764998	0.114271	-0.269091	0.473279	-0.520392	1.76728
sp|Q86W74|ANR46_HUMAN	ANKRD46	Ankyrin repeat domain-containing protein 46 OS=Homo sapiens OX=9606 GN=ANKRD46 PE=1 SV=1	2	5.42305	6.65958	6.18569	5.45242	5.72249	6.27268	5.75053	5.60332	6.06749	6.07654	6.05971	5.203	5.88126	8.0376	7.90911	7.69555	-0.00364203	0.00506172	-0.0035079	0.00516172	-0.0534103	0.110753	0.410256	2.27653
sp|Q9ULJ7|ANR50_HUMAN	ANKRD50	Ankyrin repeat domain-containing protein 50 OS=Homo sapiens OX=9606 GN=ANKRD50 PE=1 SV=4	11	6.14133	6.21645	6.09524	6.2307	6.08113	6.18239	5.95848	6.109	6.30571	6.1256	6.5359	6.47715	6.07731	6.57522	6.45829	6.43011	-0.022841	0.29588	0.00214303	0.0213952	0.044322	0.419309	0.0722577	2.46289
sp|Q8NB46|ANR52_HUMAN	ANKRD52	Serine/threonine-protein phosphatase 6 regulatory ankyrin repeat subunit C OS=Homo sapiens OX=9606 GN=ANKRD52 PE=1 SV=3	11	6.88411	6.71769	6.82102	6.62145	6.89095	6.65232	6.98382	7.21833	6.98411	7.04154	7.03982	7.19184	6.89512	3.20603	3.50327	3.34857	0.0172437	0.130246	0.0667686	0.826825	0.0587874	0.807829	-1.01196	4.86106
sp|Q6NXT1|ANR54_HUMAN	ANKRD54	Ankyrin repeat domain-containing protein 54 OS=Homo sapiens OX=9606 GN=ANKRD54 PE=1 SV=2	9	6.29612	6.57606	6.19133	5.90574	5.6481	6.39267	6.40407	6.4334	6.27359	6.55275	6.58225	6.2657	6.19655	6.11595	5.92622	6.23951	-0.0218977	0.0495611	0.0404732	0.204808	0.0242594	0.120366	-0.0347163	0.31913
sp|Q92625|ANS1A_HUMAN	ANKS1A	Ankyrin repeat and SAM domain-containing protein 1A OS=Homo sapiens OX=9606 GN=ANKS1A PE=1 SV=4	28	6.29127	6.45742	5.96932	6.30637	6.04371	6.40526	6.40484	6.11214	6.24563	6.56409	6.36953	6.46648	6.41078	6.05466	6.05673	5.84178	0.00655927	0.0225818	0.0117571	0.0499339	0.036321	0.341789	-0.0640582	0.918962
sp|Q9H8Y5|ANKZ1_HUMAN	ANKZF1	Ankyrin repeat and zinc finger domain-containing protein 1 OS=Homo sapiens OX=9606 GN=ANKZF1 PE=1 SV=1	12	6.47293	5.42812	6.92096	5.41061	5.04009	5.31683	5.34953	5.1885	5.40694	5.15144	4.9729	5.81758	4.9034	9.29393	9.20275	10.1235	-0.210556	0.373767	-0.206847	0.41432	-0.211711	0.447818	0.65512	2.67599
tr|H7C1C2|H7C1C2_HUMAN	ANLN	Anillin (Fragment) OS=Homo sapiens OX=9606 GN=ANLN PE=1 SV=1	2	5.87084	5.87799	5.53425	5.98976	6.31108	6.4355	5.95563	5.89926	5.99837	6.45967	7.72325	8.49796	7.60104	5.3539	5.37327	5.11824	0.099599	0.513226	0.0727441	0.375184	0.4487	1.82036	-0.139545	1.80433
sp|Q9NQW6|ANLN_HUMAN	ANLN	Anillin OS=Homo sapiens OX=9606 GN=ANLN PE=1 SV=2	49	5.11581	5.17889	5.15219	4.90798	5.27335	5.19156	5.32446	5.65209	5.7366	5.44414	6.30582	6.4082	6.4372	9.1558	9.30547	9.41043	0.0486171	0.455778	0.140941	1.07693	0.3271	2.52597	0.868464	5.0513
sp|Q5XXA6|ANO1_HUMAN	ANO1	Anoctamin-1 OS=Homo sapiens OX=9606 GN=ANO1 PE=1 SV=1	26	6.87044	6.88886	6.83846	6.81827	6.58516	6.7177	6.38133	6.81545	6.92706	7.05303	6.6083	6.73879	6.49622	4.02816	4.29124	3.94152	-0.0629448	0.711354	0.016292	0.281617	-0.0513295	1.07732	-0.745915	4.77811
sp|Q9NW15|ANO10_HUMAN	ANO10	Anoctamin-10 OS=Homo sapiens OX=9606 GN=ANO10 PE=1 SV=2	8	6.41994	6.82244	6.27019	6.52934	6.42966	6.45662	6.83289	6.76956	6.5217	6.34995	6.35995	6.83533	6.79952	4.98016	4.74117	4.88158	0.0138011	0.0498329	0.00808604	0.033213	0.0338271	0.19608	-0.419542	3.46467
sp|Q4KMQ2-2|ANO6_HUMAN	ANO6	Isoform 2 of Anoctamin-6 OS=Homo sapiens OX=9606 GN=ANO6	16	6.68102	8.45783	6.8158	6.61481	5.89933	6.11774	6.14345	6	5.84762	6.05651	6.14011	6.29147	5.93465	5.71842	5.79018	5.49105	-0.238631	0.435136	-0.259144	0.533334	-0.222381	0.547169	-0.333931	1.3089
sp|P39687|AN32A_HUMAN	ANP32A	Acidic leucine-rich nuclear phosphoprotein 32 family member A OS=Homo sapiens OX=9606 GN=ANP32A PE=1 SV=1	13	6.33794	6.11687	6.30796	6.18312	6.55139	6.82056	6.81477	6.73316	6.31494	6.6291	6.31187	6.3272	6.81187	5.26986	5.3982	5.07118	0.109642	0.932792	0.0727603	0.632866	0.0560752	0.456098	-0.249399	3.28801
sp|Q92688|AN32B_HUMAN	ANP32B	Acidic leucine-rich nuclear phosphoprotein 32 family member B OS=Homo sapiens OX=9606 GN=ANP32B PE=1 SV=1	22	6.13272	6.11697	5.92821	6.15454	6.44356	6.46899	6.59584	6.32846	6.23267	6.33468	6.53416	6.31153	6.61674	5.92663	5.93392	5.94036	0.0962512	0.991333	0.0502229	0.760206	0.0928484	1.13602	-0.0358925	1.12319
sp|Q9BTT0-3|AN32E_HUMAN	ANP32E	Isoform 3 of Acidic leucine-rich nuclear phosphoprotein 32 family member E OS=Homo sapiens OX=9606 GN=ANP32E	2	7.12126	6.91072	7.26344	6.2895	5.84714	7.83989	5.38404	6.10764	5.98599	6.41671	5.55463	5.49468	5.41332	6.74218	5.97876	5.65009	-0.117457	0.137901	-0.160511	0.63054	-0.329647	1.41858	-0.17141	0.956203
tr|H0YCE2|H0YCE2_HUMAN	ANP32E	Acidic leucine-rich nuclear phosphoprotein 32 family member E (Fragment) OS=Homo sapiens OX=9606 GN=ANP32E PE=1 SV=1	1	6.92007	5.70639	6.31306	5.84629	6.37566	7.09731	5.84429	6.35515	6.14329	6.33012	5.72024	5.61808	6.07393	6.23248	7.01637	6.40728	0.0554136	0.0872314	0.0184458	0.0384451	-0.0943743	0.294369	0.0805024	0.372745
sp|Q9BTT0|AN32E_HUMAN	ANP32E	Acidic leucine-rich nuclear phosphoprotein 32 family member E OS=Homo sapiens OX=9606 GN=ANP32E PE=1 SV=1	11	5.53888	5.83388	5.88544	6.02997	6.12828	6.16553	6.25775	6.32496	5.96405	6.07497	6.14137	6.08686	6.16125	7.02584	7.02461	7.35638	0.0869807	0.593268	0.072319	0.464435	0.0743209	0.713988	0.293511	3.06484
sp|Q9BQD7|ANKMT_HUMAN	ANTKMT	Adenine nucleotide translocase lysine N-methyltransferase OS=Homo sapiens OX=9606 GN=ANTKMT PE=1 SV=1	3	8.43569	7.44379	7.38606	7.74724	7.26646	7.99778	7.06392	7.00158	6.72987	6.99157	7.76224	6.94754	6.40694	1.55794	1.64143	1.61998	-0.058961	0.147615	-0.166591	0.684614	-0.13944	0.455558	-2.27091	4.42464
sp|Q9H6X2|ANTR1_HUMAN	ANTXR1	Anthrax toxin receptor 1 OS=Homo sapiens OX=9606 GN=ANTXR1 PE=1 SV=2	5	7.97745	7.96689	7.49441	7.83182	6.66066	6.67423	6.47556	7.1084	6.9413	6.94865	6.99542	7.23754	6.08849	2.58555	2.55378	2.45984	-0.243506	1.15434	-0.159492	1.21022	-0.206765	0.91704	-1.62585	4.95818
sp|P58335|ANTR2_HUMAN	ANTXR2	Anthrax toxin receptor 2 OS=Homo sapiens OX=9606 GN=ANTXR2 PE=1 SV=5	3	7.39032	5.48581	7.57291	6.56458	5.10598	6.29272	6.5645	6.69023	6.75799	6.75124	6.65387	6.42389	5.83724	5.45076	5.30998	5.14797	-0.173605	0.217803	-0.00433276	0.00485246	-0.0991187	0.174651	-0.348833	1.19032
sp|P04083|ANXA1_HUMAN	ANXA1	Annexin A1 OS=Homo sapiens OX=9606 GN=ANXA1 PE=1 SV=2	37	6.3125	6.64264	6.17113	6.18404	6.69795	6.15174	6.3412	6.06817	6.28821	6.03918	6.46169	6.28883	6.44546	5.98484	6.05364	5.86877	0.0157339	0.0532069	-0.0453301	0.297	0.0161165	0.110766	-0.0841439	1.21609
sp|P50995|ANX11_HUMAN	ANXA11	Annexin A11 OS=Homo sapiens OX=9606 GN=ANXA11 PE=1 SV=1	28	6.56235	7.54751	6.34638	6.89303	8.00782	6.86827	6.80204	5.79652	6.44831	6.20252	6.7055	6.46414	7.06777	3.98617	4.30527	3.99642	0.0797755	0.154122	-0.153051	0.463345	-0.0194402	0.0545339	-0.739231	3.0499
tr|H0YNP5|H0YNP5_HUMAN	ANXA2	Annexin (Fragment) OS=Homo sapiens OX=9606 GN=ANXA2 PE=1 SV=1	1	6.99764	6.19397	7.38207	7.06758	6.00754	6.24568	4.86104	7.28803	6.47164	6.24956	6.39693	6.85873	5.53596	5.99799	5.42129	5.02437	-0.276587	0.53628	-0.0511202	0.110535	-0.141696	0.399946	-0.334255	1.71831
tr|H0YMT9|H0YMT9_HUMAN	ANXA2	Annexin (Fragment) OS=Homo sapiens OX=9606 GN=ANXA2 PE=1 SV=1	2	7.30492	6.99649	6.19584	7.64417	6.62761	7.53594	6.35547	5.7962	5.24791	5.96763	6.40986	5.68092	4.37652	6.11328	6.23856	5.50867	-0.0406958	0.061741	-0.311127	0.788409	-0.358054	0.716482	-0.240884	1.2247
sp|P07355-2|ANXA2_HUMAN	ANXA2	Isoform 2 of Annexin A2 OS=Homo sapiens OX=9606 GN=ANXA2	62	6.24247	6.59986	6.19518	6.2358	6.83621	6.30961	6.25566	5.99332	6.22528	6.11705	6.60114	6.21331	6.64676	5.74369	6.12739	5.65727	0.0335896	0.135005	-0.0479257	0.382603	0.0380243	0.266796	-0.112887	1.34949
sp|P12429|ANXA3_HUMAN	ANXA3	Annexin A3 OS=Homo sapiens OX=9606 GN=ANXA3 PE=1 SV=3	28	6.6165	6.66252	6.73001	6.31881	6.30495	6.50787	6.46915	6.47407	6.51047	6.29225	6.67385	6.33365	6.46027	5.27884	5.21944	5.14735	-0.0342992	0.258712	-0.0346868	0.281604	-0.020464	0.155418	-0.335792	3.63479
sp|P09525|ANXA4_HUMAN	ANXA4	Annexin A4 OS=Homo sapiens OX=9606 GN=ANXA4 PE=1 SV=4	25	6.95209	6.63953	6.66602	6.5133	6.72583	6.58347	6.45571	6.58291	6.4938	6.41581	6.32238	6.39476	6.10802	5.1482	4.99933	4.99884	-0.0226816	0.143418	-0.0427097	0.387496	-0.0929682	0.90026	-0.406658	3.84067
sp|P08758|ANXA5_HUMAN	ANXA5	Annexin A5 OS=Homo sapiens OX=9606 GN=ANXA5 PE=1 SV=2	41	6.0882	6.13159	5.98035	6.1743	6.44634	6.30381	6.27937	6.40403	6.27276	6.01315	6.25924	6.39966	6.23511	6.42777	6.36076	6.22355	0.0579076	0.769521	0.0319304	0.273567	0.0475974	0.88814	0.0565848	1.60282
sp|P08133|ANXA6_HUMAN	ANXA6	Annexin A6 OS=Homo sapiens OX=9606 GN=ANXA6 PE=1 SV=3	49	6.50555	6.37186	6.08088	6.45163	6.69773	6.61236	6.47698	6.59882	6.57106	6.63869	6.52922	6.38439	6.62989	5.17858	5.22729	5.04507	0.0542037	0.413849	0.0557704	0.525167	0.0363345	0.338121	-0.30266	3.30534
sp|P20073|ANXA7_HUMAN	ANXA7	Annexin A7 OS=Homo sapiens OX=9606 GN=ANXA7 PE=1 SV=3	31	6.48391	6.69162	6.10253	6.38874	6.55743	6.30997	6.28432	5.9823	5.95618	5.74199	6.26072	5.99022	6.33362	6.32044	6.33246	6.26354	-0.00739198	0.0264327	-0.122709	0.784457	-0.0507614	0.349382	-0.0252253	0.29184
sp|O76027|ANXA9_HUMAN	ANXA9	Annexin A9 OS=Homo sapiens OX=9606 GN=ANXA9 PE=1 SV=3	1	7.89488	6.85534	6.18095	6.89651	7.33935	6.19736	6.35485	5.98922	6.21204	7.94329	7.81968	6.86169	5.08055	4.09446	3.79279	4.48705	-0.0693267	0.103479	-0.0510936	0.0589752	-0.07876	0.0995956	-0.754136	2.54726
sp|P19801-2|AOC1_HUMAN	AOC1	Isoform 2 of Amiloride-sensitive amine oxidase [copper-containing] OS=Homo sapiens OX=9606 GN=AOC1	1	7.06855	7.02276	7.33064	7.565	6.39679	6.91704	7.80768	6.7642	6.96488	7.37107	7.62078	8.17552	7.1175	2.022	2.07408	1.78151	-0.0416531	0.0879358	-0.0431128	0.20731	0.0758507	0.352967	-1.88707	4.78685
sp|Q63HQ0|AP1AR_HUMAN	AP1AR	AP-1 complex-associated regulatory protein OS=Homo sapiens OX=9606 GN=AP1AR PE=1 SV=1	4	6.04743	5.79909	5.90958	6.0547	5.71271	6.61237	5.49441	6.12266	6.30184	6.00368	6.13687	6.89749	5.53749	6.62516	7.42258	7.32195	-0.00312255	0.00539408	0.045335	0.43468	0.0565389	0.16174	0.258987	2.25513
sp|Q10567|AP1B1_HUMAN	AP1B1	AP-1 complex subunit beta-1 OS=Homo sapiens OX=9606 GN=AP1B1 PE=1 SV=2	28	6.2252	6.19114	5.9834	6.50081	6.44514	6.38755	6.48629	6.56451	6.46349	6.38341	6.35408	6.27526	6.40678	5.75356	5.90269	5.6767	0.0488788	0.345445	0.0557648	0.431439	0.0275993	0.226603	-0.107623	1.51342
sp|O43747-2|AP1G1_HUMAN	AP1G1	Isoform 2 of AP-1 complex subunit gamma-1 OS=Homo sapiens OX=9606 GN=AP1G1	42	5.97134	6.06544	5.9972	6.04565	6.13546	5.83855	5.81229	6.02267	6.19029	5.78653	5.81005	6.04145	6.04853	7.39784	7.30876	7.52795	-0.0220093	0.188419	-0.0048197	0.0303123	-0.0128137	0.177148	0.300027	4.51896
sp|O75843|AP1G2_HUMAN	AP1G2	AP-1 complex subunit gamma-like 2 OS=Homo sapiens OX=9606 GN=AP1G2 PE=1 SV=1	8	6.74935	7.12125	6.7877	7.04732	6.63594	6.19334	6.31321	6.3317	6.21897	6.7097	6.52386	6.07859	6.74867	4.92182	5.08835	4.53022	-0.118363	0.713376	-0.109506	0.731225	-0.102724	0.690308	-0.515075	3.57911
sp|Q9BXS5-2|AP1M1_HUMAN	AP1M1	Isoform 2 of AP-1 complex subunit mu-1 OS=Homo sapiens OX=9606 GN=AP1M1	35	6.23142	6.248	5.91174	6.23232	6.36048	6.28243	6.32086	6.38526	6.3629	6.34489	6.52389	6.23431	6.26697	6.13482	6.20472	5.955	0.0382486	0.347241	0.0480504	0.509606	0.0429122	0.413966	-0.013584	0.178576
sp|Q9Y6Q5|AP1M2_HUMAN	AP1M2	AP-1 complex subunit mu-2 OS=Homo sapiens OX=9606 GN=AP1M2 PE=1 SV=4	16	5.97179	6.24062	6.07678	6.61384	6.14483	6.00309	6.45889	6.6228	6.86338	6.49517	6.3978	6.71882	6.4506	5.77496	5.62692	5.53971	-0.00545305	0.0150623	0.0973703	0.54382	0.067155	0.442295	-0.140715	1.52666
sp|P61966|AP1S1_HUMAN	AP1S1	AP-1 complex subunit sigma-1A OS=Homo sapiens OX=9606 GN=AP1S1 PE=1 SV=1	8	6.09243	5.92348	6.10404	6.34787	5.78847	5.79549	5.94089	5.35431	5.75565	5.67989	6.35535	5.75406	5.77017	7.58243	7.92633	7.82914	-0.066446	0.510956	-0.128259	0.824862	-0.0375352	0.192185	0.346827	3.65854
sp|Q96PC3-4|AP1S3_HUMAN	AP1S3	Isoform 4 of AP-1 complex subunit sigma-3 OS=Homo sapiens OX=9606 GN=AP1S3	5	5.98646	5.96165	5.52304	6.29564	5.92323	6.46016	6.12125	6.69494	6.36614	6.11172	6.29647	6.22282	6.39077	6.68512	6.37141	6.5892	0.0539775	0.184297	0.105151	0.448536	0.0852444	0.53186	0.140306	1.39331
sp|O95782|AP2A1_HUMAN	AP2A1	AP-2 complex subunit alpha-1 OS=Homo sapiens OX=9606 GN=AP2A1 PE=1 SV=3	44	6.29553	6.48152	6.32215	6.51246	6.61236	6.35491	6.26293	6.60684	6.70724	6.50111	6.43581	6.41267	6.48843	5.37866	5.36384	5.26354	0.0016105	0.00824523	0.0448435	0.586357	0.00959401	0.139735	-0.263147	3.93224
tr|A0A0G2JRS3|A0A0G2JRS3_HUMAN	AP2A2	AP-2 complex subunit alpha-2 (Fragment) OS=Homo sapiens OX=9606 GN=AP2A2 PE=1 SV=1	1	7.74514	5.78903	6.79576	7.40206	6.20857	6.66708	6.26777	6.91099	5.77834	6.73681	6.74742	5.87455	4.6794	5.57024	5.55732	5.26952	-0.119665	0.19933	-0.0985144	0.151107	-0.265627	0.453734	-0.343075	1.33332
sp|O94973|AP2A2_HUMAN	AP2A2	AP-2 complex subunit alpha-2 OS=Homo sapiens OX=9606 GN=AP2A2 PE=1 SV=2	32	6.07166	6.41106	6.40559	6.57377	6.32372	6.38096	6.12938	6.58956	6.55674	6.40626	6.21579	6.5034	6.3584	5.79668	5.66854	5.60848	-0.0199687	0.102828	0.0340447	0.237898	-0.00143385	0.00859058	-0.161537	2.189
sp|P63010-2|AP2B1_HUMAN	AP2B1	Isoform 2 of AP-2 complex subunit beta OS=Homo sapiens OX=9606 GN=AP2B1	45	5.90961	6.05009	5.92573	6.1818	6.18836	6.20348	6.13476	6.45632	6.38856	6.44255	6.45099	6.4936	6.46503	6.27685	6.33002	6.10225	0.0375655	0.431977	0.0956283	1.13056	0.104739	1.5044	0.0517091	1.07781
tr|C9JTK4|C9JTK4_HUMAN	AP2M1	AP-2 complex subunit mu (Fragment) OS=Homo sapiens OX=9606 GN=AP2M1 PE=1 SV=1	2	8.21199	6.39555	5.45114	6.14212	6.19272	6.69144	6.41355	5.96425	6.2846	7.00827	6.80721	6.46374	4.86801	5.55386	5.59979	5.95176	-0.0261437	0.0213244	-0.0291814	0.0261749	-0.115482	0.129361	-0.200121	0.505385
sp|Q96CW1|AP2M1_HUMAN	AP2M1	AP-2 complex subunit mu OS=Homo sapiens OX=9606 GN=AP2M1 PE=1 SV=2	28	6.17025	6.09065	5.98673	6.3454	6.45326	6.39244	5.8795	6.24451	6.4813	6.45628	6.29309	6.56238	6.63616	6.02872	6.2429	5.73644	0.0217691	0.0838444	0.0565479	0.533968	0.0796427	0.795653	-0.0345692	0.383213
sp|P53680|AP2S1_HUMAN	AP2S1	AP-2 complex subunit sigma OS=Homo sapiens OX=9606 GN=AP2S1 PE=1 SV=2	18	6.49491	6.38427	6.13847	6.7254	6.5166	6.31539	6.09798	6.58239	6.38128	6.15145	6.41658	6.39161	6.01813	5.82897	5.8953	5.66124	-0.0284734	0.121018	-0.0144312	0.0582249	-0.0363945	0.215427	-0.15126	1.86112
sp|O00203|AP3B1_HUMAN	AP3B1	AP-3 complex subunit beta-1 OS=Homo sapiens OX=9606 GN=AP3B1 PE=1 SV=3	59	6.27037	6.09406	6.27394	6.45902	6.14355	6.34157	6.13367	6.55741	6.46774	6.38569	6.25912	6.40853	6.0151	6.15158	6.05043	5.98821	-0.0157405	0.106934	0.0443627	0.472329	-0.010793	0.0744464	-0.0493368	1.00729
sp|O14617-5|AP3D1_HUMAN	AP3D1	Isoform 5 of AP-3 complex subunit delta-1 OS=Homo sapiens OX=9606 GN=AP3D1	44	5.94387	6.23192	6.19937	6.51016	6.29905	6.1033	6.11428	6.48888	6.39297	6.51471	6.01198	6.14191	6.22717	6.41049	6.1141	6.29585	-0.0114359	0.0465014	0.0555434	0.401683	-0.0220375	0.142973	0.0120429	0.113323
sp|Q9Y2T2|AP3M1_HUMAN	AP3M1	AP-3 complex subunit mu-1 OS=Homo sapiens OX=9606 GN=AP3M1 PE=1 SV=1	31	5.94951	6.57069	5.96705	5.96893	6.27579	6.13351	5.73294	5.88766	5.99883	5.71016	5.80294	5.95304	6.07247	7.22036	7.46145	7.29466	-0.015809	0.0414965	-0.0598608	0.279935	-0.0409803	0.216378	0.260798	2.57206
sp|P53677|AP3M2_HUMAN	AP3M2	AP-3 complex subunit mu-2 OS=Homo sapiens OX=9606 GN=AP3M2 PE=2 SV=1	6	6.43515	6.03604	6.62843	6.73444	6.29557	6.47435	6.05466	7.07944	6.47375	6.34637	6.34848	6.77349	6.19482	5.49999	5.45235	5.17267	-0.0416192	0.158927	0.0384996	0.124436	-0.00438152	0.0155873	-0.264937	2.29068
sp|Q92572|AP3S1_HUMAN	AP3S1	AP-3 complex subunit sigma-1 OS=Homo sapiens OX=9606 GN=AP3S1 PE=1 SV=1	21	6.36861	6.4259	6.5487	6.62253	6.5423	6.55181	6.57242	6.76118	6.6081	6.56774	6.77496	6.77533	6.32443	4.91403	4.66253	4.97944	0.0141706	0.172867	0.0338779	0.429936	0.0293627	0.229192	-0.419958	3.99469
sp|Q9Y6B7|AP4B1_HUMAN	AP4B1	AP-4 complex subunit beta-1 OS=Homo sapiens OX=9606 GN=AP4B1 PE=1 SV=2	11	5.65809	5.62762	5.77571	6.06455	5.52093	5.71352	5.40454	5.69073	5.8059	5.87439	6.06634	6.10353	5.65665	8.0364	8.45972	8.54136	-0.0599085	0.346453	0.00220609	0.00977378	0.0395487	0.236432	0.529613	3.89948
sp|Q9UPM8|AP4E1_HUMAN	AP4E1	AP-4 complex subunit epsilon-1 OS=Homo sapiens OX=9606 GN=AP4E1 PE=1 SV=2	9	6.0027	6.29791	6.44992	6.67418	6.21822	6.09807	6.12649	6.25791	6.39949	6.50993	6.71802	6.71353	6.0904	5.77279	5.87553	5.7949	-0.0481377	0.242871	0.00745557	0.0281392	0.0339033	0.138565	-0.128527	1.49424
sp|O00189|AP4M1_HUMAN	AP4M1	AP-4 complex subunit mu-1 OS=Homo sapiens OX=9606 GN=AP4M1 PE=1 SV=2	8	6.32908	6.26165	5.97035	5.98851	5.76698	6.26929	5.50904	5.90838	6.1151	5.64978	6.19003	5.94945	5.74784	7.51989	7.49703	7.32761	-0.069576	0.267146	-0.0590932	0.361521	-0.0417242	0.294996	0.27926	3.45232
sp|Q9Y587|AP4S1_HUMAN	AP4S1	AP-4 complex subunit sigma-1 OS=Homo sapiens OX=9606 GN=AP4S1 PE=1 SV=1	2	6.59829	5.7449	6.21626	5.93912	5.67807	5.33265	6.36553	6.04032	6.08871	6.28351	6.26932	6.6893	5.87662	6.38042	6.93229	7.56469	-0.0805433	0.184564	0.00302862	0.00784985	0.0357744	0.112801	0.184282	1.07339
sp|Q2VPB7|AP5B1_HUMAN	AP5B1	AP-5 complex subunit beta-1 OS=Homo sapiens OX=9606 GN=AP5B1 PE=1 SV=4	4	6.45558	7.18714	7.22461	6.70854	6.6353	6.67884	7.37267	7.32683	6.89289	6.75459	7.19141	7.12576	6.61433	3.13106	3.61582	3.08465	0.000342289	0.000773723	0.0202544	0.0602512	0.0173068	0.0645135	-1.07288	3.81118
sp|Q9NUS5|AP5S1_HUMAN	AP5S1	AP-5 complex subunit sigma-1 OS=Homo sapiens OX=9606 GN=AP5S1 PE=1 SV=1	4	5.96483	6.15278	5.46163	6.46939	6.46206	5.79196	5.96591	5.98566	5.8703	6.14205	7.48949	6.88899	6.926	5.98312	6.30326	6.14259	0.0146002	0.0266001	-0.00307981	0.00696089	0.24024	1.01645	0.0310582	0.177753
sp|O43299|AP5Z1_HUMAN	AP5Z1	AP-5 complex subunit zeta-1 OS=Homo sapiens OX=9606 GN=AP5Z1 PE=1 SV=2	5	7.02879	7.81632	8.44384	7.96993	6.36879	6.88218	7.10731	6.12558	5.98104	6.98063	6.95016	5.56673	5.34157	3.79387	3.55975	4.08352	-0.203613	0.541571	-0.296619	0.788311	-0.392621	0.957548	-1.0355	3.44159
sp|O14727|APAF_HUMAN	APAF1	Apoptotic protease-activating factor 1 OS=Homo sapiens OX=9606 GN=APAF1 PE=1 SV=2	5	6.06153	7.06874	6.57246	6.37504	7.08607	6.56889	6.49919	6.80394	6.45299	6.78624	6.90362	5.86709	6.84974	4.8053	4.82853	4.47062	0.0432939	0.112614	0.0353277	0.110888	0.00457512	0.010545	-0.471633	2.67245
sp|O96018|APBA3_HUMAN	APBA3	Amyloid-beta A4 precursor protein-binding family A member 3 OS=Homo sapiens OX=9606 GN=APBA3 PE=1 SV=1	1	7.1646	7.26814	8.24786	6.79999	5.30556	8.3667	6.45081	5.76341	5.51135	6.50139	5.4482	5.08525	6.20721	6.14895	4.69892	5.03165	-0.135877	0.138588	-0.314785	0.779649	-0.401371	1.0807	-0.477561	1.8198
sp|Q92870-4|APBB2_HUMAN	APBB2	Isoform 4 of Amyloid-beta A4 precursor protein-binding family B member 2 OS=Homo sapiens OX=9606 GN=APBB2	4	6.36014	5.86356	5.38999	5.56718	5.99606	6.1493	6.13889	6.55938	6.695	6.79481	6.39969	6.16054	6.36898	6.72495	6.50779	6.32377	0.0727042	0.22893	0.205647	0.809431	0.122717	0.567138	0.169752	1.25472
sp|P25054|APC_HUMAN	APC	Adenomatous polyposis coli protein OS=Homo sapiens OX=9606 GN=APC PE=1 SV=2	12	6.83171	7.05187	6.9015	6.70526	6.63548	6.18723	6.07379	6.42001	6.42162	6.52718	6.24266	6.14289	5.58492	5.36484	5.39825	5.51082	-0.125768	0.703154	-0.0901519	1.00563	-0.198259	1.24125	-0.341326	3.99904
sp|P13798|ACPH_HUMAN	APEH	Acylamino-acid-releasing enzyme OS=Homo sapiens OX=9606 GN=APEH PE=1 SV=4	38	6.00615	6.26875	6.44812	6.54429	6.75279	6.59644	6.5278	6.53304	6.45908	6.52713	6.45932	6.58577	6.5057	5.31029	5.2115	5.26383	0.0688676	0.428923	0.042663	0.296349	0.0449923	0.37758	-0.263624	2.82597
sp|P27695|APEX1_HUMAN	APEX1	DNA-(apurinic or apyrimidinic site) lyase OS=Homo sapiens OX=9606 GN=APEX1 PE=1 SV=2	16	5.74915	6.7061	6.2303	6.08584	6.80982	5.22446	5.93569	6.50619	6.73427	5.62129	5.8616	6.40373	6.17296	6.72757	6.33725	6.89378	-0.0480493	0.0697348	0.0218262	0.0409003	-0.0109325	0.0336435	0.103373	0.754737
sp|Q9UBZ4|APEX2_HUMAN	APEX2	DNA-(apurinic or apyrimidinic site) lyase 2 OS=Homo sapiens OX=9606 GN=APEX2 PE=1 SV=1	5	4.40894	4.13157	4.24284	4.10823	4.31701	4.48211	4.69373	4.98686	4.68772	4.90338	5.28343	5.75482	5.3848	11.8989	12.3852	14.3304	0.0909283	0.463668	0.202522	1.20981	0.374455	1.8992	1.60788	3.81953
sp|Q96BI3|APH1A_HUMAN	APH1A	Gamma-secretase subunit APH-1A OS=Homo sapiens OX=9606 GN=APH1A PE=1 SV=1	1	7.9398	6.07654	5.28153	6.60354	7.92954	6.21717	7.51012	6.07351	5.0629	4.943	6.26726	5.46391	5.43318	7.23903	6.59214	5.36682	0.156829	0.174043	-0.272779	0.351093	-0.178578	0.275144	-0.0170379	0.0289384
sp|Q9BZZ5-2|API5_HUMAN	API5	Isoform 2 of Apoptosis inhibitor 5 OS=Homo sapiens OX=9606 GN=API5	29	5.81924	5.96739	5.8137	5.64771	5.88791	5.78098	5.92236	6.00938	5.94702	5.78708	5.75659	5.7344	5.80523	7.89987	8.09512	8.12602	0.0127864	0.0997415	0.0252174	0.222178	-0.0116148	0.129455	0.468219	4.48532
sp|Q96GX9|MTNB_HUMAN	APIP	Methylthioribulose-1-phosphate dehydratase OS=Homo sapiens OX=9606 GN=APIP PE=1 SV=1	20	6.30761	6.14387	6.11393	6.16887	6.25711	6.43074	6.50225	6.14081	6.34973	6.53449	6.16355	6.17645	6.39305	6.18019	5.91498	6.22237	0.0488878	0.560237	0.0364243	0.332811	0.0141114	0.177228	-0.0182486	0.317141
sp|Q06481|APLP2_HUMAN	APLP2	Amyloid-like protein 2 OS=Homo sapiens OX=9606 GN=APLP2 PE=1 SV=2	21	6.64849	6.96148	6.30881	6.92091	6.63993	6.65778	6.03413	6.08962	6.25049	6.16178	6.23349	6.093	6.1489	5.68392	5.68521	5.48205	-0.0583515	0.203589	-0.121658	0.711501	-0.123726	0.862676	-0.256481	2.42498
sp|Q9HDC9|APMAP_HUMAN	APMAP	Adipocyte plasma membrane-associated protein OS=Homo sapiens OX=9606 GN=APMAP PE=1 SV=2	25	6.09816	6.49875	6.3192	6.52478	6.6943	6.22323	6.15567	6.55498	6.64049	6.33711	6.28904	6.75049	6.57852	5.41421	5.54021	5.38086	-0.00056473	0.00127797	0.0337709	0.223135	0.04007	0.2831	-0.22412	2.82037
tr|H0Y512|H0Y512_HUMAN	APMAP	Adipocyte plasma membrane-associated protein (Fragment) OS=Homo sapiens OX=9606 GN=APMAP PE=1 SV=1	3	5.08038	5.03081	4.90645	4.67625	4.33352	4.15082	4.97332	4.95797	4.66384	4.22476	4.76163	4.6013	4.45808	12.9857	11.91	14.2852	-0.134283	0.388573	-0.093182	0.336545	-0.0958476	0.701213	1.40744	3.83241
sp|P02647|APOA1_HUMAN	APOA1	Apolipoprotein A-I OS=Homo sapiens OX=9606 GN=APOA1 PE=1 SV=1	5	7.03891	5.9425	6.37926	7.15103	3.63709	3.09146	9.07145	8.58875	8.58354	8.52711	6.06699	3.72168	5.34731	5.48703	6.18253	5.18335	-0.331667	0.146884	0.370143	1.20795	-0.39361	0.676443	-0.238594	1.123
sp|P04114|APOB_HUMAN	APOB	Apolipoprotein B-100 OS=Homo sapiens OX=9606 GN=APOB PE=1 SV=2	14	6.06635	5.94108	6.22468	6.78688	6.22295	5.967	7.05826	7.22393	7.76126	7.51462	7.5365	7.02776	7.0546	3.82699	4.05303	3.73409	0.0367382	0.070555	0.261927	1.03853	0.204304	1.01595	-0.692107	3.33993
sp|Q9UH17|ABC3B_HUMAN	APOBEC3B	DNA dC->dU-editing enzyme APOBEC-3B OS=Homo sapiens OX=9606 GN=APOBEC3B PE=1 SV=1	17	5.24505	5.45545	5.53349	5.80851	5.82228	5.4721	5.54581	5.95897	5.74175	5.36708	5.9507	6.15008	5.85864	8.81846	8.51953	8.75212	0.0266581	0.102984	0.0460267	0.176146	0.11949	0.868699	0.658253	4.34944
sp|Q9NRW3|ABC3C_HUMAN	APOBEC3C	DNA dC->dU-editing enzyme APOBEC-3C OS=Homo sapiens OX=9606 GN=APOBEC3C PE=1 SV=2	13	5.29866	5.76926	5.94342	5.99566	5.66958	5.83791	5.74474	6.6406	6.22091	5.91673	5.98577	6.82482	5.94398	7.47208	6.83572	7.90016	-0.000252521	0.000744964	0.122026	0.463321	0.120207	0.455888	0.364041	2.22119
sp|Q8IUX4|ABC3F_HUMAN	APOBEC3F	DNA dC->dU-editing enzyme APOBEC-3F OS=Homo sapiens OX=9606 GN=APOBEC3F PE=1 SV=3	2	6.07488	6.50056	6.7739	5.62211	6.91207	6.41493	7.00684	6.59636	6.13936	7.70979	5.31198	5.44641	6.63555	5.81889	5.66666	5.36971	0.118641	0.328216	0.126542	0.24552	-0.106657	0.238632	-0.152043	0.896603
sp|P02655|APOC2_HUMAN	APOC2	Apolipoprotein C-II OS=Homo sapiens OX=9606 GN=APOC2 PE=1 SV=1	3	8.33835	7.5392	6.66744	6.01618	4.88004	4.60504	7.1594	8.26607	7.24641	7.17235	6.77498	6.08902	7.47346	3.98367	3.877	3.9114	-0.363974	0.364863	0.0827103	0.116435	-0.0748781	0.113796	-0.86365	2.28152
sp|P02656|APOC3_HUMAN	APOC3	Apolipoprotein C-III OS=Homo sapiens OX=9606 GN=APOC3 PE=1 SV=1	1	7.52574	7.58228	8.44998	6.68744	5.47871	5.93794	5.76634	8.98295	9.51163	8.11152	5.12473	4.33843	5.2549	3.81683	3.91548	3.51507	-0.400699	0.831726	0.230077	0.569898	-0.624093	1.4044	-1.01209	3.08777
sp|P02649|APOE_HUMAN	APOE	Apolipoprotein E OS=Homo sapiens OX=9606 GN=APOE PE=1 SV=1	1	7.66408	6.9239	4.75044	4.84257	6.58042	2.95086	4.57236	7.1455	6.86076	4.68448	3.49238	5.04113	4.52852	8.91345	10.7882	10.2609	-0.362768	0.206685	0.0434879	0.0252199	-0.473457	0.498255	0.724325	1.8115
sp|Q9BQE5|APOL2_HUMAN	APOL2	Apolipoprotein L2 OS=Homo sapiens OX=9606 GN=APOL2 PE=1 SV=1	3	5.97042	6.2688	5.6675	6.18252	5.6399	6.09487	6.22073	5.92473	6.35751	6.23484	6.23973	6.28777	6.02295	7.30749	6.90201	6.67823	-0.00892555	0.0216955	0.0355052	0.151475	0.0381028	0.229693	0.209304	1.91329
sp|O95445|APOM_HUMAN	APOM	Apolipoprotein M OS=Homo sapiens OX=9606 GN=APOM PE=1 SV=2	2	7.9444	7.62456	6.90597	7.5067	5.34502	4.92818	5.78709	6.9713	7.71618	6.21362	5.2877	4.53236	5.48294	6.50149	6.05034	5.20212	-0.485543	1.08434	-0.105462	0.250936	-0.555227	1.64107	-0.340901	1.7611
sp|Q9BUR5|MIC26_HUMAN	APOO	MICOS complex subunit MIC26 OS=Homo sapiens OX=9606 GN=APOO PE=1 SV=1	4	5.74334	5.89953	6.26056	6.79559	6.27425	6.27744	6.26462	6.37265	6.15788	6.43582	6.94862	6.78291	6.11969	5.76971	6.09382	5.80358	0.0225674	0.0490884	0.0340258	0.0928635	0.0998114	0.335913	-0.0683502	0.397269
sp|Q6UXV4|MIC27_HUMAN	APOOL	MICOS complex subunit MIC27 OS=Homo sapiens OX=9606 GN=APOOL PE=1 SV=1	8	6.52187	6.16977	6.03495	6.29188	6.09599	6.19293	6.01825	6.15798	6.06704	6.25306	6.16536	6.46428	6.16381	6.41691	6.46042	6.5255	-0.0355473	0.228822	-0.0221412	0.139606	0.00227387	0.0124368	0.048311	0.761778
sp|P05067|A4_HUMAN	APP	Amyloid-beta precursor protein OS=Homo sapiens OX=9606 GN=APP PE=1 SV=3	13	5.94941	6.25332	6.35857	6.57038	6.56284	6.36168	6.38135	6.61749	6.55037	6.41809	6.33593	6.40264	6.3547	5.83392	5.54026	5.50904	0.03457	0.173998	0.0553495	0.349417	0.0185946	0.11466	-0.15888	1.71097
sp|Q92624|APBP2_HUMAN	APPBP2	Amyloid protein-binding protein 2 OS=Homo sapiens OX=9606 GN=APPBP2 PE=1 SV=2	9	5.22049	4.60674	5.00836	4.99788	5.10654	5.14662	4.83341	5.40724	5.27303	5.28148	5.09991	5.40953	5.19079	10.7531	11.2189	11.446	0.0203652	0.0609913	0.101719	0.554656	0.0778861	0.449513	1.16773	4.66621
sp|Q9UKG1|DP13A_HUMAN	APPL1	DCC-interacting protein 13-alpha OS=Homo sapiens OX=9606 GN=APPL1 PE=1 SV=1	24	6.41648	6.88284	6.55599	6.7991	6.11107	6.54655	6.30298	6.71075	6.35566	6.34547	6.23806	6.41952	6.14747	5.57399	5.28731	5.30675	-0.0763321	0.435169	-0.0423969	0.251279	-0.0882166	0.78451	-0.306191	3.058
sp|Q8NEU8-3|DP13B_HUMAN	APPL2	Isoform 3 of DCC-interacting protein 13-beta OS=Homo sapiens OX=9606 GN=APPL2	11	7.06839	6.88979	6.97624	6.60716	6.35585	6.92146	6.80831	6.44257	6.82904	6.61406	6.78021	6.7216	6.41265	4.26447	4.24988	4.05831	-0.0404108	0.190752	-0.0548447	0.395325	-0.0527575	0.452758	-0.716284	4.37549
sp|P07741|APT_HUMAN	APRT	Adenine phosphoribosyltransferase OS=Homo sapiens OX=9606 GN=APRT PE=1 SV=2	15	5.68578	6.12355	6.24731	6.49375	7.11104	6.69354	6.54221	6.63677	6.51346	6.12438	6.42944	6.6742	6.67052	5.35128	5.30904	5.39374	0.144093	0.54382	0.0659932	0.255792	0.102908	0.61295	-0.19777	1.78207
sp|Q7Z2E3|APTX_HUMAN	APTX	Aprataxin OS=Homo sapiens OX=9606 GN=APTX PE=1 SV=2	14	6.11646	6.3098	6.14011	6.19521	6.34058	6.18091	6.19296	6.20434	6.2751	5.95486	6.23358	6.15462	6.26499	6.47366	6.46137	6.50145	0.0110868	0.121016	-0.0106732	0.0837971	0.0063565	0.100985	0.0657011	2.34024
sp|O60306|AQR_HUMAN	AQR	RNA helicase aquarius OS=Homo sapiens OX=9606 GN=AQR PE=1 SV=4	35	6.23162	6.08989	6.09275	6.01998	6.10645	6.06218	6.0643	6.2271	6.19442	5.99462	6.00753	6.08311	6.05443	6.95429	6.88959	6.92775	-0.00732031	0.0930214	0.00710397	0.061774	-0.0142891	0.276588	0.180748	3.93218
sp|P10398|ARAF_HUMAN	ARAF	Serine/threonine-protein kinase A-Raf OS=Homo sapiens OX=9606 GN=ARAF PE=1 SV=2	7	6.93052	6.1045	6.67613	6.62522	6.47637	6.73788	6.52485	6.49787	6.1613	6.59342	6.62783	6.14681	5.77772	5.37121	5.53523	5.21314	-0.000962798	0.00250529	-0.0369665	0.136342	-0.0904163	0.371019	-0.293205	2.33076
sp|Q96P48|ARAP1_HUMAN	ARAP1	Arf-GAP with Rho-GAP domain, ANK repeat and PH domain-containing protein 1 OS=Homo sapiens OX=9606 GN=ARAP1 PE=1 SV=3	13	6.37798	6.77865	6.59468	6.98201	6.48499	6.68216	6.54109	6.52213	6.67036	6.45272	6.36332	6.66192	6.38492	4.85669	4.79397	4.85241	-0.0248026	0.120594	-0.0294239	0.161892	-0.0467895	0.32492	-0.467243	3.61368
sp|Q8WZ64|ARAP2_HUMAN	ARAP2	Arf-GAP with Rho-GAP domain, ANK repeat and PH domain-containing protein 2 OS=Homo sapiens OX=9606 GN=ARAP2 PE=1 SV=3	2	6.74508	5.9415	5.75859	6.24594	6.17356	6.84161	6.23806	5.94148	6.2705	5.62592	6.79683	6.43557	6.09723	6.66255	6.21024	6.01536	0.0561463	0.136815	-0.0540084	0.145916	0.0618598	0.213643	0.0285272	0.140978
sp|Q8WWN8|ARAP3_HUMAN	ARAP3	Arf-GAP with Rho-GAP domain, ANK repeat and PH domain-containing protein 3 OS=Homo sapiens OX=9606 GN=ARAP3 PE=1 SV=1	6	6.51811	6.32804	6.64497	6.43237	6.62047	6.15192	5.99966	6.08213	6.55228	6.08574	5.53035	5.78777	5.98126	6.68112	6.31465	6.28916	-0.0506362	0.254177	-0.0546305	0.363138	-0.168502	1.37839	-0.0117485	0.13642
sp|P48444|COPD_HUMAN	ARCN1	Coatomer subunit delta OS=Homo sapiens OX=9606 GN=ARCN1 PE=1 SV=1	31	6.1514	5.95271	6.01937	5.96651	6.09842	6.01728	5.96814	6.37758	6.33511	5.93358	6.00219	6.08365	6.25189	7.02421	6.93832	6.87964	0.00130476	0.0106374	0.0454908	0.337327	0.0214188	0.283107	0.206109	3.88433
sp|P15514|AREG_HUMAN	AREG	Amphiregulin OS=Homo sapiens OX=9606 GN=AREG PE=1 SV=2	8	7.36522	7.72798	6.94347	7.48265	6.38086	5.84882	6.45412	6.83288	7.18626	6.96433	5.58136	5.50175	5.74464	4.82957	4.49198	4.66411	-0.244834	0.879814	-0.0773687	0.424986	-0.39578	1.90877	-0.662674	3.72128
sp|O15033|AREL1_HUMAN	AREL1	Apoptosis-resistant E3 ubiquitin protein ligase 1 OS=Homo sapiens OX=9606 GN=AREL1 PE=1 SV=3	1	6.50494	6.82923	6.08488	5.62599	5.76941	6.11584	6.64733	5.41859	5.70202	7.28255	6.17595	6.19496	6.26471	6.30675	6.27916	6.79767	-0.0194237	0.0303835	-0.0295339	0.0348275	-0.0114246	0.0306688	0.0453476	0.215249
sp|P61204|ARF3_HUMAN	ARF3	ADP-ribosylation factor 3 OS=Homo sapiens OX=9606 GN=ARF3 PE=1 SV=2	22	5.67254	6.04476	6.10596	6.1995	6.16087	6.12433	5.7452	6.4544	6.19095	5.92235	5.86779	6.04323	6.03614	7.33295	7.01828	7.08073	0.00106699	0.00308786	0.0434307	0.199014	-0.00560885	0.0308876	0.250399	2.76724
sp|P18085|ARF4_HUMAN	ARF4	ADP-ribosylation factor 4 OS=Homo sapiens OX=9606 GN=ARF4 PE=1 SV=3	14	5.46844	5.62603	5.65877	5.76259	5.86866	5.52442	5.44399	6.09678	6.06705	5.66964	5.54991	5.64802	5.87819	8.61391	8.29819	8.82541	-0.00426106	0.0165972	0.0786853	0.55245	0.016078	0.127742	0.60797	4.33818
sp|P84085|ARF5_HUMAN	ARF5	ADP-ribosylation factor 5 OS=Homo sapiens OX=9606 GN=ARF5 PE=1 SV=2	12	6.47953	6.49153	6.77885	6.46674	6.68227	6.2975	6.21213	6.28772	6.32527	6.34019	5.70339	5.94061	6.01564	6.11868	5.97656	5.88338	-0.0349483	0.196479	-0.0530059	0.630965	-0.15499	1.44153	-0.129164	2.2665
sp|P62330|ARF6_HUMAN	ARF6	ADP-ribosylation factor 6 OS=Homo sapiens OX=9606 GN=ARF6 PE=1 SV=2	11	5.46055	6.17939	5.9936	6.30651	6.55553	6.33975	5.86737	6.56777	6.26912	6.43865	5.92762	6.1459	6.41334	6.7475	6.37738	6.41002	0.0634749	0.180544	0.102383	0.445397	0.0421115	0.162222	0.121665	1.00703
sp|Q8N6T3|ARFG1_HUMAN	ARFGAP1	ADP-ribosylation factor GTPase-activating protein 1 OS=Homo sapiens OX=9606 GN=ARFGAP1 PE=1 SV=2	21	6.17169	6.08318	6.14637	6.29008	6.38184	6.20816	6.08268	6.37929	6.39736	6.13716	6.04353	6.28909	6.05017	6.36633	6.48378	6.48928	0.0119625	0.0935191	0.0304735	0.345983	-0.0106107	0.115318	0.0625758	1.98868
sp|Q8N6H7|ARFG2_HUMAN	ARFGAP2	ADP-ribosylation factor GTPase-activating protein 2 OS=Homo sapiens OX=9606 GN=ARFGAP2 PE=1 SV=1	27	7.74472	8.00741	7.78901	7.74977	7.48312	7.48661	7.48362	6.70946	6.7749	6.88487	6.301	6.19108	5.93786	2.414	2.57608	2.46649	-0.0637754	0.880321	-0.204315	1.82571	-0.348655	2.4593	-1.65412	5.27284
sp|Q9NP61|ARFG3_HUMAN	ARFGAP3	ADP-ribosylation factor GTPase-activating protein 3 OS=Homo sapiens OX=9606 GN=ARFGAP3 PE=1 SV=1	10	6.47566	6.23453	5.93271	6.30299	6.12951	6.28263	6.23574	6.22069	6.05392	6.08596	5.90671	5.96969	5.69526	7.07647	6.60569	6.79183	-0.00475302	0.0192056	-0.0271538	0.160459	-0.0905142	0.719465	0.130028	1.54923
sp|Q9Y6D6|BIG1_HUMAN	ARFGEF1	Brefeldin A-inhibited guanine nucleotide-exchange protein 1 OS=Homo sapiens OX=9606 GN=ARFGEF1 PE=1 SV=2	29	6.5831	6.06681	6.34171	6.26175	6.01326	6.17193	6.09414	6.43289	6.05443	6.19336	6.27615	6.11639	5.89716	6.47343	6.53167	6.49184	-0.0512252	0.344118	-0.0198915	0.100146	-0.050407	0.374201	0.0418093	0.636674
sp|Q9Y6D5|BIG2_HUMAN	ARFGEF2	Brefeldin A-inhibited guanine nucleotide-exchange protein 2 OS=Homo sapiens OX=9606 GN=ARFGEF2 PE=1 SV=3	21	6.32543	6.40092	6.4769	6.64326	6.43827	6.40176	6.32605	6.40743	6.32018	6.52726	6.57293	6.47258	6.35699	5.35254	5.44882	5.52868	-0.0163767	0.153107	-0.00970861	0.079936	0.00131056	0.0112434	-0.247404	3.49847
sp|Q5TH69|BIG3_HUMAN	ARFGEF3	Brefeldin A-inhibited guanine nucleotide-exchange protein 3 OS=Homo sapiens OX=9606 GN=ARFGEF3 PE=1 SV=3	3	5.93419	7.79949	6.68546	5.8651	5.93969	6.35022	6.69518	5.93155	5.90573	6.16175	6.90388	5.81523	6.33304	6.26499	5.52496	5.88954	-0.0542937	0.0656149	-0.131241	0.219937	-0.0492067	0.0764783	-0.157084	0.507162
sp|P53367|ARFP1_HUMAN	ARFIP1	Arfaptin-1 OS=Homo sapiens OX=9606 GN=ARFIP1 PE=1 SV=2	34	6.4364	6.44712	6.14955	6.31943	6.27705	6.50634	6.44211	6.32764	6.14968	6.27519	6.17731	6.15069	6.08527	6.18568	6.08063	5.98992	0.0159306	0.119844	-0.0200068	0.187778	-0.0463447	0.676497	-0.0587016	1.24667
sp|P53367-2|ARFP1_HUMAN	ARFIP1	Isoform A of Arfaptin-1 OS=Homo sapiens OX=9606 GN=ARFIP1	1	6.50893	6.34148	5.54239	6.00645	6.73	6.21823	6.19628	6.74138	6.49804	6.33558	5.75835	5.73303	6.39483	5.93486	6.35525	6.70493	0.0651314	0.180605	0.097213	0.361638	-0.0329516	0.0937434	0.0538234	0.281527
sp|P53365|ARFP2_HUMAN	ARFIP2	Arfaptin-2 OS=Homo sapiens OX=9606 GN=ARFIP2 PE=1 SV=1	13	6.62037	6.51308	6.46424	6.62693	6.32281	6.38258	6.27324	6.36536	6.54132	6.373	6.11808	6.09084	6.44433	5.74972	5.71009	5.40399	-0.0515085	0.837543	-0.0288033	0.448453	-0.0764574	0.900443	-0.221955	3.15346
sp|Q13795|ARFRP_HUMAN	ARFRP1	ADP-ribosylation factor-related protein 1 OS=Homo sapiens OX=9606 GN=ARFRP1 PE=1 SV=1	4	6.16803	6.47293	7.09162	6.82172	6.82349	5.65841	6.11693	6.85631	5.73386	6.93637	6.7359	6.94773	6.0839	4.89776	5.15272	5.50232	-0.0986961	0.231103	-0.0284717	0.0520906	-0.0107754	0.0292528	-0.356734	2.23005
sp|P78540|ARGI2_HUMAN	ARG2	Arginase-2, mitochondrial OS=Homo sapiens OX=9606 GN=ARG2 PE=1 SV=1	2	7.28936	6.43424	6.48198	7.21005	6.54551	5.44428	7.64732	6.35331	6.35165	6.4341	5.8062	5.80079	5.64137	5.95925	5.36652	5.23407	-0.0663785	0.0816303	-0.103441	0.402931	-0.253502	1.10743	-0.312272	1.83604
sp|Q9NWB6|ARGL1_HUMAN	ARGLU1	Arginine and glutamate-rich protein 1 OS=Homo sapiens OX=9606 GN=ARGLU1 PE=1 SV=1	8	5.86462	5.74343	5.73297	5.83022	6.2129	5.63664	5.96933	6.33466	5.98801	5.56828	5.76662	5.75547	5.85965	7.93208	8.17369	7.63145	0.0361081	0.189821	0.0419322	0.178835	0.000274758	0.00500161	0.449853	3.99459
sp|Q07960|RHG01_HUMAN	ARHGAP1	Rho GTPase-activating protein 1 OS=Homo sapiens OX=9606 GN=ARHGAP1 PE=1 SV=1	19	6.34393	6.35236	6.31549	6.34578	6.41254	6.7017	6.20108	6.09854	6.33532	6.37182	6.22381	6.42535	6.57121	5.83948	5.83165	5.62995	0.0223671	0.142131	-0.01621	0.199409	0.0152577	0.18948	-0.136516	3.28812
sp|A1A4S6|RHG10_HUMAN	ARHGAP10	Rho GTPase-activating protein 10 OS=Homo sapiens OX=9606 GN=ARHGAP10 PE=1 SV=1	16	6.37359	6.59842	6.30929	6.6713	6.89665	6.34148	6.55003	6.33163	6.51075	6.48553	6.39396	6.54249	6.47811	5.20927	5.17822	5.12928	0.0237959	0.103494	-0.0101559	0.0674444	-0.00370257	0.0292148	-0.327013	3.68126
tr|H0Y8W5|H0Y8W5_HUMAN	ARHGAP10	Rho GTPase-activating protein 10 (Fragment) OS=Homo sapiens OX=9606 GN=ARHGAP10 PE=1 SV=1	1	2.79735	6.74503	7.17124	7.40906	5.14811	6.66594	6.19475	7.04178	7.3533	8.00703	6.69202	7.63124	6.69943	3.8864	5.00791	5.54941	-0.00665065	0.00232359	0.308282	0.225933	0.216595	0.173697	-0.32491	0.357178
sp|Q6P4F7|RHGBA_HUMAN	ARHGAP11A	Rho GTPase-activating protein 11A OS=Homo sapiens OX=9606 GN=ARHGAP11A PE=1 SV=2	13	5.30209	5.36954	4.99247	5.24882	4.91554	4.93741	4.99924	5.06857	5.40754	5.1671	6.12417	6.42779	6.1352	9.80627	9.8269	10.2714	-0.0786813	0.578381	-0.00382043	0.0161307	0.25269	1.7804	0.931009	4.74175
sp|Q8IWW6-4|RHG12_HUMAN	ARHGAP12	Isoform 4 of Rho GTPase-activating protein 12 OS=Homo sapiens OX=9606 GN=ARHGAP12	2	6.8729	6.27214	6.40363	6.14691	5.61106	6.39622	6.03207	6.39767	5.87427	6.31925	6.27144	6.36442	5.69569	6.57049	6.50303	6.26881	-0.0953354	0.31575	-0.0518636	0.19897	-0.0721539	0.319838	0.00527888	0.0358926
sp|Q8IWW6|RHG12_HUMAN	ARHGAP12	Rho GTPase-activating protein 12 OS=Homo sapiens OX=9606 GN=ARHGAP12 PE=1 SV=1	31	6.03313	5.99552	6.09235	5.94687	6.13115	6.1448	6.12539	6.47981	6.47882	6.6049	6.13764	6.35591	6.39697	6.33803	6.43515	6.30356	0.0277399	0.661069	0.116096	1.69525	0.0655914	1.01633	0.0797437	2.7189
sp|Q68EM7|RHG17_HUMAN	ARHGAP17	Rho GTPase-activating protein 17 OS=Homo sapiens OX=9606 GN=ARHGAP17 PE=1 SV=1	16	6.21801	6.21142	6.23086	6.14066	6.12468	6.25545	6.33879	6.2349	6.06932	6.37043	6.05181	6.11208	5.89314	6.55976	6.52474	6.66395	0.00913932	0.115454	0.00572332	0.0521431	-0.0427973	0.862839	0.0863815	3.14379
sp|Q8N392|RHG18_HUMAN	ARHGAP18	Rho GTPase-activating protein 18 OS=Homo sapiens OX=9606 GN=ARHGAP18 PE=1 SV=3	36	7.08652	6.92784	6.70983	7.06079	6.80118	7.01681	7.03245	6.93317	6.86129	7.16315	6.80868	6.42129	6.55464	3.65844	3.50056	3.46336	0.000810126	0.00409058	0.0082065	0.0502859	-0.0748891	0.722106	-0.972163	4.74807
sp|Q14CB8-2|RHG19_HUMAN	ARHGAP19	Isoform 2 of Rho GTPase-activating protein 19 OS=Homo sapiens OX=9606 GN=ARHGAP19	9	5.05326	4.94481	5.38227	4.84891	4.47654	5.11996	4.84561	5.17075	5.12021	5.40562	5.97407	6.45578	5.6162	10.1779	10.3977	11.0104	-0.0711238	0.227997	0.0490449	0.232472	0.250278	1.08035	1.05788	4.44445
sp|Q5T5U3|RHG21_HUMAN	ARHGAP21	Rho GTPase-activating protein 21 OS=Homo sapiens OX=9606 GN=ARHGAP21 PE=1 SV=2	14	6.66099	6.27138	6.42976	6.22987	5.60945	5.97147	5.94926	5.82221	6.32948	6.55177	6.37986	6.1918	5.93612	6.40892	6.47105	6.78662	-0.130815	0.746353	-0.0373502	0.146774	-0.0525235	0.393903	0.0350914	0.42342
sp|Q9P227|RHG23_HUMAN	ARHGAP23	Rho GTPase-activating protein 23 OS=Homo sapiens OX=9606 GN=ARHGAP23 PE=1 SV=2	4	6.60647	7.24471	6.63171	6.80399	6.19502	6.66058	5.83374	5.99231	5.44681	5.80518	6.41864	5.88555	5.61952	6.39334	6.37263	6.08979	-0.130954	0.461035	-0.24705	1.04208	-0.191301	0.912012	-0.118165	1.29812
sp|Q9UNA1|RHG26_HUMAN	ARHGAP26	Rho GTPase-activating protein 26 OS=Homo sapiens OX=9606 GN=ARHGAP26 PE=1 SV=1	8	5.871	5.85187	5.97677	6.27289	6.33711	6.51281	6.72908	7.09015	6.76567	7.20693	6.75162	7.05186	6.87846	5.09475	4.82368	4.78537	0.122962	0.72608	0.228349	1.27724	0.202027	1.61246	-0.290156	2.89515
sp|Q6ZUM4|RHG27_HUMAN	ARHGAP27	Rho GTPase-activating protein 27 OS=Homo sapiens OX=9606 GN=ARHGAP27 PE=1 SV=3	9	6.44733	5.92048	6.21089	6.41471	6.11344	6.06898	6.15699	6.33523	6.0371	6.35213	6.41437	6.51918	5.87563	6.43585	6.37911	6.31857	-0.031563	0.17238	-0.00158614	0.00555839	0.0049267	0.0185832	0.0295928	0.349807
sp|Q9P2N2|RHG28_HUMAN	ARHGAP28	Rho GTPase-activating protein 28 OS=Homo sapiens OX=9606 GN=ARHGAP28 PE=1 SV=3	3	7.11842	6.02642	6.41269	6.64368	5.95438	6.88762	6.61865	7.00135	6.66906	7.48382	6.54129	6.41291	6.35981	4.74599	4.59334	4.53057	-0.014036	0.0221483	0.10635	0.341025	-0.0249482	0.085616	-0.502639	2.72617
sp|Q52LW3|RHG29_HUMAN	ARHGAP29	Rho GTPase-activating protein 29 OS=Homo sapiens OX=9606 GN=ARHGAP29 PE=1 SV=2	45	6.6579	6.4594	6.35975	6.30844	6.46383	6.5364	6.50183	6.72054	6.77321	6.77298	6.69483	6.64508	6.74469	4.79222	4.89339	4.67552	0.0121046	0.0949538	0.0675914	0.788999	0.0545678	0.755291	-0.429353	4.01686
sp|A7KAX9|RHG32_HUMAN	ARHGAP32	Rho GTPase-activating protein 32 OS=Homo sapiens OX=9606 GN=ARHGAP32 PE=1 SV=1	8	6.73739	6.34427	6.58515	6.74397	6.51916	6.39973	6.57408	6.5036	6.57832	6.51774	6.67583	6.46763	6.51733	5.03168	4.75603	5.04807	-0.0231355	0.15984	-0.0152608	0.114168	-0.0107681	0.083242	-0.417009	3.63042
sp|Q9NRY4|RHG35_HUMAN	ARHGAP35	Rho GTPase-activating protein 35 OS=Homo sapiens OX=9606 GN=ARHGAP35 PE=1 SV=3	24	6.43802	6.30015	6.01074	6.41358	6.36886	6.27375	6.40478	6.38063	6.38521	6.52468	6.49359	6.26874	6.2659	5.95419	5.68354	5.83363	0.0133561	0.0765429	0.0316548	0.23778	0.0119042	0.0815179	-0.111245	1.62029
sp|Q9C0H5-2|RHG39_HUMAN	ARHGAP39	Isoform 2 of Rho GTPase-activating protein 39 OS=Homo sapiens OX=9606 GN=ARHGAP39	2	6.62445	6.80877	6.15643	6.07641	6.33302	5.44505	5.80652	6.46634	6.24046	6.25405	6.58307	6.13412	6.45889	6.52649	5.68184	6.40408	-0.130513	0.381239	-0.0218007	0.0755585	-0.00551651	0.0195491	-0.0485595	0.262639
sp|P98171-2|RHG04_HUMAN	ARHGAP4	Isoform 2 of Rho GTPase-activating protein 4 OS=Homo sapiens OX=9606 GN=ARHGAP4	8	6.37238	6.88276	6.56235	6.98751	6.83054	6.7267	6.23649	6.48406	6.89075	6.7629	6.50732	6.73142	6.63597	4.48313	4.39505	4.51066	-0.0224211	0.0701446	0.002435	0.00803535	-0.0165308	0.0909171	-0.586434	3.74474
sp|Q5TG30|RHG40_HUMAN	ARHGAP40	Rho GTPase-activating protein 40 OS=Homo sapiens OX=9606 GN=ARHGAP40 PE=3 SV=3	3	8.50732	6.25987	6.95164	6.89375	6.41828	6.85615	6.87621	6.13782	5.43638	6.02907	6.1442	6.92187	5.45406	4.99157	4.91393	5.20786	-0.0907864	0.129151	-0.285769	0.512	-0.212518	0.400393	-0.505788	1.70388
sp|A6NI28|RHG42_HUMAN	ARHGAP42	Rho GTPase-activating protein 42 OS=Homo sapiens OX=9606 GN=ARHGAP42 PE=1 SV=3	4	5.63644	6.0544	5.99663	6.5153	5.94231	6.30227	6.59133	6.38401	6.59834	6.71861	7.3014	6.77071	6.50844	5.66297	5.53848	5.47836	0.0533511	0.153857	0.118131	0.536812	0.181147	0.797758	-0.122032	1.04042
sp|Q92619-2|HMHA1_HUMAN	ARHGAP45	Isoform 2 of Rho GTPase-activating protein 45 OS=Homo sapiens OX=9606 GN=ARHGAP45	6	7.11229	7.13646	7.18087	6.68031	6.83034	6.48007	7.20392	6.43905	6.31034	6.56846	6.46515	6.84186	6.39054	3.93066	4.1741	4.25557	-0.0394103	0.150893	-0.126108	0.889006	-0.0980262	0.731297	-0.770325	4.20894
sp|Q13017|RHG05_HUMAN	ARHGAP5	Rho GTPase-activating protein 5 OS=Homo sapiens OX=9606 GN=ARHGAP5 PE=1 SV=2	21	6.80736	6.74237	7.07845	6.90656	6.58342	6.72686	6.45368	6.80653	6.63459	6.72344	6.58424	6.69628	6.40424	4.38508	4.30687	4.16003	-0.0633434	0.564634	-0.0343936	0.391103	-0.0691364	0.817941	-0.684225	4.60333
sp|P52565|GDIR1_HUMAN	ARHGDIA	Rho GDP-dissociation inhibitor 1 OS=Homo sapiens OX=9606 GN=ARHGDIA PE=1 SV=3	21	6.37492	6.66973	5.96332	6.41925	6.99724	6.67811	6.51211	6.05455	6.36643	6.45315	6.95358	6.42018	6.78483	5.01744	5.43767	4.89752	0.0821232	0.366771	-0.0149261	0.0529009	0.0800585	0.4632	-0.31285	2.35708
sp|P52566|GDIR2_HUMAN	ARHGDIB	Rho GDP-dissociation inhibitor 2 OS=Homo sapiens OX=9606 GN=ARHGDIB PE=1 SV=3	1	7.69517	6.69059	8.15522	6.89581	6.11634	6.90577	6.46151	6.53398	6.55708	6.0415	6.2277	6.79435	6.69484	4.55565	4.04353	3.63095	-0.180321	0.406932	-0.206553	0.54208	-0.163151	0.513642	-0.852143	2.74792
sp|Q92888-3|ARHG1_HUMAN	ARHGEF1	Isoform 3 of Rho guanine nucleotide exchange factor 1 OS=Homo sapiens OX=9606 GN=ARHGEF1	45	6.56186	6.71605	6.57106	6.51677	6.44969	6.26949	6.3765	6.57617	6.48213	6.35542	6.27958	6.10994	5.91863	5.68081	5.57044	5.56548	-0.0503807	0.694277	-0.0265504	0.375966	-0.111141	1.28717	-0.23373	4.07787
sp|O15013|ARHGA_HUMAN	ARHGEF10	Rho guanine nucleotide exchange factor 10 OS=Homo sapiens OX=9606 GN=ARHGEF10 PE=1 SV=4	24	6.78987	6.65803	6.85215	6.6726	6.57225	6.77138	6.82254	6.48613	6.84417	7.03267	6.52041	6.63981	6.4615	4.37751	4.20296	4.29602	-0.00452266	0.0343508	0.00948823	0.0494417	-0.0440083	0.816226	-0.65172	4.88833
sp|Q9HCE6|ARGAL_HUMAN	ARHGEF10L	Rho guanine nucleotide exchange factor 10-like protein OS=Homo sapiens OX=9606 GN=ARHGEF10L PE=1 SV=4	5	6.72502	6.69538	7.2449	6.56278	6.31998	6.94994	6.37279	6.4244	6.65504	6.68548	6.92221	6.77055	6.18416	4.3515	4.57086	4.56503	-0.0560638	0.199422	-0.0471156	0.240376	-0.0389635	0.160238	-0.598447	3.64923
sp|O15085-2|ARHGB_HUMAN	ARHGEF11	Isoform 2 of Rho guanine nucleotide exchange factor 11 OS=Homo sapiens OX=9606 GN=ARHGEF11	11	6.48918	6.28434	6.78612	6.52688	5.9945	6.17409	6.39332	6.17468	6.21932	6.47553	6.48361	6.26128	6.06714	5.66002	5.9351	6.07489	-0.0759218	0.449785	-0.0522085	0.368926	-0.0566115	0.439461	-0.146964	1.80742
sp|Q9NZN5-2|ARHGC_HUMAN	ARHGEF12	Isoform 2 of Rho guanine nucleotide exchange factor 12 OS=Homo sapiens OX=9606 GN=ARHGEF12	32	6.68877	6.57576	6.4774	6.73943	6.29471	6.35813	6.55704	6.46644	6.63199	6.76952	6.53257	6.48556	6.07948	5.14486	5.23982	4.95851	-0.0480912	0.46453	0.000503304	0.00345	-0.0565476	0.515537	-0.372341	3.98201
sp|Q5VV41|ARHGG_HUMAN	ARHGEF16	Rho guanine nucleotide exchange factor 16 OS=Homo sapiens OX=9606 GN=ARHGEF16 PE=1 SV=1	25	6.5251	6.69077	6.47305	6.56519	6.52029	6.69469	6.6101	6.52681	6.32056	6.64	6.74652	6.59428	6.42356	4.98015	4.84598	4.84296	0.0098209	0.106342	-0.0149664	0.134517	0.00539545	0.0524795	-0.424726	4.59492
sp|Q96PE2|ARHGH_HUMAN	ARHGEF17	Rho guanine nucleotide exchange factor 17 OS=Homo sapiens OX=9606 GN=ARHGEF17 PE=1 SV=1	3	6.70245	7.1912	7.29732	6.82413	5.90993	6.3558	6.76873	6.86892	6.47848	6.83401	7.05349	6.6418	6.04269	4.12523	4.66266	4.24317	-0.142554	0.510094	-0.0581402	0.312089	-0.0901928	0.386792	-0.689213	3.6416
sp|Q6ZSZ5|ARHGI_HUMAN	ARHGEF18	Rho guanine nucleotide exchange factor 18 OS=Homo sapiens OX=9606 GN=ARHGEF18 PE=1 SV=4	26	6.47035	6.35511	6.32717	6.61967	6.40879	6.23699	6.30796	6.49179	6.46927	6.69042	6.27464	6.51522	6.24107	5.57416	5.54585	5.47153	-0.0283012	0.282152	0.0238542	0.224907	-0.0224377	0.228497	-0.220336	3.47446
sp|Q92974|ARHG2_HUMAN	ARHGEF2	Rho guanine nucleotide exchange factor 2 OS=Homo sapiens OX=9606 GN=ARHGEF2 PE=1 SV=4	30	5.5523	5.63076	5.31376	5.66385	5.41979	5.60567	5.61504	5.51531	5.73207	5.52254	5.45249	5.46182	5.4861	9.09234	9.41391	9.52225	0.00173478	0.00754814	0.0129118	0.078076	-0.0192321	0.185806	0.753931	4.65051
sp|Q96DR7|ARHGQ_HUMAN	ARHGEF26	Rho guanine nucleotide exchange factor 26 OS=Homo sapiens OX=9606 GN=ARHGEF26 PE=1 SV=4	5	7.48749	7.48452	6.66748	6.17741	6.2677	6.71275	6.5605	6.64052	6.36684	6.31551	6.68942	5.98663	6.07815	4.7289	4.64178	5.19444	-0.0944235	0.211619	-0.110615	0.287933	-0.15371	0.459307	-0.518407	2.21464
sp|Q9NR81-2|ARHG3_HUMAN	ARHGEF3	Isoform 2 of Rho guanine nucleotide exchange factor 3 OS=Homo sapiens OX=9606 GN=ARHGEF3	1	8.79725	6.52827	6.32915	5.85397	4.66628	7.42634	6.45651	7.07896	5.49075	5.62167	5.21148	4.93978	4.95988	8.50844	6.15085	5.98042	-0.153496	0.11222	-0.181592	0.182883	-0.449235	0.677257	0.000575383	0.000777829
sp|A5YM69|ARG35_HUMAN	ARHGEF35	Rho guanine nucleotide exchange factor 35 OS=Homo sapiens OX=9606 GN=ARHGEF35 PE=1 SV=1	3	6.77758	7.54821	7.68078	7.47151	6.94813	6.44938	6.70454	6.81947	6.87634	6.15072	6.49506	6.50268	6.44695	3.48532	3.72202	3.92129	-0.137262	0.516264	-0.155718	0.580693	-0.185229	1.02597	-0.990329	3.83978
sp|Q8N4T4|ARG39_HUMAN	ARHGEF39	Rho guanine nucleotide exchange factor 39 OS=Homo sapiens OX=9606 GN=ARHGEF39 PE=1 SV=1	2	5.50169	6.45811	4.94259	6.247	7.54213	6.53951	6.39123	6.91584	7.33666	6.79689	7.2046	7.26332	7.86507	4.46151	4.31729	4.21657	0.237777	0.424446	0.277842	0.674866	0.36324	1.02361	-0.417939	1.61615
sp|Q12774|ARHG5_HUMAN	ARHGEF5	Rho guanine nucleotide exchange factor 5 OS=Homo sapiens OX=9606 GN=ARHGEF5 PE=1 SV=3	19	6.85645	6.43051	6.68143	6.36121	6.35858	6.0928	6.58215	6.37007	6.22458	6.31041	6.29304	5.79145	5.88902	5.9108	5.98434	5.86316	-0.053105	0.265641	-0.0628757	0.471766	-0.135776	0.896342	-0.153155	2.09698
tr|A0A2R8YF49|A0A2R8YF49_HUMAN	ARHGEF5	Rho guanine nucleotide exchange factor 5 OS=Homo sapiens OX=9606 GN=ARHGEF5 PE=1 SV=1	1	6.56412	5.34928	6.31447	6.33489	6.15146	6.40848	6.05375	6.23174	4.74063	5.23098	6.42564	5.69769	5.25856	8.00628	8.09418	7.13785	0.0149289	0.0251062	-0.185143	0.346564	-0.0838502	0.193475	0.33507	1.78904
sp|Q14155-5|ARHG7_HUMAN	ARHGEF7	Isoform 5 of Rho guanine nucleotide exchange factor 7 OS=Homo sapiens OX=9606 GN=ARHGEF7	26	6.332	6.29342	6.17055	6.5846	6.29887	6.23449	6.35422	6.25226	6.30856	6.4179	6.273	6.26922	6.31841	5.94641	6.0149	5.9312	-0.0112491	0.0715857	-0.00430428	0.0253091	-0.0133091	0.123096	-0.0893312	1.6699
sp|O14497|ARI1A_HUMAN	ARID1A	AT-rich interactive domain-containing protein 1A OS=Homo sapiens OX=9606 GN=ARID1A PE=1 SV=3	42	6.71113	6.66112	6.32068	6.58723	6.24041	6.38305	6.38022	5.96537	6.08467	6.27599	6.18135	6.076	6.17198	6.01761	6.01322	5.92997	-0.0526577	0.448818	-0.105042	0.837335	-0.0969329	1.10526	-0.134085	2.33082
sp|Q8NFD5-3|ARI1B_HUMAN	ARID1B	Isoform 3 of AT-rich interactive domain-containing protein 1B OS=Homo sapiens OX=9606 GN=ARID1B	16	6.56544	6.57167	6.42812	6.4621	6.08215	6.3364	6.47235	6.05543	6.13584	6.40501	6.24954	6.21118	5.8849	6.03114	5.9832	6.12553	-0.0472984	0.420452	-0.0699758	0.747069	-0.0895542	1.02294	-0.105826	3.01017
sp|Q68CP9|ARID2_HUMAN	ARID2	AT-rich interactive domain-containing protein 2 OS=Homo sapiens OX=9606 GN=ARID2 PE=1 SV=2	29	6.32848	6.21396	6.18307	6.11574	5.86497	5.99947	5.95173	6.19282	6.10248	6.29402	5.95305	5.87548	5.84934	7.14687	6.94066	6.98785	-0.064513	0.859235	-0.00322627	0.0303665	-0.0757558	1.40049	0.177858	3.47091
sp|Q99856|ARI3A_HUMAN	ARID3A	AT-rich interactive domain-containing protein 3A OS=Homo sapiens OX=9606 GN=ARID3A PE=1 SV=2	2	6.61894	6.31521	6.20441	6.26799	6.47703	5.43667	7.03232	6.04356	5.16555	6.34349	6.51172	6.14938	5.24872	7.01295	6.25638	6.91567	-0.00826817	0.0110089	-0.118478	0.366852	-0.0894121	0.29609	0.0831206	0.741142
sp|P29374|ARI4A_HUMAN	ARID4A	AT-rich interactive domain-containing protein 4A OS=Homo sapiens OX=9606 GN=ARID4A PE=1 SV=3	5	6.76861	6.72638	6.72427	6.48843	5.96974	7.03653	6.89885	5.7248	7.09094	6.64584	6.16944	6.06636	5.79812	5.17331	5.45603	5.26235	-0.00907813	0.0190638	-0.0415889	0.0997924	-0.151505	1.43229	-0.333945	3.77918
sp|Q4LE39|ARI4B_HUMAN	ARID4B	AT-rich interactive domain-containing protein 4B OS=Homo sapiens OX=9606 GN=ARID4B PE=1 SV=2	30	5.8933	5.68533	5.62343	5.70818	5.30262	5.71147	5.55938	5.71775	5.66889	5.80294	5.50007	5.63969	5.49891	8.79883	8.82532	9.0639	-0.0520794	0.34541	0.000579223	0.00426949	-0.046415	0.657523	0.635239	4.80052
sp|Q14865|ARI5B_HUMAN	ARID5B	AT-rich interactive domain-containing protein 5B OS=Homo sapiens OX=9606 GN=ARID5B PE=1 SV=3	1	5.77021	5.40604	6.41097	5.53358	5.99254	6.7174	6.69036	6.9632	5.29953	7.80193	6.41103	5.90293	5.62617	6.72748	6.00286	6.74377	0.161925	0.434914	0.210503	0.300886	0.0490365	0.134727	0.167404	0.980324
sp|Q9Y4X5|ARI1_HUMAN	ARIH1	E3 ubiquitin-protein ligase ARIH1 OS=Homo sapiens OX=9606 GN=ARIH1 PE=1 SV=2	34	5.90607	5.9855	5.60335	5.92826	5.76303	5.88426	5.99704	5.76581	5.85651	5.77697	5.83467	5.84718	5.98787	7.97451	7.7216	8.16735	0.00630519	0.0299289	-0.013871	0.0971702	0.00837972	0.065026	0.441904	3.85562
sp|O95376|ARI2_HUMAN	ARIH2	E3 ubiquitin-protein ligase ARIH2 OS=Homo sapiens OX=9606 GN=ARIH2 PE=1 SV=1	13	6.2725	6.11113	5.90766	6.47783	6.01542	6.63694	6.39649	6.34102	6.08793	6.2249	6.30288	6.28311	5.92823	6.41485	6.27013	6.32897	0.0361988	0.129565	0.00596831	0.0245268	-0.00487134	0.0220511	0.0335532	0.397986
sp|P40616|ARL1_HUMAN	ARL1	ADP-ribosylation factor-like protein 1 OS=Homo sapiens OX=9606 GN=ARL1 PE=1 SV=1	12	5.71466	6.10073	6.23422	6.51537	6.43108	6.10177	5.96757	6.91344	6.56564	6.2682	6.22629	6.40556	6.07806	6.33686	6.03687	6.10368	0.00599246	0.0144442	0.100088	0.407638	0.0222371	0.0950205	0.00419698	0.0258794
sp|Q3SXY8|AR13B_HUMAN	ARL13B	ADP-ribosylation factor-like protein 13B OS=Homo sapiens OX=9606 GN=ARL13B PE=1 SV=1	1	6.72954	6.27028	6.93452	5.22147	6.376	6.14344	6.94041	7.24247	5.26531	6.90446	7.94233	5.6392	6.2051	5.60999	4.83683	5.73865	0.0446464	0.0594058	0.0411125	0.0431057	0.0686718	0.0874987	-0.221155	0.788531
sp|Q8N8R7|AL14E_HUMAN	ARL14EP	ARL14 effector protein OS=Homo sapiens OX=9606 GN=ARL14EP PE=1 SV=1	4	4.97848	5.49436	5.57664	5.82391	5.19717	5.52052	5.19575	5.47755	5.3186	4.76534	5.76517	6.08235	5.82558	9.55336	9.74427	9.68094	-0.0438936	0.120951	-0.0761591	0.208573	0.107416	0.530743	0.820847	4.30363
sp|Q9NXU5|ARL15_HUMAN	ARL15	ADP-ribosylation factor-like protein 15 OS=Homo sapiens OX=9606 GN=ARL15 PE=1 SV=1	2	7.61168	6.88051	6.77542	6.84658	5.91765	6.19288	6.30516	6.85802	6.625	6.64636	6.65419	6.33019	6.02473	5.02413	4.50486	4.80263	-0.195326	0.72028	-0.0669582	0.293642	-0.14957	0.715702	-0.557059	3.05711
sp|P36404|ARL2_HUMAN	ARL2	ADP-ribosylation factor-like protein 2 OS=Homo sapiens OX=9606 GN=ARL2 PE=1 SV=4	10	6.5816	6.46183	6.65761	6.40957	6.87541	6.72386	6.28918	6.90669	6.61541	6.24347	6.63258	6.41271	6.11587	5.13915	5.09196	4.8431	0.0223322	0.103416	0.0133909	0.0560676	-0.0314138	0.247645	-0.377516	3.92066
sp|Q9Y2Y0|AR2BP_HUMAN	ARL2BP	ADP-ribosylation factor-like protein 2-binding protein OS=Homo sapiens OX=9606 GN=ARL2BP PE=1 SV=1	7	5.8733	6.07734	6.18351	6.33515	6.56936	6.25266	6.36951	6.34167	6.35147	6.119	6.30509	6.24481	6.24551	6.4224	6.23606	6.07316	0.0645344	0.424268	0.0357286	0.247019	0.0344451	0.337007	0.0295403	0.350762
sp|P36405|ARL3_HUMAN	ARL3	ADP-ribosylation factor-like protein 3 OS=Homo sapiens OX=9606 GN=ARL3 PE=1 SV=2	15	6.08946	6.28484	6.27949	6.52768	5.90631	6.30417	6.26843	6.43658	6.313	6.41617	6.59343	6.46092	6.08068	6.12444	5.83646	6.07795	-0.0314453	0.164722	0.0212054	0.163719	0.0188912	0.10677	-0.0662176	1.00472
sp|P49703|ARL4D_HUMAN	ARL4D	ADP-ribosylation factor-like protein 4D OS=Homo sapiens OX=9606 GN=ARL4D PE=1 SV=2	1	2.61283	2.42786	2.65109	2.56409	2.84782	2.97642	2.86533	3.50673	4.04478	3.18446	4.50026	3.32775	3.79004	19.7526	19.0551	19.8928	0.175944	0.919801	0.48104	1.01123	0.594956	1.22377	2.93196	5.29018
sp|Q9Y689|ARL5A_HUMAN	ARL5A	ADP-ribosylation factor-like protein 5A OS=Homo sapiens OX=9606 GN=ARL5A PE=1 SV=1	3	6.44279	6.37436	6.98267	6.81315	6.50985	6.39147	5.8711	5.97	6.37567	6.1125	6.48097	6.32796	6.33003	5.70482	5.6916	5.62107	-0.0884774	0.343584	-0.112832	0.595097	-0.0605796	0.423715	-0.230074	2.36194
sp|Q96KC2|ARL5B_HUMAN	ARL5B	ADP-ribosylation factor-like protein 5B OS=Homo sapiens OX=9606 GN=ARL5B PE=1 SV=1	5	6.35517	6.58992	6.69742	6.90943	6.72238	6.41134	6.52723	6.88139	6.54878	6.55249	6.54861	6.73881	6.31415	4.73166	4.82498	4.64623	-0.0184467	0.0857873	0.00496887	0.0212121	-0.0228106	0.134437	-0.487597	3.76385
sp|Q9H0F7|ARL6_HUMAN	ARL6	ADP-ribosylation factor-like protein 6 OS=Homo sapiens OX=9606 GN=ARL6 PE=1 SV=1	5	6.81754	6.795	6.10731	6.92509	6.02932	6.45579	6.33917	6.77007	6.40939	6.43106	6.48976	6.43092	6.00803	5.45457	5.21162	5.32537	-0.0862294	0.324414	-0.0271963	0.0926035	-0.078248	0.371883	-0.321513	2.41831
sp|Q15041|AR6P1_HUMAN	ARL6IP1	ADP-ribosylation factor-like protein 6-interacting protein 1 OS=Homo sapiens OX=9606 GN=ARL6IP1 PE=1 SV=2	2	5.95884	5.86769	5.75321	5.9343	6.13109	5.91762	5.85023	5.51508	6.35213	5.33464	5.58454	5.44984	7.29724	7.52431	7.16187	8.36738	0.0213892	0.183543	-0.0359212	0.0977714	0.0558494	0.0986546	0.386505	2.45429
sp|Q66PJ3|AR6P4_HUMAN	ARL6IP4	ADP-ribosylation factor-like protein 6-interacting protein 4 OS=Homo sapiens OX=9606 GN=ARL6IP4 PE=1 SV=2	7	5.44153	6.45109	5.65729	6.18172	6.21848	6.01152	6.59599	5.92871	5.98799	6.18996	6.40718	6.1486	6.28108	6.76259	6.7907	6.94557	0.080952	0.210935	0.0247468	0.0587227	0.0817848	0.321648	0.20377	1.50094
sp|O75915|PRAF3_HUMAN	ARL6IP5	PRA1 family protein 3 OS=Homo sapiens OX=9606 GN=ARL6IP5 PE=1 SV=1	2	7.62577	6.54483	6.80937	6.39684	7.87733	6.67364	6.7737	5.6968	6.19625	6.67723	6.26307	6.02099	6.84387	4.4568	4.23454	4.90898	0.0546066	0.0931332	-0.144921	0.377828	-0.102236	0.319763	-0.594276	2.56105
sp|Q8N6S5|AR6P6_HUMAN	ARL6IP6	ADP-ribosylation factor-like protein 6-interacting protein 6 OS=Homo sapiens OX=9606 GN=ARL6IP6 PE=1 SV=1	1	5.7633	5.38261	5.93483	6.17267	5.7924	5.43908	5.86869	6.32488	6.15697	5.76447	7.48649	6.35539	6.20971	6.81444	7.23013	7.30393	-0.0283941	0.0795162	0.0652007	0.230275	0.201312	0.637401	0.29173	2.34114
sp|Q96BM9|ARL8A_HUMAN	ARL8A	ADP-ribosylation factor-like protein 8A OS=Homo sapiens OX=9606 GN=ARL8A PE=1 SV=1	4	5.00153	5.58216	5.26411	5.42342	5.64946	4.81781	5.1209	5.41157	5.80998	4.81584	4.87152	5.86341	5.5385	10.0289	10.3078	10.4931	-0.0334137	0.0765971	0.00757409	0.0144757	0.0286531	0.0770983	0.95046	4.65654
sp|Q9NVJ2|ARL8B_HUMAN	ARL8B	ADP-ribosylation factor-like protein 8B OS=Homo sapiens OX=9606 GN=ARL8B PE=1 SV=1	8	5.9833	6.70128	5.55179	6.23579	6.2172	5.83365	5.74747	5.93902	6.4574	5.2594	5.35978	6.02214	6.4025	7.58574	7.31884	7.38471	-0.0443629	0.0977953	-0.0559601	0.104328	-0.04549	0.106866	0.280247	1.9963
sp|Q9NVT9|ARMC1_HUMAN	ARMC1	Armadillo repeat-containing protein 1 OS=Homo sapiens OX=9606 GN=ARMC1 PE=1 SV=1	11	6.12283	5.60979	6.16432	6.26743	5.7501	6.04592	6.16971	6.15461	5.85598	6.23283	6.33154	6.25462	5.94628	6.81279	6.96814	7.31311	-0.0125963	0.0358103	0.00953233	0.0309858	0.032209	0.1554	0.218992	2.04648
sp|Q8N2F6|ARM10_HUMAN	ARMC10	Armadillo repeat-containing protein 10 OS=Homo sapiens OX=9606 GN=ARMC10 PE=1 SV=1	16	5.85393	6.43522	6.18449	6.34499	6.62583	6.33774	6.33024	6.31239	6.44741	6.03155	5.973	6.5024	6.5029	6.08822	5.99811	6.03157	0.0517521	0.264504	0.0136827	0.0522173	0.0279648	0.126062	-0.0389702	0.443217
sp|Q5T2S8|ARMC4_HUMAN	ARMC4	Armadillo repeat-containing protein 4 OS=Homo sapiens OX=9606 GN=ARMC4 PE=1 SV=1	2	6.55808	6.91136	8.00615	7.3038	7.46688	6.387	6.73634	5.69388	7.09056	5.98393	7.21307	6.45604	5.75752	4.30606	4.40655	3.72278	-0.0680393	0.124014	-0.201695	0.430357	-0.151963	0.383114	-0.795547	2.83458
sp|Q96C12|ARMC5_HUMAN	ARMC5	Armadillo repeat-containing protein 5 OS=Homo sapiens OX=9606 GN=ARMC5 PE=1 SV=2	8	5.86943	5.8137	5.80325	6.22036	5.36392	4.89441	5.61063	5.35348	4.85088	5.13785	6.17604	5.81306	5.70273	8.89513	9.2267	9.26843	-0.164052	0.62645	-0.212753	1.03274	-0.0071765	0.0339247	0.623403	4.38717
sp|Q6NXE6|ARMC6_HUMAN	ARMC6	Armadillo repeat-containing protein 6 OS=Homo sapiens OX=9606 GN=ARMC6 PE=1 SV=2	26	6.07471	6.26225	5.93672	6.33347	6.75987	6.17356	6.20667	6.20409	6.45265	5.9288	6.18272	6.44346	6.44381	6.15717	6.37378	6.06626	0.0525583	0.233113	0.0101405	0.0420691	0.047264	0.439476	0.0110461	0.12244
sp|Q9H6L4|ARMC7_HUMAN	ARMC7	Armadillo repeat-containing protein 7 OS=Homo sapiens OX=9606 GN=ARMC7 PE=1 SV=1	3	5.66484	5.4417	5.83051	5.16794	5.12876	4.8531	6.49622	6.20055	5.22007	6.15993	5.96043	5.63604	5.59319	8.43646	8.64675	9.56352	-0.00878643	0.00887537	0.0846456	0.216605	0.0522064	0.263155	0.684624	3.31338
sp|Q8IUR7|ARMC8_HUMAN	ARMC8	Armadillo repeat-containing protein 8 OS=Homo sapiens OX=9606 GN=ARMC8 PE=1 SV=2	14	6.64948	6.5023	6.49198	6.72492	6.29714	6.43106	6.2819	6.67044	6.41755	6.38747	6.36154	6.44845	6.02126	5.40669	5.53965	5.36818	-0.0570217	0.677321	-0.0221304	0.202503	-0.0706591	0.705892	-0.277631	3.8794
sp|Q7Z3E5|ARMC9_HUMAN	ARMC9	LisH domain-containing protein ARMC9 OS=Homo sapiens OX=9606 GN=ARMC9 PE=1 SV=3	3	7.04657	6.78193	6.45491	6.32516	6.49434	6.13807	6.63947	6.57783	6.51266	6.58838	7.39317	6.37818	6.64535	4.37922	4.80209	4.84267	-0.0503562	0.18536	-0.0202061	0.0842397	0.0328962	0.103001	-0.508958	3.07266
sp|Q9UH62|ARMX3_HUMAN	ARMCX3	Armadillo repeat-containing X-linked protein 3 OS=Homo sapiens OX=9606 GN=ARMCX3 PE=1 SV=1	13	5.71406	5.84731	5.50429	5.85657	5.91217	6.06014	6.10836	5.73742	6.06287	6.05463	6.11577	5.92947	5.91397	7.69471	7.65059	7.83765	0.0727382	0.564067	0.0546118	0.387268	0.063014	0.658745	0.431354	4.23435
sp|Q6P1M9|ARMX5_HUMAN	ARMCX5	Armadillo repeat-containing X-linked protein 5 OS=Homo sapiens OX=9606 GN=ARMCX5 PE=1 SV=1	1	6.5943	6.09942	6.83784	7.72299	5.6645	4.5236	5.62807	6.74847	6.0416	5.90632	6.40671	7.99823	7.85075	5.824	4.65461	5.4986	-0.370059	0.628525	-0.1287	0.275507	0.122715	0.261636	-0.355444	1.39904
sp|Q5T2E6|ARMD3_HUMAN	ARMH3	Armadillo-like helical domain-containing protein 3 OS=Homo sapiens OX=9606 GN=ARMH3 PE=1 SV=1	10	6.55615	6.2395	6.15541	6.73154	6.76283	6.7795	6.15422	6.78502	6.68083	6.40266	6.22759	6.53831	6.2464	5.42025	5.36259	4.95719	0.0321892	0.101102	0.0447299	0.223865	-0.0188207	0.0981858	-0.291315	2.42586
sp|Q9H993|ARMT1_HUMAN	ARMT1	Damage-control phosphatase ARMT1 OS=Homo sapiens OX=9606 GN=ARMT1 PE=1 SV=1	13	6.06394	5.89688	5.96157	6.38637	6.36373	6.50612	6.523	6.64346	6.44269	6.7896	6.68261	6.47646	6.63964	5.62861	5.50815	5.48717	0.089086	0.592235	0.12457	0.824819	0.118968	1.04104	-0.133177	1.81955
sp|P27540|ARNT_HUMAN	ARNT	Aryl hydrocarbon receptor nuclear translocator OS=Homo sapiens OX=9606 GN=ARNT PE=1 SV=1	3	6.35014	6.83902	6.70318	7.06277	6.65289	5.98592	6.65859	6.01491	5.9056	5.81464	6.33332	5.82988	6.22212	6.14808	5.27913	6.19979	-0.0671148	0.233062	-0.18891	0.994213	-0.136967	0.797826	-0.197734	1.31749
sp|O00327|BMAL1_HUMAN	ARNTL	Aryl hydrocarbon receptor nuclear translocator-like protein 1 OS=Homo sapiens OX=9606 GN=ARNTL PE=1 SV=2	4	6.52966	6.36776	6.44664	6.93576	6.16219	6.74108	6.23337	6.61975	6.90853	6.07046	5.9307	6.74298	5.97438	5.5268	5.27357	5.53637	-0.0425804	0.162794	-0.00815699	0.0217921	-0.0798923	0.355107	-0.270798	2.67044
sp|Q92747|ARC1A_HUMAN	ARPC1A	Actin-related protein 2/3 complex subunit 1A OS=Homo sapiens OX=9606 GN=ARPC1A PE=2 SV=2	10	6.46356	6.48115	6.53631	6.23101	6.01927	6.43858	6.48511	6.45433	6.25353	6.37559	6.44335	6.27716	6.50208	5.69537	5.60366	5.73992	-0.0257442	0.13272	-0.015084	0.13619	-0.00460328	0.0415759	-0.17857	3.07494
sp|O15143|ARC1B_HUMAN	ARPC1B	Actin-related protein 2/3 complex subunit 1B OS=Homo sapiens OX=9606 GN=ARPC1B PE=1 SV=3	18	6.36632	6.58218	6.37351	6.16592	6.75817	5.90515	6.26813	6.36653	6.59486	6.04699	5.79844	6.1675	6.82013	5.8618	6.00839	5.91597	-0.0139918	0.037235	-0.00814113	0.0335813	-0.0251134	0.0849701	-0.104022	1.87433
sp|O15144|ARPC2_HUMAN	ARPC2	Actin-related protein 2/3 complex subunit 2 OS=Homo sapiens OX=9606 GN=ARPC2 PE=1 SV=1	26	6.00556	5.94574	5.99804	6.0894	6.29753	6.3185	6.20717	6.45191	6.43105	6.43198	6.29156	6.27641	6.53379	6.21441	6.17602	6.33093	0.0621881	0.997287	0.0993934	1.83366	0.0833818	1.23712	0.0543615	1.96307
sp|O15145|ARPC3_HUMAN	ARPC3	Actin-related protein 2/3 complex subunit 3 OS=Homo sapiens OX=9606 GN=ARPC3 PE=1 SV=3	10	5.41454	6.17461	5.96725	5.66143	6.11304	5.7179	6.28775	6.26881	6.23079	5.73482	6.30578	6.16917	7.07538	7.04878	6.79966	7.03027	0.057283	0.180458	0.0664687	0.231201	0.166997	0.662537	0.261837	2.33178
sp|P59998-3|ARPC4_HUMAN	ARPC4	Isoform 3 of Actin-related protein 2/3 complex subunit 4 OS=Homo sapiens OX=9606 GN=ARPC4	15	6.36239	6.38959	6.51831	6.45681	6.59341	6.39261	6.20578	6.54836	6.23867	6.2191	6.61948	6.14423	6.39258	5.80392	5.44757	5.6672	-0.00776132	0.0466052	-0.0217865	0.199516	-0.0104332	0.0778358	-0.189633	2.99564
sp|O15511|ARPC5_HUMAN	ARPC5	Actin-related protein 2/3 complex subunit 5 OS=Homo sapiens OX=9606 GN=ARPC5 PE=1 SV=3	17	6.39492	6.60945	6.20017	6.51045	6.16977	6.07283	6.27774	6.33991	6.3325	6.19567	6.4716	6.60457	6.1853	5.96466	5.85459	5.81586	-0.0584615	0.460486	-0.0316245	0.270473	-0.00185428	0.0105903	-0.129122	2.16116
sp|Q9BPX5|ARP5L_HUMAN	ARPC5L	Actin-related protein 2/3 complex subunit 5-like protein OS=Homo sapiens OX=9606 GN=ARPC5L PE=1 SV=1	13	7.17274	6.14874	6.74479	6.12455	5.70912	6.25651	6.48981	6.54245	6.43947	6.70224	6.30218	5.97466	5.84059	5.90051	5.8809	5.77074	-0.0899776	0.212142	0.00301142	0.00612576	-0.116645	0.439239	-0.162376	1.07295
sp|Q7Z6K5-2|ARPIN_HUMAN	ARPIN	Isoform C15orf38-AP3S2 of Arpin OS=Homo sapiens OX=9606 GN=ARPIN	8	6.74832	6.7338	6.98722	6.91033	6.32565	6.89021	6.57101	6.62512	6.54809	6.40613	6.6686	6.67471	6.51394	4.45206	4.58937	4.35541	-0.0535241	0.330708	-0.0687354	0.820441	-0.0484017	0.756476	-0.616175	4.61664
sp|P56211|ARP19_HUMAN	ARPP19	cAMP-regulated phosphoprotein 19 OS=Homo sapiens OX=9606 GN=ARPP19 PE=1 SV=2	3	7.77573	7.53594	6.35455	7.93256	7.45851	7.67033	6.94803	6.01186	6.83131	6.1223	5.59349	6.49603	7.49872	3.04448	3.3299	3.39626	-0.00796457	0.0108919	-0.227125	0.538148	-0.180512	0.375749	-1.18398	3.24251
sp|P49407|ARRB1_HUMAN	ARRB1	Beta-arrestin-1 OS=Homo sapiens OX=9606 GN=ARRB1 PE=1 SV=2	5	7.06693	6.72416	6.86758	6.78623	7.08015	6.46931	6.6758	6.67366	5.75836	6.47169	6.23263	6.11839	6.01641	4.98782	5.15269	4.91819	-0.0253423	0.115508	-0.122831	0.535615	-0.164351	1.70264	-0.450903	4.16006
sp|P32121-3|ARRB2_HUMAN	ARRB2	Isoform 2 of Beta-arrestin-2 OS=Homo sapiens OX=9606 GN=ARRB2	6	6.90772	6.65686	6.82862	6.50573	6.22876	5.7987	5.79781	6.51152	6.10987	6.04024	6.30856	6.03008	6.07615	6.19564	5.74302	6.26074	-0.178587	0.908321	-0.112436	0.739187	-0.131646	1.23656	-0.14862	1.7437
sp|Q8N5I2|ARRD1_HUMAN	ARRDC1	Arrestin domain-containing protein 1 OS=Homo sapiens OX=9606 GN=ARRDC1 PE=1 SV=1	5	6.90035	6.58701	6.62655	6.36199	6.5687	6.77162	6.5291	6.65877	6.34252	6.34027	6.44437	6.79852	6.81342	4.81397	4.7043	4.73854	0.000907533	0.00356991	-0.0379381	0.223968	0.014414	0.0835761	-0.477991	3.83776
sp|P15848|ARSB_HUMAN	ARSB	Arylsulfatase B OS=Homo sapiens OX=9606 GN=ARSB PE=1 SV=1	4	7.11341	6.80613	7.17621	6.25004	6.15566	6.33123	6.47933	6.49914	6.46556	6.39775	7.07876	7.17422	6.18786	4.71895	4.49603	4.66971	-0.112849	0.413751	-0.0830197	0.346633	-0.00482676	0.0115204	-0.562786	3.06855
sp|Q6UWY0|ARSK_HUMAN	ARSK	Arylsulfatase K OS=Homo sapiens OX=9606 GN=ARSK PE=1 SV=1	2	7.26914	6.68703	6.40171	7.42607	6.37174	6.73287	6.55631	7.10696	7.1366	6.33238	5.88694	6.68432	6.54899	4.94605	3.87377	4.03914	-0.0838834	0.26397	-0.0182559	0.0385254	-0.124113	0.451493	-0.69644	2.64374
sp|O00192|ARVC_HUMAN	ARVCF	Armadillo repeat protein deleted in velo-cardio-facial syndrome OS=Homo sapiens OX=9606 GN=ARVCF PE=1 SV=1	2	7.34074	7.15577	5.94292	7.23272	6.96091	5.82856	7.25216	6.34906	6.81188	7.23474	6.40893	6.13918	6.9689	4.32391	3.97341	4.07622	-0.0503974	0.0687574	-0.0251336	0.0434968	-0.0886652	0.231917	-0.746139	2.73533
sp|Q13510-2|ASAH1_HUMAN	ASAH1	Isoform 2 of Acid ceramidase OS=Homo sapiens OX=9606 GN=ASAH1	18	6.88917	6.43206	6.56589	6.81133	6.44428	6.73206	6.42439	6.58197	6.66994	6.68564	6.32825	6.95928	6.32625	4.75202	4.77584	4.62163	-0.0308111	0.173115	-0.00623035	0.0353734	-0.0298509	0.139697	-0.500968	3.92783
sp|Q9ULH1-2|ASAP1_HUMAN	ASAP1	Isoform 1 of Arf-GAP with SH3 domain, ANK repeat and PH domain-containing protein 1 OS=Homo sapiens OX=9606 GN=ASAP1	13	6.51487	6.26171	6.04554	6.12488	5.7781	6.18739	6.14516	6.20316	6.21122	6.17236	6.29817	6.26752	5.80117	6.5538	6.65102	6.78395	-0.0469905	0.241087	-0.00955508	0.0542874	-0.0267238	0.13969	0.0953609	1.48177
sp|O43150|ASAP2_HUMAN	ASAP2	Arf-GAP with SH3 domain, ANK repeat and PH domain-containing protein 2 OS=Homo sapiens OX=9606 GN=ASAP2 PE=1 SV=3	6	6.91547	6.44664	6.7892	6.54148	5.6279	6.73962	6.35732	6.68778	7.0664	6.95654	6.77928	6.77946	5.94204	4.92216	4.75781	4.69089	-0.0964592	0.288127	0.0489651	0.329107	-0.0378808	0.145018	-0.478266	3.7768
sp|Q9Y576|ASB1_HUMAN	ASB1	Ankyrin repeat and SOCS box protein 1 OS=Homo sapiens OX=9606 GN=ASB1 PE=1 SV=1	3	5.43989	5.83912	4.83509	5.98022	5.76787	5.14699	5.413	5.4539	5.73714	5.73729	6.20493	6.20512	6.25032	8.5552	8.65809	8.77582	-0.0213023	0.0327863	0.0308016	0.0627809	0.17134	0.657384	0.649269	3.34414
sp|Q8WXK3|ASB13_HUMAN	ASB13	Ankyrin repeat and SOCS box protein 13 OS=Homo sapiens OX=9606 GN=ASB13 PE=1 SV=2	2	6.68777	6.54104	6.93373	7.1155	8.75701	7.8546	6.79523	6.99402	7.38611	6.38669	7.30931	7.38426	7.32927	1.98674	2.67569	1.86302	0.194228	0.415856	0.0215778	0.0580161	0.106298	0.95999	-1.64855	4.19064
sp|Q9Y575-3|ASB3_HUMAN	ASB3	Isoform 3 of Ankyrin repeat and SOCS box protein 3 OS=Homo sapiens OX=9606 GN=ASB3	2	4.25495	4.48566	5.04795	4.91987	4.88161	4.42526	4.56892	4.28636	5.26059	4.24487	5.83375	6.4767	5.74552	11.6749	12.4464	11.4467	-0.0160811	0.0280798	-0.0248381	0.0355832	0.363825	1.23931	1.34193	4.42058
sp|Q9NWX5|ASB6_HUMAN	ASB6	Ankyrin repeat and SOCS box protein 6 OS=Homo sapiens OX=9606 GN=ASB6 PE=1 SV=1	15	5.42224	5.08026	5.33388	5.36554	5.49294	5.3648	5.1609	5.26924	5.50803	5.34886	5.3368	5.13632	5.1276	10.2868	10.3882	10.3776	0.0105942	0.0453182	0.0202428	0.132341	-0.0275448	0.232464	0.965557	5.14057
sp|Q8N9N2-2|ASCC1_HUMAN	ASCC1	Isoform 2 of Activating signal cointegrator 1 complex subunit 1 OS=Homo sapiens OX=9606 GN=ASCC1	8	6.43471	6.76087	7.08019	6.90314	6.43607	6.71365	6.30719	6.48809	6.34667	6.34991	6.19942	6.04099	5.96007	5.51093	5.21418	5.25391	-0.0671675	0.334107	-0.0874962	0.571924	-0.163474	1.16537	-0.351271	2.98566
sp|Q9H1I8|ASCC2_HUMAN	ASCC2	Activating signal cointegrator 1 complex subunit 2 OS=Homo sapiens OX=9606 GN=ASCC2 PE=1 SV=3	21	5.82858	6.18565	6.10624	6.32277	6.23056	6.31701	6.28896	6.18166	6.13399	6.29684	6.41971	6.35008	6.15196	6.29174	6.45564	6.43861	0.0391352	0.269334	0.021873	0.137043	0.0456475	0.378689	0.0656552	1.00567
sp|Q8N3C0|ASCC3_HUMAN	ASCC3	Activating signal cointegrator 1 complex subunit 3 OS=Homo sapiens OX=9606 GN=ASCC3 PE=1 SV=3	45	6.02192	5.96169	5.7624	6.18436	6.64825	6.49869	6.30943	6.03244	6.07266	6.09438	6.24341	6.00007	6.54949	6.61619	6.39688	6.60774	0.116437	0.773049	0.020092	0.156283	0.0663879	0.465296	0.128579	2.05756
sp|L0R819|ASURF_HUMAN	ASDURF	ASNSD1 upstream open reading frame protein OS=Homo sapiens OX=9606 GN=ASDURF PE=1 SV=1	5	6.29698	6.00792	5.7895	5.88668	6.63404	6.80743	6.26816	6.20398	5.77394	5.83603	6.03204	6.56805	6.59108	6.31651	6.26046	6.7272	0.132042	0.641826	-0.0138517	0.0538059	0.0935835	0.570294	0.102053	1.1408
sp|Q9Y294|ASF1A_HUMAN	ASF1A	Histone chaperone ASF1A OS=Homo sapiens OX=9606 GN=ASF1A PE=1 SV=1	10	6.60167	6.58792	6.51115	6.81435	5.95785	6.30003	6.2085	6.48945	5.92075	5.98042	5.98734	6.21124	6.13965	6.2037	6.02159	6.06436	-0.106875	0.825628	-0.112806	0.706122	-0.116922	1.40885	-0.120749	2.45236
sp|Q9NVP2|ASF1B_HUMAN	ASF1B	Histone chaperone ASF1B OS=Homo sapiens OX=9606 GN=ASF1B PE=1 SV=1	7	6.39658	6.63824	6.53892	6.58898	7.0613	6.55983	6.45467	6.58179	6.24852	6.43435	6.8	7.00316	6.73725	5.01957	4.29405	4.6428	0.0329824	0.163717	-0.0265183	0.248205	0.0659899	0.944109	-0.491546	3.34058
sp|Q9NR48|ASH1L_HUMAN	ASH1L	Histone-lysine N-methyltransferase ASH1L OS=Homo sapiens OX=9606 GN=ASH1L PE=1 SV=2	8	6.31844	5.84379	5.95354	6.31385	5.76043	6.1325	6.18467	5.66319	5.83659	5.96083	5.96861	5.70875	5.64827	7.82343	7.43987	7.44325	-0.0193908	0.0682045	-0.06949	0.411548	-0.0806861	0.56821	0.309515	2.97314
sp|Q9UBL3|ASH2L_HUMAN	ASH2L	Set1/Ash2 histone methyltransferase complex subunit ASH2 OS=Homo sapiens OX=9606 GN=ASH2L PE=1 SV=1	27	6.36674	6.34837	6.19569	6.38273	6.2738	6.3771	6.13506	6.23769	6.43423	6.24675	6.37875	6.46561	6.23455	5.93291	6.01881	5.97121	-0.0140761	0.13715	-0.00392023	0.0369588	0.00824785	0.101736	-0.0819244	2.5588
sp|P04424|ARLY_HUMAN	ASL	Argininosuccinate lyase OS=Homo sapiens OX=9606 GN=ASL PE=1 SV=4	24	6.88851	6.89442	7.09023	7.15912	6.87085	6.96389	6.55349	6.53192	6.66748	6.65282	6.69705	6.87269	6.50646	3.87172	4.01394	3.76542	-0.0443151	0.330785	-0.0827512	0.975036	-0.0665654	0.754067	-0.851588	4.77371
sp|O95671|ASML_HUMAN	ASMTL	Probable bifunctional dTTP/UTP pyrophosphatase/methyltransferase protein OS=Homo sapiens OX=9606 GN=ASMTL PE=1 SV=3	22	6.43883	6.43861	6.28084	6.23819	6.18211	6.16417	6.27433	6.34986	6.09083	6.39078	6.25853	6.32719	6.04244	6.24582	6.0547	6.22277	-0.0326901	0.436243	-0.0164449	0.136837	-0.0321053	0.40152	-0.0402501	1.00936
sp|O43681|ASNA_HUMAN	ASNA1	ATPase ASNA1 OS=Homo sapiens OX=9606 GN=ASNA1 PE=1 SV=2	23	6.31566	6.22224	5.88779	6.50189	6.63562	6.56518	6.47525	6.1292	6.30674	6.39561	6.2254	6.02051	6.44557	5.84196	6.08642	5.94496	0.0737353	0.43617	0.0104464	0.0440849	-0.000324525	0.00188381	-0.0648961	0.749838
sp|P08243|ASNS_HUMAN	ASNS	Asparagine synthetase [glutamine-hydrolyzing] OS=Homo sapiens OX=9606 GN=ASNS PE=1 SV=4	32	5.71872	6.04706	5.76985	6.02951	6.652	6.5736	6.15952	6.1976	6.25895	6.27151	6.55932	6.75476	7.19275	5.86538	6.05404	5.89544	0.133333	0.712918	0.0835847	0.805052	0.214488	1.33387	0.0114644	0.144232
sp|Q9NWL6|ASND1_HUMAN	ASNSD1	Asparagine synthetase domain-containing protein 1 OS=Homo sapiens OX=9606 GN=ASNSD1 PE=2 SV=2	3	6.27474	6.64399	6.02649	6.60282	6.53302	6.84174	7.12492	6.22791	6.33643	6.29481	6.73087	6.81161	6.03112	5.39753	5.16589	4.95609	0.0974263	0.417789	-0.0229105	0.1049	0.030734	0.109558	-0.304092	2.4645
sp|Q12797|ASPH_HUMAN	ASPH	Aspartyl/asparaginyl beta-hydroxylase OS=Homo sapiens OX=9606 GN=ASPH PE=1 SV=3	38	6.3327	6.32282	6.28315	6.20717	6.29807	6.45916	6.3055	6.47486	6.3931	6.47471	6.1739	6.2558	6.53214	5.95537	5.77816	5.75338	0.0154725	0.240841	0.0365047	0.900573	0.00781672	0.0731262	-0.109007	2.7868
sp|Q8IZT6|ASPM_HUMAN	ASPM	Abnormal spindle-like microcephaly-associated protein OS=Homo sapiens OX=9606 GN=ASPM PE=1 SV=2	6	5.65119	5.79566	5.94532	5.80664	5.72285	5.59264	6.39473	5.68345	5.74877	5.6225	6.22156	6.77594	6.09218	7.67405	7.67387	7.59864	0.0255688	0.073498	-0.0288422	0.337079	0.13378	0.846759	0.399265	4.5885
sp|Q9BZE9-2|ASPC1_HUMAN	ASPSCR1	Isoform 2 of Tether containing UBX domain for GLUT4 OS=Homo sapiens OX=9606 GN=ASPSCR1	11	6.92827	6.73499	6.8422	6.3584	6.28655	6.51086	6.54401	6.24158	6.32242	6.20246	6.56833	6.45481	6.45883	5.01431	5.14789	5.38408	-0.0589354	0.341188	-0.102473	0.727179	-0.0484895	0.398844	-0.37406	3.10685
sp|Q7L266|ASGL1_HUMAN	ASRGL1	Isoaspartyl peptidase/L-asparaginase OS=Homo sapiens OX=9606 GN=ASRGL1 PE=1 SV=2	5	6.50437	6.19367	6.13059	6.49661	6.77177	6.23631	6.25456	6.58942	6.75857	6.50565	6.38283	6.13945	6.72599	5.4469	5.54781	5.31551	0.020267	0.0746438	0.0638651	0.513401	0.0191903	0.0981126	-0.219762	2.70452
sp|P00966|ASSY_HUMAN	ASS1	Argininosuccinate synthase OS=Homo sapiens OX=9606 GN=ASS1 PE=1 SV=2	16	6.73149	6.90646	7.1261	7.19325	6.47731	6.9747	7.05203	7.07544	6.96641	7.01644	6.68216	6.74528	6.61521	3.63072	3.45402	3.35299	-0.0322793	0.137232	0.00620075	0.037266	-0.0651143	0.687455	-1.00638	4.57414
sp|Q8IXJ9|ASXL1_HUMAN	ASXL1	Polycomb group protein ASXL1 OS=Homo sapiens OX=9606 GN=ASXL1 PE=1 SV=4	8	5.87514	5.84756	6.11905	6.0303	5.25467	5.65744	5.54099	5.74306	6.1309	5.81706	6.4307	6.32722	6.02556	7.38544	7.70278	8.11211	-0.121926	0.777605	-0.0172677	0.102647	0.0691794	0.660855	0.37386	3.17796
sp|Q76L83|ASXL2_HUMAN	ASXL2	Putative Polycomb group protein ASXL2 OS=Homo sapiens OX=9606 GN=ASXL2 PE=1 SV=1	6	5.14546	5.04414	5.35438	5.57847	5.02636	5.33217	4.94957	5.13291	5.43928	5.29861	5.47288	6.14051	5.51751	10.009	10.2621	10.2967	-0.0494445	0.195731	0.00263517	0.00854937	0.112861	0.532431	0.948273	4.7747
sp|Q8NBU5|ATAD1_HUMAN	ATAD1	ATPase family AAA domain-containing protein 1 OS=Homo sapiens OX=9606 GN=ATAD1 PE=1 SV=1	19	5.95028	5.85113	5.73583	5.87961	5.9046	5.69156	5.90442	6.06438	6.00534	5.93541	5.9244	5.99578	6.15554	7.51439	7.63941	7.84792	-0.00510678	0.0359962	0.0358985	0.57215	0.0415436	0.628346	0.389232	4.24909
sp|Q6PL18|ATAD2_HUMAN	ATAD2	ATPase family AAA domain-containing protein 2 OS=Homo sapiens OX=9606 GN=ATAD2 PE=1 SV=1	41	5.01149	4.95657	4.75047	4.73637	4.82196	4.82981	4.87047	5.27114	5.36889	5.23644	5.66788	5.82107	5.7964	10.6576	11.1928	11.0106	-0.00683206	0.0382912	0.121794	1.02318	0.244454	2.02031	1.17128	4.96519
sp|Q9ULI0|ATD2B_HUMAN	ATAD2B	ATPase family AAA domain-containing protein 2B OS=Homo sapiens OX=9606 GN=ATAD2B PE=1 SV=3	8	6.52228	5.88019	6.32728	5.93419	5.96627	5.32756	5.55881	5.37401	5.58547	5.52685	6.02486	5.33187	5.65881	8.35378	8.23956	8.38822	-0.134391	0.467344	-0.166096	0.82186	-0.120513	0.567348	0.433498	3.54829
sp|Q9NVI7-2|ATD3A_HUMAN	ATAD3A	Isoform 2 of ATPase family AAA domain-containing protein 3A OS=Homo sapiens OX=9606 GN=ATAD3A	22	6.84916	6.53271	6.35379	6.4821	6.0589	6.34498	6.62499	6.47021	6.4318	6.51368	6.03971	6.25215	6.2876	5.68397	5.47581	5.59846	-0.047317	0.220742	-0.018284	0.121882	-0.0817984	0.738625	-0.230636	2.77456
sp|Q5T9A4|ATD3B_HUMAN	ATAD3B	ATPase family AAA domain-containing protein 3B OS=Homo sapiens OX=9606 GN=ATAD3B PE=1 SV=1	41	6.6209	6.79377	6.37811	6.50302	6.31422	6.60334	6.59285	6.36615	6.44712	6.29266	6.13171	6.16394	6.06863	5.64181	5.59976	5.48199	-0.0155508	0.0853716	-0.0457744	0.433092	-0.102893	1.16304	-0.237913	3.12571
sp|Q96QE3|ATAD5_HUMAN	ATAD5	ATPase family AAA domain-containing protein 5 OS=Homo sapiens OX=9606 GN=ATAD5 PE=1 SV=4	10	6.80875	6.55242	6.58299	6.30005	5.89501	5.99537	5.95434	6.23468	6.25214	6.41991	6.61073	6.07425	5.66366	6.31758	6.08164	6.25647	-0.141464	0.910234	-0.0580618	0.457109	-0.101289	0.476387	-0.077346	1.16743
sp|Q5SQI0|ATAT_HUMAN	ATAT1	Alpha-tubulin N-acetyltransferase 1 OS=Homo sapiens OX=9606 GN=ATAT1 PE=1 SV=1	3	6.17459	5.66542	5.3146	5.94866	5.9105	6.66637	5.91509	6.0575	6.06434	7.42642	5.70284	6.35426	4.68114	7.22305	7.74803	7.14719	0.0938386	0.254297	0.173981	0.389871	-0.0499117	0.089217	0.352179	2.44104
sp|O95260-2|ATE1_HUMAN	ATE1	Isoform ATE1-2 of Arginyl-tRNA--protein transferase 1 OS=Homo sapiens OX=9606 GN=ATE1	24	6.59136	6.62032	6.17565	6.36034	6.26247	6.51024	6.61335	6.42677	6.24272	6.38736	6.2828	6.30502	6.26192	5.73955	5.64633	5.57381	0.00561524	0.0212454	-0.0190947	0.118909	-0.0348598	0.324655	-0.187295	2.47277
sp|O95260|ATE1_HUMAN	ATE1	Arginyl-tRNA--protein transferase 1 OS=Homo sapiens OX=9606 GN=ATE1 PE=1 SV=2	2	7.40952	5.91509	5.36614	5.6837	6.64954	6.89362	5.32455	5.484	6.66689	6.47644	7.09683	7.14962	6.82876	5.32575	5.31472	6.41483	0.0455872	0.0408848	0.0270887	0.0283526	0.205215	0.478921	-0.100112	0.24721
sp|P18846|ATF1_HUMAN	ATF1	Cyclic AMP-dependent transcription factor ATF-1 OS=Homo sapiens OX=9606 GN=ATF1 PE=1 SV=2	3	6.58739	5.77568	6.93778	5.50076	5.4276	5.53707	5.94847	5.47805	6.36422	6.14597	5.7831	5.62612	5.39686	7.63232	7.7374	8.12121	-0.137252	0.268087	-0.0483422	0.0777171	-0.146413	0.398337	0.336708	1.77945
sp|P15336|ATF2_HUMAN	ATF2	Cyclic AMP-dependent transcription factor ATF-2 OS=Homo sapiens OX=9606 GN=ATF2 PE=1 SV=4	11	6.247	5.98274	6.07243	6.16631	6.05902	6.32944	6.03227	6.45545	6.67816	6.31344	6.04273	6.34218	5.9627	6.31016	6.47335	6.53263	0.00544325	0.0300646	0.0836643	0.780496	-0.000294837	0.00251951	0.0739198	1.68683
sp|P18847|ATF3_HUMAN	ATF3	Cyclic AMP-dependent transcription factor ATF-3 OS=Homo sapiens OX=9606 GN=ATF3 PE=1 SV=2	1	4.19331	4.56004	4.60312	6.8801	4.49788	3.99754	3.88264	5.33931	5.41909	5.15099	6.21605	6.6683	5.84779	10.175	11.3523	11.2165	-0.294142	0.248906	0.0679512	0.0538191	0.303588	0.435972	1.10929	2.82044
sp|P18850|ATF6A_HUMAN	ATF6	Cyclic AMP-dependent transcription factor ATF-6 alpha OS=Homo sapiens OX=9606 GN=ATF6 PE=1 SV=3	7	5.29562	5.71851	5.76306	5.39343	5.26481	5.22679	5.10116	5.48708	6.30666	5.33448	6.69116	7.00787	6.37203	7.96942	8.64623	8.42171	-0.0927353	0.495506	0.0427636	0.105557	0.271505	1.42943	0.590471	3.72823
sp|Q99941|ATF6B_HUMAN	ATF6B	Cyclic AMP-dependent transcription factor ATF-6 beta OS=Homo sapiens OX=9606 GN=ATF6B PE=1 SV=2	1	10.571	10.4184	10.7809	9.3638	5.68346	5.31519	7.59557	6.0903	4.98874	6.45785	6.45326	4.43807	4.8974	1.77634	2.38303	2.78665	-0.730443	0.9996	-0.814904	1.51597	-0.966402	1.79316	-2.15104	4.18846
sp|P17544-6|ATF7_HUMAN	ATF7	Isoform 6 of Cyclic AMP-dependent transcription factor ATF-7 OS=Homo sapiens OX=9606 GN=ATF7	3	6.93301	7.05263	6.7497	6.31316	6.41933	6.02929	5.63828	6.57051	6.42036	6.29715	5.95873	6.0094	5.63899	5.84567	5.96803	6.15577	-0.165566	0.565882	-0.072806	0.380655	-0.204352	1.14511	-0.174963	1.7186
sp|Q6VMQ6-4|MCAF1_HUMAN	ATF7IP	Isoform 3 of Activating transcription factor 7-interacting protein 1 OS=Homo sapiens OX=9606 GN=ATF7IP	26	6.16029	6.18303	6.22145	6.09015	5.73639	5.96864	5.95146	6.01281	5.96279	6.07823	5.87997	6.19917	5.75242	7.30602	7.07146	7.42571	-0.0666395	0.794282	-0.0345331	0.799458	-0.0524051	0.536697	0.237701	3.59205
sp|Q9BSB4|ATGA1_HUMAN	ATG101	Autophagy-related protein 101 OS=Homo sapiens OX=9606 GN=ATG101 PE=1 SV=1	10	5.14775	5.25038	4.96789	4.88936	4.6066	5.00841	4.92582	5.13335	5.12688	4.82382	5.48906	5.35044	5.49471	10.9364	11.0065	11.8426	-0.063158	0.314373	-0.0102438	0.0447074	0.104629	1.00758	1.15314	4.5224
sp|O94817|ATG12_HUMAN	ATG12	Ubiquitin-like protein ATG12 OS=Homo sapiens OX=9606 GN=ATG12 PE=1 SV=1	2	5.73005	5.54814	5.25183	5.76704	5.94801	6.30043	5.90482	6.06088	5.98697	6.09419	6.13209	6.50112	6.04148	7.84088	7.5958	7.29629	0.118413	0.567719	0.117521	0.788794	0.159268	0.9979	0.44297	3.38511
sp|O75143-5|ATG13_HUMAN	ATG13	Isoform 5 of Autophagy-related protein 13 OS=Homo sapiens OX=9606 GN=ATG13	8	6.21843	6.25309	5.96779	6.56967	6.82826	5.81855	6.38404	5.71589	6.52107	6.00815	5.51767	5.94075	6.1792	6.77878	7.14684	6.15182	0.0209313	0.0450515	-0.0398989	0.131997	-0.0887528	0.476996	0.0981666	0.684944
sp|Q6ZNE5|BAKOR_HUMAN	ATG14	Beclin 1-associated autophagy-related key regulator OS=Homo sapiens OX=9606 GN=ATG14 PE=1 SV=1	8	6.03954	6.15372	5.95054	6.23448	5.92993	6.27182	6.31356	5.43744	6.03845	6.34523	6.16593	5.92155	5.76567	7.05296	7.0114	7.36779	0.0181599	0.100517	-0.0369708	0.122168	-0.0343802	0.304294	0.229218	3.09832
sp|Q676U5|A16L1_HUMAN	ATG16L1	Autophagy-related protein 16-1 OS=Homo sapiens OX=9606 GN=ATG16L1 PE=1 SV=2	26	6.53459	6.49731	6.4732	6.53102	6.63136	6.52743	6.39462	6.3873	6.49397	6.28839	6.38812	6.42378	6.51298	5.3042	5.43294	5.17879	0.00194326	0.0192487	-0.0266522	0.53678	-0.0150175	0.536474	-0.295006	4.26198
sp|Q96BY7|ATG2B_HUMAN	ATG2B	Autophagy-related protein 2 homolog B OS=Homo sapiens OX=9606 GN=ATG2B PE=1 SV=5	2	6.43265	6.83655	8.07694	6.83314	6.73005	6.59728	7.31774	6.70231	6.12022	5.28926	6.83732	6.62591	5.97793	5.25637	3.96561	4.40071	-0.0337999	0.049505	-0.222668	0.434135	-0.120483	0.309359	-0.633586	2.08077
sp|Q9NT62|ATG3_HUMAN	ATG3	Ubiquitin-like-conjugating enzyme ATG3 OS=Homo sapiens OX=9606 GN=ATG3 PE=1 SV=1	13	6.20648	6.14181	6.15154	6.65691	6.29283	6.35572	6.1846	6.08826	6.32572	6.50749	6.55033	6.6087	6.47646	5.69218	5.8683	5.89267	-0.00263316	0.0091834	0.0041167	0.0148767	0.0575561	0.477246	-0.11242	1.41717
sp|Q9Y4P1-2|ATG4B_HUMAN	ATG4B	Isoform 2 of Cysteine protease ATG4B OS=Homo sapiens OX=9606 GN=ATG4B	21	6.26997	6.36329	6.45711	6.58037	6.42599	6.65144	6.69104	6.59152	6.25288	6.81595	6.62738	6.74831	6.32744	5.03132	5.02065	5.14534	0.0381138	0.340064	0.0302016	0.16861	0.0333374	0.295748	-0.341271	4.02523
sp|Q96DT6|ATG4C_HUMAN	ATG4C	Cysteine protease ATG4C OS=Homo sapiens OX=9606 GN=ATG4C PE=1 SV=1	3	6.7678	5.74051	6.32035	6.33025	6.31301	6.75896	6.58808	6.02913	7.03433	7.72796	6.88051	6.3428	5.7839	4.64681	4.95972	5.77588	0.0592351	0.180868	0.139956	0.293892	0.0105149	0.0233122	-0.29475	1.44142
sp|Q9H1Y0|ATG5_HUMAN	ATG5	Autophagy protein 5 OS=Homo sapiens OX=9606 GN=ATG5 PE=1 SV=2	14	6.61402	6.30334	6.43524	6.50359	6.36813	6.29134	6.33186	6.66427	6.21704	6.09113	6.49286	6.34589	6.10452	5.73988	5.70645	5.79045	-0.0301313	0.348099	-0.031567	0.166321	-0.0337868	0.321464	-0.169982	3.14482
sp|O95352|ATG7_HUMAN	ATG7	Ubiquitin-like modifier-activating enzyme ATG7 OS=Homo sapiens OX=9606 GN=ATG7 PE=1 SV=1	29	5.89318	6.03439	6.14443	6.35409	5.90834	6.28991	6.16167	6.55504	6.41525	6.66349	6.76435	6.9193	6.33614	5.93231	5.6459	5.98222	0.00317433	0.0111369	0.0999525	0.796526	0.128041	0.866452	-0.0610573	0.786427
sp|Q7Z3C6|ATG9A_HUMAN	ATG9A	Autophagy-related protein 9A OS=Homo sapiens OX=9606 GN=ATG9A PE=1 SV=3	14	6.51886	6.55867	6.49653	6.6086	6.68913	6.45178	6.35827	6.20478	6.52585	6.57216	6.30426	6.24997	6.17506	5.57142	5.29937	5.41529	-0.0101607	0.0829965	-0.0247648	0.227391	-0.068278	1.6809	-0.269935	3.99392
sp|P31939|PUR9_HUMAN	ATIC	Bifunctional purine biosynthesis protein PURH OS=Homo sapiens OX=9606 GN=ATIC PE=1 SV=3	45	6.38444	6.5719	6.53881	6.58239	7.16317	6.4394	6.50856	6.55989	6.51963	6.22547	6.47519	6.46964	6.49904	5.08384	5.04008	4.93856	0.0402239	0.168918	-0.0187965	0.158267	-0.00845489	0.158904	-0.376811	4.48899
sp|Q8WXF7|ATLA1_HUMAN	ATL1	Atlastin-1 OS=Homo sapiens OX=9606 GN=ATL1 PE=1 SV=1	3	6.53913	7.23674	6.79944	6.21098	6.31221	5.94444	6.02105	6.71504	6.63128	5.93749	5.79018	5.94304	5.84736	5.69038	6.27962	6.10162	-0.136373	0.460686	-0.0590672	0.158565	-0.192475	0.91322	-0.152731	1.05614
sp|Q8NHH9-3|ATLA2_HUMAN	ATL2	Isoform 3 of Atlastin-2 OS=Homo sapiens OX=9606 GN=ATL2	1	6.34758	5.55764	7.43872	6.44478	5.39614	6.6063	6.3079	6.37611	6.36669	6.17162	6.41069	5.23281	6.04132	6.54179	6.60499	6.15493	-0.0790441	0.102978	-0.0322161	0.0498827	-0.129191	0.257144	-0.002974	0.00845206
sp|Q8NHH9|ATLA2_HUMAN	ATL2	Atlastin-2 OS=Homo sapiens OX=9606 GN=ATL2 PE=1 SV=2	22	6.14596	6.2631	6.14507	6.17018	6.05738	5.93618	5.70412	6.30475	6.21009	6.14572	6.01237	6.13436	6.24159	6.8675	6.87442	6.78723	-0.0673325	0.631555	0.00909952	0.148537	-0.0121031	0.19099	0.146781	4.07011
sp|Q6DD88|ATLA3_HUMAN	ATL3	Atlastin-3 OS=Homo sapiens OX=9606 GN=ATL3 PE=1 SV=1	28	6.46646	6.49227	6.30111	6.44225	6.62183	6.28761	6.39766	6.17715	6.48116	6.32894	6.16857	6.14909	6.56155	5.73211	5.81695	5.5753	0.0022833	0.0131629	-0.0218172	0.222654	-0.0300498	0.274272	-0.170798	3.17987
sp|Q13315|ATM_HUMAN	ATM	Serine-protein kinase ATM OS=Homo sapiens OX=9606 GN=ATM PE=1 SV=4	5	6.38371	6.39183	7.48164	6.90078	6.56976	6.84539	6.29838	6.23825	6.41248	6.34967	6.80346	6.22565	6.18237	5.06457	4.95173	4.90035	-0.0471515	0.10722	-0.100308	0.332496	-0.084369	0.281916	-0.449414	2.42561
sp|O43313|ATMIN_HUMAN	ATMIN	ATM interactor OS=Homo sapiens OX=9606 GN=ATMIN PE=1 SV=2	5	4.66253	4.78065	4.50466	4.97241	4.5093	5.18804	4.57121	4.68668	4.77762	5.0295	5.37594	4.79772	4.65192	12.4913	11.8735	13.127	0.00794508	0.0158323	0.0305422	0.132273	0.0631949	0.239912	1.40168	4.53767
tr|E5RGN3|E5RGN3_HUMAN	ATOX1	Copper transport protein ATOX1 OS=Homo sapiens OX=9606 GN=ATOX1 PE=1 SV=1	1	6.918	6.33057	6.59928	6.50575	9.28234	7.99187	5.76959	5.2923	5.25767	5.51782	5.73071	4.82962	4.81333	6.52303	7.20466	5.43345	0.221416	0.248734	-0.298791	1.42905	-0.362502	1.32083	-0.0447792	0.153805
sp|O00244|ATOX1_HUMAN	ATOX1	Copper transport protein ATOX1 OS=Homo sapiens OX=9606 GN=ATOX1 PE=1 SV=1	13	6.10771	5.7238	5.86095	5.83189	5.92691	6.62558	6.48043	6.40907	6.33988	6.4617	6.56564	6.60933	6.16107	6.24116	6.4172	6.23769	0.10938	0.469898	0.122789	1.10653	0.132175	1.02187	0.0989673	1.76592
sp|P98196|AT11A_HUMAN	ATP11A	Probable phospholipid-transporting ATPase IH OS=Homo sapiens OX=9606 GN=ATP11A PE=1 SV=3	5	6.91016	6.57119	7.23301	6.12416	6.88037	6.25507	6.84216	6.33525	6.47142	7.40805	6.10841	5.84298	6.37939	5.04627	4.77278	4.81934	-0.0108843	0.0199888	0.0061386	0.00995866	-0.134999	0.54911	-0.459511	2.55514
sp|Q9Y2G3|AT11B_HUMAN	ATP11B	Probable phospholipid-transporting ATPase IF OS=Homo sapiens OX=9606 GN=ATP11B PE=1 SV=2	9	6.8898	6.90558	6.64901	6.71393	6.21494	6.77667	5.85699	6.63708	6.33303	6.71661	6.02637	6.26271	6.1256	5.37492	5.22376	5.29304	-0.111899	0.450626	-0.049134	0.430978	-0.1455	1.65613	-0.358081	4.18343
sp|Q8NB49|AT11C_HUMAN	ATP11C	Phospholipid-transporting ATPase IG OS=Homo sapiens OX=9606 GN=ATP11C PE=1 SV=3	8	5.76778	6.02413	6.01353	6.52333	6.25661	6.30127	6.26052	6.75331	6.64334	6.82821	6.82959	6.78751	6.72226	5.36386	5.4327	5.49204	0.0445181	0.189487	0.148504	0.806495	0.156648	1.02212	-0.163763	1.59057
sp|Q9HD20|AT131_HUMAN	ATP13A1	Manganese-transporting ATPase 13A1 OS=Homo sapiens OX=9606 GN=ATP13A1 PE=1 SV=2	29	6.57036	6.75795	6.71197	6.74111	6.635	6.48815	6.46918	6.6232	6.85371	6.5134	6.61358	6.6914	6.5712	4.71344	4.52958	4.51676	-0.0359044	0.50945	-0.0068925	0.0527882	-0.0151528	0.311356	-0.545736	4.71664
sp|Q9NQ11|AT132_HUMAN	ATP13A2	Cation-transporting ATPase 13A2 OS=Homo sapiens OX=9606 GN=ATP13A2 PE=1 SV=2	1	7.31478	5.19372	6.71392	6.5677	5.87272	6.65223	6.70043	6.26775	5.66891	6.80299	6.84351	6.59837	6.74377	5.05648	5.31934	5.68338	-0.00876887	0.00826102	-0.045687	0.0542201	0.0615491	0.113861	-0.268381	0.906872
sp|Q9H7F0|AT133_HUMAN	ATP13A3	Probable cation-transporting ATPase 13A3 OS=Homo sapiens OX=9606 GN=ATP13A3 PE=1 SV=4	18	6.86559	6.67764	6.87958	6.97357	6.12865	6.54066	6.4733	6.64561	6.45831	6.77928	6.64427	6.87255	6.49917	4.52915	4.48212	4.55056	-0.10216	0.737289	-0.0473978	0.490067	-0.0377948	0.416425	-0.599396	4.77206
sp|P05023|AT1A1_HUMAN	ATP1A1	Sodium/potassium-transporting ATPase subunit alpha-1 OS=Homo sapiens OX=9606 GN=ATP1A1 PE=1 SV=1	41	6.47237	6.65277	6.00451	6.36077	6.80181	6.28539	6.33733	6.34529	6.61373	6.43308	5.90401	6.02018	6.81841	5.65093	5.85606	5.44334	0.022962	0.0758726	0.0205514	0.0940899	-0.0285965	0.0908494	-0.173604	1.74129
sp|P13637-3|AT1A3_HUMAN	ATP1A3	Isoform 3 of Sodium/potassium-transporting ATPase subunit alpha-3 OS=Homo sapiens OX=9606 GN=ATP1A3	40	6.53679	6.38791	6.29837	6.48385	6.20866	6.34349	6.4173	6.58359	6.57389	6.8347	6.19388	6.25222	6.26772	5.60848	5.48577	5.5234	-0.0234414	0.255872	0.0523165	0.593113	-0.0430152	0.825503	-0.214403	3.70633
sp|P05026|AT1B1_HUMAN	ATP1B1	Sodium/potassium-transporting ATPase subunit beta-1 OS=Homo sapiens OX=9606 GN=ATP1B1 PE=1 SV=1	15	6.43843	6.42115	6.23044	6.06028	6.30314	6.22264	6.19334	6.53113	6.43339	6.69208	5.84488	6.25213	6.2646	5.91395	6.14357	6.05486	-0.0110255	0.067069	0.0594757	0.509676	-0.0388455	0.272175	-0.058562	0.962552
sp|P54709|AT1B3_HUMAN	ATP1B3	Sodium/potassium-transporting ATPase subunit beta-3 OS=Homo sapiens OX=9606 GN=ATP1B3 PE=1 SV=1	22	6.68362	6.66259	6.25808	6.41023	6.59181	6.42764	6.41723	6.52113	6.70504	6.65284	6.00198	6.14594	6.61538	5.40099	5.44806	5.05744	-0.00549778	0.0243419	0.0269663	0.189537	-0.056366	0.334219	-0.294664	2.849
sp|Q9Y6H3|ATP23_HUMAN	ATP23	Mitochondrial inner membrane protease ATP23 homolog OS=Homo sapiens OX=9606 GN=ATP23 PE=1 SV=3	4	6.46176	7.26287	7.08647	6.74741	6.16226	7.04526	6.75296	6.34371	6.71914	7.39406	7.51513	7.09846	6.17924	4.01634	3.56393	3.65101	-0.050314	0.135071	-0.0148721	0.0331699	0.00862574	0.0199354	-0.879938	3.73979
sp|P16615|AT2A2_HUMAN	ATP2A2	Sarcoplasmic/endoplasmic reticulum calcium ATPase 2 OS=Homo sapiens OX=9606 GN=ATP2A2 PE=1 SV=1	54	6.3455	6.12864	6.17466	6.36567	5.97662	6.12874	6.07114	6.44045	6.25784	6.38377	6.06927	6.03932	6.00412	6.61633	6.49776	6.50016	-0.045651	0.503644	0.0244915	0.277101	-0.050723	0.848276	0.0641768	1.68011
sp|Q93084-5|AT2A3_HUMAN	ATP2A3	Isoform SERCA3E of Sarcoplasmic/endoplasmic reticulum calcium ATPase 3 OS=Homo sapiens OX=9606 GN=ATP2A3	23	6.27936	6.3799	6.15929	6.29524	6.24345	6.14546	6.26407	6.44241	6.62027	6.22245	6.12309	6.34829	6.28203	6.03592	6.15121	6.00757	-0.0140361	0.183385	0.0340466	0.301591	-0.00628932	0.0729229	-0.049924	1.52382
sp|P20020-1|AT2B1_HUMAN	ATP2B1	Isoform D of Plasma membrane calcium-transporting ATPase 1 OS=Homo sapiens OX=9606 GN=ATP2B1	40	6.50137	6.53161	6.08319	6.42615	6.38424	6.16463	6.14495	6.40791	6.34612	6.34386	6.09966	6.19296	6.29724	6.02377	6.09621	5.95614	-0.0352907	0.213977	-0.00443882	0.0234566	-0.0433362	0.390954	-0.083767	1.32794
sp|P23634|AT2B4_HUMAN	ATP2B4	Plasma membrane calcium-transporting ATPase 4 OS=Homo sapiens OX=9606 GN=ATP2B4 PE=1 SV=2	17	6.5406	6.78966	6.70133	6.49826	5.73095	6.35087	6.2974	6.63168	6.66979	6.57402	6.30572	6.76506	6.37462	5.22024	5.00846	5.54134	-0.114503	0.567802	-0.00158859	0.0121239	-0.0331501	0.264212	-0.335393	3.14169
sp|P23634-2|AT2B4_HUMAN	ATP2B4	Isoform XA of Plasma membrane calcium-transporting ATPase 4 OS=Homo sapiens OX=9606 GN=ATP2B4	1	7.2665	7.38967	7.4861	6.83304	5.84639	5.72882	5.60527	5.74459	6.16086	5.60149	6.33781	5.73009	4.96449	6.4383	6.84901	6.01757	-0.339016	1.1567	-0.31186	1.26741	-0.351506	1.15486	-0.170821	1.43245
sp|P98194-7|AT2C1_HUMAN	ATP2C1	Isoform 7 of Calcium-transporting ATPase type 2C member 1 OS=Homo sapiens OX=9606 GN=ATP2C1	24	6.19608	6.33174	6.16113	6.37106	6.3348	6.27441	6.20873	6.44667	6.47776	6.30256	6.49367	6.64765	6.3665	5.87466	5.75062	5.76198	0.00175921	0.0146402	0.0327834	0.44857	0.0537031	0.751527	-0.112319	2.67964
sp|P20648|ATP4A_HUMAN	ATP4A	Potassium-transporting ATPase alpha chain 1 OS=Homo sapiens OX=9606 GN=ATP4A PE=2 SV=5	6	6.84569	6.39883	6.06059	6.24037	6.96995	6.65326	6.14372	6.64337	6.35253	6.8971	5.75659	5.63947	6.6254	5.69577	5.3767	5.70066	0.0450583	0.121022	0.0542303	0.211263	-0.0883146	0.299329	-0.191879	1.67884
sp|P25705|ATPA_HUMAN	ATP5F1A	ATP synthase subunit alpha, mitochondrial OS=Homo sapiens OX=9606 GN=ATP5F1A PE=1 SV=1	49	6.66687	6.50931	6.68835	6.55938	6.43637	6.27186	6.39032	6.38221	6.41357	6.37678	6.43323	6.17926	6.25481	5.55811	5.60924	5.27032	-0.0533434	0.746374	-0.0477635	0.927676	-0.0709185	1.08221	-0.269801	3.4812
tr|F8W0P7|F8W0P7_HUMAN	ATP5F1B	ATP synthase subunit beta, mitochondrial (Fragment) OS=Homo sapiens OX=9606 GN=ATP5F1B PE=1 SV=2	2	7.16108	6.38041	6.1656	6.82551	6.93819	8.19322	6.1278	6.70635	5.6185	6.16992	7.61276	5.37331	6.3208	4.70772	4.98927	4.70955	0.0953594	0.138901	-0.105611	0.270975	-0.0436143	0.0674475	-0.466005	2.63873
sp|P06576|ATPB_HUMAN	ATP5F1B	ATP synthase subunit beta, mitochondrial OS=Homo sapiens OX=9606 GN=ATP5F1B PE=1 SV=3	32	6.24786	6.82875	6.00371	6.2927	6.99768	6.57417	6.45799	6.2234	6.43369	6.27604	6.15474	6.3765	6.69514	5.48447	5.54685	5.40632	0.0738932	0.269842	-0.00734481	0.0222401	0.0148294	0.0549407	-0.211255	1.87148
sp|P36542|ATPG_HUMAN	ATP5F1C	ATP synthase subunit gamma, mitochondrial OS=Homo sapiens OX=9606 GN=ATP5F1C PE=1 SV=1	23	6.50972	6.37052	6.06468	6.34958	6.76409	6.54449	6.37198	6.71331	6.68395	6.63159	6.24812	6.33279	6.56069	5.29771	5.49738	5.05943	0.0529851	0.334405	0.0782934	0.749055	0.0129252	0.0881892	-0.258892	2.67328
sp|P30049|ATPD_HUMAN	ATP5F1D	ATP synthase subunit delta, mitochondrial OS=Homo sapiens OX=9606 GN=ATP5F1D PE=1 SV=2	3	7.40532	6.56654	7.10602	5.339	7.93226	6.71673	7.1236	6.26813	6.0597	6.41564	6.77601	5.78822	6.68673	4.51435	4.88954	4.4122	0.13609	0.199302	-0.0800345	0.121292	-0.0414922	0.065006	-0.520073	1.66505
sp|P56381|ATP5E_HUMAN	ATP5F1E	ATP synthase subunit epsilon, mitochondrial OS=Homo sapiens OX=9606 GN=ATP5F1E PE=1 SV=2	2	8.4142	6.84401	7.04466	6.19384	6.42807	6.40547	6.01335	6.34797	6.52699	7.08331	6.63959	6.22927	6.13619	4.50219	4.32344	4.86744	-0.181431	0.303569	-0.0987712	0.157538	-0.169375	0.375696	-0.642312	2.00143
sp|Q9UII2|ATIF1_HUMAN	ATP5IF1	ATPase inhibitor, mitochondrial OS=Homo sapiens OX=9606 GN=ATP5IF1 PE=1 SV=1	7	7.39758	6.72489	6.03121	6.28667	6.77781	6.53989	6.51372	6.3382	6.82345	6.58846	6.33107	5.72095	5.96452	5.1991	5.39426	5.36823	8.42082e-05	0.000155584	-0.00584309	0.00994414	-0.138382	0.43643	-0.313099	1.66215
sp|Q06055-2|AT5G2_HUMAN	ATP5MC2	Isoform 2 of ATP synthase F(0) complex subunit C2, mitochondrial OS=Homo sapiens OX=9606 GN=ATP5MC2	1	6.80624	6.24537	5.77373	6.60125	7.98225	6.29013	6.10366	5.95521	6.73557	5.86386	6.11219	5.47574	7.27632	5.81661	5.90487	5.05699	0.0955732	0.132465	-0.0395205	0.08588	-0.0156458	0.0247006	-0.184689	1.00878
sp|P56385|ATP5I_HUMAN	ATP5ME	ATP synthase subunit e, mitochondrial OS=Homo sapiens OX=9606 GN=ATP5ME PE=1 SV=2	7	6.67839	6.57124	6.59542	6.1309	6.53866	6.44977	6.4137	6.43101	6.41308	6.48423	6.95993	6.34482	6.19786	5.18523	5.68156	4.92421	-0.00592397	0.0222529	-0.0114228	0.0556828	0.0015282	0.00619613	-0.303036	2.23443
tr|G3V325|G3V325_HUMAN	ATP5MF-PTCD1	ATP5MF-PTCD1 readthrough OS=Homo sapiens OX=9606 GN=ATP5MF-PTCD1 PE=4 SV=1	31	6.53294	6.35939	6.26822	6.67036	6.22826	6.38293	6.25738	6.19776	6.22607	6.41663	6.12894	6.23341	6.10299	6.11628	5.92569	5.95273	-0.0380759	0.301548	-0.0402268	0.334281	-0.0692411	0.778442	-0.106489	1.78669
sp|O75964|ATP5L_HUMAN	ATP5MG	ATP synthase subunit g, mitochondrial OS=Homo sapiens OX=9606 GN=ATP5MG PE=1 SV=3	8	6.02719	6.40049	5.73299	6.31024	6.83235	6.29811	6.33275	6.08041	6.74491	6.25915	6.14203	6.55788	6.87297	5.85722	6.02216	5.52915	0.0847194	0.331802	0.0563689	0.204509	0.0928258	0.449137	-0.0762359	0.636736
sp|P56378|ATP68_HUMAN	ATP5MPL	ATP synthase subunit ATP5MPL, mitochondrial OS=Homo sapiens OX=9606 GN=ATP5MPL PE=1 SV=1	1	6.04828	6.90112	7.16181	7.06511	6.77841	5.90085	6.63825	6.48727	5.99403	6.06516	4.99519	6.32592	5.75048	6.15457	5.91918	5.81437	-0.0774035	0.173866	-0.136169	0.438745	-0.255715	0.716443	-0.188311	1.24109
sp|P24539|AT5F1_HUMAN	ATP5PB	ATP synthase F(0) complex subunit B1, mitochondrial OS=Homo sapiens OX=9606 GN=ATP5PB PE=1 SV=2	28	6.22032	6.45054	5.84245	6.21228	6.82155	6.61541	6.5075	6.24463	6.36934	6.39148	6.31971	6.3098	6.9591	5.59185	5.77755	5.36649	0.105021	0.57868	0.0354457	0.20477	0.0790476	0.407956	-0.148022	1.56272
sp|O75947|ATP5H_HUMAN	ATP5PD	ATP synthase subunit d, mitochondrial OS=Homo sapiens OX=9606 GN=ATP5PD PE=1 SV=3	33	6.11067	6.05002	6.36049	6.22506	6.50812	6.9108	6.79909	6.62147	6.24923	6.54986	6.52817	6.64638	6.56179	5.22683	5.43044	5.22159	0.123469	0.848579	0.065413	0.543183	0.0886826	1.235	-0.225064	3.13987
sp|P18859-2|ATP5J_HUMAN	ATP5PF	Isoform 2 of ATP synthase-coupling factor 6, mitochondrial OS=Homo sapiens OX=9606 GN=ATP5PF	4	5.51465	5.14028	5.56021	5.19867	5.74286	8.63973	5.11037	4.74761	5.80793	5.03764	5.1176	7.53179	8.81382	6.21795	8.43378	7.38509	0.279449	0.247424	-0.0425888	0.0958093	0.418362	0.559398	0.456412	1.66774
sp|P48047|ATPO_HUMAN	ATP5PO	ATP synthase subunit O, mitochondrial OS=Homo sapiens OX=9606 GN=ATP5PO PE=1 SV=1	14	6.51603	6.48455	6.07317	6.17513	6.46207	6.25902	6.25956	6.52314	6.56977	6.25149	6.20181	6.32163	6.75444	5.80947	5.77221	5.56651	0.0033475	0.0133061	0.0307341	0.17248	0.0257645	0.130324	-0.143126	1.85374
sp|Q15904|VAS1_HUMAN	ATP6AP1	V-type proton ATPase subunit S1 OS=Homo sapiens OX=9606 GN=ATP6AP1 PE=1 SV=2	13	6.582	6.66267	6.56833	6.97102	6.90924	6.17029	6.44427	6.71674	6.71942	6.35552	6.53101	6.83268	6.41903	4.76061	4.821	4.53616	-0.0411011	0.160721	-0.0214409	0.122202	-0.0220942	0.151932	-0.508823	3.9416
sp|O75787|RENR_HUMAN	ATP6AP2	Renin receptor OS=Homo sapiens OX=9606 GN=ATP6AP2 PE=1 SV=2	12	6.42509	6.17219	6.14688	6.67704	6.71416	6.53712	6.09406	6.37431	6.43259	6.52692	6.4138	6.7622	7.09571	5.33546	5.31199	4.98049	0.0209915	0.0668408	0.0201321	0.107691	0.0884732	0.511164	-0.286867	2.60902
sp|Q93050|VPP1_HUMAN	ATP6V0A1	V-type proton ATPase 116 kDa subunit a isoform 1 OS=Homo sapiens OX=9606 GN=ATP6V0A1 PE=1 SV=3	3	6.94395	6.26603	7.28393	7.11299	5.69839	6.59092	5.94455	7.34073	7.07335	6.73888	6.14487	6.6683	5.54561	5.33047	4.69614	4.62089	-0.183371	0.492356	0.0308682	0.0878787	-0.173521	0.589618	-0.499337	2.53162
sp|Q93050-3|VPP1_HUMAN	ATP6V0A1	Isoform 3 of V-type proton ATPase 116 kDa subunit a isoform 1 OS=Homo sapiens OX=9606 GN=ATP6V0A1	22	6.75855	6.67785	6.64755	6.73403	6.70189	6.40848	6.38017	6.54374	6.68286	6.41225	6.31749	6.22622	6.29238	5.1707	5.1324	4.91346	-0.045389	0.467816	-0.0344526	0.521413	-0.0946636	2.19979	-0.402521	4.45948
sp|Q9Y487|VPP2_HUMAN	ATP6V0A2	V-type proton ATPase 116 kDa subunit a isoform 2 OS=Homo sapiens OX=9606 GN=ATP6V0A2 PE=1 SV=2	14	6.33791	6.69875	6.61721	6.92468	6.63359	6.56439	6.38548	6.7617	6.91144	7.00749	6.74341	7.01479	6.61353	4.34392	4.28194	4.15978	-0.0255892	0.127968	0.0530552	0.369588	0.0313436	0.200933	-0.640701	4.02523
sp|P27449|VATL_HUMAN	ATP6V0C	V-type proton ATPase 16 kDa proteolipid subunit OS=Homo sapiens OX=9606 GN=ATP6V0C PE=1 SV=1	2	6.01258	7.0628	6.05425	6.58969	6.17452	5.94462	5.21918	5.70593	6.5085	5.64673	6.87509	5.96453	5.30584	7.04561	7.16306	6.72708	-0.153851	0.352568	-0.110989	0.275231	-0.0882064	0.18903	0.118154	0.786413
sp|P61421|VA0D1_HUMAN	ATP6V0D1	V-type proton ATPase subunit d 1 OS=Homo sapiens OX=9606 GN=ATP6V0D1 PE=1 SV=1	18	6.08451	5.97747	5.97964	6.13631	6.27221	6.03079	6.05159	6.3136	6.11554	5.99758	6.19356	6.34182	6.25072	6.56207	6.77157	6.921	0.0174877	0.17021	0.0231461	0.223205	0.0510124	1.02199	0.159599	2.76236
sp|P38606|VATA_HUMAN	ATP6V1A	V-type proton ATPase catalytic subunit A OS=Homo sapiens OX=9606 GN=ATP6V1A PE=1 SV=2	32	6.36059	6.28777	6.49518	6.3148	6.43208	6.24724	6.30134	6.37284	6.15772	6.21935	6.22717	6.16852	6.33352	5.90175	6.10864	6.0715	-0.00857069	0.083998	-0.0262172	0.342114	-0.0278108	0.502464	-0.0785554	1.97351
sp|P21281|VATB2_HUMAN	ATP6V1B2	V-type proton ATPase subunit B, brain isoform OS=Homo sapiens OX=9606 GN=ATP6V1B2 PE=1 SV=3	30	6.10282	6.26335	6.20949	6.28227	6.81777	6.41265	6.36146	6.50717	6.35209	6.18938	6.28964	6.45426	6.44834	5.66575	5.95239	5.69117	0.0715872	0.503215	0.0310193	0.340979	0.0418544	0.795195	-0.10712	2.14345
sp|P21283|VATC1_HUMAN	ATP6V1C1	V-type proton ATPase subunit C 1 OS=Homo sapiens OX=9606 GN=ATP6V1C1 PE=1 SV=4	27	6.0564	5.84642	5.94832	6.20206	5.85933	6.28321	6.23396	6.0336	6.21657	6.26392	6.24062	6.23594	6.09612	6.74994	6.92743	6.80616	0.0266707	0.135457	0.0374323	0.333722	0.0419907	0.506306	0.183273	2.9753
sp|Q9Y5K8|VATD_HUMAN	ATP6V1D	V-type proton ATPase subunit D OS=Homo sapiens OX=9606 GN=ATP6V1D PE=1 SV=1	10	6.19101	6.0987	6.19051	6.14181	5.68501	5.9374	5.91653	6.14776	6.27751	6.42519	6.25031	6.13747	6.02757	7.09066	6.67055	6.81201	-0.0743507	0.844127	0.0296875	0.413423	-0.0040034	0.0590408	0.155855	2.62574
sp|P36543|VATE1_HUMAN	ATP6V1E1	V-type proton ATPase subunit E 1 OS=Homo sapiens OX=9606 GN=ATP6V1E1 PE=1 SV=1	20	5.62834	5.71246	5.4598	5.51852	5.83995	5.78883	5.72453	5.95697	5.85834	5.71491	5.89851	6.06791	6.04202	8.25942	8.42184	8.10764	0.0519682	0.5866	0.0666015	0.710554	0.105431	1.37755	0.566452	4.6478
sp|Q16864-2|VATF_HUMAN	ATP6V1F	Isoform 2 of V-type proton ATPase subunit F OS=Homo sapiens OX=9606 GN=ATP6V1F	4	5.53303	5.89328	5.77167	5.73155	6.43165	6.13622	6.01931	6.52215	6.24587	6.45699	6.30327	6.3051	6.65342	6.6773	6.37387	6.94533	0.112139	0.700811	0.160815	1.22402	0.163572	1.36809	0.217578	2.37996
sp|O75348|VATG1_HUMAN	ATP6V1G1	V-type proton ATPase subunit G 1 OS=Homo sapiens OX=9606 GN=ATP6V1G1 PE=1 SV=3	8	5.87162	5.75208	5.50418	5.77948	5.97324	5.68663	5.9149	5.86161	5.76676	5.94378	6.0053	6.16307	5.80153	7.76664	8.06025	8.14894	0.0327321	0.212153	0.032517	0.277132	0.0648087	0.588396	0.480807	4.11669
sp|Q9UI12|VATH_HUMAN	ATP6V1H	V-type proton ATPase subunit H OS=Homo sapiens OX=9606 GN=ATP6V1H PE=1 SV=1	19	5.96354	5.76236	6.10567	5.82877	6.14493	5.90763	5.93627	6.14033	6.17033	6.00584	6.10689	5.99426	6.0768	7.2741	7.45232	7.12994	0.0196681	0.126162	0.0457105	0.448765	0.0347562	0.421047	0.30062	3.54286
sp|Q04656-3|ATP7A_HUMAN	ATP7A	Isoform 2 of Copper-transporting ATPase 1 OS=Homo sapiens OX=9606 GN=ATP7A	3	7.10435	6.49116	6.67674	6.36294	5.85518	5.35004	5.68689	6.32171	5.23332	6.17461	6.9924	6.13883	5.9034	6.12838	6.95948	6.62058	-0.241947	0.870233	-0.172133	0.517382	-0.0696695	0.228957	-0.0194825	0.107508
sp|O43520|AT8B1_HUMAN	ATP8B1	Phospholipid-transporting ATPase IC OS=Homo sapiens OX=9606 GN=ATP8B1 PE=1 SV=3	2	6.8428	6.50758	6.59798	7.74925	7.25531	6.61329	6.3584	6.33084	7.03296	6.16783	6.72767	6.60637	5.73379	4.36228	4.23357	4.88008	-0.0384416	0.0697855	-0.0889116	0.211286	-0.123583	0.356991	-0.624339	2.60096
sp|O75110|ATP9A_HUMAN	ATP9A	Probable phospholipid-transporting ATPase IIA OS=Homo sapiens OX=9606 GN=ATP9A PE=1 SV=3	5	6.79882	7.40406	7.45436	6.89637	5.95799	6.87949	6.33752	6.18355	6.05267	6.45457	6.41159	6.44971	5.88255	5.137	4.68263	5.01711	-0.159409	0.513827	-0.196308	0.913714	-0.192218	0.9892	-0.529462	3.23321
sp|Q5TC12|ATPF1_HUMAN	ATPAF1	ATP synthase mitochondrial F1 complex assembly factor 1 OS=Homo sapiens OX=9606 GN=ATPAF1 PE=1 SV=1	9	7.0356	6.6724	6.52576	6.65455	6.16671	6.55734	6.65718	6.36098	6.54495	6.40318	6.00884	6.37949	5.56843	5.65616	5.41954	5.38887	-0.0572814	0.293187	-0.0626599	0.492042	-0.167415	0.889099	-0.292577	3.0215
sp|Q8N5M1|ATPF2_HUMAN	ATPAF2	ATP synthase mitochondrial F1 complex assembly factor 2 OS=Homo sapiens OX=9606 GN=ATPAF2 PE=1 SV=1	6	6.9105	6.0847	7.15916	6.55215	5.77046	6.32136	6.49953	6.86959	6.18781	6.4796	5.95733	6.00659	6.04782	5.45968	5.75989	5.93385	-0.107522	0.291705	-0.035945	0.0914462	-0.153216	0.696919	-0.223658	1.49088
sp|Q13535|ATR_HUMAN	ATR	Serine/threonine-protein kinase ATR OS=Homo sapiens OX=9606 GN=ATR PE=1 SV=3	26	6.62307	6.45796	6.76379	6.70566	6.35262	6.60298	6.55895	6.61804	6.46434	6.63345	6.45528	6.6039	6.26262	4.99197	4.91949	4.98589	-0.0291502	0.261187	-0.014346	0.137599	-0.0434709	0.480923	-0.418645	4.37416
sp|Q8WXE1|ATRIP_HUMAN	ATRIP	ATR-interacting protein OS=Homo sapiens OX=9606 GN=ATRIP PE=1 SV=1	17	6.62882	6.3597	6.31005	6.29098	6.11884	6.52407	6.53173	6.12113	6.15457	6.74268	7.00717	6.37679	6.67777	5.48655	5.62497	5.04419	-0.00131779	0.00512705	-0.0131229	0.0490273	0.0639287	0.451077	-0.248473	2.42233
sp|O75882|ATRN_HUMAN	ATRN	Attractin OS=Homo sapiens OX=9606 GN=ATRN PE=1 SV=2	3	7.32832	6.31096	6.88134	6.52495	6.49937	6.59275	6.54092	6.8504	6.39038	7.54523	6.50873	6.18153	5.93085	4.47651	4.89036	4.54741	-0.0470712	0.144114	0.035258	0.0752647	-0.123416	0.524769	-0.543789	2.83454
sp|P46100|ATRX_HUMAN	ATRX	Transcriptional regulator ATRX OS=Homo sapiens OX=9606 GN=ATRX PE=1 SV=5	30	6.26628	6.60724	5.83031	6.13723	5.83704	5.96198	6.03972	5.97512	5.71552	6.04654	5.87799	5.88376	5.83426	7.45275	7.12664	7.40761	-0.0626755	0.269227	-0.0709126	0.323815	-0.0824409	0.507463	0.238962	2.28312
sp|Q9UBB4|ATX10_HUMAN	ATXN10	Ataxin-10 OS=Homo sapiens OX=9606 GN=ATXN10 PE=1 SV=1	34	6.08201	5.88658	5.98132	6.06314	5.83671	6.14317	6.06492	6.15616	6.3281	6.52661	6.70236	6.62595	6.53285	6.4685	6.35624	6.24538	0.00280199	0.0163612	0.0780434	0.766909	0.141169	1.95089	0.0825328	2.06195
sp|P0C7T5|ATX1L_HUMAN	ATXN1L	Ataxin-1-like OS=Homo sapiens OX=9606 GN=ATXN1L PE=1 SV=1	1	7.38996	7.12513	4.85929	7.27971	5.54279	4.10986	6.96624	6.06305	6.54511	7.54208	4.71841	6.23041	6.04888	6.61723	6.91047	6.05139	-0.266495	0.21779	0.0114776	0.00911627	-0.23398	0.318879	-0.0300057	0.0584596
tr|A0A2R8Y5A6|A0A2R8Y5A6_HUMAN	ATXN2	Ataxin-2 OS=Homo sapiens OX=9606 GN=ATXN2 PE=1 SV=1	31	6.06247	6.24172	6.24658	6.30935	6.0119	5.95817	6.21253	6.25803	6.18015	5.93608	6.20636	5.92464	6.09138	6.92137	6.53738	6.90189	-0.0362373	0.352002	-0.0211096	0.172856	-0.0330844	0.416363	0.126987	2.06346
sp|Q8WWM7|ATX2L_HUMAN	ATXN2L	Ataxin-2-like protein OS=Homo sapiens OX=9606 GN=ATXN2L PE=1 SV=2	40	6.62508	6.90075	6.58389	6.3414	6.06743	6.20972	6.63539	6.30633	6.26931	6.02374	6.15454	6.06624	6.17872	6.0021	5.7516	5.88376	-0.0689482	0.322582	-0.0930368	0.636391	-0.108625	0.968728	-0.169649	2.14771
tr|H3BSK9|H3BSK9_HUMAN	ATXN2L	Ataxin-2-like protein (Fragment) OS=Homo sapiens OX=9606 GN=ATXN2L PE=1 SV=1	1	5.45442	5.65799	5.74416	6.52714	6.10982	6.58281	6.05116	6.24288	6.20869	6.22784	6.28154	5.88483	6.48624	6.60522	6.841	7.09426	0.0959464	0.256785	0.0909825	0.304657	0.0889112	0.306718	0.228004	1.53841
sp|P54252-1|ATX3_HUMAN	ATXN3	Isoform 1 of Ataxin-3 OS=Homo sapiens OX=9606 GN=ATXN3	11	6.40822	6.28777	6.97849	6.54371	6.03395	6.04439	5.78784	6.00806	6.52482	6.24561	6.08383	6.00888	5.94396	6.33365	6.31255	6.45426	-0.138299	0.649391	-0.0664495	0.300682	-0.124598	0.85051	-0.0419232	0.418879
sp|O15265-2|ATX7_HUMAN	ATXN7	Isoform b of Ataxin-7 OS=Homo sapiens OX=9606 GN=ATXN7	5	6.41698	6.1685	5.94065	5.90565	5.27252	5.8358	5.90186	5.66972	5.5907	5.71747	5.60574	5.53023	5.25958	8.56445	8.43577	8.18439	-0.107323	0.421474	-0.110064	0.745866	-0.160417	1.0768	0.458821	3.79631
sp|Q9ULK2|AT7L1_HUMAN	ATXN7L1	Ataxin-7-like protein 1 OS=Homo sapiens OX=9606 GN=ATXN7L1 PE=1 SV=3	2	6.97661	6.67404	6.87129	6.18785	6.14835	5.44641	6.39046	6.1477	5.70522	5.26044	6.04423	5.47483	5.01837	7.80058	7.49898	6.35465	-0.155519	0.453427	-0.227208	0.779748	-0.276596	1.00501	0.112316	0.544073
sp|Q14CW9-2|AT7L3_HUMAN	ATXN7L3	Isoform 2 of Ataxin-7-like protein 3 OS=Homo sapiens OX=9606 GN=ATXN7L3	2	5.49572	5.865	6.87096	8.1349	5.79265	5.49833	6.26965	6.33644	6.17427	5.20966	6.41701	5.71293	5.76447	7.32141	6.75109	6.38552	-0.171328	0.190744	-0.158264	0.178982	-0.144164	0.208787	0.0489936	0.103431
sp|Q96GX2|A7L3B_HUMAN	ATXN7L3B	Ataxin-7-like protein 3B OS=Homo sapiens OX=9606 GN=ATXN7L3B PE=1 SV=2	3	5.30531	5.52446	5.20161	5.65364	6.21748	6.74617	6.3002	6.42972	6.38139	6.16888	6.66557	6.12879	7.11151	6.20032	6.90388	7.06106	0.244235	0.980259	0.222818	1.28466	0.291533	1.23489	0.310211	2.21693
sp|Q13825|AUHM_HUMAN	AUH	Methylglutaconyl-CoA hydratase, mitochondrial OS=Homo sapiens OX=9606 GN=AUH PE=1 SV=1	10	6.46581	6.61838	6.36186	6.64018	6.44782	6.47802	6.51571	6.33553	6.44883	6.68219	6.43372	6.07346	6.10753	5.49888	5.39157	5.5005	-0.00910772	0.0814972	-0.00725374	0.0460837	-0.0718078	0.733594	-0.255351	3.69207
sp|Q9Y679|AUP1_HUMAN	AUP1	Ancient ubiquitous protein 1 OS=Homo sapiens OX=9606 GN=AUP1 PE=1 SV=2	14	6.38561	6.54725	6.46071	6.55163	6.61532	6.1049	6.47235	6.6689	6.84166	6.40632	6.2088	6.16903	6.49438	5.3979	5.33596	5.33928	-0.0198822	0.107994	0.0335615	0.290177	-0.0441668	0.57022	-0.275778	4.48037
sp|O14965|AURKA_HUMAN	AURKA	Aurora kinase A OS=Homo sapiens OX=9606 GN=AURKA PE=1 SV=2	11	5.92625	5.47766	5.4145	5.46459	5.64831	5.08466	5.50284	6.16519	5.72539	5.76668	6.7683	7.09215	7.31	7.68049	7.63938	7.3336	-0.0417266	0.138378	0.0793555	0.397523	0.341146	1.7673	0.438826	3.579
sp|Q96GD4-5|AURKB_HUMAN	AURKB	Isoform 5 of Aurora kinase B OS=Homo sapiens OX=9606 GN=AURKB	11	6.02519	5.90605	5.4435	5.64337	5.98802	5.83036	5.96366	6.36045	6.19589	6.07018	6.47449	6.62757	7.07669	6.70571	6.94447	6.7444	0.042689	0.204638	0.109626	0.636331	0.225105	1.22309	0.240454	2.53995
sp|Q9NQS1|AVEN_HUMAN	AVEN	Cell death regulator Aven OS=Homo sapiens OX=9606 GN=AVEN PE=1 SV=1	8	6.86513	6.47027	6.41873	6.35019	6.43643	6.35636	6.28534	6.42161	6.25892	6.657	6.40459	6.3497	6.21524	5.54847	5.51096	5.45104	-0.0373313	0.22895	-0.0178475	0.0841576	-0.0455671	0.379187	-0.24587	2.80975
sp|Q8NBF6|AVL9_HUMAN	AVL9	Late secretory pathway protein AVL9 homolog OS=Homo sapiens OX=9606 GN=AVL9 PE=1 SV=1	10	6.30319	6.36391	6.36483	6.61529	5.95738	6.35081	6.36897	6.65968	6.36108	6.88686	6.63306	6.67513	6.08796	5.55857	5.31715	5.49613	-0.0424899	0.267925	0.0495558	0.335538	0.0120054	0.0625161	-0.232548	3.20629
sp|O15169|AXIN1_HUMAN	AXIN1	Axin-1 OS=Homo sapiens OX=9606 GN=AXIN1 PE=1 SV=2	8	6.43562	6.11811	6.29736	6.10672	5.73909	6.02752	5.58857	5.48224	5.88117	6.15365	6.16471	6.09308	5.48074	7.15677	7.50172	7.77296	-0.109088	0.661402	-0.0956932	0.504914	-0.0775674	0.443475	0.261069	2.73543
sp|P30530|UFO_HUMAN	AXL	Tyrosine-protein kinase receptor UFO OS=Homo sapiens OX=9606 GN=AXL PE=1 SV=4	7	7.26559	7.93136	7.72376	7.19902	6.80482	7.16692	7.05486	6.51815	6.81236	7.01909	6.93127	6.84599	6.86326	2.60973	2.68751	2.56631	-0.103456	0.46861	-0.150671	0.733573	-0.130192	0.873192	-1.52242	4.49784
sp|Q9H6S1|AZI2_HUMAN	AZI2	5-azacytidine-induced protein 2 OS=Homo sapiens OX=9606 GN=AZI2 PE=1 SV=1	1	7.09205	6.04501	8.12481	6.91373	4.3448	5.68004	6.82614	7.24102	7.20769	6.30085	5.79195	6.20729	5.1498	5.5817	5.41945	6.07368	-0.326576	0.378799	-0.0263281	0.0355705	-0.301281	0.671728	-0.307538	1.18685
sp|O14977|AZIN1_HUMAN	AZIN1	Antizyme inhibitor 1 OS=Homo sapiens OX=9606 GN=AZIN1 PE=1 SV=2	6	3.22635	2.90231	2.96271	2.36619	3.37347	3.42245	4.68447	5.07722	5.05153	4.70132	6.9099	6.44	6.24363	13.3564	14.1837	15.0983	0.417909	0.47289	0.787263	1.54835	1.18911	2.38549	2.31089	4.54145
sp|P61769|B2MG_HUMAN	B2M	Beta-2-microglobulin OS=Homo sapiens OX=9606 GN=B2M PE=1 SV=1	2	7.16878	7.13142	5.93559	6.9662	7.47858	6.9679	7.10095	6.72351	6.71911	7.15287	6.52321	6.14788	7.67989	3.23833	3.52605	3.53973	0.0788411	0.195257	0.0136538	0.0262236	-0.00357643	0.00669851	-0.985455	3.22873
sp|Q8NCR0|B3GL2_HUMAN	B3GALNT2	UDP-GalNAc:beta-1,3-N-acetylgalactosaminyltransferase 2 OS=Homo sapiens OX=9606 GN=B3GALNT2 PE=1 SV=1	3	6.08976	5.98357	5.75789	5.78267	5.293	5.81369	6.22697	6.02712	6.50494	6.5168	6.38085	6.92516	6.14435	6.59983	6.52978	7.42362	-0.0310219	0.0810854	0.105106	0.645168	0.135199	0.770224	0.214767	1.68816
sp|Q96L58|B3GT6_HUMAN	B3GALT6	Beta-1,3-galactosyltransferase 6 OS=Homo sapiens OX=9606 GN=B3GALT6 PE=1 SV=2	3	6.98787	6.55922	6.63046	6.82464	6.78532	6.16565	6.71858	6.42904	6.30508	7.07626	7.39631	6.0876	6.63572	4.37286	4.46706	4.55835	-0.042075	0.180647	-0.0317824	0.118726	-0.00943515	0.0241435	-0.595992	4.23937
sp|O94766|B3GA3_HUMAN	B3GAT3	Galactosylgalactosylxylosylprotein 3-beta-glucuronosyltransferase 3 OS=Homo sapiens OX=9606 GN=B3GAT3 PE=1 SV=2	12	6.6305	6.83134	6.63428	6.95564	6.46942	6.80369	6.48755	6.63007	6.45131	6.84922	6.87712	6.6714	6.30428	4.55136	4.39788	4.45494	-0.0380538	0.269452	-0.0256998	0.174374	-0.0313425	0.207746	-0.598002	4.48129
sp|Q6Y288|B3GLT_HUMAN	B3GLCT	Beta-1,3-glucosyltransferase OS=Homo sapiens OX=9606 GN=B3GLCT PE=1 SV=2	3	6.77833	7.0797	6.34307	7.57538	6.94291	6.82128	6.1753	6.93907	6.61892	6.00296	5.825	6.59411	6.86555	4.66287	4.31757	4.45798	-0.0631978	0.142267	-0.0908498	0.228047	-0.111373	0.33973	-0.632463	2.89699
sp|Q9NY97|B3GN2_HUMAN	B3GNT2	N-acetyllactosaminide beta-1,3-N-acetylglucosaminyltransferase 2 OS=Homo sapiens OX=9606 GN=B3GNT2 PE=1 SV=2	1	5.95072	5.71978	6.47097	5.63257	7.46766	5.98468	6.58205	6.04545	7.22695	6.82513	6.53227	6.10671	6.28369	5.43795	5.70866	6.02475	0.168129	0.357858	0.172669	0.48887	0.0857661	0.405135	-0.0543453	0.324443
sp|Q9BYG0|B3GN5_HUMAN	B3GNT5	Lactosylceramide 1,3-N-acetyl-beta-D-glucosaminyltransferase OS=Homo sapiens OX=9606 GN=B3GNT5 PE=1 SV=1	1	7.81024	5.33663	7.94732	7.55429	6.30233	6.87687	7.28761	6.65184	4.39566	5.35878	7.21008	5.30599	5.13457	4.65752	5.66702	6.50326	-0.0701348	0.068058	-0.389173	0.436675	-0.283701	0.377743	-0.352575	0.823349
sp|Q67FW5|B3GNL_HUMAN	B3GNTL1	UDP-GlcNAc:betaGal beta-1,3-N-acetylglucosaminyltransferase-like protein 1 OS=Homo sapiens OX=9606 GN=B3GNTL1 PE=2 SV=2	1	6.13875	9.12055	8.56963	5.40295	4.37231	7.37662	6.02136	6.82891	5.82588	7.60819	6.10156	6.13212	5.33453	4.79749	5.01089	5.35824	-0.303038	0.201531	-0.113659	0.0841046	-0.319538	0.35427	-0.531606	0.956712
sp|P15291|B4GT1_HUMAN	B4GALT1	Beta-1,4-galactosyltransferase 1 OS=Homo sapiens OX=9606 GN=B4GALT1 PE=1 SV=5	4	6.06031	7.06427	6.38606	6.49048	6.95246	7.20818	6.59869	6.07212	6.2644	6.3864	6.50234	6.38961	6.89861	4.94555	5.10669	4.67384	0.0902236	0.293774	-0.0587308	0.204736	0.0212762	0.0712924	-0.405163	2.44522
sp|O60512|B4GT3_HUMAN	B4GALT3	Beta-1,4-galactosyltransferase 3 OS=Homo sapiens OX=9606 GN=B4GALT3 PE=1 SV=2	1	6.36371	8.38931	5.45974	6.73226	5.55531	6.27788	7.49054	5.69509	5.22466	5.58408	5.28253	5.42902	5.71122	6.49929	5.77078	8.53459	-0.0646076	0.0469076	-0.29218	0.389201	-0.299284	0.480811	0.0419256	0.0633868
sp|O60513|B4GT4_HUMAN	B4GALT4	Beta-1,4-galactosyltransferase 4 OS=Homo sapiens OX=9606 GN=B4GALT4 PE=1 SV=1	2	6.30556	6.56461	6.88911	6.63618	6.08666	6.55124	6.35423	6.2393	6.3095	6.21194	6.12625	6.12242	6.04634	5.70481	5.70656	6.14531	-0.0598506	0.299694	-0.0775356	0.569955	-0.113802	0.976709	-0.173232	1.80947
sp|O43286|B4GT5_HUMAN	B4GALT5	Beta-1,4-galactosyltransferase 5 OS=Homo sapiens OX=9606 GN=B4GALT5 PE=1 SV=1	6	6.64102	5.78965	6.2331	6.0807	6.01468	6.16885	5.75245	6.5754	6.90702	6.24383	5.89558	6.81308	5.72026	6.07788	6.81032	6.27618	-0.0492121	0.161143	0.0880481	0.335039	-0.0100971	0.0226354	0.0463587	0.275407
sp|Q9UBV7|B4GT7_HUMAN	B4GALT7	Beta-1,4-galactosyltransferase 7 OS=Homo sapiens OX=9606 GN=B4GALT7 PE=1 SV=1	1	4.96248	6.74531	7.46104	5.25227	6.33933	6.56259	8.67089	6.9353	6.87167	6.39459	6.71185	7.35728	6.50121	4.44688	3.4682	5.31912	0.236123	0.223231	0.141376	0.171439	0.167475	0.255912	-0.46882	0.927768
sp|O43505|B4GA1_HUMAN	B4GAT1	Beta-1,4-glucuronyltransferase 1 OS=Homo sapiens OX=9606 GN=B4GAT1 PE=1 SV=1	1	8.0958	7.59198	5.62886	8.12604	7.61867	5.6111	5.26257	9.44757	6.88841	7.7609	7.05825	5.641	5.21715	3.65123	3.58762	2.81284	-0.255944	0.256245	0.125975	0.135954	-0.301591	0.458721	-1.13543	2.31351
sp|Q9NWV8|BABA1_HUMAN	BABAM1	BRISC and BRCA1-A complex member 1 OS=Homo sapiens OX=9606 GN=BABAM1 PE=1 SV=1	7	6.23112	5.90764	6.51735	6.12412	5.98476	5.86334	6.33172	6.20712	6.12809	5.94271	5.62462	6.21013	6.29316	7.01701	6.73176	6.88534	-0.0318142	0.120462	-0.0240502	0.11565	-0.0359395	0.148439	0.150879	1.86902
sp|Q9NXR7-1|BABA2_HUMAN	BABAM2	Isoform 1 of BRISC and BRCA1-A complex member 2 OS=Homo sapiens OX=9606 GN=BABAM2	11	5.37791	6.30788	6.15126	6.73941	6.40096	6.76522	6.3897	6.43541	6.10531	6.15361	6.58044	6.92581	6.37222	5.87623	5.86553	5.5531	0.0853628	0.200589	0.0203611	0.0401596	0.108967	0.355914	-0.0918963	0.447744
sp|Q9Y5Z0|BACE2_HUMAN	BACE2	Beta-secretase 2 OS=Homo sapiens OX=9606 GN=BACE2 PE=1 SV=1	1	6.87383	7.46101	8.18288	8.8071	6.58991	7.10649	5.66533	5.72571	6.15997	6.77069	5.73357	6.61037	7.41222	3.22422	4.01744	3.65927	-0.279061	0.463902	-0.3326	0.688546	-0.249966	0.549308	-1.10782	2.91847
sp|O14867|BACH1_HUMAN	BACH1	Transcription regulator protein BACH1 OS=Homo sapiens OX=9606 GN=BACH1 PE=1 SV=2	9	5.38091	5.65576	5.70358	5.56106	5.30283	5.44326	5.64185	5.42338	5.80862	5.60274	6.35884	6.46631	6.14895	8.32058	8.0692	9.11212	-0.0294564	0.177728	0.00935048	0.0471677	0.18194	1.59585	0.608514	3.4072
sp|Q92934|BAD_HUMAN	BAD	Bcl2-associated agonist of cell death OS=Homo sapiens OX=9606 GN=BAD PE=1 SV=3	4	6.48929	6.66415	6.30798	6.51359	6.21145	6.21753	6.33768	6.32202	6.23217	6.02479	5.96921	6.34439	6.03687	6.03637	6.10601	6.18652	-0.0539149	0.531626	-0.0684155	0.634332	-0.0862698	0.829523	-0.0879666	1.85427
sp|Q99933|BAG1_HUMAN	BAG1	BAG family molecular chaperone regulator 1 OS=Homo sapiens OX=9606 GN=BAG1 PE=1 SV=4	6	6.48037	6.20035	6.57452	6.46867	6.22363	6.19632	6.16046	5.76605	5.94838	5.75944	6.33366	6.2041	6.0557	6.27583	6.46089	6.89163	-0.0542901	0.509948	-0.142873	1.1805	-0.0532772	0.570348	0.0248665	0.22942
sp|O95816|BAG2_HUMAN	BAG2	BAG family molecular chaperone regulator 2 OS=Homo sapiens OX=9606 GN=BAG2 PE=1 SV=1	25	6.59876	6.41192	6.36368	6.53363	6.26869	6.61866	6.42828	6.61375	6.45077	6.39004	6.22263	6.27068	6.21443	5.75267	5.46905	5.39236	-0.00859086	0.0511105	0.00174876	0.0129202	-0.0547243	1.01992	-0.225953	3.02863
sp|O95817|BAG3_HUMAN	BAG3	BAG family molecular chaperone regulator 3 OS=Homo sapiens OX=9606 GN=BAG3 PE=1 SV=3	15	7.602	7.93535	7.66457	8.0964	7.05348	7.01756	7.31043	6.31278	6.22728	6.6038	5.39786	5.22609	5.12261	4.13851	4.12183	4.16947	-0.134687	0.862669	-0.294166	1.52384	-0.576011	2.58093	-0.917243	4.65611
sp|O95429|BAG4_HUMAN	BAG4	BAG family molecular chaperone regulator 4 OS=Homo sapiens OX=9606 GN=BAG4 PE=1 SV=1	7	6.49669	6.36164	6.38738	7.06958	6.90969	7.14354	6.87236	6.43019	6.26586	6.68324	6.30806	6.03593	6.10949	5.08301	4.86992	4.9734	0.0844045	0.396075	-0.0263481	0.0972914	-0.0969709	0.586482	-0.403004	2.92463
sp|Q9UL15-2|BAG5_HUMAN	BAG5	Isoform 2 of BAG family molecular chaperone regulator 5 OS=Homo sapiens OX=9606 GN=BAG5	17	6.04357	5.92161	6.18587	6.18536	5.94469	6.29019	6.10366	6.37261	6.43824	6.33227	6.31142	6.55869	6.26808	6.34586	6.2195	6.47839	0.00679992	0.0351302	0.0687471	0.859051	0.0683755	0.78879	0.0612387	1.2572
sp|P46379-3|BAG6_HUMAN	BAG6	Isoform 3 of Large proline-rich protein BAG6 OS=Homo sapiens OX=9606 GN=BAG6	42	5.495	5.54062	5.22052	5.47873	5.70541	5.58163	5.67014	5.53307	5.55856	5.63212	5.72008	5.73823	6.02015	8.75558	9.05832	9.29184	0.0569223	0.497767	0.0369244	0.364001	0.100604	0.937492	0.733624	4.49681
sp|Q9P281|BAHC1_HUMAN	BAHCC1	BAH and coiled-coil domain-containing protein 1 OS=Homo sapiens OX=9606 GN=BAHCC1 PE=1 SV=4	1	5.82923	4.23563	4.67566	4.22141	5.06035	5.48556	5.26202	4.33039	4.61598	5.12814	4.76231	3.64195	4.06322	12.4201	13.0539	13.2142	0.15258	0.222889	-0.0149836	0.0148461	-0.189898	0.285656	1.44383	4.09444
sp|Q8TBE0|BAHD1_HUMAN	BAHD1	Bromo adjacent homology domain-containing 1 protein OS=Homo sapiens OX=9606 GN=BAHD1 PE=1 SV=2	6	3.87181	3.9038	3.57452	3.87918	3.14322	3.22088	3.21188	3.58358	3.74181	3.46902	4.01711	4.35688	3.9495	17.5174	15.9818	18.5775	-0.254321	1.09033	-0.0815287	0.432251	0.109598	0.612151	2.18882	4.40761
tr|I3L4C2|I3L4C2_HUMAN	BAIAP2	Brain-specific angiogenesis inhibitor 1-associated protein 2 OS=Homo sapiens OX=9606 GN=BAIAP2 PE=1 SV=1	44	6.62974	6.88351	6.72869	6.82692	7.02973	6.78794	7.01134	6.66735	6.70835	6.69371	6.64424	6.73582	6.86205	3.86099	4.00838	3.92124	0.0369976	0.396381	-0.0165984	0.243304	-0.00423695	0.0477379	-0.783958	4.94913
sp|Q9UHR4|BI2L1_HUMAN	BAIAP2L1	Brain-specific angiogenesis inhibitor 1-associated protein 2-like protein 1 OS=Homo sapiens OX=9606 GN=BAIAP2L1 PE=1 SV=2	32	5.98599	6.02858	6.01308	5.87232	6.03576	6.03683	5.87942	5.74828	5.96829	5.96676	5.95981	6.06012	5.99949	7.45712	7.43375	7.55438	0.00217408	0.0192062	-0.0195813	0.223952	0.00758127	0.145397	0.324439	4.72318
sp|Q16611|BAK_HUMAN	BAK1	Bcl-2 homologous antagonist/killer OS=Homo sapiens OX=9606 GN=BAK1 PE=1 SV=1	4	5.75127	6.34788	6.22785	6.01216	5.92287	5.6366	6.11246	6.0311	5.5789	6.1179	5.9083	5.60469	5.56576	7.72506	7.79974	7.65746	-0.0467823	0.187132	-0.0422202	0.163777	-0.0960395	0.62399	0.344779	3.36797
sp|O75531|BAF_HUMAN	BANF1	Barrier-to-autointegration factor OS=Homo sapiens OX=9606 GN=BANF1 PE=1 SV=1	6	6.01754	6.46689	5.18904	6.31447	7.36277	6.80133	6.31079	5.94988	6.09107	6.5254	6.04195	6.57581	7.18824	5.6667	6.00612	5.492	0.186584	0.414041	0.0454185	0.0938355	0.138666	0.373931	-0.067817	0.292708
sp|Q8N9N5|BANP_HUMAN	BANP	Protein BANP OS=Homo sapiens OX=9606 GN=BANP PE=1 SV=3	6	5.95666	5.50326	5.67991	5.53029	5.85301	5.97032	5.78322	6.33546	6.17539	5.99389	6.03324	5.89813	6.13695	7.74506	7.58896	7.81626	0.0503577	0.314961	0.12214	0.797093	0.0877078	0.752025	0.445275	3.96017
sp|Q92560|BAP1_HUMAN	BAP1	Ubiquitin carboxyl-terminal hydrolase BAP1 OS=Homo sapiens OX=9606 GN=BAP1 PE=1 SV=2	9	6.24898	5.94437	5.72243	6.14397	6.07581	6.20905	5.79609	6.39188	6.28782	6.06547	5.87911	6.04031	5.77054	7.27158	7.12565	7.02693	0.00288633	0.00843448	0.0549348	0.332655	-0.0286534	0.184025	0.247654	2.8453
sp|Q8IXM2-3|BAP18_HUMAN	BAP18	Isoform 3 of Chromatin complexes subunit BAP18 OS=Homo sapiens OX=9606 GN=BAP18	4	5.32456	5.46167	5.63612	5.23975	5.57191	5.51046	5.91424	4.92705	5.69695	4.9634	6.05215	5.52518	5.33	9.26397	9.44895	10.1336	0.0651114	0.351643	-0.0597553	0.188495	0.0575132	0.26959	0.828262	4.14488
sp|Q99728|BARD1_HUMAN	BARD1	BRCA1-associated RING domain protein 1 OS=Homo sapiens OX=9606 GN=BARD1 PE=1 SV=2	8	5.77041	5.34688	5.77579	5.76378	5.63314	5.49106	5.57325	5.73147	5.8685	5.99102	6.6742	6.73346	6.32518	7.70937	7.81291	7.79958	-0.0252826	0.130225	0.0499262	0.321385	0.215688	1.42865	0.456772	4.08262
sp|Q07812-2|BAX_HUMAN	BAX	Isoform Beta of Apoptosis regulator BAX OS=Homo sapiens OX=9606 GN=BAX	14	6.36301	6.24694	6.18161	6.2494	6.17167	6.15854	6.16595	6.10689	5.94345	5.94942	6.07442	5.62711	5.60772	6.90241	7.02361	7.22783	-0.0220266	0.446765	-0.0612747	0.921749	-0.117709	1.00929	0.171668	3.08309
sp|Q9NRL2|BAZ1A_HUMAN	BAZ1A	Bromodomain adjacent to zinc finger domain protein 1A OS=Homo sapiens OX=9606 GN=BAZ1A PE=1 SV=2	43	6.12805	5.89102	5.75681	6.03137	5.72958	5.72892	5.74764	6.06361	5.87363	6.03633	5.83632	5.97603	5.72008	7.77769	7.77856	7.92434	-0.05344	0.463868	0.00951351	0.0590946	-0.0263375	0.232003	0.395105	4.19842
sp|Q9UIG0|BAZ1B_HUMAN	BAZ1B	Tyrosine-protein kinase BAZ1B OS=Homo sapiens OX=9606 GN=BAZ1B PE=1 SV=2	42	6.21233	6.11375	6.15095	6.01032	6.01055	5.90681	6.1075	6.07921	6.03528	6.00419	5.89272	5.89345	5.88445	7.28249	7.09592	7.32008	-0.0270111	0.335105	-0.0195213	0.352524	-0.0556465	1.24261	0.240595	3.89237
sp|Q9UIF9|BAZ2A_HUMAN	BAZ2A	Bromodomain adjacent to zinc finger domain protein 2A OS=Homo sapiens OX=9606 GN=BAZ2A PE=1 SV=4	35	5.44222	5.48864	5.47243	5.61927	5.38974	5.30222	5.4343	5.2876	5.21889	5.08453	5.34621	5.08718	5.04841	10.0502	10.2394	10.4888	-0.0345328	0.472709	-0.0832294	0.997674	-0.0933715	1.05164	0.897974	5.00587
sp|Q9BXH1|BBC3_HUMAN	BBC3	Bcl-2-binding component 3, isoforms 1/2 OS=Homo sapiens OX=9606 GN=BBC3 PE=1 SV=1	1	4.5752	3.79685	5.31425	3.47817	4.58154	3.62627	3.19192	3.9941	3.33938	3.28437	5.63944	5.07286	4.07187	13.7538	16.4141	15.8659	-0.175388	0.145134	-0.277896	0.325504	0.199665	0.259776	1.83831	3.75668
sp|Q8NFJ9-2|BBS1_HUMAN	BBS1	Isoform 3 of Bardet-Biedl syndrome 1 protein OS=Homo sapiens OX=9606 GN=BBS1	1	6.69765	5.84727	7.51849	5.5014	5.41262	5.43149	7.50293	6.52012	8.3488	7.04661	7.12588	6.66497	6.05035	5.11134	4.3847	4.83538	-0.0635745	0.0486278	0.192832	0.285262	0.0493775	0.0769951	-0.41994	1.33825
sp|Q96RK4-2|BBS4_HUMAN	BBS4	Isoform 2 of Bardet-Biedl syndrome 4 protein OS=Homo sapiens OX=9606 GN=BBS4	3	6.94433	6.71007	7.48819	7.36392	6.52496	7.17556	6.24954	6.2584	5.96922	5.51761	5.65322	6.42502	5.90416	4.6736	5.68738	5.45484	-0.0998608	0.310472	-0.268823	0.959758	-0.249668	1.09096	-0.434886	2.3385
sp|Q3SYG4-3|PTHB1_HUMAN	BBS9	Isoform 3 of Protein PTHB1 OS=Homo sapiens OX=9606 GN=BBS9	2	6.78097	8.15202	6.37383	6.81296	8.55608	6.37311	6.53683	4.49165	6.37479	6.14337	6.80994	6.02084	7.64902	3.41493	4.99565	4.51399	0.0255069	0.0211472	-0.310181	0.473498	-0.0423462	0.0695759	-0.706432	2.00566
sp|Q8WY36|BBX_HUMAN	BBX	HMG box transcription factor BBX OS=Homo sapiens OX=9606 GN=BBX PE=1 SV=1	7	7.31697	7.15637	6.94865	7.05849	6.32934	6.73048	6.45182	5.99184	6.15654	6.315	5.77767	5.73039	5.21981	6.01814	5.21659	5.5819	-0.130601	0.875199	-0.210269	1.4473	-0.352682	1.91254	-0.345047	2.73839
sp|P50895|BCAM_HUMAN	BCAM	Basal cell adhesion molecule OS=Homo sapiens OX=9606 GN=BCAM PE=1 SV=2	4	6.9301	7.91593	8.67092	7.402	6.44048	5.95636	7.2426	6.57385	6.35586	6.82402	7.16954	6.45331	6.48844	2.61256	3.46723	3.49679	-0.2397	0.456071	-0.231329	0.596185	-0.205448	0.607495	-1.27587	3.14261
sp|Q9UHQ4-2|BAP29_HUMAN	BCAP29	Isoform 2 of B-cell receptor-associated protein 29 OS=Homo sapiens OX=9606 GN=BCAP29	8	6.61092	6.15771	6.29725	6.3062	5.89268	6.40645	6.46211	6.33002	6.28389	6.63292	6.35097	6.34207	6.09852	5.96281	5.83253	6.03295	-0.0204491	0.0734549	0.0164166	0.0889869	-0.0181195	0.13116	-0.094036	1.51
sp|P51572-2|BAP31_HUMAN	BCAP31	Isoform 2 of B-cell receptor-associated protein 31 OS=Homo sapiens OX=9606 GN=BCAP31	21	6.44168	6.19969	6.10477	6.01259	6.02842	6.24666	6.48324	6.60816	6.40161	6.28008	6.61576	6.05775	6.41786	6.13684	6.04915	5.91576	0.0146308	0.0607276	0.0549421	0.412172	0.0400208	0.248762	-0.0367706	0.54428
sp|P56945-3|BCAR1_HUMAN	BCAR1	Isoform 3 of Breast cancer anti-estrogen resistance protein 1 OS=Homo sapiens OX=9606 GN=BCAR1	19	6.98796	6.81515	6.60655	6.72628	6.54537	6.53745	6.94204	6.16607	6.29346	6.58648	6.42162	6.01117	6.08046	5.21863	5.04155	5.01977	-0.0233752	0.126941	-0.0956786	0.736066	-0.136609	1.18065	-0.413528	4.00019
sp|O75815|BCAR3_HUMAN	BCAR3	Breast cancer anti-estrogen resistance protein 3 OS=Homo sapiens OX=9606 GN=BCAR3 PE=1 SV=1	13	7.9797	8.07267	8.04665	7.66872	6.35819	6.68545	6.8184	6.19833	5.88707	5.9486	5.51808	5.37298	5.09585	4.83794	4.74658	4.76479	-0.262511	1.18976	-0.401806	1.9757	-0.575634	2.56996	-0.731544	4.69612
sp|O75934|SPF27_HUMAN	BCAS2	Pre-mRNA-splicing factor SPF27 OS=Homo sapiens OX=9606 GN=BCAS2 PE=1 SV=1	16	6.31908	6.33254	6.41808	6.18778	6.29827	6.39724	6.44363	6.11597	6.17806	6.14402	6.19996	6.41384	6.18167	5.9776	6.16282	6.22944	0.0148528	0.182821	-0.0389871	0.690472	-0.0112882	0.129139	-0.0443326	1.04672
sp|Q9H6U6|BCAS3_HUMAN	BCAS3	Breast carcinoma-amplified sequence 3 OS=Homo sapiens OX=9606 GN=BCAS3 PE=1 SV=3	8	6.70362	6.81336	6.26517	6.52477	6.38297	6.55356	6.49877	6.40285	6.18592	6.2408	6.63701	5.90672	5.80071	5.86241	5.76305	5.45829	-0.0217255	0.110097	-0.0674048	0.464278	-0.105062	0.49386	-0.20778	2.18704
sp|O15382|BCAT2_HUMAN	BCAT2	Branched-chain-amino-acid aminotransferase, mitochondrial OS=Homo sapiens OX=9606 GN=BCAT2 PE=1 SV=2	14	6.37538	6.56674	6.51267	6.67723	6.98203	6.69563	6.27554	6.5414	6.57477	6.25775	6.23252	6.38254	6.47304	5.1428	5.13013	5.17982	0.025839	0.103321	-0.0166653	0.125277	-0.0381076	0.504729	-0.342918	4.22661
sp|Q9P287|BCCIP_HUMAN	BCCIP	BRCA2 and CDKN1A-interacting protein OS=Homo sapiens OX=9606 GN=BCCIP PE=1 SV=1	13	6.44697	6.04397	6.3558	6.47275	6.33085	6.01278	5.87349	6.2478	6.17449	6.05546	5.89646	6.27366	5.72862	6.71108	6.49009	6.88572	-0.0599159	0.326094	-0.0394218	0.301651	-0.0853528	0.5825	0.0810434	1.12677
sp|Q9P287-2|BCCIP_HUMAN	BCCIP	Isoform 2 of BRCA2 and CDKN1A-interacting protein OS=Homo sapiens OX=9606 GN=BCCIP	22	5.64533	5.81426	5.71297	6.18121	5.99715	6.03212	5.95511	6.2226	6.12224	6.0292	6.32545	6.29403	6.39859	7.02524	7.15272	7.09179	0.0381265	0.208928	0.0690509	0.450989	0.118753	0.977218	0.280185	3.07732
sp|P12694-2|ODBA_HUMAN	BCKDHA	Isoform 2 of 2-oxoisovalerate dehydrogenase subunit alpha, mitochondrial OS=Homo sapiens OX=9606 GN=BCKDHA	7	6.16208	6.35091	6.29791	6.77745	6.9838	6.20128	6.00155	6.21033	6.61706	6.11809	5.51678	6.58851	6.17707	6.12243	6.35251	5.52225	-0.000348288	0.000785988	-0.0185959	0.067716	-0.0699973	0.248429	-0.092678	0.674122
sp|P21953|ODBB_HUMAN	BCKDHB	2-oxoisovalerate dehydrogenase subunit beta, mitochondrial OS=Homo sapiens OX=9606 GN=BCKDHB PE=1 SV=2	3	6.67311	6.56449	6.61081	6.93825	6.24825	6.25922	6.9139	6.67547	6.36515	6.16852	6.57299	6.99041	6.5387	4.7317	4.92419	4.82484	-0.0488322	0.200987	-0.0646843	0.434841	0.000869018	0.00561002	-0.472343	4.13667
sp|O14874|BCKD_HUMAN	BCKDK	[3-methyl-2-oxobutanoate dehydrogenase [lipoamide]] kinase, mitochondrial OS=Homo sapiens OX=9606 GN=BCKDK PE=1 SV=2	5	6.46136	7.20306	5.28137	6.65844	7.844	7.49598	7.32334	5.55531	6.95091	6.64891	7.02789	6.95024	7.33275	3.70766	4.16336	3.39541	0.239015	0.47903	-0.00361386	0.00409116	0.150245	0.389569	-0.769314	2.21562
sp|O95999|BCL10_HUMAN	BCL10	B-cell lymphoma/leukemia 10 OS=Homo sapiens OX=9606 GN=BCL10 PE=1 SV=1	8	6.92083	6.55707	6.48389	6.32507	5.6432	6.23049	6.04216	6.03409	6.04162	5.95916	5.88904	6.69691	5.70111	6.53572	6.09469	6.84494	-0.138068	0.595545	-0.128515	0.856811	-0.108481	0.446138	-0.0176551	0.114362
sp|Q07817|B2CL1_HUMAN	BCL2L1	Bcl-2-like protein 1 OS=Homo sapiens OX=9606 GN=BCL2L1 PE=1 SV=1	7	5.35294	5.71283	5.73023	5.98623	6.56788	6.02018	6.36337	6.29101	6.13933	6.21735	6.4674	6.23592	6.61657	6.62343	6.7557	6.91964	0.149435	0.634361	0.126125	0.782113	0.177215	1.14127	0.248521	2.55046
sp|Q9HB09|B2L12_HUMAN	BCL2L12	Bcl-2-like protein 12 OS=Homo sapiens OX=9606 GN=BCL2L12 PE=1 SV=1	6	6.46491	7.29171	6.82342	6.3765	6.26263	6.42704	7.06002	6.21681	6.45031	6.8053	7.3939	7.82492	7.15941	3.57459	4.07651	3.79201	-0.0337678	0.0772531	-0.0541656	0.171508	0.146498	0.700424	-0.821119	3.41745
sp|Q9BXK5|B2L13_HUMAN	BCL2L13	Bcl-2-like protein 13 OS=Homo sapiens OX=9606 GN=BCL2L13 PE=1 SV=1	21	6.32907	6.20293	5.87687	6.19258	6.10046	6.30275	6.13255	5.89508	6.11046	6.12517	6.05772	6.14095	6.08567	6.69036	7.08173	6.67567	0.00660542	0.0303932	-0.0252704	0.159758	-0.0130973	0.102711	0.148237	1.88473
sp|Q92843-2|B2CL2_HUMAN	BCL2L2	Isoform 3 of Bcl-2-like protein 2 OS=Homo sapiens OX=9606 GN=BCL2L2	22	6.66394	6.59691	6.36939	6.4875	6.48537	6.41976	6.47881	6.46312	6.30998	6.33796	6.16847	5.95962	6.04677	5.7029	5.84038	5.66913	-0.0151307	0.155756	-0.0355848	0.433958	-0.108048	1.35113	-0.186543	3.13845
sp|Q4VC05|BCL7A_HUMAN	BCL7A	B-cell CLL/lymphoma 7 protein family member A OS=Homo sapiens OX=9606 GN=BCL7A PE=1 SV=1	5	6.85145	6.34299	6.07874	6.29491	6.08043	6.37147	6.65181	6.6333	6.50872	6.4738	6.16998	6.45349	6.26927	5.62516	5.66448	5.52999	-0.00545405	0.0131123	0.0327108	0.141951	-0.0214749	0.0975164	-0.189161	1.81693
sp|Q9BQE9|BCL7B_HUMAN	BCL7B	B-cell CLL/lymphoma 7 protein family member B OS=Homo sapiens OX=9606 GN=BCL7B PE=1 SV=1	9	6.37964	6.33114	6.31313	6.50635	5.98311	6.01104	6.35794	6.34077	5.64681	6.11429	5.84103	5.8158	5.46681	6.93366	6.89567	7.06281	-0.0612264	0.482233	-0.081032	0.457051	-0.161181	1.50099	0.12579	3.08901
sp|Q8WUZ0|BCL7C_HUMAN	BCL7C	B-cell CLL/lymphoma 7 protein family member C OS=Homo sapiens OX=9606 GN=BCL7C PE=1 SV=3	4	6.24629	6.5401	6.3045	6.29322	6.05268	6.25558	6.4344	5.71086	5.75225	6.03457	5.76886	6.13075	5.88798	6.79394	6.91643	6.87759	-0.0225625	0.142505	-0.121725	0.982564	-0.0980171	0.986485	0.112913	2.51702
sp|O00512|BCL9_HUMAN	BCL9	B-cell CLL/lymphoma 9 protein OS=Homo sapiens OX=9606 GN=BCL9 PE=1 SV=4	10	6.18201	6.19966	6.10818	6.06374	6.15201	5.94723	6.17539	5.56649	5.745	5.92461	6.17702	6.06748	6.04706	7.49516	7.03074	7.11823	-0.0110543	0.108279	-0.0954631	0.927055	-0.00971836	0.194578	0.233079	3.0693
sp|Q86UU0|BCL9L_HUMAN	BCL9L	B-cell CLL/lymphoma 9-like protein OS=Homo sapiens OX=9606 GN=BCL9L PE=1 SV=1	20	6.54917	6.84696	6.51348	6.60092	6.17266	6.46091	6.70023	6.10824	6.34002	6.32887	6.38258	6.23527	6.43855	5.36281	5.48062	5.47872	-0.0404028	0.22873	-0.0825514	0.796205	-0.0612524	0.768593	-0.284697	3.67548
sp|Q9NYF8|BCLF1_HUMAN	BCLAF1	Bcl-2-associated transcription factor 1 OS=Homo sapiens OX=9606 GN=BCLAF1 PE=1 SV=2	31	6.0426	6.34501	5.81579	5.80158	6.50612	6.21134	6.14576	5.61526	5.92824	6.06001	6.03739	5.89384	6.5111	6.88422	7.21624	6.9855	0.0672797	0.333368	-0.0324331	0.136196	0.0347247	0.15287	0.227986	2.46628
sp|A2AJT9|BCLA3_HUMAN	BCLAF3	BCLAF1 and THRAP3 family member 3 OS=Homo sapiens OX=9606 GN=BCLAF3 PE=1 SV=1	1	6.20805	6.62662	5.55847	5.7919	6.54504	6.52525	6.217	5.16288	5.76549	6.29297	6.33672	5.94006	6.68621	6.72311	7.28696	6.33328	0.088573	0.261764	-0.07488	0.151369	0.064109	0.198323	0.16548	0.92908
sp|Q5H9F3-3|BCORL_HUMAN	BCORL1	Isoform 3 of BCL-6 corepressor-like protein 1 OS=Homo sapiens OX=9606 GN=BCORL1	2	6.61825	5.58186	5.21525	4.62045	4.50621	5.26269	4.54744	4.53378	3.94889	4.68538	4.7051	4.07397	4.04492	12.06	11.7233	13.8724	-0.20715	0.275095	-0.327771	0.499653	-0.365967	0.670661	1.18806	3.21739
sp|P11274|BCR_HUMAN	BCR	Breakpoint cluster region protein OS=Homo sapiens OX=9606 GN=BCR PE=1 SV=2	14	6.81461	6.70573	6.51954	6.86645	6.40147	6.5593	6.81818	6.42823	6.2931	6.45992	6.22156	6.34243	6.36802	5.27812	4.92823	4.99509	-0.0289423	0.183077	-0.0732114	0.785721	-0.0920805	1.16535	-0.4087	3.73248
sp|Q9Y276|BCS1_HUMAN	BCS1L	Mitochondrial chaperone BCS1 OS=Homo sapiens OX=9606 GN=BCS1L PE=1 SV=1	13	6.00778	5.84047	6.31685	6.16158	6.50571	6.43681	6.51548	6.11855	6.42257	6.19298	6.34445	6.58609	6.47769	5.96032	6.05305	6.05961	0.0928615	0.679123	0.0381647	0.237792	0.0891666	0.822103	-0.0136675	0.162113
sp|Q02338|BDH_HUMAN	BDH1	D-beta-hydroxybutyrate dehydrogenase, mitochondrial OS=Homo sapiens OX=9606 GN=BDH1 PE=1 SV=3	10	6.36427	6.71739	6.80881	6.6212	7.17257	6.72874	6.54632	7.12888	7.00639	6.97955	6.43552	6.80255	6.68531	4.08112	4.05392	3.86747	0.0403436	0.182654	0.0866659	0.807375	0.00287237	0.0171673	-0.728254	4.37992
sp|Q9BUT1|BDH2_HUMAN	BDH2	3-hydroxybutyrate dehydrogenase type 2 OS=Homo sapiens OX=9606 GN=BDH2 PE=1 SV=2	3	6.68852	6.60337	6.69539	6.90217	5.68959	6.49042	6.30936	6.36142	6.95291	6.51755	6.67849	6.16494	5.87219	5.66116	5.16239	5.25014	-0.125307	0.536066	-0.0241813	0.126244	-0.10776	0.657428	-0.327302	3.16968
sp|A6H8Y1|BDP1_HUMAN	BDP1	Transcription factor TFIIIB component B'' homolog OS=Homo sapiens OX=9606 GN=BDP1 PE=1 SV=3	3	5.58619	5.78645	5.3265	4.97149	4.54944	4.31946	5.32108	6.29281	5.35231	5.86783	5.4315	5.4153	5.13133	9.93899	9.32339	11.3859	-0.195831	0.440212	0.107719	0.302414	-0.024605	0.0854604	0.915103	3.08426
sp|Q14457|BECN1_HUMAN	BECN1	Beclin-1 OS=Homo sapiens OX=9606 GN=BECN1 PE=1 SV=2	13	6.7434	6.51372	6.22799	6.32135	5.94477	6.51758	6.33447	6.14303	6.10048	6.55355	6.52133	6.29798	6.12418	5.94657	5.98786	5.72174	-0.0422061	0.176637	-0.0421877	0.211105	-0.0309926	0.198383	-0.132522	1.71387
tr|A0A1B0GVM0|A0A1B0GVM0_HUMAN	BEGAIN	Brain-enriched guanylate kinase-associated protein OS=Homo sapiens OX=9606 GN=BEGAIN PE=1 SV=1	1	6.91018	5.27318	6.29183	5.6574	5.71075	5.78216	6.16532	5.45773	5.89364	6.10457	6.20588	6.12499	5.6631	7.50599	8.12295	7.13035	-0.0356045	0.0463333	-0.0522272	0.0829857	-0.00843174	0.0145509	0.33051	1.47665
sp|Q5T5X7|BEND3_HUMAN	BEND3	BEN domain-containing protein 3 OS=Homo sapiens OX=9606 GN=BEND3 PE=1 SV=1	15	6.53325	7.38733	7.28404	7.24338	6.19709	6.43057	6.46058	6.60938	6.45138	6.29154	6.32898	6.41067	6.08939	4.80861	4.75696	4.71685	-0.160606	0.646573	-0.140785	0.646767	-0.18033	0.958403	-0.579049	3.33558
sp|O15155|BET1_HUMAN	BET1	BET1 homolog OS=Homo sapiens OX=9606 GN=BET1 PE=1 SV=1	3	6.2404	6.49597	6.1542	5.801	6.82055	6.70287	5.98921	5.99148	6.60186	6.7062	6.64305	6.09216	6.33902	5.69189	6.02136	5.70877	0.0754272	0.23536	0.0595854	0.211955	0.0426437	0.206687	-0.0880692	0.865634
sp|Q9NYM9|BET1L_HUMAN	BET1L	BET1-like protein OS=Homo sapiens OX=9606 GN=BET1L PE=1 SV=1	6	6.81724	6.62605	6.4374	6.92592	6.4859	6.31881	6.39159	6.53296	6.72478	6.89065	6.40972	6.93213	6.50181	4.71499	4.68635	4.60368	-0.066723	0.464792	0.00311328	0.0133633	-0.0188731	0.100259	-0.521607	4.00212
sp|Q96G01|BICD1_HUMAN	BICD1	Protein bicaudal D homolog 1 OS=Homo sapiens OX=9606 GN=BICD1 PE=1 SV=3	16	6.02207	6.14494	6.01662	6.21976	5.94957	6.15725	6.25779	6.17212	6.35134	6.23577	6.17523	6.08317	5.91766	6.75646	6.81357	6.72668	0.00488418	0.0290755	0.0355565	0.493085	-0.0100046	0.10481	0.149202	3.41896
sp|Q8TD16-2|BICD2_HUMAN	BICD2	Isoform 2 of Protein bicaudal D homolog 2 OS=Homo sapiens OX=9606 GN=BICD2	31	6.46988	6.43884	6.37715	6.60365	6.28214	6.40235	6.4985	6.4264	6.48941	6.67829	6.44444	6.42419	6.33328	5.51539	5.26918	5.34692	-0.0175031	0.189764	0.0130886	0.131731	-0.0160809	0.291698	-0.267451	3.75175
sp|Q9NZM4|BICRA_HUMAN	BICRA	BRD4-interacting chromatin-remodeling complex-associated protein OS=Homo sapiens OX=9606 GN=BICRA PE=1 SV=2	3	5.88888	5.708	6.19501	6.03368	5.68385	6.24877	6.07253	5.68741	5.49999	5.75827	5.76264	5.87203	6.06295	7.76135	7.6019	8.16276	0.0109364	0.0338517	-0.0765566	0.527354	-0.0139179	0.083071	0.396783	3.33754
sp|Q6AI39|BICRL_HUMAN	BICRAL	BRD4-interacting chromatin-remodeling complex-associated protein-like OS=Homo sapiens OX=9606 GN=BICRAL PE=1 SV=2	1	6.25793	6.7697	6.4323	6.29264	5.66624	6.01164	5.53945	6.0593	5.95849	5.91696	6.38581	6.10284	5.73255	7.05915	6.89491	6.92009	-0.165817	0.777793	-0.106921	0.770045	-0.0840609	0.483607	0.112039	1.65691
sp|P55957-2|BID_HUMAN	BID	Isoform 2 of BH3-interacting domain death agonist OS=Homo sapiens OX=9606 GN=BID	14	6.36091	6.41534	6.45146	6.53104	6.51007	6.20758	6.46345	6.29941	5.9918	5.99331	6.14951	5.95464	5.88572	6.46034	6.10145	6.22397	-0.0103396	0.0814557	-0.0794023	0.837278	-0.10284	1.44704	-0.0403856	0.822558
sp|O00499-2|BIN1_HUMAN	BIN1	Isoform IIB of Myc box-dependent-interacting protein 1 OS=Homo sapiens OX=9606 GN=BIN1	20	6.45659	6.4317	6.33108	6.63734	6.40402	6.48224	6.73447	6.40541	6.50647	6.83979	6.79381	6.58218	6.31428	4.90583	5.04876	5.12602	0.0168775	0.112677	0.0264734	0.177754	0.0219817	0.164621	-0.362806	3.99403
sp|Q9NQY0|BIN3_HUMAN	BIN3	Bridging integrator 3 OS=Homo sapiens OX=9606 GN=BIN3 PE=1 SV=1	8	6.74498	6.30636	6.25331	6.64932	6.2851	6.63915	6.38013	6.43358	6.51677	6.7186	6.11993	6.39994	6.23118	5.48676	5.43649	5.3984	-0.0119895	0.0440601	0.0150022	0.071867	-0.0539464	0.406206	-0.254131	2.76201
sp|Q13490|BIRC2_HUMAN	BIRC2	Baculoviral IAP repeat-containing protein 2 OS=Homo sapiens OX=9606 GN=BIRC2 PE=1 SV=2	7	6.28804	5.98841	6.34963	6.04288	5.70692	6.22864	6.27724	6.29465	6.17077	6.4087	6.1983	6.36052	5.76869	6.44764	6.65058	6.8184	-0.0227067	0.0821444	0.02875	0.212677	-0.0136486	0.0660861	0.106313	1.57971
sp|O15392|BIRC5_HUMAN	BIRC5	Baculoviral IAP repeat-containing protein 5 OS=Homo sapiens OX=9606 GN=BIRC5 PE=1 SV=3	7	5.92257	5.86964	6.39915	6.43902	6.40186	5.56921	5.62663	6.17635	5.86695	5.57978	6.06813	7.16203	7.06774	6.43213	6.53833	6.88047	-0.0700145	0.189712	-0.0679353	0.263218	0.135929	0.496137	0.103805	1.00008
sp|Q9NR09|BIRC6_HUMAN	BIRC6	Baculoviral IAP repeat-containing protein 6 OS=Homo sapiens OX=9606 GN=BIRC6 PE=1 SV=2	44	6.27513	5.92065	6.07003	6.08984	5.7735	6.23027	6.06938	6.36403	6.03881	6.363	6.25046	6.04361	5.75647	6.96472	6.79194	6.99816	-0.015371	0.0705936	0.0388899	0.294125	-0.017177	0.104505	0.184227	2.98729
sp|P54132|BLM_HUMAN	BLM	Bloom syndrome protein OS=Homo sapiens OX=9606 GN=BLM PE=1 SV=1	32	5.73059	5.83174	5.73746	5.66598	5.63598	5.82963	5.83925	6.07916	6.08264	6.12708	6.30665	6.44221	6.08001	7.52824	7.39226	7.69112	0.00672961	0.0573296	0.0865191	1.50742	0.128499	1.42035	0.392617	4.43198
sp|Q13867|BLMH_HUMAN	BLMH	Bleomycin hydrolase OS=Homo sapiens OX=9606 GN=BLMH PE=1 SV=1	16	6.05052	5.79354	6.17465	6.19816	6.21824	6.12899	6.29978	6.28605	6.44591	5.92752	5.98637	6.07075	6.24994	6.80994	6.59767	6.76198	0.0379694	0.276715	0.0389339	0.19963	0.0114252	0.0776351	0.151207	2.31625
sp|P78537|BL1S1_HUMAN	BLOC1S1	Biogenesis of lysosome-related organelles complex 1 subunit 1 OS=Homo sapiens OX=9606 GN=BLOC1S1 PE=1 SV=2	9	6.29727	6.23282	6.55683	6.79844	6.31261	6.45721	6.52646	6.41726	6.47777	6.65573	6.61952	6.86341	6.57843	5.07368	5.18435	4.94821	-0.00877614	0.0334042	0.0101258	0.0445864	0.0473205	0.334408	-0.352435	3.06309
sp|Q6QNY1|BL1S2_HUMAN	BLOC1S2	Biogenesis of lysosome-related organelles complex 1 subunit 2 OS=Homo sapiens OX=9606 GN=BLOC1S2 PE=1 SV=1	9	6.74836	6.45515	7.57906	7.08322	5.88333	6.34914	6.39817	6.41666	5.88344	6.11638	6.28776	6.02029	5.85102	5.59518	5.59119	5.74164	-0.16578	0.492759	-0.18246	0.632557	-0.202767	0.853353	-0.304045	2.03092
sp|Q6QNY0|BL1S3_HUMAN	BLOC1S3	Biogenesis of lysosome-related organelles complex 1 subunit 3 OS=Homo sapiens OX=9606 GN=BLOC1S3 PE=1 SV=1	8	6.64795	6.62249	6.18021	7.17629	6.20838	6.0581	6.20015	5.6452	5.98025	6.28053	5.86463	6.18665	5.43775	6.55299	6.37087	6.58754	-0.112929	0.428828	-0.157408	0.572825	-0.191399	0.783693	-0.0335318	0.227664
sp|Q9NUP1|BL1S4_HUMAN	BLOC1S4	Biogenesis of lysosome-related organelles complex 1 subunit 4 OS=Homo sapiens OX=9606 GN=BLOC1S4 PE=1 SV=1	3	5.99452	6.37429	7.32025	6.56311	5.42291	6.97339	6.39956	6.4723	6.10475	6.31441	7.23941	6.62964	5.95381	5.63917	5.39042	5.20805	-0.0669843	0.0964158	-0.059665	0.150935	0.00976595	0.0186044	-0.278057	1.54424
sp|Q8TDH9|BL1S5_HUMAN	BLOC1S5	Biogenesis of lysosome-related organelles complex 1 subunit 5 OS=Homo sapiens OX=9606 GN=BLOC1S5 PE=1 SV=1	3	6.81951	6.34091	6.23958	6.09547	6.78857	6.65309	6.74757	6.46338	6.48426	6.58508	6.52792	6.03279	5.67232	5.43121	5.67484	5.44352	0.0783825	0.393068	0.0306894	0.138828	-0.0686491	0.270536	-0.20841	1.94636
sp|Q9UL45|BL1S6_HUMAN	BLOC1S6	Biogenesis of lysosome-related organelles complex 1 subunit 6 OS=Homo sapiens OX=9606 GN=BLOC1S6 PE=1 SV=1	1	6.37535	6.6481	6.06136	7.04216	6.47386	6.45471	5.68755	6.14641	5.19712	6.13987	5.89112	7.28292	5.33728	6.75078	6.3359	6.17551	-0.0739499	0.185437	-0.164517	0.457101	-0.0820945	0.150111	-0.0247306	0.133403
sp|P53004|BIEA_HUMAN	BLVRA	Biliverdin reductase A OS=Homo sapiens OX=9606 GN=BLVRA PE=1 SV=2	25	6.5628	6.16025	6.22582	6.47264	6.26665	6.58239	6.199	6.76507	6.36083	6.49166	6.29407	6.15376	5.87272	6.07718	5.73254	5.7826	-0.00136967	0.00505869	0.0411334	0.258042	-0.0575494	0.447313	-0.116066	1.56804
sp|P30043|BLVRB_HUMAN	BLVRB	Flavin reductase (NADPH) OS=Homo sapiens OX=9606 GN=BLVRB PE=1 SV=3	6	5.43119	6.45765	6.23082	5.78931	6.00535	5.59667	5.36625	6.20956	6.06611	5.18087	5.28351	6.05474	6.15869	8.22338	7.61668	8.32923	-0.079675	0.192331	-0.0387468	0.0707047	-0.0354118	0.0846667	0.430661	2.55838
sp|Q9H2G9|GO45_HUMAN	BLZF1	Golgin-45 OS=Homo sapiens OX=9606 GN=BLZF1 PE=1 SV=2	2	5.42932	5.45212	5.12051	4.90673	3.88108	4.75894	4.09342	4.3404	4.5638	4.02029	4.58358	5.23411	4.35505	12.2477	12.74	14.2729	-0.300442	0.741003	-0.278957	0.993706	-0.145946	0.527853	1.32402	3.91724
sp|Q9NSY1|BMP2K_HUMAN	BMP2K	BMP-2-inducible protein kinase OS=Homo sapiens OX=9606 GN=BMP2K PE=1 SV=2	15	6.11138	6.48527	6.38507	6.52255	6.03568	6.66476	6.35516	6.42649	6.40175	6.47801	6.36144	6.64585	6.20923	5.89995	5.35304	5.66438	-0.00548627	0.0167371	0.0133667	0.0961366	0.00664579	0.0378416	-0.177196	1.92245
sp|P12644|BMP4_HUMAN	BMP4	Bone morphogenetic protein 4 OS=Homo sapiens OX=9606 GN=BMP4 PE=1 SV=1	1	6.57631	5.25677	7.3264	7.67198	8.65664	6.43575	7.44344	7.20258	7.56861	6.42525	7.07535	5.08953	6.26459	3.87077	3.31321	3.82282	0.163333	0.180702	0.0749339	0.0926694	-0.126873	0.162172	-0.870493	2.05722
sp|P36894|BMR1A_HUMAN	BMPR1A	Bone morphogenetic protein receptor type-1A OS=Homo sapiens OX=9606 GN=BMPR1A PE=1 SV=2	2	6.8501	7.23072	6.99352	7.54304	6.22393	6.49394	6.84653	7.08936	6.16233	6.9952	6.27489	7.0372	6.02007	4.14112	3.96174	4.13631	-0.133623	0.561735	-0.0841538	0.293678	-0.150851	0.652452	-0.810348	4.08883
sp|Q14692|BMS1_HUMAN	BMS1	Ribosome biogenesis protein BMS1 homolog OS=Homo sapiens OX=9606 GN=BMS1 PE=1 SV=1	40	5.3156	5.27676	5.32564	5.38167	5.371	5.22789	5.36068	5.55447	5.50014	5.41972	5.59892	5.52849	5.47247	9.70925	9.71245	10.2448	-0.0013718	0.0136239	0.0444262	0.906631	0.0553792	1.36689	0.893041	4.75502
sp|Q12981-1|SEC20_HUMAN	BNIP1	Isoform 3 of Vesicle transport protein SEC20 OS=Homo sapiens OX=9606 GN=BNIP1	19	6.67903	6.29232	6.38384	6.24614	5.68184	6.23162	6.17793	6.15225	6.2217	6.14962	5.96568	5.97391	5.80432	6.52578	6.75867	6.75534	-0.085878	0.417613	-0.0518191	0.453674	-0.113857	1.08257	0.0616861	0.976227
tr|J3KN59|J3KN59_HUMAN	BNIP2	BCL2/adenovirus E1B 19 kDa protein-interacting protein 2 OS=Homo sapiens OX=9606 GN=BNIP2 PE=1 SV=1	3	6.20693	5.93683	6.33354	6.96945	5.51767	5.24062	6.22359	6.17962	6.2974	5.727	6.59109	6.19795	5.41739	6.71413	7.02319	7.42359	-0.168448	0.414899	-0.0681868	0.201506	-0.0679959	0.176927	0.148958	1.02961
sp|Q96IK1|BOD1_HUMAN	BOD1	Biorientation of chromosomes in cell division protein 1 OS=Homo sapiens OX=9606 GN=BOD1 PE=1 SV=2	2	6.39402	5.67407	5.79039	5.8682	6.08943	6.04956	5.74006	6.30951	6.33773	5.85309	7.04245	6.58087	6.51489	6.86802	6.42669	6.46103	0.00679734	0.0173047	0.0560783	0.210797	0.178463	0.938404	0.150799	1.37182
sp|Q8NFC6|BD1L1_HUMAN	BOD1L1	Biorientation of chromosomes in cell division protein 1-like 1 OS=Homo sapiens OX=9606 GN=BOD1L1 PE=1 SV=2	34	6.4634	6.25706	6.32706	6.40051	5.64869	5.96384	5.87203	6.04633	5.78909	6.02879	5.70807	5.69903	5.34906	7.63058	7.3404	7.47608	-0.126435	0.994586	-0.0954444	1.0116	-0.187825	1.66111	0.23401	3.70149
sp|Q9UMX3|BOK_HUMAN	BOK	Bcl-2-related ovarian killer protein OS=Homo sapiens OX=9606 GN=BOK PE=1 SV=1	1	6.95527	6.78933	7.61179	6.37707	6.12631	7.50261	7.56809	5.66973	5.78538	6.40563	7.08541	7.54059	7.15553	3.12975	4.21712	4.08038	0.0272707	0.0372632	-0.219798	0.650599	0.0665152	0.251393	-0.864112	2.83825
sp|Q9Y3E2|BOLA1_HUMAN	BOLA1	BolA-like protein 1 OS=Homo sapiens OX=9606 GN=BOLA1 PE=1 SV=1	4	7.55545	6.35337	6.45625	7.12302	7.88658	7.28237	7.86002	5.79361	6.62871	6.10606	6.59711	6.67709	6.10749	3.90277	3.69646	3.97363	0.159681	0.450419	-0.154032	0.410785	-0.0890748	0.286347	-0.833024	3.09825
sp|Q9H3K6|BOLA2_HUMAN	BOLA2	BolA-like protein 2 OS=Homo sapiens OX=9606 GN=BOLA2 PE=1 SV=1	8	6.12488	6.02258	5.97486	6.11511	6.9643	6.29915	6.18985	6.87074	6.52405	6.07539	5.95398	5.92171	6.42015	6.1168	6.26057	6.16587	0.0978157	0.429652	0.099067	0.517808	0.00931642	0.0570014	0.0286941	1.00981
sp|Q53S33|BOLA3_HUMAN	BOLA3	BolA-like protein 3 OS=Homo sapiens OX=9606 GN=BOLA3 PE=1 SV=1	2	6.50876	6.78789	6.20447	6.34417	6.51715	6.65284	6.61451	6.58479	6.48546	6.12773	6.18964	6.45252	6.4015	5.26886	5.29834	5.56136	0.0295067	0.158408	-0.0139094	0.0532277	-0.0255531	0.159354	-0.265246	2.59633
sp|Q14137|BOP1_HUMAN	BOP1	Ribosome biogenesis protein BOP1 OS=Homo sapiens OX=9606 GN=BOP1 PE=1 SV=2	37	5.97067	5.85217	5.78812	5.94141	5.95688	6.18943	6.14706	6.0554	6.08638	6.22666	6.12787	6.08517	6.2116	7.17389	7.04004	7.14725	0.0504861	0.561477	0.0563944	0.827986	0.0608017	1.1871	0.274157	4.36555
sp|Q6PGQ7|BORA_HUMAN	BORA	Protein aurora borealis OS=Homo sapiens OX=9606 GN=BORA PE=1 SV=2	3	7.38537	7.07229	7.26919	6.92409	5.49365	6.23407	6.43198	6.42417	6.4595	6.41417	6.07914	7.16778	6.84257	4.47978	4.70325	4.61902	-0.242805	0.830514	-0.155106	1.22466	-0.097104	0.436483	-0.638662	4.29068
sp|Q969J3|BORC5_HUMAN	BORCS5	BLOC-1-related complex subunit 5 OS=Homo sapiens OX=9606 GN=BORCS5 PE=1 SV=1	5	6.20075	6.73611	6.58374	6.79807	6.35401	6.37726	6.86257	6.86098	6.87697	7.0701	7.1335	7.07053	6.43032	4.35584	4.16996	4.1193	-0.0106489	0.0309101	0.0760927	0.500857	0.0639989	0.316824	-0.642471	3.83277
sp|Q96GS4|BORC6_HUMAN	BORCS6	BLOC-1-related complex subunit 6 OS=Homo sapiens OX=9606 GN=BORCS6 PE=1 SV=2	3	6.89138	7.60154	6.78732	6.47485	6.42386	6.88498	6.3375	6.17168	6.21832	6.27915	6.45587	6.14049	6.29718	4.82817	4.95505	5.25267	-0.0834543	0.244794	-0.157059	0.601089	-0.139822	0.628347	-0.469305	2.57876
sp|Q96B45|BORC7_HUMAN	BORCS7	BLOC-1-related complex subunit 7 OS=Homo sapiens OX=9606 GN=BORCS7 PE=3 SV=2	3	7.49878	6.74377	8.21524	6.82768	6.67814	7.11184	6.98612	6.26028	5.81372	6.44416	7.37159	6.69318	6.79343	3.4905	3.42394	3.64762	-0.0802227	0.174614	-0.246207	0.632736	-0.0745329	0.199918	-1.05626	3.19332
sp|Q86WA6|BPHL_HUMAN	BPHL	Valacyclovir hydrolase OS=Homo sapiens OX=9606 GN=BPHL PE=1 SV=1	8	7.22626	6.61525	6.98643	6.88869	6.88421	6.90242	6.70186	6.1062	6.36116	6.46457	6.58196	6.42147	6.3711	4.57605	4.49063	4.42175	-0.0209007	0.102828	-0.134893	0.825476	-0.101553	0.84397	-0.623992	4.02049
sp|O95861|BPNT1_HUMAN	BPNT1	3'(2'),5'-bisphosphate nucleotidase 1 OS=Homo sapiens OX=9606 GN=BPNT1 PE=1 SV=1	28	6.0022	6.30253	5.99188	6.23669	6.52181	6.15809	6.26125	6.50656	6.23292	6.26552	6.32432	6.56278	6.41225	5.99825	5.98345	6.23949	0.0418201	0.276784	0.0466752	0.393606	0.0688485	0.772144	-0.0140866	0.180809
sp|Q12830|BPTF_HUMAN	BPTF	Nucleosome-remodeling factor subunit BPTF OS=Homo sapiens OX=9606 GN=BPTF PE=1 SV=3	46	6.33697	5.99788	6.01373	6.23765	5.79859	5.87257	6.0707	6.05826	5.96012	6.02628	6.02362	5.5979	5.67619	7.45558	7.39258	7.4814	-0.0556558	0.408531	-0.0312411	0.281645	-0.092232	0.739374	0.276142	3.70279
sp|P15056|BRAF_HUMAN	BRAF	Serine/threonine-protein kinase B-raf OS=Homo sapiens OX=9606 GN=BRAF PE=1 SV=4	9	6.27831	6.30431	6.5132	6.91486	6.22961	6.21123	6.17293	6.12438	6.51196	6.33198	6.50674	6.79621	6.30204	5.58426	5.58151	5.63647	-0.0676963	0.352146	-0.0404747	0.181036	0.00715429	0.0293163	-0.215413	2.22025
sp|Q7Z569|BRAP_HUMAN	BRAP	BRCA1-associated protein OS=Homo sapiens OX=9606 GN=BRAP PE=1 SV=2	27	5.56656	5.66261	5.53673	5.39934	5.40195	5.47939	5.49743	5.77308	5.80488	5.55282	5.75708	5.80347	5.5162	9.01827	8.50195	9.72825	-0.0214345	0.231425	0.0433294	0.428623	0.0387719	0.422552	0.712914	3.56154
sp|Q6PJG6|BRAT1_HUMAN	BRAT1	BRCA1-associated ATM activator 1 OS=Homo sapiens OX=9606 GN=BRAT1 PE=1 SV=2	37	6.1312	6.37587	5.88551	6.01701	6.32509	5.88715	6.20347	6.16395	6.24455	5.96036	6.2416	6.27195	6.32777	6.6805	6.50139	6.78263	0.00852646	0.0297861	0.00485153	0.0216567	0.0414895	0.386749	0.125028	1.78551
sp|P38398|BRCA1_HUMAN	BRCA1	Breast cancer type 1 susceptibility protein OS=Homo sapiens OX=9606 GN=BRCA1 PE=1 SV=2	21	5.97191	5.81282	5.61561	5.94235	5.59633	6.11948	5.86771	6.1727	6.3055	6.3317	6.47254	6.77448	6.54012	6.7824	6.75703	6.93732	0.00629058	0.0206774	0.103559	0.928183	0.17663	1.54061	0.226053	3.18724
sp|P51587|BRCA2_HUMAN	BRCA2	Breast cancer type 2 susceptibility protein OS=Homo sapiens OX=9606 GN=BRCA2 PE=1 SV=3	2	6.27275	5.89769	6.92523	5.89574	5.9149	6.32946	6.67736	5.71572	5.5342	5.78668	6.88911	7.15087	6.89668	6.01735	6.10969	5.98655	0.0136484	0.021772	-0.137757	0.454208	0.159637	0.708922	-0.0493223	0.276123
sp|P46736|BRCC3_HUMAN	BRCC3	Lys-63-specific deubiquitinase BRCC36 OS=Homo sapiens OX=9606 GN=BRCC3 PE=1 SV=2	16	6.05244	6.41326	6.25404	6.52725	6.36825	6.3712	6.27455	6.35927	6.51645	6.52666	6.54749	6.71335	6.49449	5.6651	5.36062	5.55556	0.00598817	0.0280342	0.0351597	0.253341	0.061168	0.583843	-0.191519	2.32175
sp|O95696-2|BRD1_HUMAN	BRD1	Isoform 2 of Bromodomain-containing protein 1 OS=Homo sapiens OX=9606 GN=BRD1	21	6.30902	6.0529	5.90185	6.12605	5.58385	5.88012	5.74354	6.07943	5.61824	6.22719	6.04946	5.83544	5.74445	7.64183	7.66982	7.53679	-0.0882033	0.609026	-0.0292798	0.125336	-0.0532623	0.49304	0.320854	3.87915
sp|P25440-2|BRD2_HUMAN	BRD2	Isoform 2 of Bromodomain-containing protein 2 OS=Homo sapiens OX=9606 GN=BRD2	22	5.32704	5.42123	5.22346	5.42673	5.50139	5.17371	5.16786	5.3252	5.2157	5.13535	5.43657	5.61652	5.73752	9.95767	9.88541	10.4487	-0.0186276	0.103602	-0.033889	0.394736	0.0651852	0.764548	0.916457	4.74939
sp|Q15059|BRD3_HUMAN	BRD3	Bromodomain-containing protein 3 OS=Homo sapiens OX=9606 GN=BRD3 PE=1 SV=1	6	6.51877	6.87041	6.26885	6.84973	6.15312	6.80349	6.55474	6.71582	6.12831	6.64758	6.64818	5.81693	5.73527	5.25784	5.20636	5.82458	-0.0270637	0.0839079	-0.0285166	0.101868	-0.127409	0.53245	-0.287499	2.17978
tr|Q6XYD6|Q6XYD6_HUMAN	BRD3OS	LP2477 OS=Homo sapiens OX=9606 GN=BRD3OS PE=2 SV=1	1	7.87577	6.23905	6.37782	5.70729	6.86444	6.38137	6.11435	6.26191	6.62199	6.69509	6.75673	5.76338	6.18846	5.5327	5.08244	5.53724	-0.0214346	0.0213368	-0.00521911	0.00560044	-0.0708262	0.112774	-0.282779	0.948304
sp|O60885|BRD4_HUMAN	BRD4	Bromodomain-containing protein 4 OS=Homo sapiens OX=9606 GN=BRD4 PE=1 SV=2	24	5.89109	6.21289	6.00277	6.04386	6.32732	6.26724	6.13171	5.6447	5.96111	6.08196	5.98062	5.90904	6.4893	6.96506	7.19946	6.89186	0.0480414	0.460189	-0.03427	0.216683	0.021033	0.110798	0.217235	3.1145
sp|Q9NPI1|BRD7_HUMAN	BRD7	Bromodomain-containing protein 7 OS=Homo sapiens OX=9606 GN=BRD7 PE=1 SV=1	1	6.0172	5.18704	6.12325	6.7361	7.11829	5.10726	5.44712	5.1512	6.20259	5.85597	6.00368	5.71821	5.50066	7.99263	7.7889	8.0499	-0.0302944	0.0254255	-0.0685874	0.112783	-0.0675156	0.158843	0.401051	2.18003
sp|Q9NPI1-2|BRD7_HUMAN	BRD7	Isoform 2 of Bromodomain-containing protein 7 OS=Homo sapiens OX=9606 GN=BRD7	21	5.60061	6.01983	5.7026	5.98026	6.02875	5.71875	5.90711	6.10628	5.90874	5.98841	5.87092	5.91668	5.8644	7.72066	7.6407	8.02532	0.0145482	0.061255	0.042775	0.295685	0.0143349	0.101332	0.42019	3.68522
sp|Q9H0E9|BRD8_HUMAN	BRD8	Bromodomain-containing protein 8 OS=Homo sapiens OX=9606 GN=BRD8 PE=1 SV=2	20	6.6468	6.33956	6.46029	6.41113	6.15946	6.11733	6.07401	6.0111	6.0885	5.94635	5.72923	5.83043	5.64008	6.90943	6.85898	6.7773	-0.079718	0.846896	-0.103886	1.11943	-0.173174	1.82051	0.0832763	2.02287
sp|Q9H8M2|BRD9_HUMAN	BRD9	Bromodomain-containing protein 9 OS=Homo sapiens OX=9606 GN=BRD9 PE=1 SV=2	5	6.53596	5.90381	6.32188	6.87322	5.7978	4.87525	6.66891	7.83551	7.67962	7.80628	6.02396	4.83691	6.18342	5.73141	5.57989	5.34617	-0.148803	0.25232	0.278585	1.1829	-0.173782	0.47243	-0.206901	1.54221
sp|Q92994|TF3B_HUMAN	BRF1	Transcription factor IIIB 90 kDa subunit OS=Homo sapiens OX=9606 GN=BRF1 PE=1 SV=1	9	5.87132	6.04316	5.89101	6.17921	5.82891	5.93548	5.88102	5.76492	6.14111	6.10129	6.10057	5.97151	6.31927	7.1372	7.32986	7.50416	-0.0277839	0.25593	0.00150659	0.00659879	0.0319505	0.285617	0.288538	3.4388
sp|Q9HAW0|BRF2_HUMAN	BRF2	Transcription factor IIIB 50 kDa subunit OS=Homo sapiens OX=9606 GN=BRF2 PE=1 SV=1	4	3.52201	4.29128	3.79058	3.80395	3.1185	3.36536	3.04065	3.6077	3.44601	3.06608	4.88853	5.29674	5.1782	15.057	16.8177	17.7097	-0.278908	0.677001	-0.191446	0.487469	0.410879	1.493	2.10126	4.24826
sp|Q8WY22|BRI3B_HUMAN	BRI3BP	BRI3-binding protein OS=Homo sapiens OX=9606 GN=BRI3BP PE=1 SV=1	5	7.17687	6.76682	6.75306	7.15542	6.50366	6.15965	6.55137	7.29676	6.7566	6.39806	6.43075	6.43735	6.20181	4.48608	4.20932	4.71642	-0.120543	0.671265	-0.0305512	0.102078	-0.131454	1.09188	-0.639247	3.78067
sp|Q9BX63|FANCJ_HUMAN	BRIP1	Fanconi anemia group J protein OS=Homo sapiens OX=9606 GN=BRIP1 PE=1 SV=2	21	6.81583	6.7573	6.91826	6.94125	6.16582	6.6165	6.39024	6.39803	6.57549	6.2249	6.80717	7.05696	6.60886	4.6679	4.52055	4.53492	-0.101813	0.784832	-0.0998684	1.00824	-0.00713415	0.058197	-0.584221	4.88689
sp|Q8TDN6|BRX1_HUMAN	BRIX1	Ribosome biogenesis protein BRX1 homolog OS=Homo sapiens OX=9606 GN=BRIX1 PE=1 SV=2	22	5.81874	6.12588	6.02622	6.40165	6.54166	6.05921	6.43044	6.34435	6.1384	6.00904	5.85337	6.11407	6.26297	6.89807	6.64744	6.32849	0.0581587	0.266613	0.0166687	0.0739884	-0.00386914	0.017532	0.120666	1.24672
sp|Q8WUW1-2|BRK1_HUMAN	BRK1	Isoform 2 of Protein BRICK1 OS=Homo sapiens OX=9606 GN=BRK1	11	6.22399	6.25185	5.63398	6.34516	6.39089	6.00627	5.58518	5.83111	6.05906	5.81616	6.33502	6.1506	6.06641	7.08024	7.24433	6.97975	-0.02851	0.0667252	-0.0508256	0.214863	0.0164863	0.071338	0.216055	2.12905
sp|Q9HCU9|BRMS1_HUMAN	BRMS1	Breast cancer metastasis-suppressor 1 OS=Homo sapiens OX=9606 GN=BRMS1 PE=1 SV=1	9	5.61768	5.96931	6.08046	6.13673	5.55165	5.7987	5.85785	5.93973	5.72764	6.08088	6.29662	5.82286	5.91819	7.46723	7.59555	8.13892	-0.0530812	0.271174	-0.00850065	0.0335627	0.0148356	0.0693431	0.378053	2.96505
sp|Q5PSV4|BRM1L_HUMAN	BRMS1L	Breast cancer metastasis-suppressor 1-like protein OS=Homo sapiens OX=9606 GN=BRMS1L PE=1 SV=2	1	6.97503	5.83509	5.90097	5.72481	5.79336	6.57542	5.91033	6.25638	6.36209	6.53333	6.56744	5.675	5.64309	6.89035	7.13953	6.21777	-0.00376891	0.00507362	0.0635152	0.151308	-0.0351719	0.0708692	0.14379	0.681572
sp|Q5VW32|BROX_HUMAN	BROX	BRO1 domain-containing protein BROX OS=Homo sapiens OX=9606 GN=BROX PE=1 SV=1	16	6.25805	6.01587	6.04817	6.10553	6.53341	6.43994	6.22157	6.35531	6.14435	6.25208	6.36225	6.17373	6.48275	6.17782	6.34826	6.08092	0.0672487	0.604037	0.0335487	0.409878	0.0539451	0.677405	0.0223697	0.426374
sp|P55201|BRPF1_HUMAN	BRPF1	Peregrin OS=Homo sapiens OX=9606 GN=BRPF1 PE=1 SV=2	19	6.15473	6.15379	6.0453	5.93434	6.15909	6.02133	5.85467	5.60439	5.80816	5.83735	6.03472	6.09351	6.03303	7.27577	7.49055	7.49927	-0.0144091	0.102991	-0.0786277	0.851382	-0.0043514	0.0587629	0.2896	3.99175
sp|Q9ULD4|BRPF3_HUMAN	BRPF3	Bromodomain and PHD finger-containing protein 3 OS=Homo sapiens OX=9606 GN=BRPF3 PE=1 SV=2	10	5.86037	5.89834	5.66251	5.91113	5.54447	5.97558	5.7028	5.84187	5.70535	5.62899	5.5659	5.32035	5.28549	8.53093	8.6617	8.90423	-0.0229702	0.124457	-0.0268824	0.269784	-0.113819	1.2003	0.576582	4.59538
sp|Q8IWQ3-5|BRSK2_HUMAN	BRSK2	Isoform 5 of Serine/threonine-protein kinase BRSK2 OS=Homo sapiens OX=9606 GN=BRSK2	4	6.25375	6.14846	6.63546	6.28695	6.05106	6.44018	6.32937	6.72966	6.47103	7.03388	6.67469	6.19727	5.84273	5.87601	5.3987	5.63081	-0.0131897	0.0513408	0.0913191	0.532776	-0.021332	0.0808267	-0.168009	1.85184
sp|Q9NSI6|BRWD1_HUMAN	BRWD1	Bromodomain and WD repeat-containing protein 1 OS=Homo sapiens OX=9606 GN=BRWD1 PE=1 SV=4	13	5.56299	5.64207	5.58206	5.8613	5.39906	5.50794	5.08366	5.55472	5.55107	5.68958	5.47749	5.68368	5.27472	9.37689	8.8934	9.85939	-0.0871434	0.513076	-0.0163093	0.134819	-0.0475233	0.389393	0.72772	3.94634
sp|Q96G97-4|BSCL2_HUMAN	BSCL2	Isoform 3 of Seipin OS=Homo sapiens OX=9606 GN=BSCL2	3	6.16011	6.20475	7.12729	7.40079	7.39315	6.07474	5.04102	6.05925	6.53883	5.03324	5.59363	5.92192	6.40541	6.47501	6.20171	6.36913	-0.12397	0.141957	-0.194049	0.3698	-0.170542	0.494389	-0.0827133	0.395213
sp|Q9NW68|BSDC1_HUMAN	BSDC1	BSD domain-containing protein 1 OS=Homo sapiens OX=9606 GN=BSDC1 PE=1 SV=1	20	4.82301	4.84169	4.5746	4.59341	4.71331	4.70257	4.79012	4.68225	4.6473	4.35	4.68601	4.75604	4.51627	12.7787	12.7728	13.772	0.00829727	0.0433544	-0.0461823	0.257317	-0.0170778	0.115297	1.47719	4.72176
sp|P35613|BASI_HUMAN	BSG	Basigin OS=Homo sapiens OX=9606 GN=BSG PE=1 SV=2	33	5.74387	6.6358	5.87204	6.31429	6.77305	5.87875	5.78433	5.66807	6.33024	5.87943	5.75525	6.03203	6.44876	6.69749	7.34053	6.84609	0.000910377	0.00120956	-0.0434611	0.115095	-0.014833	0.0424024	0.18078	1.31068
sp|Q9UPA5|BSN_HUMAN	BSN	Protein bassoon OS=Homo sapiens OX=9606 GN=BSN PE=1 SV=4	1	7.2316	6.13218	6.28234	6.81484	5.86007	7.35993	6.99037	5.84736	5.96618	8.35434	7.33238	6.33938	4.99567	4.96904	4.80462	4.71971	0.0262678	0.0346489	0.0232315	0.021604	-0.0883046	0.135005	-0.453435	2.42786
sp|Q5W0U4|BSPRY_HUMAN	BSPRY	B box and SPRY domain-containing protein OS=Homo sapiens OX=9606 GN=BSPRY PE=2 SV=1	16	6.52826	6.42001	6.81701	6.72394	5.9389	6.61101	6.14535	6.88565	6.57643	6.46976	6.73114	7.005	6.27344	5.01034	4.9097	4.95407	-0.0876953	0.415359	0.00470703	0.021641	0.010323	0.0462838	-0.417565	3.96149
sp|O14981|BTAF1_HUMAN	BTAF1	TATA-binding protein-associated factor 172 OS=Homo sapiens OX=9606 GN=BTAF1 PE=1 SV=2	34	6.41226	5.99069	6.18218	6.25255	5.85205	6.07024	6.21199	6.49862	6.30657	6.30291	6.26358	6.12649	5.95654	6.50123	6.54813	6.52397	-0.0387735	0.238499	0.0366914	0.305672	-0.0219794	0.17123	0.0713963	1.41438
sp|Q9H0C5|BTBD1_HUMAN	BTBD1	BTB/POZ domain-containing protein 1 OS=Homo sapiens OX=9606 GN=BTBD1 PE=1 SV=1	9	5.18474	6.03639	5.75677	5.81945	5.90336	5.42566	5.54511	6.17772	6.25072	5.54385	6.1509	6.62881	6.62939	7.71448	7.37392	7.85873	-0.0190155	0.0428787	0.0719456	0.209863	0.182905	0.864652	0.424485	2.93029
sp|Q9BSF8-2|BTBDA_HUMAN	BTBD10	Isoform 2 of BTB/POZ domain-containing protein 10 OS=Homo sapiens OX=9606 GN=BTBD10	5	5.12752	4.62062	4.40444	4.46453	4.30926	4.39705	3.95098	4.61327	4.79298	4.64925	4.78017	5.00755	4.5595	13.3072	13.1513	13.8644	-0.141623	0.407153	0.00954314	0.0226761	0.0391796	0.126799	1.53001	4.82464
sp|Q9BX70|BTBD2_HUMAN	BTBD2	BTB/POZ domain-containing protein 2 OS=Homo sapiens OX=9606 GN=BTBD2 PE=1 SV=1	9	5.78362	6.60813	5.9336	6.07488	7.04667	6.65139	6.17208	5.9973	6.75505	6.34838	6.99227	6.95456	7.43472	4.85502	5.19002	5.2023	0.118745	0.360659	0.0617705	0.191474	0.224509	1.13849	-0.2633	1.95421
sp|Q9P203|BTBD7_HUMAN	BTBD7	BTB/POZ domain-containing protein 7 OS=Homo sapiens OX=9606 GN=BTBD7 PE=1 SV=3	1	6.55835	8.04459	7.4407	5.44619	6.402	5.37373	6.63217	7.15917	5.09	6.51983	5.94771	5.5668	5.67833	6.14645	5.90325	6.09073	-0.163535	0.184566	-0.135509	0.13984	-0.262053	0.470903	-0.184652	0.518252
sp|Q96Q07|BTBD9_HUMAN	BTBD9	BTB/POZ domain-containing protein 9 OS=Homo sapiens OX=9606 GN=BTBD9 PE=1 SV=2	7	6.63165	6.5012	6.86471	6.7479	6.16092	5.98764	6.23786	6.24182	5.94188	5.864	6.03465	6.30979	6.3486	6.12862	6.15692	5.84184	-0.125616	0.929277	-0.152442	1.07089	-0.101755	1.02065	-0.146086	2.21886
sp|P20290|BTF3_HUMAN	BTF3	Transcription factor BTF3 OS=Homo sapiens OX=9606 GN=BTF3 PE=1 SV=1	20	5.96886	5.97973	5.85044	6.00802	6.351	5.97014	6.32413	6.04744	5.97734	5.70729	6.15054	5.83104	6.32533	7.11335	7.22577	7.16957	0.0624583	0.491203	-0.0099904	0.0737072	0.0360369	0.30587	0.268568	4.57445
sp|Q96K17|BT3L4_HUMAN	BTF3L4	Transcription factor BTF3 homolog 4 OS=Homo sapiens OX=9606 GN=BTF3L4 PE=1 SV=1	14	6.21945	6.31209	6.27366	6.122	6.31522	6.51825	6.34759	6.64247	6.44668	6.31757	6.26259	6.45853	6.40826	5.64835	5.8388	5.86852	0.0369991	0.463861	0.053873	0.607371	0.0331068	0.595215	-0.107276	2.44364
sp|Q14201-2|BTG3_HUMAN	BTG3	Isoform 2 of Protein BTG3 OS=Homo sapiens OX=9606 GN=BTG3	2	6.23644	6.08443	6.31532	6.30568	6.36911	5.76424	6.602	6.34498	6.58621	7.02354	6.68495	6.77858	6.94936	4.97027	5.53231	5.45258	0.00223079	0.00540699	0.0931986	0.557536	0.125948	1.54977	-0.229509	2.3939
sp|O00478|BT3A3_HUMAN	BTN3A3	Butyrophilin subfamily 3 member A3 OS=Homo sapiens OX=9606 GN=BTN3A3 PE=1 SV=1	2	6.43367	6.11018	5.07246	6.67079	6.21795	6.54449	6.06353	5.70983	6.15792	6.37338	7.27669	5.77312	5.56095	6.31774	7.21813	6.49917	0.0475715	0.0735432	0.00204237	0.00286502	0.0309842	0.0428392	0.137373	0.541324
sp|Q9Y297|FBW1A_HUMAN	BTRC	F-box/WD repeat-containing protein 1A OS=Homo sapiens OX=9606 GN=BTRC PE=1 SV=1	9	4.69648	4.92988	5.3423	5.39182	5.24498	5.03043	5.06844	5.33263	5.04386	4.72962	5.55944	5.85102	5.4493	10.5723	10.6851	11.0724	0.00692645	0.0154177	-0.0156019	0.0352575	0.14285	0.685923	1.08213	4.54975
sp|O43683|BUB1_HUMAN	BUB1	Mitotic checkpoint serine/threonine-protein kinase BUB1 OS=Homo sapiens OX=9606 GN=BUB1 PE=1 SV=1	18	5.92942	5.26791	5.5052	5.4394	5.34284	5.76934	5.53627	5.93561	5.74052	6.20842	7.18765	6.87703	6.71226	7.49065	7.68958	7.36789	0.00364439	0.00852301	0.10697	0.500765	0.32324	1.65467	0.441264	3.43686
sp|O60566-3|BUB1B_HUMAN	BUB1B	Isoform 3 of Mitotic checkpoint serine/threonine-protein kinase BUB1 beta OS=Homo sapiens OX=9606 GN=BUB1B	39	6.03241	5.82217	5.94683	5.86922	5.63334	5.92994	5.78353	6.40879	6.3383	6.67652	6.86568	6.90593	6.69804	6.5389	6.31701	6.23338	-0.0333902	0.306896	0.129751	1.14892	0.205426	2.26252	0.104703	2.0844
sp|O43684|BUB3_HUMAN	BUB3	Mitotic checkpoint protein BUB3 OS=Homo sapiens OX=9606 GN=BUB3 PE=1 SV=1	25	5.79047	6.36777	5.77198	5.83223	6.16911	5.64511	6.2509	5.994	5.91616	5.83951	5.92801	6.4065	6.39929	7.16994	7.07102	7.44801	0.0195607	0.0486461	-0.00585389	0.0212524	0.0719975	0.383206	0.283315	2.64136
sp|Q9BRD0|BUD13_HUMAN	BUD13	BUD13 homolog OS=Homo sapiens OX=9606 GN=BUD13 PE=1 SV=1	13	6.80281	6.89212	6.30668	6.36658	6.01249	6.296	6.35949	6.02335	6.30318	6.50303	6.21695	6.28528	5.8115	5.97317	5.98	5.86735	-0.0831952	0.388291	-0.0707618	0.340319	-0.110835	0.64884	-0.150222	1.67631
sp|O43709-3|BUD23_HUMAN	BUD23	Isoform 3 of Probable 18S rRNA (guanine-N(7))-methyltransferase OS=Homo sapiens OX=9606 GN=BUD23	10	5.11755	5.35276	5.29388	5.21106	5.66309	5.55566	5.41986	5.22057	5.56485	5.33407	5.43314	5.56583	5.90364	9.4889	10.1385	9.73666	0.0808844	0.7277	0.0351556	0.267016	0.103596	0.842277	0.900401	4.65666
sp|P41223-2|BUD31_HUMAN	BUD31	Isoform 2 of Protein BUD31 homolog OS=Homo sapiens OX=9606 GN=BUD31	14	5.05902	5.33242	4.98926	5.03042	5.19912	5.14373	5.23098	5.00668	5.19611	5.2275	5.46438	5.51285	6.20049	9.92504	10.3617	11.1203	0.0248059	0.173124	0.0114473	0.0614483	0.166221	0.809001	1.03677	4.16596
sp|Q13895|BYST_HUMAN	BYSL	Bystin OS=Homo sapiens OX=9606 GN=BYSL PE=1 SV=3	27	5.84618	5.84637	5.86352	5.63024	5.59901	5.52535	5.59189	5.87206	5.56425	5.39927	5.80133	5.58629	5.63703	8.5563	8.90038	8.7805	-0.0569845	0.675939	-0.0467223	0.310294	-0.0306106	0.387135	0.593377	4.68635
sp|Q7L1Q6-3|BZW1_HUMAN	BZW1	Isoform 3 of Basic leucine zipper and W2 domain-containing protein 1 OS=Homo sapiens OX=9606 GN=BZW1	44	6.1792	6.28864	5.81017	6.03917	6.49255	5.98055	5.95701	5.95256	5.97861	5.80518	6.04865	6.01688	6.35118	6.99361	7.2613	6.84473	0.0151262	0.0466402	-0.0402293	0.279645	0.0140769	0.0814082	0.21028	2.46727
tr|B5MCH7|B5MCH7_HUMAN	BZW2	Basic leucine zipper and W2 domain-containing protein 2 OS=Homo sapiens OX=9606 GN=BZW2 PE=1 SV=1	4	7.10436	6.296	6.45298	7.4239	5.76223	7.39687	6.44358	6.65202	5.88296	6.31486	6.39514	5.82191	4.70138	5.89061	6.19704	5.26417	-0.0616093	0.090503	-0.118108	0.332007	-0.274064	0.64818	-0.237573	1.237
sp|Q9Y6E2|BZW2_HUMAN	BZW2	Basic leucine zipper and W2 domain-containing protein 2 OS=Homo sapiens OX=9606 GN=BZW2 PE=1 SV=1	36	6.18126	6.33511	5.90297	6.23931	6.46186	6.36813	6.03044	6.01438	6.18426	6.11041	5.97335	6.1397	6.71997	6.53112	6.4522	6.35554	0.0283062	0.136775	-0.0144994	0.0944607	0.026208	0.110757	0.0644464	1.11127
sp|Q8N6V4|CJ053_HUMAN	C10orf53	UPF0728 protein C10orf53 OS=Homo sapiens OX=9606 GN=C10orf53 PE=3 SV=3	2	6.43163	6.86927	7.08539	6.53657	5.82379	6.99001	6.67493	7.59729	7.18361	7.77312	6.60076	6.30195	5.61314	4.17773	4.23699	4.10383	-0.0511541	0.115498	0.15959	0.806613	-0.125033	0.520831	-0.689727	3.8509
sp|Q9H0W9|CK054_HUMAN	C11orf54	Ester hydrolase C11orf54 OS=Homo sapiens OX=9606 GN=C11orf54 PE=1 SV=1	9	5.32071	5.88512	6.0546	5.80389	6.80466	6.02616	6.68187	6.24361	6.60338	5.5417	5.92356	6.74319	7.4409	6.18558	5.98742	6.75365	0.173787	0.559554	0.0881934	0.23653	0.217119	0.65266	0.129794	0.929406
sp|Q9H3H3-3|CK068_HUMAN	C11orf68	Isoform 3 of UPF0696 protein C11orf68 OS=Homo sapiens OX=9606 GN=C11orf68	11	7.38125	7.66499	7.22735	7.54984	7.33886	6.89845	6.95977	6.8284	6.85973	6.84581	7.2821	6.99315	6.67224	2.44192	2.56532	2.49082	-0.0775432	0.499198	-0.123398	1.13135	-0.0946313	0.728963	-1.57682	5.01125
sp|E9PRG8|CK098_HUMAN	C11orf98	Uncharacterized protein C11orf98 OS=Homo sapiens OX=9606 GN=C11orf98 PE=4 SV=2	3	5.87386	6.1838	6.39706	5.99437	5.53474	5.59081	6.40259	6.43209	5.74737	6.52633	5.63674	6.05637	6.22693	7.32951	6.62059	7.44685	-0.0650704	0.18532	0.0287416	0.0893259	-0.0331694	0.159341	0.222662	1.81807
sp|Q9HB07|MYG1_HUMAN	C12orf10	UPF0160 protein MYG1, mitochondrial OS=Homo sapiens OX=9606 GN=C12orf10 PE=1 SV=2	26	6.55198	6.38865	6.66773	6.74795	6.38255	6.69152	6.63379	6.58305	6.25267	6.45053	6.50833	6.43953	6.1045	5.27936	5.07838	5.23947	-0.00433977	0.0208473	-0.0355382	0.287735	-0.0531412	0.476856	-0.341823	3.74905
sp|Q8N999|CL029_HUMAN	C12orf29	Uncharacterized protein C12orf29 OS=Homo sapiens OX=9606 GN=C12orf29 PE=1 SV=2	13	6.24221	6.16589	6.2847	6.00951	6.19039	6.26074	6.55846	6.4555	6.44601	6.50589	6.61687	6.35449	6.45628	5.90872	5.64942	5.89491	0.037119	0.271619	0.0669984	0.90709	0.0685022	0.888337	-0.0861293	1.64274
sp|Q9NQ89|CL004_HUMAN	C12orf4	Protein C12orf4 OS=Homo sapiens OX=9606 GN=C12orf4 PE=1 SV=1	1	6.47469	6.01098	5.75757	6.1989	6.25827	6.64771	7.20441	7.91079	6.97247	5.76402	6.31034	6.11944	5.40754	5.2335	5.45861	6.27076	0.133608	0.425912	0.171619	0.315342	-0.0394342	0.123998	-0.111953	0.622348
sp|Q8N5I9|CL045_HUMAN	C12orf45	Uncharacterized protein C12orf45 OS=Homo sapiens OX=9606 GN=C12orf45 PE=1 SV=2	8	5.82287	6.08038	5.76865	5.71184	5.37454	5.72619	5.47365	5.49601	5.39482	5.25673	5.94339	6.0864	5.56579	8.59682	8.92966	8.77227	-0.0815133	0.509785	-0.119152	0.922232	0.00474488	0.0220932	0.584526	4.50371
sp|Q99622|C10_HUMAN	C12orf57	Protein C10 OS=Homo sapiens OX=9606 GN=C12orf57 PE=1 SV=1	6	9.36095	9.21006	8.56575	9.66721	7.66324	7.94057	7.50756	5.17033	5.81425	6.20143	5.86741	5.34738	5.28827	2.25995	2.12158	2.01407	-0.256221	0.929901	-0.683589	1.59556	-0.74209	2.25376	-2.10967	4.59735
sp|Q9H3J6|CL065_HUMAN	C12orf65	Probable peptide chain release factor C12orf65, mitochondrial OS=Homo sapiens OX=9606 GN=C12orf65 PE=2 SV=1	3	5.67634	5.4001	5.38531	5.85003	6.36877	6.09756	6.23855	5.55813	6.13929	6.46564	6.35715	6.05119	6.439	7.20259	7.30362	7.46673	0.160647	0.86377	0.118239	0.430838	0.171593	1.1688	0.39296	3.58147
sp|Q69YU5|CL073_HUMAN	C12orf73	Uncharacterized protein C12orf73 OS=Homo sapiens OX=9606 GN=C12orf73 PE=3 SV=2	1	6.88541	6.31543	6.65548	6.31427	6.836	6.70751	6.45104	7.10765	7.06307	7.43904	6.76754	6.32083	6.5355	4.57401	3.8684	4.15883	0.0266979	0.104927	0.138774	0.806398	-0.000299368	0.00178074	-0.639343	3.28879
sp|Q9NWQ9|CN119_HUMAN	C14orf119	Uncharacterized protein C14orf119 OS=Homo sapiens OX=9606 GN=C14orf119 PE=1 SV=1	2	8.7734	8.63256	9.00751	9.5045	6.95958	7.16949	7.09321	5.04611	5.01057	5.27367	5.79436	5.40777	5.41258	3.68862	3.55712	3.66893	-0.344089	1.19291	-0.813278	2.09213	-0.697207	2.39409	-1.3034	4.50724
sp|Q9H972|CN093_HUMAN	C14orf93	Uncharacterized protein C14orf93 OS=Homo sapiens OX=9606 GN=C14orf93 PE=1 SV=1	1	6.81658	7.87871	5.19531	7.12426	7.0155	5.88608	6.92897	6.29424	5.5441	4.65935	6.49493	6.78076	8.65526	5.40888	4.19526	5.12181	-0.030991	0.025479	-0.296452	0.373007	0.114253	0.14053	-0.460355	1.16789
sp|Q6ZRI6|CO039_HUMAN	C15orf39	Uncharacterized protein C15orf39 OS=Homo sapiens OX=9606 GN=C15orf39 PE=1 SV=3	5	7.22538	7.12084	7.08777	7.32572	6.89033	7.02026	7.52858	5.94854	5.69571	5.98155	5.99863	6.59805	6.36288	4.43175	4.32	4.46402	-0.00876257	0.0343549	-0.291323	1.93965	-0.186086	1.41222	-0.706751	4.94598
sp|Q8WUR7|CO040_HUMAN	C15orf40	UPF0235 protein C15orf40 OS=Homo sapiens OX=9606 GN=C15orf40 PE=1 SV=2	6	6.51327	6.1602	5.92525	6.11573	6.1925	6.18316	5.98471	6.1078	5.62219	6.25623	5.99047	5.59605	5.53745	7.41075	7.14592	7.2583	-0.0137222	0.054101	-0.0434253	0.165472	-0.1143	0.717768	0.235001	2.6989
sp|Q96GQ5|RUS1_HUMAN	C16orf58	RUS1 family protein C16orf58 OS=Homo sapiens OX=9606 GN=C16orf58 PE=1 SV=2	8	6.53795	6.34522	6.74014	6.76987	6.72008	6.42372	6.31547	6.24432	6.70963	6.68985	6.60787	7.19947	6.53787	4.73939	4.82493	4.59421	-0.0246701	0.122491	-0.0110536	0.0474523	0.0395615	0.210251	-0.483456	3.88984
sp|Q9BSU1|CP070_HUMAN	C16orf70	UPF0183 protein C16orf70 OS=Homo sapiens OX=9606 GN=C16orf70 PE=1 SV=1	5	5.89559	6.69007	5.86993	6.01859	5.76385	5.81898	5.69702	6.29215	5.45271	5.55641	5.9262	5.8964	5.78362	7.22707	8.11198	7.99941	-0.0871323	0.319886	-0.0853451	0.227751	-0.0601378	0.275284	0.346486	2.19761
sp|Q14CZ0|CP072_HUMAN	C16orf72	UPF0472 protein C16orf72 OS=Homo sapiens OX=9606 GN=C16orf72 PE=1 SV=1	5	4.50297	4.01926	4.26078	4.02193	3.65141	3.99274	3.98084	3.50579	3.73019	3.37485	5.46457	4.71815	5.06283	14.3722	15.8936	15.448	-0.116618	0.41528	-0.24831	0.920606	0.27454	1.07746	1.85878	4.68235
sp|Q96GX8|CP074_HUMAN	C16orf74	Uncharacterized protein C16orf74 OS=Homo sapiens OX=9606 GN=C16orf74 PE=1 SV=2	1	7.73745	5.68355	5.91114	8.46676	5.59954	8.07372	5.80397	6.40641	5.85745	8.67589	6.88224	5.61245	5.71658	4.35092	4.23086	4.99107	-0.0982018	0.0667661	0.00625392	0.00412462	-0.195159	0.250911	-0.619267	1.36156
sp|Q6PH81|CP087_HUMAN	C16orf87	UPF0547 protein C16orf87 OS=Homo sapiens OX=9606 GN=C16orf87 PE=1 SV=1	2	5.98186	6.50402	5.7312	5.97824	6.12869	5.20474	6.23735	5.81603	5.95544	5.82907	6.24437	5.97863	5.58771	7.99899	7.20948	7.61417	-0.0465123	0.0927239	-0.0440708	0.184945	-0.0269455	0.094464	0.330775	2.39875
sp|Q9HAS0|NJMU_HUMAN	C17orf75	Protein Njmu-R1 OS=Homo sapiens OX=9606 GN=C17orf75 PE=1 SV=2	13	6.16388	6.28329	6.21664	6.19038	6.46876	6.20956	6.20216	6.20971	6.59051	6.43666	6.41703	6.55866	6.45165	6.08273	5.63255	5.88582	0.0184439	0.18814	0.0454232	0.482722	0.0596368	1.43747	-0.082786	1.42902
sp|Q9BSJ5|CQ080_HUMAN	C17orf80	Uncharacterized protein C17orf80 OS=Homo sapiens OX=9606 GN=C17orf80 PE=2 SV=2	8	5.25614	5.33178	5.06704	5.53111	5.62726	5.32127	5.3435	5.73244	5.61427	5.78157	5.4446	5.46316	5.44636	9.55525	9.3988	10.0855	0.0360879	0.177574	0.108302	0.806305	0.0415756	0.366076	0.869941	4.39923
sp|Q32NC0|CR021_HUMAN	C18orf21	UPF0711 protein C18orf21 OS=Homo sapiens OX=9606 GN=C18orf21 PE=1 SV=1	5	7.18115	6.24873	6.62976	6.67851	5.99629	5.90785	5.13748	7.00192	6.08448	6.08653	6.2376	5.65512	5.82558	6.63241	6.40829	6.2883	-0.2348	0.650174	-0.0647913	0.168408	-0.178622	0.825645	-0.0530951	0.403326
sp|Q96B23-2|CR025_HUMAN	C18orf25	Isoform 2 of Uncharacterized protein C18orf25 OS=Homo sapiens OX=9606 GN=C18orf25	17	5.87365	5.85872	5.99946	5.63652	5.4167	5.54369	5.66556	5.46344	5.41979	5.34051	5.43055	5.47652	5.24974	8.96255	9.15623	9.50637	-0.0760816	0.579416	-0.111412	1.00643	-0.117376	1.1798	0.656464	4.39221
sp|Q8TCD1|CR032_HUMAN	C18orf32	UPF0729 protein C18orf32 OS=Homo sapiens OX=9606 GN=C18orf32 PE=3 SV=1	1	7.25204	7.35412	6.01362	6.14548	6.68896	5.64177	6.35375	5.90448	6.56567	5.27044	6.11214	5.57092	6.21706	5.92147	6.07647	6.91161	-0.103484	0.174018	-0.17827	0.337404	-0.165355	0.44409	-0.0862091	0.303477
sp|Q9UFG5|CS025_HUMAN	C19orf25	UPF0449 protein C19orf25 OS=Homo sapiens OX=9606 GN=C19orf25 PE=1 SV=2	7	7.46759	7.58404	7.17082	7.34727	7.8913	7.09942	7.09764	6.59505	6.33309	6.0413	6.95183	6.53638	6.45991	2.93691	3.06558	3.42188	-0.00579678	0.0158011	-0.225406	1.25488	-0.15283	1.22358	-1.23461	4.64864
sp|Q8N9M1|CS047_HUMAN	C19orf47	Uncharacterized protein C19orf47 OS=Homo sapiens OX=9606 GN=C19orf47 PE=1 SV=1	10	6.10241	5.84641	5.7873	5.68005	5.74814	5.61653	5.61258	5.87978	5.70431	5.28988	5.28589	5.34376	5.15641	8.84138	8.89282	9.21235	-0.0488648	0.357911	-0.0576682	0.274932	-0.153816	1.34527	0.617633	4.43498
sp|Q9UNZ5|L10K_HUMAN	C19orf53	Leydig cell tumor 10 kDa protein homolog OS=Homo sapiens OX=9606 GN=C19orf53 PE=1 SV=1	9	5.55091	5.74593	5.64381	5.55652	6.03903	5.31839	6.03312	5.91164	5.62523	5.66022	5.49304	5.34458	5.99448	8.5726	8.58249	8.928	0.0435967	0.146769	0.0274584	0.245102	-0.00349085	0.01455	0.628409	4.68281
sp|Q5BKX5|CS054_HUMAN	C19orf54	UPF0692 protein C19orf54 OS=Homo sapiens OX=9606 GN=C19orf54 PE=1 SV=2	2	6.77315	7.9693	8.4474	7.27924	7.09938	7.38659	7.77882	6.28773	7.35532	6.72285	7.02912	6.61963	6.41307	1.88635	2.12198	2.83006	-0.0375449	0.0630691	-0.166153	0.377833	-0.187856	0.572514	-1.74058	3.42889
sp|Q13901|C1D_HUMAN	C1D	Nuclear nucleic acid-binding protein C1D OS=Homo sapiens OX=9606 GN=C1D PE=1 SV=1	4	6.35263	6.00231	6.44956	6.27281	6.04228	5.71595	6.6088	6.00576	6.30673	6.3925	6.60009	6.06585	6.00103	6.41419	6.21611	6.5534	-0.0342267	0.0972278	-0.00792191	0.0362715	-0.0108573	0.0487493	0.0285359	0.353669
sp|Q9NS00|C1GLT_HUMAN	C1GALT1	Glycoprotein-N-acetylgalactosamine 3-beta-galactosyltransferase 1 OS=Homo sapiens OX=9606 GN=C1GALT1 PE=1 SV=1	7	7.0257	6.86236	6.60902	6.7903	6.03501	6.74409	6.43765	6.9389	6.58628	6.70795	6.51666	6.81313	6.31591	4.6904	4.40816	4.51848	-0.090832	0.436189	-0.0164769	0.105304	-0.0589828	0.48087	-0.587783	4.23895
sp|Q96EU7|C1GLC_HUMAN	C1GALT1C1	C1GALT1-specific chaperone 1 OS=Homo sapiens OX=9606 GN=C1GALT1C1 PE=1 SV=1	4	6.52898	6.39126	6.26179	6.87523	6.88762	6.90808	6.90261	6.92365	6.65119	7.12091	7.06666	7.25495	7.11662	3.72813	3.81914	3.56319	0.0828651	0.509991	0.0826866	0.464876	0.133538	1.07277	-0.814729	4.09924
sp|Q9NX04|CA109_HUMAN	C1orf109	Uncharacterized protein C1orf109 OS=Homo sapiens OX=9606 GN=C1orf109 PE=1 SV=1	8	7.23689	6.9126	6.43809	6.72064	6.1226	5.98128	6.27826	6.22881	6.64313	6.00086	5.96831	6.2604	6.65135	5.51995	5.67902	5.35781	-0.155993	0.684568	-0.117989	0.500792	-0.117434	0.589183	-0.306876	2.50582
tr|A0A1B0GV14|A0A1B0GV14_HUMAN	C1orf112	Uncharacterized protein C1orf112 OS=Homo sapiens OX=9606 GN=C1orf112 PE=1 SV=1	1	7.21485	6.82348	7.39513	5.7201	6.23136	6.05734	6.27537	5.63913	6.40104	6.46618	7.19262	5.63621	5.92065	5.11341	6.11176	5.80136	-0.133591	0.268768	-0.138083	0.268502	-0.119253	0.218605	-0.258319	1.01149
sp|Q9NSG2|CA112_HUMAN	C1orf112	Uncharacterized protein C1orf112 OS=Homo sapiens OX=9606 GN=C1orf112 PE=1 SV=1	3	5.84015	6.36993	6.15789	6.25526	6.37477	5.5301	5.59335	7.03416	6.01022	5.78819	6.47157	7.01016	6.69659	6.61973	5.78359	6.46434	-0.0777744	0.24055	0.0282474	0.0559264	0.127824	0.863127	0.030933	0.188112
sp|Q6ZSJ8|CA122_HUMAN	C1orf122	Uncharacterized protein C1orf122 OS=Homo sapiens OX=9606 GN=C1orf122 PE=4 SV=2	5	6.07372	6.48869	5.90089	6.39315	6.33935	6.02614	5.66267	5.33939	5.09763	5.64756	5.57058	5.64077	5.55736	7.78795	7.85345	8.62071	-0.0483306	0.161098	-0.212905	0.913829	-0.152811	1.05847	0.380122	2.67153
sp|Q8NDD1-5|CA131_HUMAN	C1orf131	Isoform 2 of Uncharacterized protein C1orf131 OS=Homo sapiens OX=9606 GN=C1orf131	17	6.19529	5.90864	6.01037	6.06012	5.87242	6.26864	6.30099	5.94918	6.15101	6.30377	6.5238	6.34892	6.02924	6.79754	6.65465	6.62542	0.0245553	0.132415	0.0215724	0.159135	0.0600921	0.516266	0.147144	2.90342
sp|Q96HA4|CA159_HUMAN	C1orf159	Uncharacterized protein C1orf159 OS=Homo sapiens OX=9606 GN=C1orf159 PE=2 SV=2	1	6.38509	7.89221	6.94987	6.35129	7.5282	5.85572	5.2439	4.88707	6.96877	6.15118	7.14635	8.05569	5.48379	4.74322	6.05757	4.30006	-0.151046	0.179253	-0.199945	0.29827	0.000138447	0.000237738	-0.453875	1.41662
sp|Q5SNV9-2|CA167_HUMAN	C1orf167	Isoform 2 of Uncharacterized protein C1orf167 OS=Homo sapiens OX=9606 GN=C1orf167	3	6.19458	5.24695	5.4177	5.81587	5.89512	6.91221	6.53456	6.39763	6.19623	7.15051	6.38429	5.77675	5.64862	6.71117	7.18521	6.53262	0.185657	0.460426	0.21537	0.625258	0.0665886	0.205051	0.264547	1.74552
sp|Q8IYL3|CA174_HUMAN	C1orf174	UPF0688 protein C1orf174 OS=Homo sapiens OX=9606 GN=C1orf174 PE=1 SV=2	13	6.25951	6.13425	5.99486	5.78945	6.01346	6.1183	6.08503	6.3251	5.90142	6.1712	5.75012	5.60653	6.07484	7.21765	7.16145	7.39683	0.00660718	0.0306354	0.0208654	0.101248	-0.0569657	0.38047	0.264073	3.16104
sp|Q9H425|CA198_HUMAN	C1orf198	Uncharacterized protein C1orf198 OS=Homo sapiens OX=9606 GN=C1orf198 PE=1 SV=1	3	7.05972	6.33886	7.2322	7.44469	6.29871	6.00564	6.374	5.62838	6.00639	5.84016	6.59183	5.83648	5.48308	6.105	6.07041	5.68446	-0.172906	0.550676	-0.268986	0.907308	-0.233395	0.761686	-0.237551	1.61351
sp|Q9H246|CA021_HUMAN	C1orf21	Uncharacterized protein C1orf21 OS=Homo sapiens OX=9606 GN=C1orf21 PE=1 SV=1	3	7.18363	6.9349	7.2964	7.05098	6.29874	6.5126	5.74834	6.04351	6.91433	6.98931	6.04188	6.04747	6.08843	5.15424	5.02742	4.66783	-0.202026	0.859535	-0.0980151	0.400414	-0.232022	2.19932	-0.523784	3.8516
sp|A1L170-2|CA226_HUMAN	C1orf226	Isoform 2 of Uncharacterized protein C1orf226 OS=Homo sapiens OX=9606 GN=C1orf226	4	6.25384	6.19824	6.42375	6.43847	6.54971	6.29008	6.55442	6.6774	6.42804	6.49992	6.39969	6.54728	6.85845	5.08566	5.41273	5.38232	0.0307109	0.26652	0.046333	0.517751	0.0609802	0.583671	-0.25764	3.17316
sp|Q9BWL3|CA043_HUMAN	C1orf43	Uncharacterized protein C1orf43 OS=Homo sapiens OX=9606 GN=C1orf43 PE=2 SV=1	6	5.26702	5.34818	5.7743	5.52409	5.99067	5.9108	6.39692	6.73036	6.41652	6.47626	7.49446	6.90489	6.83784	6.24347	6.55458	6.12965	0.154928	0.698701	0.255768	1.33916	0.369805	1.71911	0.203711	2.12908
sp|Q9BV19|CA050_HUMAN	C1orf50	Uncharacterized protein C1orf50 OS=Homo sapiens OX=9606 GN=C1orf50 PE=1 SV=2	3	6.36434	6.3207	6.15889	6.26472	6.83183	7.37989	6.70829	6.22606	5.96222	6.06985	6.62339	6.73834	5.9849	5.39534	5.41342	5.55782	0.151737	0.779755	-0.044608	0.547444	0.0389353	0.203174	-0.202394	3.62085
sp|Q8N6N3|CA052_HUMAN	C1orf52	UPF0690 protein C1orf52 OS=Homo sapiens OX=9606 GN=C1orf52 PE=1 SV=1	6	5.33141	5.42631	5.59576	5.72649	5.64234	5.82447	6.3597	5.43224	5.69526	6.01124	5.88082	5.34634	5.76802	8.17529	8.6496	9.13469	0.106324	0.424724	0.0495603	0.228167	0.0374249	0.203612	0.648566	3.65146
tr|A0A0G2JLC0|A0A0G2JLC0_HUMAN	C1QBP	Complement component 1 Q subcomponent-binding protein, mitochondrial (Fragment) OS=Homo sapiens OX=9606 GN=C1QBP PE=4 SV=1	1	6.67771	5.88011	7.61262	6.80124	4.56636	8.08288	7.60484	6.4785	5.66067	6.57411	6.85166	5.63415	5.10198	5.78372	5.22292	5.46652	0.00180467	0.00107837	-0.112345	0.2146	-0.201834	0.398301	-0.296291	1.32616
sp|Q07021|C1QBP_HUMAN	C1QBP	Complement component 1 Q subcomponent-binding protein, mitochondrial OS=Homo sapiens OX=9606 GN=C1QBP PE=1 SV=1	19	5.49727	6.17902	6.08506	6.31721	6.39078	6.06884	6.39285	6.43007	6.21504	5.88569	5.99053	6.38279	6.25732	6.7403	6.43994	6.72729	0.0620419	0.220453	0.0372135	0.115578	0.0449656	0.194052	0.140603	1.25659
sp|Q9GZN8-2|CT027_HUMAN	C20orf27	Isoform 2 of UPF0687 protein C20orf27 OS=Homo sapiens OX=9606 GN=C20orf27	5	6.76749	6.80808	6.17632	6.05182	6.53472	6.43221	6.47443	6.64098	6.41189	6.4814	6.77222	6.43384	6.92664	5.18783	4.68689	5.21323	0.00658814	0.016666	0.0134663	0.0403416	0.0569997	0.247757	-0.359144	2.23411
sp|Q9Y426|C2CD2_HUMAN	C2CD2	C2 domain-containing protein 2 OS=Homo sapiens OX=9606 GN=C2CD2 PE=1 SV=2	6	6.3084	6.21602	6.38254	6.35655	6.07146	5.75753	6.53452	6.59109	6.16314	6.19513	6.51067	6.11908	5.97411	6.55787	5.889	6.37289	-0.0451758	0.187535	0.000131528	0.00070694	-0.0264156	0.19389	-0.00976937	0.0805266
sp|O14523-2|C2C2L_HUMAN	C2CD2L	Isoform 2 of Phospholipid transfer protein C2CD2L OS=Homo sapiens OX=9606 GN=C2CD2L	4	6.2044	6.68093	7.50278	6.03325	5.94612	5.79361	5.90658	6.01873	6.37034	6.45073	6.06793	5.80084	5.45826	6.53261	6.64196	6.59093	-0.167301	0.382974	-0.0728836	0.156164	-0.193643	0.568155	-0.00368278	0.0132776
sp|Q4AC94|C2CD3_HUMAN	C2CD3	C2 domain-containing protein 3 OS=Homo sapiens OX=9606 GN=C2CD3 PE=1 SV=4	3	7.01671	6.88375	6.18898	6.34436	6.29322	6.5894	6.68183	6.74257	6.1708	6.38077	7.2038	6.04709	5.75069	5.60065	5.20163	4.90376	-0.0191118	0.0465694	-0.0391836	0.119157	-0.061227	0.137606	-0.336027	2.06574
sp|Q86YS7-5|C2CD5_HUMAN	C2CD5	Isoform 5 of C2 domain-containing protein 5 OS=Homo sapiens OX=9606 GN=C2CD5	18	6.57431	6.77286	6.51921	6.69749	6.52375	6.56246	6.29273	6.89	6.64613	6.56884	6.92747	6.72989	6.20421	4.71107	4.76705	4.61253	-0.0399382	0.382762	0.0131243	0.104428	-0.00444818	0.0200492	-0.49969	4.58852
sp|Q9NWW7|CB042_HUMAN	C2orf42	Uncharacterized protein C2orf42 OS=Homo sapiens OX=9606 GN=C2orf42 PE=1 SV=1	2	7.0448	6.77914	7.36989	6.84524	6.87419	6.1383	7.09532	6.40858	6.2408	6.40675	6.77619	5.55628	5.88369	4.73663	5.11036	4.73385	-0.064645	0.200571	-0.142146	0.905456	-0.207182	0.781675	-0.528327	3.52767
sp|Q9BVC5|ASHWN_HUMAN	C2orf49	Ashwin OS=Homo sapiens OX=9606 GN=C2orf49 PE=1 SV=1	14	6.47746	6.41403	6.5106	6.26361	6.37909	6.43502	6.11837	6.1854	6.01906	5.96552	6.0874	5.89186	5.73671	6.51725	6.61538	6.38323	-0.0239407	0.189773	-0.0832473	0.936607	-0.119754	1.28345	0.0198429	0.420968
sp|Q8N8R5|CB069_HUMAN	C2orf69	UPF0565 protein C2orf69 OS=Homo sapiens OX=9606 GN=C2orf69 PE=1 SV=1	6	6.94929	6.85379	7.1165	6.76202	6.10514	6.66112	6.5003	7.07134	6.12283	6.68489	6.99558	6.35514	5.96159	4.74431	4.33282	4.78334	-0.107791	0.628288	-0.0626403	0.251213	-0.104369	0.506228	-0.582914	3.97521
sp|Q3KRA6|CB076_HUMAN	C2orf76	UPF0538 protein C2orf76 OS=Homo sapiens OX=9606 GN=C2orf76 PE=1 SV=3	3	5.87841	6.57273	6.39893	6.29812	6.25495	6.67598	6.15817	6.54068	6.10757	5.72117	6.30278	6.5088	6.43013	5.9826	6.47186	5.69713	0.017332	0.0479805	-0.038111	0.114456	0.0288199	0.159712	-0.0553211	0.365324
sp|P01024|CO3_HUMAN	C3	Complement C3 OS=Homo sapiens OX=9606 GN=C3 PE=1 SV=2	5	5.85861	5.11184	6.87633	8.7069	4.7362	4.03906	8.78392	8.4512	9.99046	8.18538	6.03102	4.16977	4.4815	5.29879	5.20516	4.07387	-0.181649	0.0801874	0.419018	0.512077	-0.439797	0.466914	-0.450099	0.822391
sp|Q6P1S2|CC033_HUMAN	C3orf33	Protein C3orf33 OS=Homo sapiens OX=9606 GN=C3orf33 PE=1 SV=2	2	6.49307	6.20101	5.97273	6.53116	5.7531	6.13776	6.50896	6.3271	5.93184	6.83412	6.61909	6.46912	6.20297	5.8993	6.04047	6.0782	-0.0385784	0.11671	0.0147783	0.0384553	0.0296714	0.161144	-0.0688335	0.818227
sp|Q5JPI3|CC038_HUMAN	C3orf38	Uncharacterized protein C3orf38 OS=Homo sapiens OX=9606 GN=C3orf38 PE=1 SV=1	9	5.78477	5.91437	5.93554	6.16535	5.49898	5.68717	5.57412	5.50727	5.80648	5.67531	5.68604	6.04625	5.73711	8.11439	8.44598	8.42087	-0.0908805	0.710947	-0.0713199	0.577468	-0.0310958	0.236208	0.484919	4.22804
sp|P0C0L5|CO4B_HUMAN	C4B	Complement C4-B OS=Homo sapiens OX=9606 GN=C4B PE=1 SV=2	6	6.36406	5.27703	6.73458	7.23433	5.5861	4.71243	7.60552	8.44617	8.23719	7.7004	6.45602	4.19645	5.69673	5.55815	5.54358	4.65126	-0.101384	0.0792077	0.344251	0.782404	-0.23245	0.340446	-0.286044	0.95918
sp|Q8N1A6|CD033_HUMAN	C4orf33	UPF0462 protein C4orf33 OS=Homo sapiens OX=9606 GN=C4orf33 PE=1 SV=2	1	6.76606	7.22552	6.71648	7.08126	7.50482	7.73605	6.83293	8.33801	6.64565	6.36137	6.68135	5.44936	5.37161	4.61521	3.64062	3.03369	0.082842	0.31281	0.0344072	0.0504333	-0.251947	0.827446	-0.884509	2.8918
sp|P01031|CO5_HUMAN	C5	Complement C5 OS=Homo sapiens OX=9606 GN=C5 PE=1 SV=4	1	8.18768	6.35756	8.15117	7.88813	4.74456	4.20377	7.57718	6.04241	9.08479	6.71689	6.147	4.66687	5.10889	5.33935	5.12123	4.6625	-0.47307	0.443616	-0.0705221	0.0656461	-0.526675	1.02371	-0.601013	2.10705
sp|Q49AR2|CE022_HUMAN	C5orf22	UPF0489 protein C5orf22 OS=Homo sapiens OX=9606 GN=C5orf22 PE=1 SV=2	18	5.87706	5.93597	5.82622	5.82042	6.08057	6.16354	5.86404	5.93132	5.93877	5.73752	5.97452	6.01391	5.74196	7.64879	7.65541	7.78997	0.0414939	0.44398	0.00105388	0.00930546	0.0110791	0.127935	0.392383	4.92037
sp|Q7Z6I8|CE024_HUMAN	C5orf24	UPF0461 protein C5orf24 OS=Homo sapiens OX=9606 GN=C5orf24 PE=1 SV=1	5	6.55985	7.01428	6.06689	6.31882	6.72985	6.45287	6.58811	6.09622	6.3978	6.69936	6.55606	7.01765	7.52537	4.48765	4.96531	4.5239	0.0221294	0.0603273	-0.0206352	0.0532867	0.115936	0.450928	-0.478204	2.66563
sp|Q96GV9|CE030_HUMAN	C5orf30	UNC119-binding protein C5orf30 OS=Homo sapiens OX=9606 GN=C5orf30 PE=1 SV=1	4	6.72337	7.1089	6.4628	6.12723	5.43263	6.65329	6.55925	6.12126	5.51722	5.42188	5.78479	6.15683	5.91299	6.54253	6.82165	6.65338	-0.0879166	0.176869	-0.21607	0.718735	-0.150422	0.715122	0.0145476	0.0861437
sp|A6NDU8|CE051_HUMAN	C5orf51	UPF0600 protein C5orf51 OS=Homo sapiens OX=9606 GN=C5orf51 PE=1 SV=1	17	6.35258	6.18573	6.47444	6.09867	6.05677	6.37194	6.37541	6.40661	6.1638	6.37961	6.3308	5.94675	6.00405	6.28974	6.11231	6.45077	-0.00225732	0.00893074	0.00889326	0.0529032	-0.0429138	0.346312	0.00147422	0.0152131
sp|Q7Z4R8|CF120_HUMAN	C6orf120	UPF0669 protein C6orf120 OS=Homo sapiens OX=9606 GN=C6orf120 PE=1 SV=1	2	6.37313	7.68094	6.38352	5.99834	7.61537	6.49831	6.61351	4.59559	6.71193	6.76254	7.94513	6.03828	7.79906	3.69386	5.13381	4.15668	0.064062	0.0920692	-0.133861	0.153368	0.135705	0.239953	-0.610689	1.83798
sp|Q5T0Z8|CF132_HUMAN	C6orf132	Uncharacterized protein C6orf132 OS=Homo sapiens OX=9606 GN=C6orf132 PE=1 SV=4	6	6.88446	6.12913	6.31674	6.45377	5.90822	6.52273	6.58565	6.02952	6.94765	6.70003	6.62756	6.93995	6.31494	5.18537	5.4332	5.02108	-0.0241849	0.0612127	0.0250808	0.0625388	0.0400514	0.174454	-0.306236	2.39447
sp|O95873|CF047_HUMAN	C6orf47	Uncharacterized protein C6orf47 OS=Homo sapiens OX=9606 GN=C6orf47 PE=1 SV=2	4	6.64187	6.99039	6.52729	6.64513	6.55404	6.85987	6.22059	6.46279	6.98656	6.95708	6.79262	6.77359	6.11504	4.38819	4.55672	4.52822	-0.0340566	0.14024	0.0215764	0.0991573	-0.0306256	0.141265	-0.577362	4.16426
sp|Q9GZU0|CF062_HUMAN	C6orf62	Uncharacterized protein C6orf62 OS=Homo sapiens OX=9606 GN=C6orf62 PE=2 SV=1	2	5.85423	6.10061	5.89439	4.77222	5.49416	5.43128	5.29147	5.20664	5.7832	6.11715	6.26927	6.38244	6.03446	8.59972	8.07133	8.69742	-0.065155	0.117707	0.011932	0.0169736	0.139317	0.435936	0.580383	2.76971
sp|Q6UWU4-2|CF089_HUMAN	C6orf89	Isoform 2 of Bombesin receptor-activated protein C6orf89 OS=Homo sapiens OX=9606 GN=C6orf89	4	5.57289	5.83294	5.74025	6.13064	6.20083	6.00368	6.2498	6.00926	6.2326	6.05611	6.34283	6.57619	6.47485	6.67441	6.75546	7.14725	0.0801075	0.456238	0.0678333	0.439411	0.15175	1.18303	0.237191	2.36334
sp|Q9BPX7-2|CG025_HUMAN	C7orf25	Isoform 2 of UPF0415 protein C7orf25 OS=Homo sapiens OX=9606 GN=C7orf25	3	6.56092	6.29477	6.21357	6.33901	6.18092	6.39334	6.58062	6.34878	6.02014	6.6852	7.01135	6.84073	6.03176	5.35807	5.54819	5.59261	0.00745134	0.0346355	-0.000157669	0.000561031	0.0613358	0.260437	-0.207893	2.94797
sp|Q96N11|CG026_HUMAN	C7orf26	Uncharacterized protein C7orf26 OS=Homo sapiens OX=9606 GN=C7orf26 PE=2 SV=1	6	6.81321	6.92266	6.41604	6.8034	6.17136	6.36425	6.37472	6.83335	6.59534	6.34297	6.4273	6.87663	5.90399	5.03173	5.20257	4.92048	-0.0963575	0.637609	-0.032098	0.163306	-0.0738307	0.328697	-0.415759	3.52714
sp|Q9BRJ6|CG050_HUMAN	C7orf50	Uncharacterized protein C7orf50 OS=Homo sapiens OX=9606 GN=C7orf50 PE=1 SV=1	9	6.74985	6.69874	6.56025	5.9789	6.49218	6.26841	6.43268	6.37956	6.18247	6.25295	6.10891	5.84977	5.78261	5.99161	6.08701	6.18409	-0.0221931	0.0705492	-0.0509119	0.215537	-0.135683	0.741915	-0.0938928	0.867135
sp|Q9H7E9-2|CH033_HUMAN	C8orf33	Isoform 2 of UPF0488 protein C8orf33 OS=Homo sapiens OX=9606 GN=C8orf33	5	6.66474	6.42629	6.21532	6.43078	6.62309	5.89472	6.52193	6.01174	6.21538	6.01972	6.45631	6.21323	6.30564	6.00258	6.01639	5.98216	-0.0197999	0.0591111	-0.081167	0.688409	-0.0247001	0.213416	-0.100726	1.81056
sp|Q96NL8|CH037_HUMAN	C8orf37	Protein C8orf37 OS=Homo sapiens OX=9606 GN=C8orf37 PE=1 SV=1	1	7.64031	6.3983	8.47865	6.21571	5.42853	6.54574	6.38635	5.93153	5.76207	6.49411	7.68522	6.9373	4.97547	5.26145	4.47327	5.38598	-0.231055	0.312779	-0.244706	0.394003	-0.136964	0.160692	-0.511145	1.47434
sp|Q6P1X6|CH082_HUMAN	C8orf82	UPF0598 protein C8orf82 OS=Homo sapiens OX=9606 GN=C8orf82 PE=1 SV=2	11	6.56846	6.63458	6.48958	6.7226	6.60989	6.58047	6.80735	6.65518	6.62018	6.68144	6.59846	6.07176	6.63311	4.89692	4.61241	4.81762	0.0135029	0.126865	0.0105485	0.155887	-0.0374822	0.262878	-0.4676	4.32642
sp|Q9BUW7|CI016_HUMAN	C9orf16	UPF0184 protein C9orf16 OS=Homo sapiens OX=9606 GN=C9orf16 PE=1 SV=1	2	6.4195	7.61894	7.85512	6.66241	6.93601	7.45827	6.1145	6.83755	6.33299	4.74594	6.40246	7.11259	6.26579	3.86835	4.93636	4.4332	-0.0625132	0.092613	-0.257468	0.400979	-0.114651	0.29925	-0.69408	2.34289
sp|Q8IXQ3|CI040_HUMAN	C9orf40	Uncharacterized protein C9orf40 OS=Homo sapiens OX=9606 GN=C9orf40 PE=1 SV=1	4	9.65605	9.30329	9.74312	9.42114	7.12602	7.50645	7.16002	6.52086	5.81526	6.06852	5.01251	4.53646	4.68687	2.36764	2.542	2.53379	-0.391816	1.48982	-0.635577	2.08747	-1.00612	2.95394	-1.94161	5.11931
sp|Q96LT7|CI072_HUMAN	C9orf72	Guanine nucleotide exchange C9orf72 OS=Homo sapiens OX=9606 GN=C9orf72 PE=1 SV=2	1	7.05203	7.15491	5.40451	6.10277	5.99754	5.46116	6.59685	6.77559	5.83879	5.91162	6.07068	5.80647	5.9771	6.53159	6.58936	6.72902	-0.0950865	0.123495	-0.0579775	0.0801016	-0.111261	0.238292	0.0416079	0.130101
sp|Q9NZ63|TLS1_HUMAN	C9orf78	Telomere length and silencing protein 1 homolog OS=Homo sapiens OX=9606 GN=C9orf78 PE=1 SV=1	23	5.54273	5.60836	5.89577	5.69602	5.57	5.82513	6.08233	5.81138	5.63478	5.8618	5.74184	5.81971	5.79403	8.24917	8.13986	8.7271	0.0351181	0.167016	0.0210582	0.150909	0.0250221	0.273542	0.558237	3.96982
sp|Q8N1Q1|CAH13_HUMAN	CA13	Carbonic anhydrase 13 OS=Homo sapiens OX=9606 GN=CA13 PE=1 SV=1	6	5.839	5.63901	6.12268	6.09552	5.77389	6.08781	6.61912	6.11056	5.89976	6.52047	7.02955	6.24669	6.48974	6.64005	6.27437	6.61179	0.0564099	0.177805	0.0603056	0.266131	0.153401	0.801297	0.135793	1.61549
sp|P00918|CAH2_HUMAN	CA2	Carbonic anhydrase 2 OS=Homo sapiens OX=9606 GN=CA2 PE=1 SV=2	14	5.96465	6.44398	6.29463	6.34349	6.59782	6.46354	6.31605	6.39577	6.37146	6.13622	6.17697	6.15746	6.64864	5.98738	6.06911	5.63284	0.0447898	0.282336	0.00906364	0.0453388	0.0151274	0.074976	-0.0867065	1.01538
sp|Q9H8G2|CAAP1_HUMAN	CAAP1	Caspase activity and apoptosis inhibitor 1 OS=Homo sapiens OX=9606 GN=CAAP1 PE=1 SV=2	10	6.24584	6.54296	5.99213	6.50466	6.21174	6.33041	6.10346	6.21198	6.29129	6.5649	6.49121	6.5512	6.26119	5.77447	5.90515	6.01741	-0.0244419	0.108817	0.00788845	0.03026	0.025592	0.151963	-0.0997707	1.21225
sp|Q9Y376|CAB39_HUMAN	CAB39	Calcium-binding protein 39 OS=Homo sapiens OX=9606 GN=CAB39 PE=1 SV=1	32	6.51701	6.31423	6.11251	6.3463	6.67749	6.44035	6.23422	6.57824	6.57907	6.54776	6.27693	6.24425	6.27546	5.75228	5.56415	5.53976	0.0289548	0.159413	0.0550345	0.590593	-0.0130576	0.127166	-0.170254	2.52986
sp|Q9Y6J0|CABIN_HUMAN	CABIN1	Calcineurin-binding protein cabin-1 OS=Homo sapiens OX=9606 GN=CABIN1 PE=1 SV=1	15	6.33619	6.21577	6.28284	6.47692	6.12428	6.43804	6.36577	6.52467	6.49303	6.6004	6.58272	6.91766	5.99839	5.59268	5.62527	5.42536	-0.00423921	0.0225848	0.0474173	0.715147	0.0386151	0.169962	-0.189826	3.20125
sp|Q5VU97|CAHD1_HUMAN	CACHD1	VWFA and cache domain-containing protein 1 OS=Homo sapiens OX=9606 GN=CACHD1 PE=2 SV=2	1	6.66329	7.1575	6.32282	7.85645	7.21378	7.68404	6.64954	5.46358	6.60661	7.06739	7.43982	6.01097	5.83765	4.56819	3.51791	3.94046	0.0371187	0.0572409	-0.133984	0.228469	-0.122656	0.24538	-0.804168	2.56902
sp|Q9NY47-5|CA2D2_HUMAN	CACNA2D2	Isoform 5 of Voltage-dependent calcium channel subunit alpha-2/delta-2 OS=Homo sapiens OX=9606 GN=CACNA2D2	4	7.67544	6.88767	7.36728	7.07322	6.15857	6.49821	5.97737	6.83974	6.95787	7.15753	6.74355	6.47105	6.0445	4.21407	4.00103	3.93292	-0.223246	0.84564	-0.0538908	0.258922	-0.175655	0.888321	-0.840474	3.92484
sp|P54284|CACB3_HUMAN	CACNB3	Voltage-dependent L-type calcium channel subunit beta-3 OS=Homo sapiens OX=9606 GN=CACNB3 PE=1 SV=1	2	6.47517	5.91155	6.14476	6.05697	5.35406	6.14207	6.19579	5.96931	6.23052	6.08168	6.38155	6.51475	5.81799	7.30218	6.31058	7.11108	-0.0598527	0.17255	-0.0125581	0.0551195	0.021197	0.0830674	0.168348	1.22022
sp|Q8WUQ7-2|CATIN_HUMAN	CACTIN	Isoform 2 of Cactin OS=Homo sapiens OX=9606 GN=CACTIN	20	5.99824	6.1233	5.8295	6.25188	6.12336	5.70948	5.96612	6.0479	5.97432	5.91489	5.99775	5.99157	5.90126	7.3819	7.15259	7.63595	-0.0283507	0.14007	-0.0171962	0.119289	-0.0209435	0.189468	0.288494	3.04358
sp|Q86Y37|CACL1_HUMAN	CACUL1	CDK2-associated and cullin domain-containing protein 1 OS=Homo sapiens OX=9606 GN=CACUL1 PE=1 SV=1	15	5.62358	5.65357	5.35389	5.94732	5.70724	6.12769	5.89899	5.98445	6.05313	6.05457	6.29086	6.16903	6.01028	7.64771	7.54499	7.93271	0.0666083	0.310805	0.0954607	0.635927	0.125294	0.912692	0.449576	3.59651
sp|Q9HB71|CYBP_HUMAN	CACYBP	Calcyclin-binding protein OS=Homo sapiens OX=9606 GN=CACYBP PE=1 SV=2	31	6.48611	6.21815	6.28765	6.15175	6.06646	6.47711	6.2726	6.40312	6.35117	6.10818	6.2158	5.90646	6.03088	6.41925	6.42382	6.18148	-0.00318417	0.0132087	0.000361437	0.0018419	-0.0549381	0.58871	0.0127052	0.182311
sp|P27708|PYR1_HUMAN	CAD	CAD protein OS=Homo sapiens OX=9606 GN=CAD PE=1 SV=3	54	6.5364	6.61459	6.18829	6.5675	6.93647	6.55359	6.42599	6.63176	6.62238	6.69701	6.4185	6.30881	6.55984	5.10885	5.00247	4.82754	0.0356393	0.17375	0.0381797	0.337422	-0.0106522	0.0754188	-0.379222	3.49359
sp|Q8NFZ8|CADM4_HUMAN	CADM4	Cell adhesion molecule 4 OS=Homo sapiens OX=9606 GN=CADM4 PE=1 SV=1	3	6.55818	7.12961	7.33661	6.45854	6.08626	6.36579	6.49116	6.38402	6.38451	6.54643	6.57957	6.42665	6.01494	5.34034	4.44945	5.44793	-0.121818	0.426294	-0.0937802	0.388392	-0.115894	0.513857	-0.435852	2.12973
sp|Q86UW7|CAPS2_HUMAN	CADPS2	Calcium-dependent secretion activator 2 OS=Homo sapiens OX=9606 GN=CADPS2 PE=1 SV=2	2	6.13341	6.70434	6.34632	5.74397	6.7422	6.01419	6.1599	6.1863	6.70606	7.33162	7.158	6.47904	5.72175	5.82398	5.43232	5.3166	0.0168972	0.0338094	0.113335	0.312648	0.0502568	0.113554	-0.173906	1.22168
sp|P22676|CALB2_HUMAN	CALB2	Calretinin OS=Homo sapiens OX=9606 GN=CALB2 PE=2 SV=2	2	6.76734	6.49979	7.92827	7.07159	6.15392	6.94883	6.22486	6.41705	6.12608	6.18379	7.72376	6.49915	6.00002	4.48814	4.35984	4.60756	-0.133418	0.297775	-0.178967	0.522334	-0.0680887	0.127021	-0.65588	2.71287
sp|Q9P1Z2|CACO1_HUMAN	CALCOCO1	Calcium-binding and coiled-coil domain-containing protein 1 OS=Homo sapiens OX=9606 GN=CALCOCO1 PE=1 SV=2	9	6.79518	6.39397	6.70515	6.46629	6.24149	6.40235	6.02357	6.28811	6.37652	6.53992	6.74585	7.03368	6.10077	5.07859	5.63242	5.17612	-0.0828234	0.523686	-0.041897	0.332765	0.00799437	0.0268195	-0.315487	2.75306
sp|Q13137-4|CACO2_HUMAN	CALCOCO2	Isoform 4 of Calcium-binding and coiled-coil domain-containing protein 2 OS=Homo sapiens OX=9606 GN=CALCOCO2	15	5.7282	5.73897	5.60241	5.73394	5.55405	5.72632	5.09539	6.05725	5.9789	6.10141	6.25516	6.51077	6.11543	7.98685	7.91372	7.90122	-0.0626572	0.303583	0.0847613	1.35197	0.142744	1.45249	0.476851	5.14359
sp|Q05682-3|CALD1_HUMAN	CALD1	Isoform 3 of Caldesmon OS=Homo sapiens OX=9606 GN=CALD1	29	6.95021	6.68248	6.49728	6.57389	6.56922	6.64327	6.90877	6.6416	6.62333	6.66708	6.46887	6.14835	6.47952	4.74291	4.67734	4.72588	0.00670985	0.028597	-0.00692359	0.0438843	-0.0686844	0.597028	-0.501603	4.09201
sp|Q05682-4|CALD1_HUMAN	CALD1	Isoform 4 of Caldesmon OS=Homo sapiens OX=9606 GN=CALD1	1	9.09761	6.61273	7.46101	4.19531	7.01627	8.51361	5.32391	5.92352	5.1183	6.45131	5.93579	6.34851	6.27064	5.05691	4.98449	5.6901	0.0229277	0.00925016	-0.230593	0.15682	-0.145579	0.117005	-0.383726	0.557441
sp|P0DP24|CALM2_HUMAN	CALM2	Calmodulin-2 OS=Homo sapiens OX=9606 GN=CALM2 PE=1 SV=1	8	5.77676	6.6735	5.81613	5.86881	6.99416	6.63555	5.29893	5.41332	5.44315	5.24945	6.0648	6.82328	6.55749	7.67424	7.11064	6.59979	0.0644695	0.0880935	-0.16851	0.61425	0.10334	0.386866	0.240476	1.40916
sp|P27797|CALR_HUMAN	CALR	Calreticulin OS=Homo sapiens OX=9606 GN=CALR PE=1 SV=1	36	6.87702	6.60546	6.37711	6.19663	6.56738	6.49215	6.85891	6.46769	6.4817	6.23423	6.05761	6.22041	6.4278	5.4111	5.35888	5.36591	0.0275144	0.103461	-0.0267153	0.119064	-0.0631031	0.386725	-0.276317	2.6028
sp|O43852-3|CALU_HUMAN	CALU	Isoform 3 of Calumenin OS=Homo sapiens OX=9606 GN=CALU	42	6.29945	6.3559	5.86149	6.41197	6.40706	6.74124	6.43721	6.25866	6.34005	6.46794	6.33226	6.26928	6.47195	5.77614	5.79144	5.77796	0.0670102	0.351908	0.0282749	0.151604	0.0287923	0.190965	-0.108212	1.41349
sp|O43852-4|CALU_HUMAN	CALU	Isoform 4 of Calumenin OS=Homo sapiens OX=9606 GN=CALU	3	5.61189	6.01062	6.20909	6.23357	6.15145	6.35603	6.50061	6.23373	6.46728	6.46267	6.22183	5.88143	6.36683	6.73002	6.28105	6.28192	0.0747045	0.347107	0.0864655	0.483389	0.0332818	0.152739	0.0961676	0.896577
sp|Q14012|KCC1A_HUMAN	CAMK1	Calcium/calmodulin-dependent protein kinase type 1 OS=Homo sapiens OX=9606 GN=CAMK1 PE=1 SV=1	10	6.49592	5.97416	5.71287	6.17158	5.61012	6.6326	6.59064	6.0675	5.87764	6.29225	6.32227	6.1453	5.9542	6.82697	6.66468	6.66131	0.0441378	0.0892349	-0.00225337	0.00579058	0.012259	0.0489688	0.141839	1.46174
sp|Q8IU85|KCC1D_HUMAN	CAMK1D	Calcium/calmodulin-dependent protein kinase type 1D OS=Homo sapiens OX=9606 GN=CAMK1D PE=1 SV=1	12	6.73141	6.67912	7.32651	6.95744	6.4829	6.55035	6.32327	6.54295	6.61829	6.44836	6.75136	6.15026	5.77518	5.11876	4.82646	4.71739	-0.101741	0.53373	-0.0830008	0.51262	-0.153314	0.679278	-0.502419	3.33548
sp|Q13557-6|KCC2D_HUMAN	CAMK2D	Isoform Delta 9 of Calcium/calmodulin-dependent protein kinase type II subunit delta OS=Homo sapiens OX=9606 GN=CAMK2D	22	6.27949	6.46201	6.15422	6.57275	6.51956	6.62009	6.7888	6.80311	6.81379	6.68555	6.75793	6.53719	6.51364	4.92916	4.78457	4.77814	0.0611547	0.450571	0.087979	0.813171	0.0524638	0.518805	-0.398431	3.73781
sp|Q13555-9|KCC2G_HUMAN	CAMK2G	Isoform 9 of Calcium/calmodulin-dependent protein kinase type II subunit gamma OS=Homo sapiens OX=9606 GN=CAMK2G	1	7.59925	4.96122	5.94866	6.79454	4.90916	5.00457	6.18771	5.82308	4.38216	5.64846	6.53396	6.18871	4.73987	8.44103	9.02273	7.81488	-0.237119	0.253911	-0.25949	0.299684	-0.120046	0.137609	0.41361	1.34289
sp|Q13555-6|KCC2G_HUMAN	CAMK2G	Isoform 6 of Calcium/calmodulin-dependent protein kinase type II subunit gamma OS=Homo sapiens OX=9606 GN=CAMK2G	17	5.69335	5.87807	5.96195	5.9322	5.64508	5.88403	5.86378	6.11422	5.60364	5.56717	5.47368	5.73661	5.5354	8.23463	8.17102	8.70518	-0.0170103	0.121408	-0.0259849	0.118782	-0.0717182	0.832027	0.512802	4.02514
sp|Q16566|KCC4_HUMAN	CAMK4	Calcium/calmodulin-dependent protein kinase type IV OS=Homo sapiens OX=9606 GN=CAMK4 PE=1 SV=1	1	7.5497	7.73512	8.20645	9.27979	8.01836	7.30917	8.02913	5.85413	6.79642	6.6273	7.28623	6.24557	5.87877	1.88734	1.46202	1.8345	-0.0735509	0.142204	-0.350441	0.803732	-0.340542	0.846847	-2.24529	3.80707
sp|Q8N5S9-2|KKCC1_HUMAN	CAMKK1	Isoform 2 of Calcium/calmodulin-dependent protein kinase kinase 1 OS=Homo sapiens OX=9606 GN=CAMKK1	3	9.2786	7.56928	7.60161	8.04789	6.45792	8.23363	6.99749	6.08493	5.49161	6.12241	7.14882	6.23762	5.88196	2.99373	2.95852	2.894	-0.16832	0.277835	-0.461622	0.978475	-0.339049	0.85089	-1.46215	3.45801
sp|Q96RR4|KKCC2_HUMAN	CAMKK2	Calcium/calmodulin-dependent protein kinase kinase 2 OS=Homo sapiens OX=9606 GN=CAMKK2 PE=1 SV=2	5	6.90174	7.15884	6.78804	7.05175	6.58267	6.88117	6.64012	6.57473	6.68174	6.87606	6.61088	6.71035	6.28305	4.14006	4.01205	4.10674	-0.057767	0.460889	-0.0557183	0.514993	-0.0940781	0.862873	-0.771423	4.71289
sp|Q7Z624|CMKMT_HUMAN	CAMKMT	Calmodulin-lysine N-methyltransferase OS=Homo sapiens OX=9606 GN=CAMKMT PE=1 SV=2	3	7.59291	7.09251	6.74429	6.84247	6.99182	7.03934	7.19205	6.87487	6.58402	6.94806	6.99868	5.86603	5.8354	4.05116	3.60969	3.7367	0.00129725	0.003402	-0.0552851	0.224805	-0.181299	0.609036	-0.895622	3.74138
sp|P49069|CAMLG_HUMAN	CAMLG	Calcium signal-modulating cyclophilin ligand OS=Homo sapiens OX=9606 GN=CAMLG PE=1 SV=1	7	6.01787	6.69129	6.21651	6.12437	6.34596	6.2518	6.27508	6.00019	6.24083	5.8052	6.38876	6.54992	6.14438	6.40562	6.18176	6.36046	0.00653613	0.020741	-0.0580787	0.255568	0.0225171	0.104468	0.012258	0.0958866
sp|Q5T5Y3-3|CAMP1_HUMAN	CAMSAP1	Isoform 3 of Calmodulin-regulated spectrin-associated protein 1 OS=Homo sapiens OX=9606 GN=CAMSAP1	33	6.39184	6.22391	6.33978	6.30335	5.91597	6.32696	6.29826	6.10147	6.12216	6.2022	6.2537	6.1091	5.89546	6.42837	6.49555	6.59192	-0.0310193	0.218357	-0.0400236	0.822956	-0.0532039	0.679215	0.0428924	1.53594
sp|Q08AD1|CAMP2_HUMAN	CAMSAP2	Calmodulin-regulated spectrin-associated protein 2 OS=Homo sapiens OX=9606 GN=CAMSAP2 PE=1 SV=3	27	6.46339	6.3782	5.94982	6.10286	6.27958	6.39832	6.27431	6.09655	6.17127	6.30684	6.11011	6.02252	5.93829	6.51329	6.58848	6.40615	0.0215899	0.105966	-0.00744041	0.0332028	-0.0471063	0.364584	0.0632838	0.856912
sp|Q9P1Y5|CAMP3_HUMAN	CAMSAP3	Calmodulin-regulated spectrin-associated protein 3 OS=Homo sapiens OX=9606 GN=CAMSAP3 PE=1 SV=2	18	6.70828	6.92372	6.60131	6.43292	6.3213	6.08795	6.80208	6.24026	6.19456	6.51022	6.19637	6.01186	5.6409	5.90514	5.76927	5.65386	-0.058019	0.242424	-0.0781562	0.569888	-0.164123	1.08235	-0.206849	2.61516
sp|Q86VP6|CAND1_HUMAN	CAND1	Cullin-associated NEDD8-dissociated protein 1 OS=Homo sapiens OX=9606 GN=CAND1 PE=1 SV=2	49	6.6004	6.23919	6.13749	6.26266	6.24246	6.2686	6.05298	6.49244	6.44362	6.39061	6.21336	6.09858	6.11237	6.27846	6.09899	6.06779	-0.0281488	0.170242	0.0299335	0.223968	-0.039049	0.369731	-0.037411	0.519581
sp|O75155|CAND2_HUMAN	CAND2	Cullin-associated NEDD8-dissociated protein 2 OS=Homo sapiens OX=9606 GN=CAND2 PE=1 SV=3	8	6.54287	6.10512	6.68286	6.61639	5.78569	6.26241	6.2888	6.56366	6.18827	6.82398	6.30107	5.95608	5.82618	6.31492	5.9997	5.742	-0.0857938	0.378459	0.00853579	0.0262218	-0.105883	0.676418	-0.108016	1.04387
sp|Q8WVQ1|CANT1_HUMAN	CANT1	Soluble calcium-activated nucleotidase 1 OS=Homo sapiens OX=9606 GN=CANT1 PE=1 SV=1	12	6.19702	6.28067	6.14781	6.65304	6.12735	6.47138	6.57733	6.55038	6.60531	6.57525	6.80612	6.83154	6.3689	5.28799	5.20498	5.31493	0.0164307	0.0610813	0.057584	0.443176	0.0775975	0.535208	-0.26223	2.86214
sp|P27824-2|CALX_HUMAN	CANX	Isoform 2 of Calnexin OS=Homo sapiens OX=9606 GN=CANX	39	6.3664	6.09232	6.07636	6.06294	6.18968	6.4185	6.41339	6.59179	6.42218	6.50305	6.11373	6.01247	6.05619	6.20911	6.17174	6.30014	0.0441316	0.373415	0.0812281	0.863388	-0.0209628	0.248384	0.0180662	0.330937
sp|Q01518-2|CAP1_HUMAN	CAP1	Isoform 2 of Adenylyl cyclase-associated protein 1 OS=Homo sapiens OX=9606 GN=CAP1	1	6.62434	5.40106	7.22152	9.07018	6.1494	7.16529	6.7643	6.88913	5.97177	6.15071	6.08839	6.74452	5.95242	2.65604	5.68397	5.46697	-0.0809493	0.0613066	-0.159755	0.153911	-0.17703	0.213207	-0.621238	0.932085
sp|Q01518|CAP1_HUMAN	CAP1	Adenylyl cyclase-associated protein 1 OS=Homo sapiens OX=9606 GN=CAP1 PE=1 SV=5	54	6.06226	6.25133	6.10484	6.21601	6.51659	6.35764	6.42745	6.52391	6.44127	6.29072	6.35862	6.1639	6.66912	5.77669	5.95103	5.88861	0.0630872	0.837725	0.0596614	0.788697	0.0548388	0.499434	-0.0687258	1.8968
sp|P40123|CAP2_HUMAN	CAP2	Adenylyl cyclase-associated protein 2 OS=Homo sapiens OX=9606 GN=CAP2 PE=1 SV=1	6	6.44028	6.42176	6.21131	6.77328	6.96848	6.85693	6.46465	6.79687	6.76641	6.4866	6.41289	6.21352	6.12221	5.05724	5.11117	4.89639	0.0658344	0.330935	0.0486549	0.30918	-0.0481543	0.368395	-0.363757	3.27497
sp|P40121|CAPG_HUMAN	CAPG	Macrophage-capping protein OS=Homo sapiens OX=9606 GN=CAPG PE=1 SV=2	21	6.54506	6.52365	6.48631	6.54968	6.36058	6.2688	6.36779	6.66685	6.62191	6.34836	6.23816	6.11747	6.3941	5.57289	5.46654	5.47185	-0.0434876	1.02846	0.00431128	0.0364879	-0.0624023	1.1027	-0.24582	4.76285
sp|P07384|CAN1_HUMAN	CAPN1	Calpain-1 catalytic subunit OS=Homo sapiens OX=9606 GN=CAPN1 PE=1 SV=1	40	6.08195	6.21185	6.10264	6.25956	6.52271	6.32015	6.22922	6.47296	6.606	6.39768	6.15982	6.49269	6.61703	5.85738	5.86662	5.80174	0.0445609	0.455858	0.0748435	1.00261	0.0594209	0.591195	-0.0774259	2.47878
tr|E9PLX0|E9PLX0_HUMAN	CAPN1	Calpain-1 catalytic subunit (Fragment) OS=Homo sapiens OX=9606 GN=CAPN1 PE=1 SV=1	1	5.323	6.59522	6.89727	6.4725	5.41698	5.61619	6.41572	7.2089	6.41353	6.33735	6.57609	6.86762	4.95676	5.52417	4.96535	8.41335	-0.12028	0.197481	0.0736809	0.133342	-0.0436723	0.0608067	-0.00480958	0.00632842
sp|O75808|CAN15_HUMAN	CAPN15	Calpain-15 OS=Homo sapiens OX=9606 GN=CAPN15 PE=1 SV=1	2	7.25386	7.21842	7.00068	7.19633	6.7951	7.37111	6.57196	6.34152	6.37352	6.6411	7.27832	6.40464	5.87406	3.89656	3.64386	4.13894	-0.0521801	0.237739	-0.151677	1.33726	-0.136782	0.524811	-0.880507	4.5338
sp|P17655|CAN2_HUMAN	CAPN2	Calpain-2 catalytic subunit OS=Homo sapiens OX=9606 GN=CAPN2 PE=1 SV=6	37	6.14743	6.30412	6.39699	6.15048	6.3405	6.35816	6.31586	6.39332	6.36615	6.23638	6.31446	6.32663	6.43326	6.07188	5.87002	5.97434	0.0202675	0.236964	0.0188502	0.202081	0.0247999	0.369523	-0.0655661	1.48105
sp|O15484|CAN5_HUMAN	CAPN5	Calpain-5 OS=Homo sapiens OX=9606 GN=CAPN5 PE=1 SV=2	4	6.74028	6.78407	7.07091	7.32148	6.4559	6.68997	6.20202	6.19865	6.21111	5.94875	6.31308	6.22784	6.08396	5.13672	5.43398	5.18129	-0.113917	0.553078	-0.189644	1.04627	-0.168862	1.23227	-0.410559	3.26647
sp|Q9Y6W3|CAN7_HUMAN	CAPN7	Calpain-7 OS=Homo sapiens OX=9606 GN=CAPN7 PE=1 SV=1	23	5.85552	5.90609	5.81448	6.13176	5.98323	5.64035	5.79242	5.75036	5.9331	5.79463	5.53711	5.95199	6.00993	7.89729	8.10988	7.89189	-0.029914	0.193173	-0.0247798	0.217007	-0.0230524	0.138381	0.426627	4.32202
tr|U3KQE2|U3KQE2_HUMAN	CAPNS1	Calpain small subunit 1 (Fragment) OS=Homo sapiens OX=9606 GN=CAPNS1 PE=1 SV=1	1	8.78426	5.95208	8.11612	6.65566	6.1237	7.34244	6.98444	5.29695	5.69233	5.83108	8.65358	3.97888	6.61013	5.05807	4.43882	4.48147	-0.113933	0.112935	-0.395866	0.536697	-0.201772	0.161164	-0.662879	1.59777
tr|K7ES78|K7ES78_HUMAN	CAPNS1	Calpain small subunit 1 (Fragment) OS=Homo sapiens OX=9606 GN=CAPNS1 PE=1 SV=1	1	6.34248	6.24862	6.87408	6.24024	5.98161	7.83376	6.6754	6.60182	4.84009	7.10479	7.91605	5.55562	5.83463	5.84798	5.37433	4.7285	0.0879391	0.146583	-0.0558726	0.0683219	0.00203662	0.00326025	-0.273405	1.58254
sp|P04632|CPNS1_HUMAN	CAPNS1	Calpain small subunit 1 OS=Homo sapiens OX=9606 GN=CAPNS1 PE=1 SV=1	21	6.24245	6.56723	6.33894	6.58965	6.37547	6.29354	6.37723	6.40798	6.47503	6.39529	6.23509	6.58094	6.15353	5.59338	5.69014	5.68413	-0.0193714	0.145981	-0.00189975	0.0116074	-0.0251914	0.174293	-0.186091	2.83045
sp|Q14444|CAPR1_HUMAN	CAPRIN1	Caprin-1 OS=Homo sapiens OX=9606 GN=CAPRIN1 PE=1 SV=2	31	6.51256	6.38078	6.16022	6.24303	6.62646	6.42813	6.49637	6.55683	6.56364	6.5397	6.22617	6.18527	6.56734	5.49818	5.61385	5.40146	0.043334	0.384882	0.0513704	0.589731	0.000481833	0.00359438	-0.20026	2.90507
sp|P52907|CAZA1_HUMAN	CAPZA1	F-actin-capping protein subunit alpha-1 OS=Homo sapiens OX=9606 GN=CAPZA1 PE=1 SV=3	28	6.38662	6.47265	6.37738	6.30842	6.39609	6.30773	6.30446	6.17778	6.2973	6.11501	6.20812	6.12741	6.1537	6.19469	6.19111	5.98155	-0.0113794	0.200677	-0.0434736	0.754371	-0.0513222	1.32108	-0.0608639	1.70299
sp|P47755|CAZA2_HUMAN	CAPZA2	F-actin-capping protein subunit alpha-2 OS=Homo sapiens OX=9606 GN=CAPZA2 PE=1 SV=3	16	6.22669	6.38221	5.81195	6.09116	6.94279	6.28423	6.4038	6.35279	6.34758	5.99221	6.41677	6.49117	6.92876	5.74592	5.86741	5.71453	0.0946691	0.389461	0.0240144	0.107848	0.109721	0.708951	-0.0853578	1.10194
sp|P47756-2|CAPZB_HUMAN	CAPZB	Isoform 2 of F-actin-capping protein subunit beta OS=Homo sapiens OX=9606 GN=CAPZB	26	6.52411	6.36895	6.18808	6.04696	6.52683	6.23882	6.45162	6.37749	6.07111	5.9108	6.34992	6.01587	6.32316	6.21012	6.2563	6.13989	0.0281393	0.154906	-0.0377452	0.195223	-0.0120786	0.0707514	-0.0184721	0.233861
sp|Q9BWT7|CAR10_HUMAN	CARD10	Caspase recruitment domain-containing protein 10 OS=Homo sapiens OX=9606 GN=CARD10 PE=1 SV=2	5	6.68798	6.48636	6.58211	6.15557	5.56582	5.55189	5.42658	6.46206	6.35706	6.59993	6.74523	6.47139	6.0201	6.3573	6.29823	6.23239	-0.232251	1.11788	-0.00111136	0.00452213	-0.0147212	0.060978	-0.0411202	0.556946
sp|Q96LW7-2|CAR19_HUMAN	CARD19	Isoform 2 of Caspase recruitment domain-containing protein 19 OS=Homo sapiens OX=9606 GN=CARD19	6	6.06082	5.63251	5.25891	5.60195	5.87005	5.39624	5.67383	6.25239	5.97188	5.95597	5.82416	6.29473	5.77119	8.14462	8.16185	8.1289	0.00208612	0.00461756	0.104013	0.47124	0.0808019	0.36466	0.530613	3.71787
sp|Q9Y2G2-5|CARD8_HUMAN	CARD8	Isoform 5 of Caspase recruitment domain-containing protein 8 OS=Homo sapiens OX=9606 GN=CARD8	2	6.2192	6.53718	6.1012	6.58862	6.22618	6.69045	6.54537	6.45547	6.03084	6.28407	5.96262	5.52954	5.60877	6.46073	6.43533	6.32444	0.0282472	0.116535	-0.0239549	0.109826	-0.158338	1.02127	0.0102331	0.10418
sp|Q9Y2V2|CHSP1_HUMAN	CARHSP1	Calcium-regulated heat-stable protein 1 OS=Homo sapiens OX=9606 GN=CARHSP1 PE=1 SV=2	7	6.87608	6.74017	6.58875	6.64643	7.12917	6.53849	6.48509	6.66613	6.43542	6.23809	5.98917	5.92543	5.85224	5.37062	5.20034	5.31837	0.0010153	0.00311337	-0.0584005	0.495626	-0.180774	2.01797	-0.341903	4.09374
sp|Q86X55|CARM1_HUMAN	CARM1	Histone-arginine methyltransferase CARM1 OS=Homo sapiens OX=9606 GN=CARM1 PE=1 SV=3	24	6.39607	6.36332	6.38483	6.38207	6.56845	6.48748	6.24282	6.47525	6.39725	6.08312	6.14467	6.07383	6.27036	6.01509	5.87465	5.84075	0.011561	0.102641	-0.0143207	0.115546	-0.0502901	1.22189	-0.110714	3.37569
sp|Q5VZK9|CARL1_HUMAN	CARMIL1	F-actin-uncapping protein LRRC16A OS=Homo sapiens OX=9606 GN=CARMIL1 PE=1 SV=1	29	6.81014	6.79616	6.73287	6.95453	6.75965	6.70803	6.64888	6.47329	6.5424	6.78901	6.65231	6.5832	6.39464	4.42683	4.36162	4.36643	-0.0251469	0.402513	-0.0476876	0.538901	-0.0604593	0.929515	-0.637932	5.01731
sp|Q6F5E8|CARL2_HUMAN	CARMIL2	Capping protein, Arp2/3 and myosin-I linker protein 2 OS=Homo sapiens OX=9606 GN=CARMIL2 PE=1 SV=2	10	6.65894	6.10417	6.54012	6.67715	6.81603	6.46748	6.43054	6.08001	6.16731	6.54002	6.45307	5.71567	6.02773	6.0655	5.71745	5.53879	0.0168392	0.0603109	-0.0526242	0.249278	-0.0987264	0.504705	-0.169801	1.6289
sp|Q8N4J0|CARME_HUMAN	CARNMT1	Carnosine N-methyltransferase OS=Homo sapiens OX=9606 GN=CARNMT1 PE=1 SV=1	13	6.21004	6.46242	6.39754	6.52466	6.53083	6.54383	6.21212	6.52881	6.25971	6.29158	6.25132	6.41538	6.32407	5.95273	5.61276	5.48219	0.00680696	0.0343941	-0.00873661	0.0582557	-0.0155069	0.178876	-0.17123	2.1782
sp|P49589-3|SYCC_HUMAN	CARS	Isoform 3 of Cysteine--tRNA ligase, cytoplasmic OS=Homo sapiens OX=9606 GN=CARS	45	6.05306	6.02596	6.10414	6.1277	6.07228	6.16846	6.13093	6.27662	6.25796	6.34239	6.28091	6.45631	6.16294	6.42581	6.47654	6.63799	0.0109193	0.254702	0.0500638	1.24188	0.051835	0.829281	0.0998921	2.78235
sp|Q9HA77|SYCM_HUMAN	CARS2	Probable cysteine--tRNA ligase, mitochondrial OS=Homo sapiens OX=9606 GN=CARS2 PE=1 SV=1	12	7.24913	6.28453	6.57726	6.43576	6.53796	6.95386	6.51367	6.49837	6.76934	6.62597	6.6045	6.35257	6.49041	4.75016	4.56966	4.78685	0.00690202	0.0149063	-0.00118377	0.00309369	-0.0339107	0.13085	-0.497116	2.84099
sp|O15234|CASC3_HUMAN	CASC3	Protein CASC3 OS=Homo sapiens OX=9606 GN=CASC3 PE=1 SV=2	19	6.09979	6.26795	6.36206	6.08332	5.73115	6.0631	6.08503	5.57297	5.527	5.84966	6.37563	6.20407	6.10997	7.30051	7.1373	7.2305	-0.057777	0.413311	-0.134812	1.02277	0.00617544	0.0527147	0.219521	3.53581
sp|Q6P4E1|CASC4_HUMAN	CASC4	Protein CASC4 OS=Homo sapiens OX=9606 GN=CASC4 PE=1 SV=2	16	6.88236	6.78559	6.46954	6.60662	5.59232	5.76004	6.95522	6.29929	6.61608	6.92554	6.50896	5.91187	5.69064	5.68457	5.68967	5.62168	-0.131743	0.319759	-0.0157055	0.0644757	-0.14728	0.798021	-0.238995	3.18411
sp|O14936|CSKP_HUMAN	CASK	Peripheral plasma membrane protein CASK OS=Homo sapiens OX=9606 GN=CASK PE=1 SV=3	18	6.5662	6.3967	6.1162	6.6253	6.18516	6.40434	6.34263	6.41578	6.32083	6.47558	6.0292	6.21396	5.97963	6.1065	5.84816	5.97382	-0.0261411	0.137813	-0.00495586	0.0230638	-0.081234	0.684274	-0.104725	1.41263
tr|A0A2R8Y3B3|A0A2R8Y3B3_HUMAN	CASK	Peripheral plasma membrane protein CASK (Fragment) OS=Homo sapiens OX=9606 GN=CASK PE=1 SV=1	1	6.75719	6.0757	6.10241	6.16075	6.16509	6.73488	6.15827	6.02715	6.05523	6.94347	6.5544	5.84552	5.4886	5.93649	6.82882	6.16603	0.0179921	0.0441079	0.0155381	0.0335346	-0.0733888	0.236874	0.00835372	0.038357
sp|Q8WXE0|CSKI2_HUMAN	CASKIN2	Caskin-2 OS=Homo sapiens OX=9606 GN=CASKIN2 PE=1 SV=2	14	6.48412	6.28664	5.93529	6.58956	6.34561	6.24931	6.40347	6.34965	6.43863	6.51854	6.51636	6.12444	5.95854	5.97655	6.05827	5.76502	0.00202763	0.00640786	0.025261	0.118778	-0.0285981	0.124009	-0.0919853	0.969798
sp|Q92851-4|CASPA_HUMAN	CASP10	Isoform D of Caspase-10 OS=Homo sapiens OX=9606 GN=CASP10	2	6.47856	6.6424	6.67029	7.27831	5.30477	7.07789	7.56055	6.82108	6.28754	6.19725	5.66538	5.66811	6.26797	5.22746	5.48345	5.36897	-0.0257363	0.0256393	-0.0725944	0.2715	-0.205939	0.947398	-0.336377	2.60073
sp|P42575|CASP2_HUMAN	CASP2	Caspase-2 OS=Homo sapiens OX=9606 GN=CASP2 PE=1 SV=2	11	7.21118	7.5488	7.29341	7.77004	7.33547	7.24949	7.34078	6.75745	6.46821	6.74269	6.94076	7.00745	6.89907	2.50943	2.53093	2.39484	-0.0287832	0.180577	-0.163694	1.01539	-0.10155	0.936152	-1.58897	4.8017
sp|P42574|CASP3_HUMAN	CASP3	Caspase-3 OS=Homo sapiens OX=9606 GN=CASP3 PE=1 SV=2	14	5.46162	6.02967	6.04329	6.10728	6.26655	6.01111	6.3885	5.93057	6.1375	6.04819	6.38831	6.11358	6.3288	7.07296	6.50565	7.16641	0.0741191	0.319155	0.0309791	0.131203	0.0867798	0.542395	0.226459	1.83477
sp|P49662|CASP4_HUMAN	CASP4	Caspase-4 OS=Homo sapiens OX=9606 GN=CASP4 PE=1 SV=1	10	6.11138	6.25883	6.25499	6.48748	5.84987	6.63878	6.17486	6.21781	6.17593	6.21043	6.29396	6.61929	6.2815	6.32459	5.89251	6.20779	-0.0131582	0.0373305	-0.0177525	0.160799	0.0273333	0.224607	-0.0317225	0.385438
sp|P55212|CASP6_HUMAN	CASP6	Caspase-6 OS=Homo sapiens OX=9606 GN=CASP6 PE=1 SV=2	11	6.26507	6.25889	6.35479	6.69073	6.22234	6.31433	6.33229	6.59752	6.564	6.55947	6.62984	6.3935	6.36017	5.50802	5.46742	5.48162	-0.0233704	0.14626	0.0403467	0.341917	0.0154445	0.104986	-0.220679	2.84049
sp|P55210-3|CASP7_HUMAN	CASP7	Isoform Alpha' of Caspase-7 OS=Homo sapiens OX=9606 GN=CASP7	13	6.67712	6.76676	6.52614	6.42817	6.53977	6.36272	6.41919	6.57869	6.72344	6.5352	6.56925	6.40874	6.59096	5.01873	4.83534	5.01977	-0.035181	0.32806	0.00281634	0.0189836	-0.0168352	0.176286	-0.412624	4.03027
sp|Q14790-4|CASP8_HUMAN	CASP8	Isoform 4 of Caspase-8 OS=Homo sapiens OX=9606 GN=CASP8	15	5.99405	6.27456	6.26948	6.38906	6.3168	5.92785	5.79567	5.86609	6.11399	6.00856	5.99764	6.4736	6.05042	6.7615	6.8683	6.89242	-0.0514555	0.266065	-0.0555943	0.479132	-0.013467	0.0747565	0.134506	2.41555
sp|Q9UKL3|C8AP2_HUMAN	CASP8AP2	CASP8-associated protein 2 OS=Homo sapiens OX=9606 GN=CASP8AP2 PE=1 SV=1	18	5.80568	5.99974	5.92881	6.06954	5.67236	5.81061	5.58636	5.7625	5.65948	5.84063	5.91532	6.02773	5.82372	8.11742	7.85719	8.1229	-0.0647462	0.630537	-0.048502	0.585592	-0.00697116	0.0713432	0.432731	4.39208
sp|P55211|CASP9_HUMAN	CASP9	Caspase-9 OS=Homo sapiens OX=9606 GN=CASP9 PE=1 SV=3	2	5.85126	6.60676	6.45177	7.06407	6.24824	6.9288	6.47451	6.93604	5.91511	5.46367	6.19617	6.36536	6.19265	6.24153	5.45083	5.61324	0.0126202	0.021255	-0.0890114	0.160505	-0.0548107	0.192456	-0.170784	0.926303
tr|D6RBR1|D6RBR1_HUMAN	CAST	Calpastatin (Fragment) OS=Homo sapiens OX=9606 GN=CAST PE=1 SV=1	2	7.04838	5.81191	6.45809	6.49379	6.50485	6.92297	6.97913	6.73463	6.16598	6.84616	6.47148	5.74549	6.29478	5.44842	5.23459	4.83933	0.0760466	0.204008	0.0286028	0.0610137	-0.0645726	0.19216	-0.318668	1.74962
sp|P20810-6|ICAL_HUMAN	CAST	Isoform 6 of Calpastatin OS=Homo sapiens OX=9606 GN=CAST	42	6.45867	6.47182	6.3702	6.30473	6.07397	6.25292	6.51132	6.47438	6.62105	6.31111	6.39893	6.46833	6.46738	5.51315	5.65801	5.64402	-0.0277498	0.197765	0.0151312	0.147346	0.00977618	0.208477	-0.191648	3.75048
sp|A6NHX0|CAST2_HUMAN	CASTOR2	Cytosolic arginine sensor for mTORC1 subunit 2 OS=Homo sapiens OX=9606 GN=CASTOR2 PE=1 SV=3	1	5.72836	5.32618	7.46168	6.08269	5.13988	5.99434	5.6728	5.7851	5.87902	6.54069	6.26207	6.26923	6.46544	7.23573	6.76486	7.39195	-0.134493	0.172525	-0.0192372	0.0212808	0.042195	0.0683219	0.213551	0.769865
sp|P04040|CATA_HUMAN	CAT	Catalase OS=Homo sapiens OX=9606 GN=CAT PE=1 SV=3	29	6.79524	6.38658	6.36428	6.60791	6.41552	6.90109	6.41155	6.62555	6.56642	6.57672	6.47783	6.70761	6.42537	5.04858	4.84915	4.84059	0.00826174	0.0275095	0.0112226	0.0720101	-0.000345536	0.00260398	-0.412423	3.63591
sp|Q03135|CAV1_HUMAN	CAV1	Caveolin-1 OS=Homo sapiens OX=9606 GN=CAV1 PE=1 SV=4	20	6.16427	6.9596	6.51257	6.73893	7.16998	6.31208	6.48609	6.79843	6.81595	6.33618	6.39164	6.38833	6.7615	4.70169	4.79277	4.67	0.0135468	0.0278027	0.0122754	0.037403	-0.0176148	0.0733025	-0.481878	3.17934
sp|P51636|CAV2_HUMAN	CAV2	Caveolin-2 OS=Homo sapiens OX=9606 GN=CAV2 PE=1 SV=2	7	7.3101	7.61707	6.83298	6.82147	6.14113	7.01358	6.72225	6.28751	6.21869	6.75944	6.39237	6.23378	6.01563	4.5127	4.57184	4.54947	-0.108953	0.342615	-0.15402	0.637625	-0.201511	1.04308	-0.65284	3.51495
sp|Q6NZI2|CAVN1_HUMAN	CAVIN1	Caveolae-associated protein 1 OS=Homo sapiens OX=9606 GN=CAVIN1 PE=1 SV=1	17	5.77584	5.82155	5.70887	6.0001	6.21041	6.13871	6.26172	6.42226	6.31459	6.27136	6.32636	6.19626	6.42974	6.80499	6.65213	6.66511	0.090457	0.891482	0.120936	1.2413	0.116691	1.37748	0.203104	3.38454
sp|Q969G5|CAVN3_HUMAN	CAVIN3	Caveolae-associated protein 3 OS=Homo sapiens OX=9606 GN=CAVIN3 PE=1 SV=3	6	7.15618	6.92141	6.40407	7.00805	6.45356	6.76244	6.76163	6.49546	6.39563	6.59121	6.08123	6.67783	6.52407	4.61684	4.52523	4.62515	-0.0454687	0.188228	-0.0816902	0.445391	-0.0965149	0.511024	-0.582617	3.56887
sp|Q8N350|CBARP_HUMAN	CBARP	Voltage-dependent calcium channel beta subunit-associated regulatory protein OS=Homo sapiens OX=9606 GN=CBARP PE=1 SV=3	3	7.54631	6.62793	6.82144	7.16705	6.31206	6.34911	6.40445	6.88243	7.18076	6.94322	6.50528	6.05885	6.32472	4.31467	4.37452	4.1872	-0.147776	0.591135	-0.00792007	0.0225792	-0.161215	0.807123	-0.714022	3.51288
sp|Q13951-2|PEBB_HUMAN	CBFB	Isoform 2 of Core-binding factor subunit beta OS=Homo sapiens OX=9606 GN=CBFB	14	5.89394	5.76772	5.82438	6.0173	5.88887	6.00743	6.27014	6.28667	6.10521	6.09938	6.36743	6.14168	5.89701	7.20865	7.09725	7.12694	0.0434474	0.32528	0.0690152	0.822141	0.0623572	0.568138	0.281995	4.21907
sp|P22681|CBL_HUMAN	CBL	E3 ubiquitin-protein ligase CBL OS=Homo sapiens OX=9606 GN=CBL PE=1 SV=2	12	6.75723	6.67181	6.62255	6.9732	6.41764	6.04883	6.11022	6.89653	6.5829	6.37299	6.1438	5.93279	5.94996	5.69726	5.42439	5.39791	-0.125752	0.843399	-0.029931	0.17383	-0.169123	1.65963	-0.295071	3.35486
sp|Q9ULV8|CBLC_HUMAN	CBLC	E3 ubiquitin-protein ligase CBL-C OS=Homo sapiens OX=9606 GN=CBLC PE=1 SV=3	6	7.11327	6.46472	6.51837	6.62138	5.63526	6.29491	5.75489	6.2688	6.25354	6.36518	6.30207	6.59712	5.70283	6.11116	6.17718	5.81934	-0.180229	0.667435	-0.0853272	0.511629	-0.107301	0.474087	-0.146159	1.51115
sp|Q75N03|HAKAI_HUMAN	CBLL1	E3 ubiquitin-protein ligase Hakai OS=Homo sapiens OX=9606 GN=CBLL1 PE=1 SV=1	8	5.42897	5.69167	5.47596	5.74061	5.53619	5.57971	5.46865	5.55101	5.38186	5.70108	5.98437	5.94204	6.04984	8.36266	8.93421	9.17119	-0.0145716	0.095312	-0.0102807	0.0535231	0.101681	1.17778	0.659841	3.91057
sp|O75828|CBR3_HUMAN	CBR3	Carbonyl reductase [NADPH] 3 OS=Homo sapiens OX=9606 GN=CBR3 PE=1 SV=3	4	6.43755	6.54006	5.95395	6.33684	6.26312	5.82789	6.08738	5.9713	6.3889	6.42568	6.46159	6.12949	5.85418	6.70866	6.13401	6.47941	-0.0600724	0.279682	-0.0126481	0.0462042	-0.0390467	0.190885	0.0279536	0.219938
sp|Q8N4T8|CBR4_HUMAN	CBR4	Carbonyl reductase family member 4 OS=Homo sapiens OX=9606 GN=CBR4 PE=1 SV=3	3	6.66224	6.96241	6.72891	6.38982	6.89943	6.50882	6.93989	6.54234	6.6298	6.58618	6.93251	6.95179	6.58157	4.23045	4.26119	4.19267	0.0207526	0.0852462	-0.021684	0.1341	0.0290757	0.188727	-0.661099	4.16526
sp|Q9BRT8|CBWD1_HUMAN	CBWD1	COBW domain-containing protein 1 OS=Homo sapiens OX=9606 GN=CBWD1 PE=2 SV=1	6	5.78268	6.52867	6.43091	6.52352	6.08998	6.30156	6.41757	6.45981	6.28024	6.55505	6.48407	6.47812	6.21071	5.70039	5.75365	6.00307	-0.0107156	0.0272812	0.0260873	0.0930383	0.0169213	0.0682824	-0.118332	1.01634
sp|Q5RIA9|CBWD5_HUMAN	CBWD5	COBW domain-containing protein 5 OS=Homo sapiens OX=9606 GN=CBWD5 PE=2 SV=1	17	6.02345	5.81828	5.85564	6.15071	6.24467	6.37993	6.28309	6.30652	6.22859	6.42681	6.30098	6.41613	6.53275	6.41427	6.3702	6.24797	0.0801375	0.713525	0.0842694	0.81465	0.106012	1.16893	0.0896249	1.74393
sp|P83916|CBX1_HUMAN	CBX1	Chromobox protein homolog 1 OS=Homo sapiens OX=9606 GN=CBX1 PE=1 SV=1	24	6.19613	6.10959	5.88469	5.94933	6.19567	6.44218	6.19347	6.50944	6.15193	6.34637	6.09033	6.27974	6.32936	6.60633	6.22039	6.49505	0.0567615	0.460281	0.0702144	0.59036	0.0466217	0.537356	0.0938546	1.47637
sp|Q14781|CBX2_HUMAN	CBX2	Chromobox protein homolog 2 OS=Homo sapiens OX=9606 GN=CBX2 PE=1 SV=2	11	6.40998	6.44037	6.12616	6.24504	6.25251	6.44802	6.19441	6.46461	6.50479	6.54369	5.98156	6.27215	5.99561	6.07578	6.05703	5.98828	-0.0016195	0.00823055	0.0448228	0.530987	-0.0517767	0.534931	-0.0619497	1.37795
sp|Q13185|CBX3_HUMAN	CBX3	Chromobox protein homolog 3 OS=Homo sapiens OX=9606 GN=CBX3 PE=1 SV=4	15	5.92767	5.97688	5.84373	5.9374	6.16373	6.2581	6.53263	6.276	5.98766	5.78357	6.04326	5.60911	6.12475	7.09877	7.21888	7.21786	0.0935598	0.817471	0.0227998	0.146316	0.00104403	0.00675427	0.27774	4.65546
tr|B8ZZ43|B8ZZ43_HUMAN	CBX3	Chromobox homolog 3 (HP1 gamma homolog, Drosophila), isoform CRA_b OS=Homo sapiens OX=9606 GN=CBX3 PE=1 SV=1	1	4.20565	4.95528	4.37048	5.9539	5.94079	6.24379	5.94603	5.79725	5.1822	6.33531	7.99771	8.26314	8.37767	6.70568	7.04884	6.67627	0.311078	0.510012	0.244653	0.382674	0.753566	1.67012	0.483396	1.8377
sp|O00257|CBX4_HUMAN	CBX4	E3 SUMO-protein ligase CBX4 OS=Homo sapiens OX=9606 GN=CBX4 PE=1 SV=3	8	5.57663	5.27058	5.18455	5.19933	5.30486	5.1751	5.3394	5.2003	5.36989	5.07192	5.13637	4.95831	5.1172	10.341	10.5678	11.1868	-0.00944971	0.0420236	-0.0257058	0.137044	-0.0659425	0.571878	1.01123	4.48056
sp|P45973|CBX5_HUMAN	CBX5	Chromobox protein homolog 5 OS=Homo sapiens OX=9606 GN=CBX5 PE=1 SV=1	20	5.93634	6.21198	5.91123	6.05085	6.27317	6.49116	6.32556	6.29652	6.29094	6.48814	6.36805	6.34356	6.56425	6.28825	6.10815	6.05186	0.0781907	0.702327	0.0771103	0.799906	0.0921771	1.0972	0.0288667	0.508087
sp|O95503|CBX6_HUMAN	CBX6	Chromobox protein homolog 6 OS=Homo sapiens OX=9606 GN=CBX6 PE=1 SV=1	8	4.94631	5.03086	5.10882	4.98876	5.52568	5.51097	5.79074	7.08308	6.76069	7.24399	8.83443	9.19745	8.72196	5.09331	5.24671	4.91625	0.160467	1.1167	0.486061	2.09255	0.829401	2.82221	0.0190578	0.28319
sp|Q9HC52|CBX8_HUMAN	CBX8	Chromobox protein homolog 8 OS=Homo sapiens OX=9606 GN=CBX8 PE=1 SV=3	19	6.54389	6.3912	6.03359	6.03765	6.44346	6.1575	6.26883	6.17876	6.19652	6.11403	6.01449	5.85666	5.74824	6.77612	6.649	6.59007	0.00882253	0.0308375	-0.0205645	0.10499	-0.0900919	0.656696	0.0938395	1.23379
sp|Q6P1N0|C2D1A_HUMAN	CC2D1A	Coiled-coil and C2 domain-containing protein 1A OS=Homo sapiens OX=9606 GN=CC2D1A PE=1 SV=1	30	5.80264	5.67743	5.34219	5.65962	5.70176	5.79968	5.81694	5.94979	5.96081	6.06549	5.95414	5.89633	5.77336	8.13144	8.13105	8.33733	0.0385788	0.253393	0.0923541	0.737367	0.0638023	0.583707	0.544923	4.32747
sp|Q5T0F9-2|C2D1B_HUMAN	CC2D1B	Isoform 2 of Coiled-coil and C2 domain-containing protein 1B OS=Homo sapiens OX=9606 GN=CC2D1B	25	6.1447	6.12408	6.05078	6.2976	6.02719	6.2768	6.1173	6.2849	6.27673	6.48731	6.31048	6.33926	6.03093	6.38731	6.42716	6.41747	-0.00325274	0.0207833	0.0450839	0.552388	0.0169194	0.161938	0.0588775	1.8637
sp|Q9P2K1|C2D2A_HUMAN	CC2D2A	Coiled-coil and C2 domain-containing protein 2A OS=Homo sapiens OX=9606 GN=CC2D2A PE=1 SV=3	6	6.87761	6.02017	5.98587	6.39999	5.66341	6.56903	6.73966	7.31073	6.38321	7.59557	7.27537	7.56286	6.75452	4.44683	4.34888	4.06629	0.000712699	0.000996671	0.166976	0.463539	0.18738	0.791544	-0.560052	2.88646
sp|Q8IX12|CCAR1_HUMAN	CCAR1	Cell division cycle and apoptosis regulator protein 1 OS=Homo sapiens OX=9606 GN=CCAR1 PE=1 SV=2	29	6.36456	6.30858	6.44725	6.26431	6.52545	6.5122	6.48945	6.48683	6.40672	6.47156	6.26573	6.03382	6.47228	5.68132	5.60687	5.66309	0.036556	0.702861	0.024538	0.505154	-0.0203524	0.180809	-0.167527	3.82306
tr|G3V119|G3V119_HUMAN	CCAR2	Cell cycle and apoptosis regulator protein 2 OS=Homo sapiens OX=9606 GN=CCAR2 PE=1 SV=1	2	6.34596	6.23225	6.35847	7.00726	6.265	6.7348	7.53811	6.13959	6.77668	7.03852	6.58848	6.07532	5.10156	5.31868	5.71399	4.76533	0.0779293	0.179159	0.036375	0.0983442	-0.131293	0.359308	-0.300618	1.78983
sp|Q8N163|CCAR2_HUMAN	CCAR2	Cell cycle and apoptosis regulator protein 2 OS=Homo sapiens OX=9606 GN=CCAR2 PE=1 SV=2	46	6.38611	6.2955	6.3795	6.32622	6.23976	6.43232	6.42001	6.60284	6.44773	6.70132	6.40717	6.22618	6.19721	5.6145	5.62509	5.69855	0.00390387	0.0416394	0.0529195	0.827983	-0.0159953	0.297586	-0.168796	4.37576
sp|Q96NT0|CC115_HUMAN	CCDC115	Coiled-coil domain-containing protein 115 OS=Homo sapiens OX=9606 GN=CCDC115 PE=1 SV=1	2	7.3196	6.2412	6.61099	6.27778	6.33565	5.993	5.84825	6.20088	5.9117	6.13965	6.12547	5.78215	5.33124	6.77577	6.46868	6.63798	-0.126101	0.358067	-0.120134	0.400626	-0.202542	0.705273	0.00328732	0.0151327
sp|Q8IWD4|CC117_HUMAN	CCDC117	Coiled-coil domain-containing protein 117 OS=Homo sapiens OX=9606 GN=CCDC117 PE=1 SV=1	3	8.0861	6.95754	7.33107	8.47146	6.58185	6.68156	7.13953	6.55645	6.81957	6.10605	6.06922	6.33804	5.82625	3.65974	3.74945	3.62612	-0.181277	0.442113	-0.247907	0.653826	-0.343462	1.06075	-1.06793	3.28896
sp|Q8WUD4|CCD12_HUMAN	CCDC12	Coiled-coil domain-containing protein 12 OS=Homo sapiens OX=9606 GN=CCDC12 PE=1 SV=1	15	5.75972	5.69439	5.53321	5.74969	5.29665	5.68973	5.79259	5.94402	5.49693	5.52253	5.72192	5.81146	5.69836	8.60766	8.6423	9.03884	-0.0233509	0.106373	-0.00757288	0.03429	0.0150633	0.210868	0.624443	4.51481
sp|Q96CT7|CC124_HUMAN	CCDC124	Coiled-coil domain-containing protein 124 OS=Homo sapiens OX=9606 GN=CCDC124 PE=1 SV=1	28	6.06464	6.40825	6.19568	6.04237	6.2146	5.77706	6.30174	6.12395	6.07236	6.02071	6.02722	6.07668	6.0479	6.91514	6.8876	6.8241	-0.0187892	0.0741799	-0.0248254	0.211589	-0.0299998	0.33602	0.15441	2.68903
sp|Q96BQ5|CC127_HUMAN	CCDC127	Coiled-coil domain-containing protein 127 OS=Homo sapiens OX=9606 GN=CCDC127 PE=1 SV=1	1	7.04307	7.43585	7.72117	6.08934	4.34045	5.46695	6.19782	5.75403	5.68433	7.12402	5.28947	6.20126	5.2804	7.04885	6.14808	7.1749	-0.406683	0.584658	-0.192844	0.351508	-0.339246	0.854796	-0.05865	0.203977
sp|P13994|CC130_HUMAN	CCDC130	Coiled-coil domain-containing protein 130 OS=Homo sapiens OX=9606 GN=CCDC130 PE=1 SV=2	5	5.8789	5.45408	5.40435	5.47578	5.49811	5.35386	4.93191	5.7011	5.34971	5.29814	5.5367	5.57144	5.0791	9.40546	9.69571	10.3657	-0.077922	0.310771	-0.0271759	0.114191	-0.0415169	0.204249	0.82272	4.0185
sp|Q9H6E4|CC134_HUMAN	CCDC134	Coiled-coil domain-containing protein 134 OS=Homo sapiens OX=9606 GN=CCDC134 PE=1 SV=1	9	7.02565	6.52378	6.92476	6.7433	5.799	6.35373	6.54084	6.32819	6.48976	6.5412	6.83445	6.41679	6.09816	5.14664	5.07526	5.15847	-0.126954	0.522198	-0.0764809	0.5908	-0.0772077	0.444473	-0.408406	3.69453
sp|Q6PK04|CC137_HUMAN	CCDC137	Coiled-coil domain-containing protein 137 OS=Homo sapiens OX=9606 GN=CCDC137 PE=1 SV=1	16	6.15977	6.5682	6.46279	6.29124	6.18679	5.69953	6.18292	6.42411	6.39803	6.10547	6.31289	6.40148	6.32803	6.05026	6.1601	6.2684	-0.0809052	0.421405	-0.0139488	0.0777657	-0.0052257	0.0417673	-0.0485731	0.795686
sp|Q96M89|CC138_HUMAN	CCDC138	Coiled-coil domain-containing protein 138 OS=Homo sapiens OX=9606 GN=CCDC138 PE=1 SV=1	4	7.09512	6.44299	6.59379	6.88815	6.23865	6.61543	6.94962	7.28679	6.75455	6.88349	6.49918	6.6375	7.10455	4.34468	3.92573	3.73977	-0.0332228	0.103515	0.0462231	0.205445	-0.00169588	0.00700771	-0.754735	3.61067
sp|Q9P0B6|CC167_HUMAN	CCDC167	Coiled-coil domain-containing protein 167 OS=Homo sapiens OX=9606 GN=CCDC167 PE=1 SV=2	3	6.17285	7.52555	6.48264	6.65934	5.76544	6.36574	6.93801	6.82074	6.77011	5.79837	5.6899	5.9195	5.80054	5.93311	5.40281	5.95534	-0.078124	0.138309	-0.0541128	0.101399	-0.209456	0.751015	-0.219325	1.17656
sp|Q0VFZ6|CC173_HUMAN	CCDC173	Coiled-coil domain-containing protein 173 OS=Homo sapiens OX=9606 GN=CCDC173 PE=2 SV=2	3	6.40692	5.59941	6.7773	6.09738	4.83979	6.62628	5.90222	6.83627	5.5276	6.70277	6.5538	5.95411	4.82732	7.24212	6.91401	7.19269	-0.103552	0.144217	0.0310431	0.0480756	-0.106301	0.206404	0.194149	1.36339
sp|Q6PII3|CC174_HUMAN	CCDC174	Coiled-coil domain-containing protein 174 OS=Homo sapiens OX=9606 GN=CCDC174 PE=1 SV=3	5	6.28046	5.80342	5.53544	5.77423	5.10193	5.9721	5.80108	5.47356	5.33006	6.13257	5.72658	5.35999	5.55833	8.43132	8.72387	8.99505	-0.0561764	0.132966	-0.050964	0.139877	-0.0759931	0.399967	0.575751	3.67421
sp|Q5T9S5|CCD18_HUMAN	CCDC18	Coiled-coil domain-containing protein 18 OS=Homo sapiens OX=9606 GN=CCDC18 PE=1 SV=1	5	7.21301	6.57013	6.34182	6.41865	6.0507	7.20364	6.46887	7.00583	6.46593	6.5593	6.38144	6.90078	6.05755	5.00967	4.79133	4.56136	-0.0134327	0.0211815	0.00891167	0.0222215	-0.0417565	0.133625	-0.471034	2.76342
sp|Q7Z3E2|CC186_HUMAN	CCDC186	Coiled-coil domain-containing protein 186 OS=Homo sapiens OX=9606 GN=CCDC186 PE=1 SV=2	23	5.50916	5.17433	5.19014	5.27036	4.88921	5.23163	5.12358	5.04676	5.00267	5.07456	5.00149	4.96286	4.7304	10.9102	10.9998	11.8828	-0.0569289	0.339555	-0.0683713	0.630877	-0.109909	0.94254	1.09151	4.43376
sp|O60826|CCD22_HUMAN	CCDC22	Coiled-coil domain-containing protein 22 OS=Homo sapiens OX=9606 GN=CCDC22 PE=1 SV=1	16	6.33236	6.3505	6.69996	6.63316	6.40113	6.89335	6.67525	6.67544	6.62943	6.72351	6.48923	6.65866	6.40316	4.88253	4.84209	4.71024	0.0334543	0.172434	0.0376852	0.34274	0.00288554	0.0193964	-0.434803	3.84352
sp|Q86WR0|CCD25_HUMAN	CCDC25	Coiled-coil domain-containing protein 25 OS=Homo sapiens OX=9606 GN=CCDC25 PE=1 SV=2	8	6.23174	6.21426	6.51338	6.51961	6.51709	6.6519	6.54811	6.89423	6.48668	6.39092	6.75219	6.56104	6.41604	5.01869	5.14659	5.13752	0.0451768	0.400932	0.0491758	0.299104	0.046067	0.443303	-0.320475	3.60273
sp|Q9BV29-2|CCD32_HUMAN	CCDC32	Isoform 2 of Coiled-coil domain-containing protein 32 OS=Homo sapiens OX=9606 GN=CCDC32	2	6.07621	5.48133	5.46108	5.82014	5.46462	6.10229	5.85932	5.9264	5.9519	5.09677	6.22111	5.86716	5.79183	8.16724	8.04643	8.66617	0.0248137	0.0642279	-0.0130293	0.0261423	0.061908	0.316509	0.53853	3.46402
sp|Q4G0X9|CCD40_HUMAN	CCDC40	Coiled-coil domain-containing protein 40 OS=Homo sapiens OX=9606 GN=CCDC40 PE=2 SV=2	1	8.30036	7.01234	8.85957	6.88619	7.42786	8.37934	6.74115	4.6911	6.11666	8.56414	6.06842	6.17172	6.84228	2.45305	3.03624	2.44958	-0.0469269	0.04987	-0.265983	0.24992	-0.287705	0.660654	-1.55294	3.06387
sp|Q96MW1|CCD43_HUMAN	CCDC43	Coiled-coil domain-containing protein 43 OS=Homo sapiens OX=9606 GN=CCDC43 PE=1 SV=2	13	5.76422	5.60254	5.71934	6.03122	5.59939	5.88051	6.0137	6.12441	5.94785	6.06495	6.08257	5.8461	5.85414	7.97702	7.62339	7.86866	0.0128906	0.0488012	0.0650159	0.547165	0.0365467	0.307633	0.436824	3.92
sp|Q96MW1-2|CCD43_HUMAN	CCDC43	Isoform 2 of Coiled-coil domain-containing protein 43 OS=Homo sapiens OX=9606 GN=CCDC43	2	4.34085	3.88935	4.4147	4.68567	4.78772	4.9442	4.4462	3.78336	4.51433	3.78483	5.15534	4.46095	4.81546	13.3079	13.2961	15.3731	0.125385	0.351554	-0.10536	0.222664	0.150965	0.523791	1.69132	4.02483
sp|Q96A33|CCD47_HUMAN	CCDC47	Coiled-coil domain-containing protein 47 OS=Homo sapiens OX=9606 GN=CCDC47 PE=1 SV=1	24	6.16443	6.58331	6.15781	6.27979	6.31134	6.40692	6.27976	6.11293	6.28843	6.30438	6.06667	6.44233	6.41632	6.1546	6.14015	5.89084	0.00830236	0.041974	-0.0140657	0.083684	0.00277099	0.0144308	-0.054751	0.760384
sp|Q8IVM0-2|CCD50_HUMAN	CCDC50	Isoform 2 of Coiled-coil domain-containing protein 50 OS=Homo sapiens OX=9606 GN=CCDC50	13	8.11667	8.03777	7.61218	7.7379	7.30417	7.59469	7.44926	6.90058	7.33375	7.33812	6.58105	6.30331	6.17152	1.86269	1.962	1.69433	-0.0803679	0.561225	-0.131331	0.847459	-0.310285	1.90705	-2.09804	4.95707
sp|Q96ER9|MITOK_HUMAN	CCDC51	Mitochondrial potassium channel OS=Homo sapiens OX=9606 GN=CCDC51 PE=1 SV=2	17	6.67055	6.72401	6.28554	6.51846	6.39372	6.25227	6.37181	6.37851	6.54841	6.32442	6.1837	6.28622	6.28565	5.70726	5.66951	5.39997	-0.0470997	0.356688	-0.0294911	0.211221	-0.0671309	0.712227	-0.227988	2.66637
sp|Q2TAC2|CCD57_HUMAN	CCDC57	Coiled-coil domain-containing protein 57 OS=Homo sapiens OX=9606 GN=CCDC57 PE=1 SV=3	1	5.92943	5.8159	5.91036	6.26936	6.8653	6.35156	6.44222	6.31194	6.09413	5.96458	6.32863	6.47139	7.28417	6.28859	5.89916	5.7733	0.131711	0.672119	0.0339182	0.199713	0.162576	0.744474	0.00138725	0.0099919
sp|Q4VC31|CCD58_HUMAN	CCDC58	Coiled-coil domain-containing protein 58 OS=Homo sapiens OX=9606 GN=CCDC58 PE=1 SV=1	5	5.90714	5.93527	5.99566	6.07463	6.50072	6.35608	6.3353	6.43366	6.35516	6.32444	6.31843	6.25422	6.35097	6.21124	6.20525	6.44183	0.097773	1.11996	0.0918343	1.42255	0.0774486	1.61133	0.0724616	1.78652
sp|Q9P031|TAP26_HUMAN	CCDC59	Thyroid transcription factor 1-associated protein 26 OS=Homo sapiens OX=9606 GN=CCDC59 PE=1 SV=2	13	5.20562	5.56126	5.44727	5.16216	5.42835	4.94436	5.12184	5.40308	5.60218	5.08911	5.34379	5.55785	5.64943	9.84532	10.2596	10.3788	-0.0492145	0.208682	0.00558077	0.0185027	0.0459492	0.335183	0.927064	4.67549
sp|Q16204|CCDC6_HUMAN	CCDC6	Coiled-coil domain-containing protein 6 OS=Homo sapiens OX=9606 GN=CCDC6 PE=1 SV=2	29	6.59149	6.71683	6.47103	6.46674	6.27805	6.43067	6.45382	6.35005	6.46475	6.4598	6.64074	6.17975	6.01278	5.51527	5.49946	5.46876	-0.0387762	0.435612	-0.0303641	0.413948	-0.0637815	0.457759	-0.256043	3.94354
sp|Q8IV32|CCD71_HUMAN	CCDC71	Coiled-coil domain-containing protein 71 OS=Homo sapiens OX=9606 GN=CCDC71 PE=1 SV=3	4	5.52944	6.10135	6.29752	5.90044	6.77187	5.78971	5.84213	5.737	6.99072	5.62982	6.25179	5.92046	5.74027	6.83168	7.21401	7.45178	0.0423309	0.0854453	0.038707	0.0652214	0.00330254	0.0108567	0.266501	2.13911
sp|Q8N9Z2|CC71L_HUMAN	CCDC71L	Coiled-coil domain-containing protein 71L OS=Homo sapiens OX=9606 GN=CCDC71L PE=1 SV=2	3	6.4342	6.78487	6.1753	6.41892	6.08934	6.42097	6.39999	6.70344	6.65154	6.77699	6.0972	6.23259	5.85332	5.56439	5.52932	5.86763	-0.0339043	0.154273	0.0564118	0.39401	-0.0904776	0.641502	-0.190826	2.03676
sp|Q8N4S0|CCD82_HUMAN	CCDC82	Coiled-coil domain-containing protein 82 OS=Homo sapiens OX=9606 GN=CCDC82 PE=1 SV=2	5	5.7923	5.30461	5.24614	5.19508	4.63722	5.29954	4.94359	6.12224	5.39531	5.78436	5.71036	5.25147	4.89646	10.1197	9.90996	10.3917	-0.118447	0.384885	0.0990758	0.368342	-0.0266183	0.0790492	0.913229	4.52742
sp|Q86UT8|CCD84_HUMAN	CCDC84	Coiled-coil domain-containing protein 84 OS=Homo sapiens OX=9606 GN=CCDC84 PE=1 SV=1	3	6.24767	5.8601	5.50479	5.78324	5.79266	6.28929	5.79348	6.21751	6.20119	6.39053	6.20114	6.42762	6.26803	6.76416	7.13195	7.12665	0.0267659	0.0754719	0.100229	0.531156	0.106929	0.679654	0.26074	2.34501
sp|Q15834|CC85B_HUMAN	CCDC85B	Coiled-coil domain-containing protein 85B OS=Homo sapiens OX=9606 GN=CCDC85B PE=1 SV=2	5	6.06303	6.12932	5.85617	6.00844	5.99701	6.1729	6.69339	6.17702	6.46422	7.81846	8.3048	7.64159	7.56241	4.34353	4.24278	4.52496	0.0641652	0.29383	0.181368	0.440733	0.381784	1.90917	-0.460609	4.11309
sp|A6NKD9|CC85C_HUMAN	CCDC85C	Coiled-coil domain-containing protein 85C OS=Homo sapiens OX=9606 GN=CCDC85C PE=1 SV=1	11	6.78606	6.81512	6.80048	6.77576	6.95404	6.82699	6.98753	6.42287	6.48358	6.77482	6.64076	6.43459	6.38248	4.36331	4.30057	4.25105	0.0270302	0.634437	-0.0505477	0.60887	-0.0670202	1.24349	-0.658331	5.39931
sp|Q9H6F5|CCD86_HUMAN	CCDC86	Coiled-coil domain-containing protein 86 OS=Homo sapiens OX=9606 GN=CCDC86 PE=1 SV=1	28	5.66713	5.95837	5.2921	5.72836	6.08326	5.77121	6.05365	5.74153	5.63305	5.85154	5.5103	5.38585	6.0383	8.45311	8.27777	8.55447	0.0763977	0.345898	0.0203816	0.0824285	-0.00425507	0.0133543	0.574086	4.00752
sp|Q3V6T2|GRDN_HUMAN	CCDC88A	Girdin OS=Homo sapiens OX=9606 GN=CCDC88A PE=1 SV=2	2	7.04509	6.96021	6.65519	6.39329	6.15642	6.68808	6.34719	6.56021	7.07977	6.52599	6.23203	5.47146	5.82499	5.41172	5.766	4.88235	-0.0803109	0.344876	-0.00886988	0.0266975	-0.211092	1.00587	-0.337315	2.19154
sp|Q9P219|DAPLE_HUMAN	CCDC88C	Protein Daple OS=Homo sapiens OX=9606 GN=CCDC88C PE=1 SV=3	12	7.06452	6.79112	7.53092	7.06658	5.85221	6.20623	6.45384	5.89778	6.72351	6.61407	6.54968	6.48592	5.93432	4.95639	4.84517	5.02772	-0.205068	0.816685	-0.14979	0.588685	-0.169837	0.914112	-0.525102	3.55683
sp|Q9Y3X0|CCDC9_HUMAN	CCDC9	Coiled-coil domain-containing protein 9 OS=Homo sapiens OX=9606 GN=CCDC9 PE=1 SV=1	10	6.98082	6.61585	7.00393	6.8032	5.60684	6.31998	6.79705	6.47981	6.49994	6.90419	6.69462	6.4049	6.08833	4.95018	4.81703	5.03334	-0.13446	0.41501	-0.0477348	0.318615	-0.0991454	0.71812	-0.473688	4.04771
sp|Q9GZT6|CC90B_HUMAN	CCDC90B	Coiled-coil domain-containing protein 90B, mitochondrial OS=Homo sapiens OX=9606 GN=CCDC90B PE=1 SV=2	13	6.24101	6.48073	6.18914	6.52829	6.32258	6.31705	6.20855	6.26629	6.55269	6.2131	6.08065	6.13085	6.09469	6.14951	6.08603	6.13884	-0.0175889	0.124647	-0.00358086	0.0179305	-0.0596825	0.730558	-0.0543185	1.07199
sp|Q7Z6B0|CCD91_HUMAN	CCDC91	Coiled-coil domain-containing protein 91 OS=Homo sapiens OX=9606 GN=CCDC91 PE=1 SV=2	9	6.14261	5.77404	5.96049	5.70909	5.55951	5.84471	5.81295	5.78231	5.81321	5.54982	5.40615	5.51164	5.38267	8.55105	8.25235	8.94741	-0.0390593	0.220125	-0.0450908	0.297128	-0.117995	1.06632	0.54171	3.74803
sp|Q567U6|CCD93_HUMAN	CCDC93	Coiled-coil domain-containing protein 93 OS=Homo sapiens OX=9606 GN=CCDC93 PE=1 SV=2	12	6.36191	6.38435	6.03072	6.58353	5.90371	5.75065	6.02297	6.22286	6.10234	6.10561	6.10583	6.14189	5.87546	6.77409	6.92272	6.71134	-0.105646	0.615602	-0.0454268	0.316041	-0.0697101	0.557856	0.101599	1.48228
sp|Q96F63|CCD97_HUMAN	CCDC97	Coiled-coil domain-containing protein 97 OS=Homo sapiens OX=9606 GN=CCDC97 PE=1 SV=1	13	6.60323	6.41438	5.85893	6.16294	6.14476	5.84132	6.23678	5.68922	5.86577	5.84726	5.98215	6.04132	6.40806	6.87206	6.80307	7.22875	-0.0434177	0.154051	-0.109893	0.556603	-0.0269913	0.113591	0.154604	1.49529
sp|P06307|CCKN_HUMAN	CCK	Cholecystokinin OS=Homo sapiens OX=9606 GN=CCK PE=1 SV=1	1	5.13618	10.1425	8.4961	5.48214	7.26758	5.12953	6.06024	3.68297	4.96184	4.48852	12.556	5.63995	5.4198	4.11521	7.10756	4.31381	-0.249545	0.13171	-0.740508	0.471669	0.106009	0.0466662	-0.498071	0.554994
sp|Q9BSQ5-2|CCM2_HUMAN	CCM2	Isoform 2 of Cerebral cavernous malformations 2 protein OS=Homo sapiens OX=9606 GN=CCM2	2	6.45651	7.66326	6.78344	6.66239	5.7939	6.80569	6.18385	6.16562	6.18088	6.28745	6.4072	6.18448	5.27613	5.85695	5.17837	6.11389	-0.13837	0.324349	-0.149898	0.509026	-0.210469	0.625905	-0.269689	1.40021
sp|O00622|CCN1_HUMAN	CCN1	CCN family member 1 OS=Homo sapiens OX=9606 GN=CCN1 PE=1 SV=1	14	5.71983	6.69762	6.36992	5.71776	5.09957	5.37573	6.52084	6.72413	7.06115	7.92763	7.34332	7.85196	7.56139	4.15637	4.63039	5.2424	-0.112839	0.184698	0.240507	0.635806	0.308243	1.24697	-0.389618	1.70293
sp|P20248|CCNA2_HUMAN	CCNA2	Cyclin-A2 OS=Homo sapiens OX=9606 GN=CCNA2 PE=1 SV=2	20	5.22182	5.42391	5.47903	5.48659	5.4836	5.45582	5.38793	5.54109	5.64239	5.55081	6.52403	6.77118	6.68349	8.28018	8.63291	8.43523	0.010539	0.0813783	0.0460556	0.533916	0.301711	2.3963	0.645138	4.66674
sp|P14635|CCNB1_HUMAN	CCNB1	G2/mitotic-specific cyclin-B1 OS=Homo sapiens OX=9606 GN=CCNB1 PE=1 SV=1	18	5.92974	5.74518	5.96918	5.96022	5.73055	6.04132	5.85846	6.39269	6.09418	6.20502	6.6853	7.23879	6.91504	6.69801	6.41554	6.12079	-0.00595394	0.0343053	0.078399	0.807939	0.235282	1.67798	0.119671	1.55146
sp|O95067|CCNB2_HUMAN	CCNB2	G2/mitotic-specific cyclin-B2 OS=Homo sapiens OX=9606 GN=CCNB2 PE=1 SV=1	16	6.05263	6.21913	6.01632	5.8628	5.97862	6.19279	6.03309	6.34067	6.37529	6.41614	7.53086	7.64593	7.41921	5.47511	5.18306	5.25834	0.00725686	0.0419888	0.078957	0.883814	0.319029	2.47011	-0.186514	2.59152
sp|P24863|CCNC_HUMAN	CCNC	Cyclin-C OS=Homo sapiens OX=9606 GN=CCNC PE=1 SV=2	3	5.45571	6.17369	6.08223	6.43825	5.93176	5.28878	4.88605	6.72992	6.55137	5.33489	5.95037	6.50799	5.3823	7.97699	7.81415	7.49553	-0.169327	0.392964	0.0395785	0.0627269	-0.0218095	0.0502738	0.362526	2.55372
sp|P24385|CCND1_HUMAN	CCND1	G1/S-specific cyclin-D1 OS=Homo sapiens OX=9606 GN=CCND1 PE=1 SV=1	16	3.22086	3.04626	3.30492	3.07481	3.59941	3.52362	3.68644	5.12835	5.18384	4.80616	7.30514	7.46423	7.65137	12.6751	12.295	14.0344	0.188555	0.966301	0.67256	2.0507	1.24109	3.21033	2.0399	4.44653
sp|P30281|CCND3_HUMAN	CCND3	G1/S-specific cyclin-D3 OS=Homo sapiens OX=9606 GN=CCND3 PE=1 SV=2	1	5.2266	4.41779	4.39301	4.43532	4.58944	4.9885	4.61807	5.05474	5.50402	5.41886	9.16855	7.46654	6.57435	8.44254	9.51758	10.1841	0.0351267	0.0658994	0.205694	0.635052	0.744353	1.23792	1.02248	3.27694
sp|O95273|CCDB1_HUMAN	CCNDBP1	Cyclin-D1-binding protein 1 OS=Homo sapiens OX=9606 GN=CCNDBP1 PE=1 SV=2	5	5.44811	5.39311	5.68333	5.82063	5.96336	5.67012	5.6021	5.84792	5.975	5.267	6.04726	6.13725	6.21934	8.31487	8.26783	8.34278	0.0404637	0.198848	0.0282195	0.0909302	0.135081	1.19014	0.572695	4.48083
sp|P24864|CCNE1_HUMAN	CCNE1	G1/S-specific cyclin-E1 OS=Homo sapiens OX=9606 GN=CCNE1 PE=1 SV=2	8	4.02288	3.61568	3.59919	3.34437	3.78747	3.42079	3.50505	4.15688	3.71022	3.58473	4.50046	3.89678	4.06585	15.9908	16.8699	17.929	-0.0297587	0.0573304	0.0664152	0.150933	0.188499	0.65195	2.21537	4.65479
sp|O96020|CCNE2_HUMAN	CCNE2	G1/S-specific cyclin-E2 OS=Homo sapiens OX=9606 GN=CCNE2 PE=1 SV=1	4	4.65678	5.22218	6.02078	5.35022	4.58691	4.03094	4.81203	5.4716	5.09856	5.60242	5.98754	6.48529	6.12631	9.63255	10.1503	10.7656	-0.246976	0.454128	0.0211272	0.0348557	0.222813	0.717793	0.938677	3.51888
sp|P41002|CCNF_HUMAN	CCNF	Cyclin-F OS=Homo sapiens OX=9606 GN=CCNF PE=1 SV=2	7	6.23331	5.26187	5.7911	5.84327	5.53628	6.50739	5.46984	6.47936	5.85292	6.59282	7.32952	7.6149	7.38389	6.039	6.1715	5.89304	0.0137686	0.0196275	0.125601	0.400025	0.364174	1.62713	0.0615721	0.416624
sp|P51946|CCNH_HUMAN	CCNH	Cyclin-H OS=Homo sapiens OX=9606 GN=CCNH PE=1 SV=1	16	6.02869	6.02275	6.23822	5.80296	5.59834	5.79495	5.74185	6.13968	5.73861	5.8298	6.19266	5.96584	6.00258	7.63645	7.52402	7.7426	-0.0765958	0.55939	-0.0291452	0.16009	0.00729621	0.0517457	0.341987	3.80746
sp|O75909|CCNK_HUMAN	CCNK	Cyclin-K OS=Homo sapiens OX=9606 GN=CCNK PE=1 SV=2	19	5.71571	5.81134	5.54793	5.78891	5.62425	5.78201	5.77142	5.75115	5.59095	5.67919	5.53305	5.84423	5.7286	8.3738	8.77082	8.68663	0.00250182	0.0156563	-0.010693	0.0941003	-0.00354106	0.0252624	0.591084	4.51487
sp|Q9UK58|CCNL1_HUMAN	CCNL1	Cyclin-L1 OS=Homo sapiens OX=9606 GN=CCNL1 PE=1 SV=1	9	5.52113	5.75648	6.01272	6.33593	5.91814	5.93578	5.90184	6.22344	6.28105	6.29185	6.16353	6.57619	6.32832	6.96643	6.8948	6.89235	0.00293334	0.00696649	0.085098	0.399967	0.105803	0.555361	0.228006	2.12335
sp|Q96S94|CCNL2_HUMAN	CCNL2	Cyclin-L2 OS=Homo sapiens OX=9606 GN=CCNL2 PE=1 SV=1	5	6.01807	6.20195	5.92992	6.44275	6.28444	6.30953	6.06657	6.34798	6.0233	6.11092	6.30593	5.76054	5.66775	7.30722	6.61034	6.61278	0.0167987	0.0764219	0.00294445	0.0111516	-0.0566562	0.283801	0.154565	1.37688
sp|Q8N1B3|CCNQ_HUMAN	CCNQ	Cyclin-Q OS=Homo sapiens OX=9606 GN=CCNQ PE=1 SV=2	2	6.79597	5.46177	6.98832	5.16648	5.25545	7.2123	6.32692	6.61126	4.73165	5.88744	7.44703	6.1633	5.40339	7.43332	6.84265	6.27274	0.0377387	0.0302704	-0.0876329	0.0900973	0.0544559	0.0658713	0.166463	0.511517
sp|O60563|CCNT1_HUMAN	CCNT1	Cyclin-T1 OS=Homo sapiens OX=9606 GN=CCNT1 PE=1 SV=1	14	5.98558	5.67522	5.57581	5.90317	5.80939	5.74181	5.7867	6.0844	6.01239	6.20201	5.7649	5.77586	5.89335	7.78217	8.007	8.00026	-0.00140848	0.00598105	0.0764114	0.61231	0.00657507	0.044771	0.454983	4.09544
sp|O60583|CCNT2_HUMAN	CCNT2	Cyclin-T2 OS=Homo sapiens OX=9606 GN=CCNT2 PE=1 SV=2	9	6.16998	6.16658	6.56511	6.03154	5.7464	5.40042	5.40317	6.26375	6.48314	5.48353	5.44042	6.25914	5.96007	7.62326	7.39094	7.61255	-0.176201	0.850267	-0.0366833	0.0984073	-0.082576	0.388406	0.274998	3.08776
sp|Q8ND76|CCNY_HUMAN	CCNY	Cyclin-Y OS=Homo sapiens OX=9606 GN=CCNY PE=1 SV=2	3	6.28593	7.54048	6.94769	6.24845	7.07322	6.03673	6.12658	6.60911	6.77532	6.22323	6.30191	6.19926	6.73027	4.60622	5.08084	5.21476	-0.0752777	0.128726	-0.0477089	0.102601	-0.0756595	0.215383	-0.443638	2.01025
sp|Q8N7R7|CCYL1_HUMAN	CCNYL1	Cyclin-Y-like protein 1 OS=Homo sapiens OX=9606 GN=CCNYL1 PE=1 SV=2	2	5.85251	5.59087	5.94096	6.39332	6.48716	5.84579	5.61532	6.47194	7.02669	6.55853	6.47993	7.30719	6.58439	6.12221	6.76305	4.96015	0.00927555	0.0170509	0.169548	0.725185	0.191984	0.819075	0.000983803	0.00237837
sp|O43303|CP110_HUMAN	CCP110	Centriolar coiled-coil protein of 110 kDa OS=Homo sapiens OX=9606 GN=CCP110 PE=1 SV=3	6	6.47842	6.23739	6.25803	6.63182	5.74719	5.90812	5.89511	6.04098	6.34705	6.5927	6.06772	5.96304	5.93348	6.60411	6.64122	6.65361	-0.12992	0.884396	-0.0168898	0.0738468	-0.0962973	0.993	0.0512663	0.947948
sp|Q9ULG6-5|CCPG1_HUMAN	CCPG1	Isoform 5 of Cell cycle progression protein 1 OS=Homo sapiens OX=9606 GN=CCPG1	4	7.25023	6.91794	6.4495	7.41401	6.40215	6.78327	6.16466	7.17264	6.88025	6.85635	6.98293	6.64684	6.37088	3.76745	4.09388	3.847	-0.119681	0.397763	-0.00788009	0.0215041	-0.0719738	0.302547	-0.844485	3.5716
sp|O14618|CCS_HUMAN	CCS	Copper chaperone for superoxide dismutase OS=Homo sapiens OX=9606 GN=CCS PE=1 SV=1	8	6.13541	6.37422	6.25316	6.62664	5.90338	6.51817	6.24595	6.41833	6.11874	6.42316	6.19241	6.13669	6.04066	6.30819	5.89169	6.41319	-0.0286618	0.10559	-0.00621404	0.0272875	-0.0518577	0.480768	-0.0328745	0.301813
sp|Q6IQ19|CCSAP_HUMAN	CCSAP	Centriole, cilia and spindle-associated protein OS=Homo sapiens OX=9606 GN=CCSAP PE=1 SV=2	2	6.12901	7.34469	6.90404	6.91055	6.24937	6.55677	6.74469	6.24359	6.57811	7.36976	5.61621	6.28718	6.20624	4.67566	5.44031	4.74379	-0.0660146	0.174882	-0.0194993	0.0353973	-0.176487	0.648392	-0.461834	2.21877
sp|Q9H7U1-3|CCSE2_HUMAN	CCSER2	Isoform 3 of Serine-rich coiled-coil domain-containing protein 2 OS=Homo sapiens OX=9606 GN=CCSER2	5	5.95121	5.87922	6.03487	6.21505	6.20417	5.87178	6.3854	6.55897	5.57741	5.61737	6.05516	5.27261	5.65776	7.50705	7.32629	7.88569	0.0316892	0.158538	-0.0246951	0.058728	-0.0885126	0.480951	0.331082	3.24231
sp|Q4G0I0|CSMT1_HUMAN	CCSMST1	Protein CCSMST1 OS=Homo sapiens OX=9606 GN=CCSMST1 PE=2 SV=1	3	6.35323	6.94195	6.76002	6.1676	6.84212	7.10265	5.85788	5.57994	6.44056	6.17194	6.31161	5.75433	6.76458	5.81963	5.59214	5.53983	0.00990926	0.015318	-0.112445	0.380568	-0.0627114	0.20805	-0.214363	1.8378
sp|P78371|TCPB_HUMAN	CCT2	T-complex protein 1 subunit beta OS=Homo sapiens OX=9606 GN=CCT2 PE=1 SV=4	52	6.47657	6.92522	6.46534	6.40081	6.98897	6.30606	6.56305	6.17972	6.1983	6.10393	6.47709	6.11764	6.33597	5.5384	5.61288	5.31005	0.0114606	0.0327379	-0.0921486	0.669035	-0.0575378	0.423031	-0.259185	2.64578
sp|P49368|TCPG_HUMAN	CCT3	T-complex protein 1 subunit gamma OS=Homo sapiens OX=9606 GN=CCT3 PE=1 SV=4	45	6.14325	6.20619	5.98229	6.13054	6.17426	6.37159	6.44594	6.4568	6.28717	6.31187	6.30037	6.34894	6.37822	6.24941	6.15097	6.06219	0.0498551	0.504103	0.0547124	0.784647	0.0525675	1.06177	0.0090826	0.192325
sp|P50991|TCPD_HUMAN	CCT4	T-complex protein 1 subunit delta OS=Homo sapiens OX=9606 GN=CCT4 PE=1 SV=4	44	6.21967	6.31637	6.15024	6.253	6.50137	6.31356	6.26678	6.52937	6.35783	6.26623	6.40313	6.21973	6.33438	6.09579	5.89166	5.88089	0.0288081	0.358118	0.0342205	0.458992	0.0193666	0.374854	-0.0659767	1.7803
sp|P48643|TCPE_HUMAN	CCT5	T-complex protein 1 subunit epsilon OS=Homo sapiens OX=9606 GN=CCT5 PE=1 SV=1	54	6.10632	6.26483	5.93944	6.0717	6.47668	6.38824	6.39389	6.3632	6.42703	6.35884	6.34519	6.26286	6.45921	6.10187	6.06157	5.97913	0.0747224	0.789017	0.0664782	0.827318	0.0603014	0.802143	-0.0114173	0.205741
sp|P40227|TCPZ_HUMAN	CCT6A	T-complex protein 1 subunit zeta OS=Homo sapiens OX=9606 GN=CCT6A PE=1 SV=3	48	5.74189	6.45681	5.99407	6.23148	6.91765	6.53468	6.66334	6.64129	6.49035	6.29422	6.57335	6.50734	6.9312	5.45179	5.31349	5.25704	0.135043	0.606205	0.0847017	0.431482	0.127581	0.760644	-0.193194	1.84047
sp|Q99832|TCPH_HUMAN	CCT7	T-complex protein 1 subunit eta OS=Homo sapiens OX=9606 GN=CCT7 PE=1 SV=2	52	5.96887	5.9979	5.91936	5.98307	6.31057	6.43704	6.47871	6.3281	6.34874	6.28079	6.46119	6.20441	6.49332	6.37941	6.30786	6.10066	0.10297	1.21689	0.0826659	1.94273	0.0979035	1.37793	0.0696934	1.83834
sp|P50990|TCPQ_HUMAN	CCT8	T-complex protein 1 subunit theta OS=Homo sapiens OX=9606 GN=CCT8 PE=1 SV=4	52	6.1749	6.36027	6.22363	6.14697	6.49671	6.25954	6.27256	6.29194	6.25451	5.99841	6.43088	6.12245	6.40351	6.16352	6.29654	6.10365	0.0267428	0.27303	-0.0104231	0.0826931	0.021276	0.227263	-0.00895745	0.187111
sp|P86791|CCZ1_HUMAN	CCZ1	Vacuolar fusion protein CCZ1 homolog OS=Homo sapiens OX=9606 GN=CCZ1 PE=1 SV=1	15	5.71791	5.55107	5.66762	5.62052	5.59227	5.60554	5.45511	5.76806	5.97346	6.04581	7.00186	6.64844	6.09602	7.6107	7.80693	7.8387	-0.0227702	0.310839	0.0723046	0.825304	0.223038	1.15662	0.459078	4.72381
sp|Q6YHK3|CD109_HUMAN	CD109	CD109 antigen OS=Homo sapiens OX=9606 GN=CD109 PE=1 SV=2	37	7.01972	6.80033	6.67653	7.15733	6.48434	6.56898	6.78293	6.79842	6.72285	6.87946	6.66712	6.5231	6.55963	4.32709	4.03818	3.99398	-0.0643067	0.42611	-0.0238252	0.166346	-0.0706043	0.712274	-0.746855	4.2039
sp|P48509|CD151_HUMAN	CD151	CD151 antigen OS=Homo sapiens OX=9606 GN=CD151 PE=1 SV=3	15	6.67355	7.18827	6.53011	6.35446	6.76026	6.64038	7.09975	7.11066	7.15098	7.30855	6.87591	6.80424	6.61905	3.50079	3.57064	3.81241	0.0313447	0.0998381	0.104732	0.547521	0.0171162	0.0746784	-0.882119	3.7859
sp|Q5ZPR3|CD276_HUMAN	CD276	CD276 antigen OS=Homo sapiens OX=9606 GN=CD276 PE=1 SV=1	8	6.66056	6.62473	6.13212	6.74255	5.89802	6.49245	6.36837	6.53491	6.90445	7.03758	6.5563	6.50449	6.19939	5.22421	4.97172	5.14815	-0.0647522	0.256413	0.0616773	0.310155	-0.0267016	0.141219	-0.354641	2.97712
sp|Q9Y5K6|CD2AP_HUMAN	CD2AP	CD2-associated protein OS=Homo sapiens OX=9606 GN=CD2AP PE=1 SV=1	31	6.632	6.67821	6.39745	6.51873	6.2909	6.34312	6.38367	6.33786	6.37455	6.33301	6.15375	5.9952	6.40396	5.75234	5.77861	5.62665	-0.0486397	0.582809	-0.0465376	0.662794	-0.0843362	0.853305	-0.197134	3.30932
sp|O95400|CD2B2_HUMAN	CD2BP2	CD2 antigen cytoplasmic tail-binding protein 2 OS=Homo sapiens OX=9606 GN=CD2BP2 PE=1 SV=1	14	6.30579	6.17757	6.09824	6.4576	5.75132	6.2043	6.3122	5.79747	5.80287	6.17343	6.0299	6.25892	5.53352	6.88529	7.05146	7.16013	-0.0398465	0.185354	-0.0794012	0.571462	-0.0754642	0.437845	0.167879	2.66303
sp|Q9NPF0|CD320_HUMAN	CD320	CD320 antigen OS=Homo sapiens OX=9606 GN=CD320 PE=1 SV=1	9	7.58	7.58573	6.94873	7.08655	7.15637	6.34947	7.046	6.84089	7.12396	6.84759	7.32102	7.1622	7.24111	2.58271	2.62601	2.50167	-0.0917132	0.320945	-0.0735347	0.3989	-0.0116691	0.0610224	-1.50611	4.53325
sp|O15446-2|RPA34_HUMAN	CD3EAP	Isoform 2 of DNA-directed RNA polymerase I subunit RPA34 OS=Homo sapiens OX=9606 GN=CD3EAP	18	6.15781	6.72663	6.08887	6.35076	6.13885	5.99277	6.32579	6.35542	6.26835	6.26713	5.88232	6.63787	6.46452	6.2214	5.94979	6.17172	-0.0412717	0.176597	-0.00778035	0.0305297	-0.000633828	0.00256938	-0.0502493	0.494903
sp|P25942|TNR5_HUMAN	CD40	Tumor necrosis factor receptor superfamily member 5 OS=Homo sapiens OX=9606 GN=CD40 PE=1 SV=1	6	5.58278	6.07363	5.92189	5.53541	6.10744	6.22349	6.46769	6.0833	6.04539	6.07098	5.80621	5.85901	5.82408	7.31092	7.24744	7.84036	0.116915	0.567214	0.0702009	0.435766	0.0127612	0.0683281	0.369705	2.87399
sp|P16070-4|CD44_HUMAN	CD44	Isoform 4 of CD44 antigen OS=Homo sapiens OX=9606 GN=CD44	26	6.78641	6.6202	6.317	6.44595	6.36614	6.36946	6.54606	6.82607	6.71185	6.88626	6.33353	6.15466	6.55055	5.1802	4.97851	4.92716	-0.0256229	0.158785	0.057426	0.489752	-0.0439142	0.335992	-0.379654	3.47493
sp|P15529-3|MCP_HUMAN	CD46	Isoform D of Membrane cofactor protein OS=Homo sapiens OX=9606 GN=CD46	3	6.21274	6.06301	5.80668	6.38053	7.01005	6.29324	6.12172	6.08206	6.66882	6.35547	5.62474	6.16702	6.30046	6.04573	6.46668	6.40106	0.0823539	0.266757	0.0584907	0.269823	-0.020192	0.0776607	0.0438526	0.424878
sp|Q08722|CD47_HUMAN	CD47	Leukocyte surface antigen CD47 OS=Homo sapiens OX=9606 GN=CD47 PE=1 SV=1	7	6.78549	6.90572	6.52339	6.94658	6.59066	6.64132	6.56392	6.74749	6.85435	7.12221	6.63195	6.73573	6.56616	4.15582	4.31118	3.91803	-0.041307	0.345395	0.0247973	0.156275	-0.031289	0.316707	-0.717911	4.19916
sp|P08174-7|DAF_HUMAN	CD55	Isoform 7 of Complement decay-accelerating factor OS=Homo sapiens OX=9606 GN=CD55	9	6.26217	5.72349	6.05236	6.08347	4.96753	5.73888	5.53919	5.90797	5.66928	6.13916	5.53492	5.70598	5.3646	8.27107	8.30431	8.73561	-0.155232	0.542433	-0.0301952	0.136018	-0.12362	0.89622	0.484482	3.75163
sp|P19256|LFA3_HUMAN	CD58	Lymphocyte function-associated antigen 3 OS=Homo sapiens OX=9606 GN=CD58 PE=1 SV=1	1	6.97443	6.60448	7.34019	7.75468	6.09273	6.10934	7.67296	7.39404	6.24826	7.53278	6.46704	6.12327	5.54774	4.2948	4.25505	3.58822	-0.113738	0.193291	-0.0223272	0.03892	-0.245675	0.866216	-0.825156	3.13042
sp|P13987-2|CD59_HUMAN	CD59	Isoform 2 of CD59 glycoprotein OS=Homo sapiens OX=9606 GN=CD59	4	6.03396	6.97527	6.38214	6.05903	7.55267	6.25263	6.59247	6.8487	6.8442	6.28326	5.87517	6.52238	7.06058	4.52842	4.87722	5.31191	0.0957606	0.196981	0.0656284	0.198819	0.0277222	0.0660202	-0.375113	2.01172
sp|P08962|CD63_HUMAN	CD63	CD63 antigen OS=Homo sapiens OX=9606 GN=CD63 PE=1 SV=2	2	5.90564	5.88428	6.28757	6.93209	7.54658	5.65605	7.38932	6.02122	6.27027	6.11513	8.17511	6.16827	7.36713	4.54017	4.87895	4.86222	0.134637	0.196897	-0.0272186	0.0659612	0.21095	0.483685	-0.393312	2.13746
sp|P60033|CD81_HUMAN	CD81	CD81 antigen OS=Homo sapiens OX=9606 GN=CD81 PE=1 SV=1	3	5.87002	6.37298	6.48036	6.06939	5.99156	6.0864	6.29611	7.83666	7.8972	6.1952	6.84917	6.88616	6.11172	4.9089	4.78109	5.36708	-0.0172096	0.060252	0.237963	0.533917	0.0940438	0.430223	-0.30444	2.26262
sp|P27701|CD82_HUMAN	CD82	CD82 antigen OS=Homo sapiens OX=9606 GN=CD82 PE=1 SV=1	2	6.93497	6.19961	5.89438	7.21617	6.22616	6.9865	6.01115	6.46116	6.45237	7.07331	6.2196	5.25709	6.25843	5.68949	5.6319	5.48773	-0.0341179	0.0482563	0.0220381	0.0398791	-0.150403	0.386045	-0.227768	1.212
sp|P21926|CD9_HUMAN	CD9	CD9 antigen OS=Homo sapiens OX=9606 GN=CD9 PE=1 SV=4	7	6.66145	6.8656	6.30111	6.1839	7.8886	6.62328	7.02462	6.45768	7.10378	6.44835	6.39042	6.3115	7.11941	4.17876	4.21351	4.22803	0.142641	0.384845	0.0365643	0.118995	0.0229106	0.0754112	-0.628397	3.64298
sp|P48960|CD97_HUMAN	CD97	CD97 antigen OS=Homo sapiens OX=9606 GN=CD97 PE=1 SV=4	23	6.77139	6.98894	7.00584	6.71033	6.79068	7.08044	7.12619	7.25843	7.12465	7.5085	7.16707	7.50086	7.079	2.69099	2.61841	2.57829	0.0270438	0.195465	0.0872153	0.784572	0.077651	0.778797	-1.38549	5.0789
sp|P32320|CDD_HUMAN	CDA	Cytidine deaminase OS=Homo sapiens OX=9606 GN=CDA PE=1 SV=2	9	5.70227	6.1163	6.15603	5.02045	8.14806	7.13221	7.99871	5.72341	5.69196	6.00056	7.63018	7.37987	7.50107	4.75135	4.36106	4.68651	0.432742	0.912066	0.0141217	0.0261707	0.384352	1.42428	-0.32173	1.62038
sp|Q8IWY9|CDAN1_HUMAN	CDAN1	Codanin-1 OS=Homo sapiens OX=9606 GN=CDAN1 PE=1 SV=4	5	7.5895	8.13626	8.52377	8.65644	7.32112	7.62424	7.93271	6.81139	6.0001	6.97117	6.04678	6.02686	5.59971	2.25698	2.02155	2.48143	-0.109346	0.390693	-0.319075	0.95925	-0.481736	1.75392	-1.86823	4.31389
sp|O75794|CD123_HUMAN	CDC123	Cell division cycle protein 123 homolog OS=Homo sapiens OX=9606 GN=CDC123 PE=1 SV=1	16	5.24435	5.18601	5.27233	5.17146	5.1993	5.27552	5.273	5.22228	5.24395	5.11067	5.69282	5.52743	5.77581	10.1636	10.1275	10.5139	0.00847217	0.157502	-0.00727181	0.107488	0.11852	1.61406	0.976485	5.12353
sp|Q13042|CDC16_HUMAN	CDC16	Cell division cycle protein 16 homolog OS=Homo sapiens OX=9606 GN=CDC16 PE=1 SV=2	23	6.04251	6.27608	6.3785	6.65433	6.21368	6.47724	5.95603	6.16712	6.37093	6.40006	6.28606	6.78953	6.40063	5.8257	5.87724	5.88436	-0.0280894	0.102611	-0.0057367	0.0228017	0.0346846	0.18616	-0.112495	1.46935
sp|Q12834|CDC20_HUMAN	CDC20	Cell division cycle protein 20 homolog OS=Homo sapiens OX=9606 GN=CDC20 PE=1 SV=2	25	5.99431	6.19677	6.15674	5.97934	6.21886	6.00941	6.0186	6.19599	6.29136	5.99664	7.49452	7.79683	7.76902	5.32829	5.50886	5.04446	0.000118603	0.00076192	0.0187458	0.157613	0.337885	2.47729	-0.200173	2.47486
sp|Q9UJX2|CDC23_HUMAN	CDC23	Cell division cycle protein 23 homolog OS=Homo sapiens OX=9606 GN=CDC23 PE=1 SV=3	25	6.3062	6.00987	6.48629	6.579	6.20115	6.67161	6.3827	6.53926	6.41777	6.70808	6.60913	6.47143	6.2683	5.40799	5.56165	5.37954	0.0165357	0.057262	0.0469064	0.277316	0.0235167	0.135118	-0.219514	2.39878
sp|P30305|MPIP2_HUMAN	CDC25B	M-phase inducer phosphatase 2 OS=Homo sapiens OX=9606 GN=CDC25B PE=1 SV=2	10	6.28996	5.91022	6.50849	6.90484	6.12765	6.48887	6.6449	7.35889	7.14782	7.7092	8.286	7.59428	7.64534	3.28245	3.00933	3.09176	0.0038466	0.00748362	0.209726	0.824116	0.292365	1.25078	-1.03366	3.71187
sp|P30307|MPIP3_HUMAN	CDC25C	M-phase inducer phosphatase 3 OS=Homo sapiens OX=9606 GN=CDC25C PE=1 SV=2	5	8.64402	7.81752	8.79928	8.17145	6.10704	7.70852	6.95247	6.79987	7.04426	6.87594	5.98115	6.68368	5.8702	2.33246	2.18642	2.02574	-0.271839	0.638457	-0.275175	1.12634	-0.435949	1.57076	-1.93782	4.47109
sp|Q8NHZ8|CDC26_HUMAN	CDC26	Anaphase-promoting complex subunit CDC26 OS=Homo sapiens OX=9606 GN=CDC26 PE=1 SV=1	1	6.57141	5.68389	6.43693	4.0024	6.21472	8.40064	7.17461	6.12736	6.63926	5.54099	5.90314	6.48104	5.95923	5.23137	6.46729	7.16571	0.356351	0.377629	0.10513	0.104475	0.107948	0.135872	0.14835	0.276513
sp|P30260-2|CDC27_HUMAN	CDC27	Isoform 2 of Cell division cycle protein 27 homolog OS=Homo sapiens OX=9606 GN=CDC27	22	5.644	5.97452	5.52337	5.59237	6.19211	5.61983	5.76261	6.09833	6.35185	5.66364	6.02452	6.58623	6.67566	7.33373	7.37618	7.58103	0.0436572	0.173482	0.0872603	0.399342	0.177754	1.00097	0.386627	3.73014
sp|P49427|UB2R1_HUMAN	CDC34	Ubiquitin-conjugating enzyme E2 R1 OS=Homo sapiens OX=9606 GN=CDC34 PE=1 SV=2	6	5.97567	5.66521	5.7431	5.17017	6.02418	5.35482	5.27247	5.24483	5.0044	4.67967	5.2693	4.70614	5.22203	10.2041	10.2222	10.2417	-0.0227059	0.0434121	-0.180248	0.649819	-0.154524	0.654012	0.858379	4.4835
sp|Q16543|CDC37_HUMAN	CDC37	Hsp90 co-chaperone Cdc37 OS=Homo sapiens OX=9606 GN=CDC37 PE=1 SV=1	25	6.06386	6.01471	6.33997	6.21719	5.81887	6.00269	6.09664	6.18097	6.0139	6.06672	5.97986	5.91766	5.59213	7.2738	7.26896	7.15209	-0.044289	0.345537	-0.0169023	0.141559	-0.0792133	0.708165	0.231638	3.5323
tr|K7EKQ2|K7EKQ2_HUMAN	CDC37	Hsp90 co-chaperone Cdc37 (Fragment) OS=Homo sapiens OX=9606 GN=CDC37 PE=1 SV=1	2	5.18771	5.93679	6.05429	5.69164	5.48971	4.99015	4.92077	5.13333	5.65046	5.0247	4.83171	5.65651	5.29067	9.91129	10.0547	10.1755	-0.155457	0.450563	-0.117746	0.370818	-0.12045	0.415655	0.813305	4.22336
sp|Q7L3B6|CD37L_HUMAN	CDC37L1	Hsp90 co-chaperone Cdc37-like 1 OS=Homo sapiens OX=9606 GN=CDC37L1 PE=1 SV=1	14	6.82736	6.49243	6.88181	6.30647	6.24764	6.50292	6.58245	6.5596	6.27084	6.54004	6.34759	6.58756	6.05761	5.15477	5.23194	5.40896	-0.0403279	0.185843	-0.0375344	0.189438	-0.0659446	0.38822	-0.331865	2.91033
sp|O60508|PRP17_HUMAN	CDC40	Pre-mRNA-processing factor 17 OS=Homo sapiens OX=9606 GN=CDC40 PE=1 SV=1	33	6.15385	6.12809	5.94844	5.98946	5.95533	5.9317	5.89031	5.92807	5.95142	5.91924	6.03327	6.09952	6.00219	7.41756	7.25491	7.39664	-0.0311124	0.436431	-0.0293775	0.475283	-0.00237668	0.0296038	0.280877	4.17886
sp|P60953|CDC42_HUMAN	CDC42	Cell division control protein 42 homolog OS=Homo sapiens OX=9606 GN=CDC42 PE=1 SV=2	24	6.24575	6.06713	6.0656	6.12782	5.98438	6.37137	6.25417	6.78182	6.45556	6.50139	6.11801	6.44111	6.53672	5.95287	6.05196	6.04433	0.0179567	0.120369	0.102917	1.00422	0.0551432	0.581691	-0.0261835	0.88636
sp|Q5VT25-2|MRCKA_HUMAN	CDC42BPA	Isoform 2 of Serine/threonine-protein kinase MRCK alpha OS=Homo sapiens OX=9606 GN=CDC42BPA	34	6.41059	6.3617	6.33918	6.495	6.67395	6.6239	6.55385	6.59624	6.61122	6.7073	6.66658	6.49799	6.58967	5.0402	4.91403	4.91859	0.0477917	0.848994	0.0523672	1.01531	0.0406915	0.897603	-0.368793	4.66662
sp|Q5VT25-3|MRCKA_HUMAN	CDC42BPA	Isoform 3 of Serine/threonine-protein kinase MRCK alpha OS=Homo sapiens OX=9606 GN=CDC42BPA	1	6.12924	6.29304	6.86672	6.57884	6.21293	5.98434	6.26415	6.46524	6.23482	6.57319	6.47154	6.96251	6.68999	5.35791	5.20505	5.71048	-0.0716086	0.312846	-0.00952222	0.0313079	0.0527979	0.271571	-0.253603	2.01473
sp|Q9Y5S2|MRCKB_HUMAN	CDC42BPB	Serine/threonine-protein kinase MRCK beta OS=Homo sapiens OX=9606 GN=CDC42BPB PE=1 SV=2	41	6.58284	6.56461	6.57216	6.60991	6.34824	6.58104	6.55099	6.50091	6.65603	6.70308	6.48322	6.58898	6.46491	5.00158	4.92377	4.86773	-0.01963	0.287079	0.00822335	0.136634	-0.0154266	0.581682	-0.416721	5.12195
sp|Q6DT37|MRCKG_HUMAN	CDC42BPG	Serine/threonine-protein kinase MRCK gamma OS=Homo sapiens OX=9606 GN=CDC42BPG PE=1 SV=2	16	6.47447	6.94346	6.7725	6.73046	6.24735	6.61479	6.7618	6.56838	6.71022	6.77761	6.78574	6.78115	6.54632	4.49815	4.34615	4.44145	-0.0410739	0.209188	-0.0096396	0.057601	-0.00554526	0.0385676	-0.603809	4.27986
sp|Q00587|BORG5_HUMAN	CDC42EP1	Cdc42 effector protein 1 OS=Homo sapiens OX=9606 GN=CDC42EP1 PE=1 SV=1	7	6.48254	6.56495	6.92466	6.57784	6.7281	6.9176	6.54673	6.54801	6.97689	6.95548	6.87235	7.39447	6.57344	3.8775	4.11755	3.94188	0.0201407	0.103698	0.0405687	0.241301	0.0656995	0.357174	-0.738242	4.35727
sp|O14613|BORG1_HUMAN	CDC42EP2	Cdc42 effector protein 2 OS=Homo sapiens OX=9606 GN=CDC42EP2 PE=1 SV=1	5	4.67372	5.26539	5.81801	5.69501	5.7169	5.30532	5.89028	5.9532	5.43258	5.59969	6.07482	6.56386	5.42269	8.71434	8.80126	9.07294	0.0720065	0.141745	0.0782177	0.178235	0.166824	0.442239	0.724721	3.4661
sp|Q9UKI2|BORG2_HUMAN	CDC42EP3	Cdc42 effector protein 3 OS=Homo sapiens OX=9606 GN=CDC42EP3 PE=1 SV=1	6	5.95784	5.43484	5.83809	5.49145	5.31353	5.8082	5.56704	5.82134	5.81811	5.86182	6.40092	6.43554	5.95465	7.72197	8.35763	8.21704	-0.0301887	0.0999284	0.0383933	0.205515	0.140984	0.831553	0.511691	3.45723
sp|Q9H3Q1|BORG4_HUMAN	CDC42EP4	Cdc42 effector protein 4 OS=Homo sapiens OX=9606 GN=CDC42EP4 PE=1 SV=1	14	6.09119	5.99721	5.59473	6.00597	6.23291	5.79533	5.93799	6.40781	6.07614	6.29719	6.34001	5.98109	6.02391	7.40428	6.87567	6.93858	0.0161018	0.0572215	0.0800987	0.517754	0.0462018	0.309174	0.256139	2.46846
sp|O75419-3|CDC45_HUMAN	CDC45	Isoform 3 of Cell division control protein 45 homolog OS=Homo sapiens OX=9606 GN=CDC45	6	6.02492	6.3491	5.69259	6.29622	6.47708	6.18747	6.37704	5.8628	6.09452	6.11126	6.69212	6.3263	6.56449	6.11075	6.40788	6.42544	0.0595097	0.267861	-0.0161611	0.0575588	0.0999509	0.626922	0.0521021	0.469817
sp|Q99459|CDC5L_HUMAN	CDC5L	Cell division cycle 5-like protein OS=Homo sapiens OX=9606 GN=CDC5L PE=1 SV=2	37	5.8418	5.91731	5.87276	5.98057	6.01581	5.97672	6.00442	5.8842	5.88954	5.90344	5.99677	6.0446	6.20578	7.41314	7.47804	7.5751	0.0232428	0.537668	-0.00262149	0.0484232	0.0431615	0.80041	0.343252	4.74401
sp|Q99741|CDC6_HUMAN	CDC6	Cell division control protein 6 homolog OS=Homo sapiens OX=9606 GN=CDC6 PE=1 SV=1	18	5.02649	4.8107	4.98224	4.69035	5.05017	5.17934	4.85626	5.47116	5.76951	5.75924	6.58426	6.9499	6.92963	8.79445	9.58616	9.56013	0.0440283	0.247723	0.216367	1.27145	0.483913	2.45945	0.93321	4.25613
sp|O00311|CDC7_HUMAN	CDC7	Cell division cycle 7-related protein kinase OS=Homo sapiens OX=9606 GN=CDC7 PE=1 SV=1	8	5.64049	5.5687	5.23816	5.62554	5.87249	5.57738	5.51321	6.19221	6.15278	6.08032	6.82059	7.35452	7.11056	6.9559	7.24336	7.05379	0.0351601	0.173367	0.154451	1.13743	0.362644	1.95199	0.360432	3.58635
sp|Q6P1J9|CDC73_HUMAN	CDC73	Parafibromin OS=Homo sapiens OX=9606 GN=CDC73 PE=1 SV=1	39	6.26872	6.04459	5.83879	6.07257	5.9368	6.01482	5.90929	6.12749	6.08233	5.90454	5.7289	5.80786	5.82976	7.46129	7.38691	7.58534	-0.0246339	0.177295	-0.00430568	0.0223576	-0.0651308	0.713915	0.304218	3.65856
sp|Q69YH5|CDCA2_HUMAN	CDCA2	Cell division cycle-associated protein 2 OS=Homo sapiens OX=9606 GN=CDCA2 PE=1 SV=2	38	5.46264	5.62462	5.36604	5.44705	5.5255	5.48559	5.51167	5.40816	5.56114	5.40131	6.1591	6.42619	6.24058	8.80134	8.63005	8.94904	0.00853827	0.0794679	-0.00480835	0.0373444	0.1968	1.90462	0.683552	4.82398
sp|Q99618|CDCA3_HUMAN	CDCA3	Cell division cycle-associated protein 3 OS=Homo sapiens OX=9606 GN=CDCA3 PE=1 SV=1	10	6.1471	5.82088	6.03149	5.92484	5.88012	5.98467	6.17299	6.45803	6.50982	6.49479	6.889	6.91838	6.61557	6.12259	6.15519	5.87456	0.00758197	0.0405431	0.117268	1.2301	0.186751	1.69499	0.0167157	0.231601
sp|Q9BXL8|CDCA4_HUMAN	CDCA4	Cell division cycle-associated protein 4 OS=Homo sapiens OX=9606 GN=CDCA4 PE=1 SV=1	3	7.44812	7.43465	7.56974	7.45847	6.93586	7.43687	8.20029	7.20778	6.5483	6.79838	7.46427	8.01103	7.21972	1.28182	1.62189	1.3628	0.00896177	0.0194474	-0.126186	0.872161	0.0167381	0.0925263	-2.39451	5.26958
sp|Q96FF9|CDCA5_HUMAN	CDCA5	Sororin OS=Homo sapiens OX=9606 GN=CDCA5 PE=1 SV=1	7	5.11311	5.43787	5.42429	5.18328	4.96409	5.40453	5.40336	5.65747	5.73818	5.44788	6.46751	6.45559	6.7874	8.63868	8.70626	9.17049	-0.00883948	0.0271915	0.0859913	0.635909	0.312761	2.00051	0.740629	4.38035
sp|Q9BWT1|CDCA7_HUMAN	CDCA7	Cell division cycle-associated protein 7 OS=Homo sapiens OX=9606 GN=CDCA7 PE=1 SV=1	8	7.24922	5.97542	6.75391	6.39509	6.01257	6.56032	6.5545	7.10436	7.33852	7.25639	8.62185	8.70608	8.22644	2.25268	2.43424	2.55842	-0.0484192	0.100612	0.133587	0.461566	0.369511	1.43931	-1.44893	3.69819
sp|Q96GN5|CDA7L_HUMAN	CDCA7L	Cell division cycle-associated 7-like protein OS=Homo sapiens OX=9606 GN=CDCA7L PE=1 SV=2	10	6.28067	6.178	6.62836	6.20404	6.12442	6.08485	6.31475	5.95226	6.03886	6.28909	6.85695	6.88976	6.42781	5.77367	6.15728	5.79922	-0.0341934	0.205629	-0.0533079	0.350633	0.0889438	0.657784	-0.0973842	1.19502
sp|Q53HL2|BOREA_HUMAN	CDCA8	Borealin OS=Homo sapiens OX=9606 GN=CDCA8 PE=1 SV=2	21	5.97692	5.7504	5.58353	5.92277	5.72819	6.05991	5.43324	5.90337	5.70872	5.67143	6.32506	6.82611	6.42403	7.60794	7.56053	7.51785	-0.0169791	0.0522112	-0.0117794	0.0644978	0.167851	1.18316	0.380646	4.06447
sp|Q9H5V8|CDCP1_HUMAN	CDCP1	CUB domain-containing protein 1 OS=Homo sapiens OX=9606 GN=CDCP1 PE=1 SV=3	24	6.35543	6.67355	5.86304	6.11951	6.55215	6.16585	6.21087	5.97405	6.34139	6.41659	5.9557	6.17017	6.88336	6.11144	6.09201	6.11489	0.0130325	0.0343332	-0.00204856	0.00517288	0.0191443	0.0549824	-0.034267	0.2724
sp|P12830|CADH1_HUMAN	CDH1	Cadherin-1 OS=Homo sapiens OX=9606 GN=CDH1 PE=1 SV=3	27	7.1228	6.4761	6.33805	6.50802	6.05563	6.78684	6.3062	6.31292	6.44175	7.05945	6.2464	5.98791	6.04129	5.52281	5.4766	5.31724	-0.0507116	0.147059	-0.00142694	0.00348668	-0.118037	0.687805	-0.281611	2.32624
sp|P22223|CADH3_HUMAN	CDH3	Cadherin-3 OS=Homo sapiens OX=9606 GN=CDH3 PE=1 SV=2	20	6.26119	6.75395	6.46716	6.61198	6.7014	6.80738	6.81421	6.45203	6.73206	6.83331	6.48025	6.4676	6.69332	4.69154	4.74079	4.49181	0.0544166	0.413369	0.0325585	0.190932	0.00518478	0.0326783	-0.491108	3.78104
sp|O14735|CDIPT_HUMAN	CDIPT	CDP-diacylglycerol--inositol 3-phosphatidyltransferase OS=Homo sapiens OX=9606 GN=CDIPT PE=1 SV=1	5	6.85228	6.42239	6.76388	6.51892	5.77467	6.55646	6.07752	6.91519	6.70007	6.34309	6.0998	6.18626	6.15071	5.66501	5.4223	5.55144	-0.113696	0.461686	0.00291224	0.0101511	-0.111494	1.12173	-0.259533	2.99144
sp|P06493|CDK1_HUMAN	CDK1	Cyclin-dependent kinase 1 OS=Homo sapiens OX=9606 GN=CDK1 PE=1 SV=3	30	6.11698	6.21605	5.79376	6.17074	6.31963	6.29891	6.25788	6.14366	6.16124	6.38037	6.34068	6.31087	6.75442	6.2682	6.24909	6.21752	0.050813	0.398852	0.0361292	0.250702	0.0907284	0.686275	0.0399492	0.656525
sp|Q9UQ88|CD11A_HUMAN	CDK11A	Cyclin-dependent kinase 11A OS=Homo sapiens OX=9606 GN=CDK11A PE=1 SV=4	4	5.77156	5.83417	5.81259	6.12133	6.31678	6.67021	6.25113	6.22232	6.43218	6.6721	6.42816	7.09016	6.44691	5.8951	6.28547	5.74984	0.123912	0.74551	0.130532	0.886642	0.177434	1.03925	0.0223531	0.20314
sp|P21127|CD11B_HUMAN	CDK11B	Cyclin-dependent kinase 11B OS=Homo sapiens OX=9606 GN=CDK11B PE=1 SV=4	30	5.69593	5.81665	5.81905	6.09145	6.14011	5.99861	6.27596	6.13636	6.23794	6.2465	6.32135	6.17799	6.30772	6.79874	6.91819	7.01746	0.067963	0.488591	0.0840218	0.802392	0.098381	1.07792	0.239132	3.2136
sp|Q9NYV4|CDK12_HUMAN	CDK12	Cyclin-dependent kinase 12 OS=Homo sapiens OX=9606 GN=CDK12 PE=1 SV=2	21	5.70131	6.29703	6.09837	6.14304	5.78805	5.77203	5.93594	5.8535	5.75891	5.67704	5.59454	5.33759	5.51194	8.41581	7.96358	8.15133	-0.0553105	0.293901	-0.0724453	0.445397	-0.14477	0.993305	0.432252	3.52644
sp|Q14004|CDK13_HUMAN	CDK13	Cyclin-dependent kinase 13 OS=Homo sapiens OX=9606 GN=CDK13 PE=1 SV=2	13	5.81855	6.08747	5.66091	6.0862	6.13219	5.9097	6.37475	6.01763	5.93709	6.28275	6.03974	5.97448	5.75274	7.254	7.11408	7.55771	0.0540163	0.26935	0.039912	0.224145	0.00220324	0.0114889	0.305635	3.03158
sp|Q00536-2|CDK16_HUMAN	CDK16	Isoform 2 of Cyclin-dependent kinase 16 OS=Homo sapiens OX=9606 GN=CDK16	9	5.68655	5.73803	6.01758	5.84696	5.65928	5.84372	5.82079	5.72963	5.61583	5.51263	5.73944	5.58037	5.51559	8.41064	8.8519	8.43105	-0.011864	0.0754786	-0.0511775	0.471613	-0.0531206	0.583843	0.55679	4.23554
sp|Q00537-2|CDK17_HUMAN	CDK17	Isoform 2 of Cyclin-dependent kinase 17 OS=Homo sapiens OX=9606 GN=CDK17	6	5.44534	5.23992	5.52731	5.33045	4.99267	5.08536	5.24487	5.53341	5.11578	5.30152	5.77089	5.82114	5.56339	9.95764	9.75258	10.3177	-0.0764936	0.593738	-0.0185624	0.0994443	0.0864814	0.938166	0.894122	4.73753
sp|Q07002-3|CDK18_HUMAN	CDK18	Isoform 2 of Cyclin-dependent kinase 18 OS=Homo sapiens OX=9606 GN=CDK18	2	6.65542	6.60427	6.5197	8.35001	6.86936	6.21957	5.91606	7.25729	6.95212	7.34056	8.51169	6.63673	5.84922	3.46414	3.6723	3.18155	-0.150663	0.239823	0.0306446	0.0465058	-0.00681409	0.00777516	-1.03188	2.65848
sp|Q9BWU1|CDK19_HUMAN	CDK19	Cyclin-dependent kinase 19 OS=Homo sapiens OX=9606 GN=CDK19 PE=1 SV=1	4	5.97783	6.14684	6.31251	6.3239	5.92719	6.16775	5.80887	6.41865	6.15351	6.13412	5.7219	6.15948	5.55269	7.23733	7.06891	6.88854	-0.0527701	0.35057	0.0104859	0.0595706	-0.0911273	0.602833	0.190672	2.68292
sp|P24941|CDK2_HUMAN	CDK2	Cyclin-dependent kinase 2 OS=Homo sapiens OX=9606 GN=CDK2 PE=1 SV=2	17	6.1402	5.86592	5.98379	6.04159	6.25936	6.1163	6.1915	6.39673	6.24451	6.14187	6.35212	6.18311	6.14853	6.66924	6.69878	6.56645	0.042864	0.491252	0.0595468	0.659046	0.0518956	0.735317	0.145376	3.03343
sp|O14519|CDKA1_HUMAN	CDK2AP1	Cyclin-dependent kinase 2-associated protein 1 OS=Homo sapiens OX=9606 GN=CDK2AP1 PE=1 SV=1	3	5.55649	6.64454	6.33936	6.75918	7.42058	5.61284	6.50343	6.34239	6.11225	5.70545	5.83956	6.03514	6.01197	6.38781	6.38187	6.34714	0.0421225	0.0480818	-0.063304	0.146541	-0.0851905	0.285961	0.0107672	0.0462478
sp|P11802|CDK4_HUMAN	CDK4	Cyclin-dependent kinase 4 OS=Homo sapiens OX=9606 GN=CDK4 PE=1 SV=2	16	5.38634	5.56624	5.50097	5.55706	5.41001	5.51089	5.3997	5.25877	5.17241	4.82296	5.7306	5.75994	5.52916	9.58127	9.63482	10.1789	-0.0164675	0.207675	-0.113961	0.807287	0.044044	0.625802	0.832409	4.61629
sp|Q00535|CDK5_HUMAN	CDK5	Cyclin-dependent-like kinase 5 OS=Homo sapiens OX=9606 GN=CDK5 PE=1 SV=3	9	6.79604	6.1679	6.1355	6.49037	6.59649	6.6732	6.68338	6.76219	6.57586	6.56199	6.48252	6.34251	6.23999	5.21796	5.13159	5.1425	0.0560788	0.275019	0.0522394	0.263607	-0.00960389	0.0439978	-0.309004	2.64417
sp|Q15078|CD5R1_HUMAN	CDK5R1	Cyclin-dependent kinase 5 activator 1 OS=Homo sapiens OX=9606 GN=CDK5R1 PE=1 SV=1	1	9.7414	5.90525	8.33967	7.7424	3.33816	6.06973	8.59769	6.53478	7.50781	5.36477	8.45994	5.35892	3.34119	4.29652	5.26092	4.14085	-0.402308	0.239864	-0.294148	0.302317	-0.471698	0.384002	-0.796756	1.58366
sp|Q96SZ6-3|CK5P1_HUMAN	CDK5RAP1	Isoform 3 of CDK5 regulatory subunit-associated protein 1 OS=Homo sapiens OX=9606 GN=CDK5RAP1	17	7.01428	6.52623	6.51623	6.75075	6.09541	6.73905	6.41097	6.54317	6.31639	6.70076	6.49902	6.33635	6.01191	5.23412	5.03189	5.27347	-0.0630827	0.276517	-0.0396687	0.223826	-0.0932423	0.655345	-0.37166	3.31233
sp|Q96SN8|CK5P2_HUMAN	CDK5RAP2	CDK5 regulatory subunit-associated protein 2 OS=Homo sapiens OX=9606 GN=CDK5RAP2 PE=1 SV=5	28	6.27237	6.12538	6.17207	6.21015	6.00995	6.49823	6.29331	6.18009	6.36477	6.50547	6.69768	6.72869	6.4048	5.86303	5.75873	5.91527	0.0167101	0.0944382	0.035679	0.415489	0.0936329	1.20849	-0.0837325	2.6176
sp|Q96JB5-4|CK5P3_HUMAN	CDK5RAP3	Isoform 4 of CDK5 regulatory subunit-associated protein 3 OS=Homo sapiens OX=9606 GN=CDK5RAP3	28	6.09383	6.28707	5.96457	6.14018	6.11515	6.33383	5.88826	6.11951	6.35568	6.17595	6.14939	6.42044	6.26794	6.47939	6.51984	6.68898	-0.00212248	0.00833397	0.0223648	0.196199	0.0367292	0.424584	0.100433	2.04324
sp|Q00534|CDK6_HUMAN	CDK6	Cyclin-dependent kinase 6 OS=Homo sapiens OX=9606 GN=CDK6 PE=1 SV=1	14	6.07522	5.93646	6.04751	6.15094	6.07155	6.07708	6.29244	6.50738	6.58334	6.40268	6.62513	6.66203	6.59311	5.87667	5.95287	6.14561	0.022349	0.22879	0.102412	1.28372	0.130764	2.09086	-0.0145695	0.270588
sp|P50613|CDK7_HUMAN	CDK7	Cyclin-dependent kinase 7 OS=Homo sapiens OX=9606 GN=CDK7 PE=1 SV=1	10	5.32778	5.54197	5.72417	5.66482	5.45316	5.52721	5.45444	5.43269	5.65758	5.71928	6.18959	5.67096	6.43701	8.51348	9.00272	8.68315	-0.0225797	0.143362	0.00994667	0.0492097	0.132317	0.71009	0.650197	4.33202
sp|P49336|CDK8_HUMAN	CDK8	Cyclin-dependent kinase 8 OS=Homo sapiens OX=9606 GN=CDK8 PE=1 SV=1	9	5.95004	6.30218	6.10502	6.34136	6.10692	6.07329	6.11469	5.6875	5.91051	6.09951	6.19777	6.17557	5.77261	6.79302	7.3062	7.06381	-0.0179502	0.120088	-0.0658446	0.44063	-0.0297442	0.190266	0.192154	2.28085
sp|P50750-2|CDK9_HUMAN	CDK9	Isoform 2 of Cyclin-dependent kinase 9 OS=Homo sapiens OX=9606 GN=CDK9	12	6.1411	5.70104	5.93504	6.09378	5.9945	6.15735	5.86947	6.25095	6.2767	6.04951	5.94734	5.83453	5.68408	7.22407	7.46593	7.37462	0.0094856	0.0406852	0.0533109	0.395444	-0.035674	0.27926	0.301516	3.40105
sp|Q5VV42|CDKAL_HUMAN	CDKAL1	Threonylcarbamoyladenosine tRNA methylthiotransferase OS=Homo sapiens OX=9606 GN=CDKAL1 PE=1 SV=1	15	6.82322	6.55995	6.1778	6.73966	6.13271	6.2271	6.27513	6.43268	6.42375	6.34687	6.42025	6.59065	5.78237	5.82732	5.712	5.52854	-0.0820497	0.440949	-0.0387056	0.208705	-0.0698437	0.301804	-0.208778	2.10044
sp|P38936|CDN1A_HUMAN	CDKN1A	Cyclin-dependent kinase inhibitor 1 OS=Homo sapiens OX=9606 GN=CDKN1A PE=1 SV=3	10	2.84054	3.1215	2.84831	2.60147	2.63579	2.76491	2.86793	3.21432	3.20118	2.94888	4.15236	4.30751	4.47778	18.6217	18.572	20.8238	-0.0497712	0.118783	0.129764	0.433894	0.596084	2.0245	2.761	4.62514
sp|Q8N726|ARF_HUMAN	CDKN2A	Tumor suppressor ARF OS=Homo sapiens OX=9606 GN=CDKN2A PE=1 SV=2	1	4.52992	7.23152	6.95975	5.34976	6.55831	5.14102	5.91079	6.21056	5.87603	7.16082	6.0299	5.97931	5.7867	7.12587	7.59013	6.55961	-0.0358508	0.0217777	0.0924087	0.0842218	-0.0207099	0.02114	0.236945	0.57214
sp|Q9NXV6|CARF_HUMAN	CDKN2AIP	CDKN2A-interacting protein OS=Homo sapiens OX=9606 GN=CDKN2AIP PE=1 SV=3	19	6.36536	6.51608	6.13007	6.68621	6.19959	5.83506	5.99184	6.0673	6.2586	5.96898	6.24384	6.00704	6.00651	6.49821	6.77367	6.45167	-0.0964844	0.520972	-0.0751629	0.493462	-0.0781223	0.627254	0.0333164	0.366238
sp|Q96HQ2|C2AIL_HUMAN	CDKN2AIPNL	CDKN2AIP N-terminal-like protein OS=Homo sapiens OX=9606 GN=CDKN2AIPNL PE=1 SV=1	5	6.56835	6.89442	6.95047	7.50195	7.22194	6.76817	7.09646	6.46051	6.44055	6.62468	6.47882	6.40917	6.38733	3.97204	4.20132	4.02382	0.0103116	0.0256077	-0.100636	0.471838	-0.119258	0.690105	-0.779465	3.64979
sp|Q16667|CDKN3_HUMAN	CDKN3	Cyclin-dependent kinase inhibitor 3 OS=Homo sapiens OX=9606 GN=CDKN3 PE=1 SV=1	2	5.63035	6.63142	5.67046	6.08803	5.5312	5.22291	6.57031	5.52287	6.7511	6.68959	7.44428	7.97884	6.78077	6.56926	4.38502	6.5336	-0.0564072	0.0832888	0.0740156	0.139127	0.301598	0.977876	-0.0428589	0.086693
sp|Q01850|CDR2_HUMAN	CDR2	Cerebellar degeneration-related protein 2 OS=Homo sapiens OX=9606 GN=CDR2 PE=1 SV=2	7	6.71199	6.70955	6.76164	6.76516	6.40027	6.07888	6.61738	6.88426	6.43958	6.23559	6.99464	6.74179	6.68322	4.41356	4.72609	4.83639	-0.0818484	0.584623	-0.0472946	0.298113	0.0147992	0.2039	-0.532203	4.29549
sp|Q86X02|CDR2L_HUMAN	CDR2L	Cerebellar degeneration-related protein 2-like OS=Homo sapiens OX=9606 GN=CDR2L PE=1 SV=2	4	6.45406	6.723	6.15097	6.53299	5.61466	6.5467	6.39065	6.79731	6.41329	6.41582	6.03687	6.48119	6.15689	5.92328	5.7798	5.58253	-0.0641662	0.188144	0.0170554	0.0751923	-0.0546373	0.358295	-0.16617	1.93207
sp|Q92903|CDS1_HUMAN	CDS1	Phosphatidate cytidylyltransferase 1 OS=Homo sapiens OX=9606 GN=CDS1 PE=2 SV=2	5	6.37172	5.99103	5.8833	6.2593	6.23754	6.49184	6.1448	6.64812	6.50493	7.12153	6.49148	6.92236	6.29746	5.74539	5.63231	5.25689	0.0383547	0.192971	0.141613	0.73349	0.100964	0.620308	-0.143873	1.48214
sp|O95674|CDS2_HUMAN	CDS2	Phosphatidate cytidylyltransferase 2 OS=Homo sapiens OX=9606 GN=CDS2 PE=1 SV=1	10	5.97561	6.42528	6.60302	6.71429	5.96534	6.44316	6.44833	6.54539	6.36538	6.76649	6.43063	6.12363	5.73125	5.9758	5.80264	5.68376	-0.032665	0.100647	0.0287772	0.110135	-0.0770513	0.346483	-0.143517	1.38672
sp|Q15517|CDSN_HUMAN	CDSN	Corneodesmosin OS=Homo sapiens OX=9606 GN=CDSN PE=1 SV=3	1	18.8501	3.4474	13.8641	10.8614	1.4229	5.54945	3.88854	4.93593	5.51148	3.50791	2.61582	10.0697	4.34883	3.01317	1.98016	6.13316	-1.69919	0.431914	-1.33751	0.433231	-1.04988	0.387849	-1.66433	0.932956
sp|Q9H211|CDT1_HUMAN	CDT1	DNA replication factor Cdt1 OS=Homo sapiens OX=9606 GN=CDT1 PE=1 SV=3	5	3.71799	3.34824	3.10007	3.82483	3.50315	3.69722	4.17556	3.92117	4.48443	4.05241	4.23191	4.07226	4.28567	15.5558	16.1392	17.8901	0.11651	0.218555	0.247599	0.639743	0.262785	0.957121	2.24043	4.39453
sp|Q9UKY7|CDV3_HUMAN	CDV3	Protein CDV3 homolog OS=Homo sapiens OX=9606 GN=CDV3 PE=1 SV=1	27	6.59481	6.58737	6.1301	6.18501	6.60395	6.39916	6.48356	5.98089	6.05514	5.73594	6.43772	6.23815	6.18277	5.95729	6.28718	6.14095	0.0271812	0.13332	-0.105703	0.636252	-0.0200808	0.117688	-0.0567443	0.635536
sp|Q9Y232|CDYL_HUMAN	CDYL	Chromodomain Y-like protein OS=Homo sapiens OX=9606 GN=CDYL PE=1 SV=2	11	6.06195	5.92141	6.33557	5.9482	6.17801	6.01735	6.19442	6.39996	6.04307	6.12787	6.11724	5.79459	6.21653	6.80303	6.72811	7.11268	0.0149382	0.0823663	0.0290777	0.168574	-0.00571758	0.0298013	0.181744	2.31264
sp|P17676|CEBPB_HUMAN	CEBPB	CCAAT/enhancer-binding protein beta OS=Homo sapiens OX=9606 GN=CEBPB PE=1 SV=2	4	5.49813	6.90403	5.17299	5.48642	5.85265	5.65038	5.38104	5.53765	6.37748	5.50126	5.47219	6.46152	6.50133	8.19442	8.03015	7.97835	-0.0347905	0.0409489	0.00999239	0.0108681	0.0919973	0.161825	0.484728	2.16483
sp|Q03701|CEBPZ_HUMAN	CEBPZ	CCAAT/enhancer-binding protein zeta OS=Homo sapiens OX=9606 GN=CEBPZ PE=1 SV=3	38	6.1619	6.15013	6.08249	6.2119	6.08996	6.07102	6.22583	6.08657	6.12433	6.17489	6.271	6.09524	6.14954	6.73094	6.56167	6.81258	-0.00532607	0.0671949	-0.00540611	0.110878	0.00475805	0.0775983	0.123571	2.93263
tr|C9J9W7|C9J9W7_HUMAN	CEBPZ	CCAAT/enhancer-binding protein zeta (Fragment) OS=Homo sapiens OX=9606 GN=CEBPZ PE=1 SV=1	2	5.29365	5.56145	6.11762	6.39606	6.51618	6.02361	5.93219	6.33325	5.92985	6.22934	6.06015	6.20098	5.45871	7.15689	7.47595	7.3141	0.0757936	0.173995	0.0773907	0.210416	0.0158207	0.0353591	0.324475	2.09574
sp|Q92879-4|CELF1_HUMAN	CELF1	Isoform 4 of CUGBP Elav-like family member 1 OS=Homo sapiens OX=9606 GN=CELF1	19	5.96115	6.28127	5.68389	6.13823	6.45661	6.21699	6.05838	6.21426	6.07816	5.97178	6.09261	6.23619	6.32841	6.70638	6.92816	6.64755	0.0536321	0.251232	0.0171472	0.0760971	0.0478619	0.328253	0.168335	1.97411
tr|E9PSH0|E9PSH0_HUMAN	CELF1	CUGBP Elav-like family member 1 (Fragment) OS=Homo sapiens OX=9606 GN=CELF1 PE=1 SV=1	2	5.55431	5.85737	5.55945	6.25998	5.82571	6.03843	6.12775	5.84997	6.65554	6.47827	6.31186	6.25055	6.13632	7.12775	6.96509	7.00166	0.0463262	0.16374	0.123747	0.429332	0.10192	0.601472	0.275846	2.48967
sp|Q9NYQ6|CELR1_HUMAN	CELSR1	Cadherin EGF LAG seven-pass G-type receptor 1 OS=Homo sapiens OX=9606 GN=CELSR1 PE=1 SV=1	2	7.24102	7.01092	6.88621	7.00476	6.54973	6.21359	6.64076	6.19047	7.53692	6.69811	6.48559	6.67342	6.54289	3.93262	4.13325	4.2597	-0.121374	0.819586	-0.0473626	0.125339	-0.0993992	1.26491	-0.77608	4.57428
sp|Q9HCU4|CELR2_HUMAN	CELSR2	Cadherin EGF LAG seven-pass G-type receptor 2 OS=Homo sapiens OX=9606 GN=CELSR2 PE=1 SV=1	2	8.65016	6.44934	7.23978	8.4414	6.8667	7.86139	6.41567	6.81091	6.3266	4.90879	6.01198	6.44009	4.9676	4.61621	3.58677	4.40663	-0.126756	0.16662	-0.355285	0.512384	-0.40627	0.757818	-0.872464	2.24151
sp|Q9UHN6|CEIP2_HUMAN	CEMIP2	Cell surface hyaluronidase OS=Homo sapiens OX=9606 GN=CEMIP2 PE=1 SV=1	12	6.93733	6.30158	6.49437	6.94777	6.44571	6.42799	6.31071	6.52919	6.41195	6.56616	6.08284	6.06861	6.11311	5.62976	5.54565	5.18727	-0.0608435	0.283425	-0.0367638	0.168191	-0.131731	0.860661	-0.290369	2.31104
sp|P07199|CENPB_HUMAN	CENPB	Major centromere autoantigen B OS=Homo sapiens OX=9606 GN=CENPB PE=1 SV=2	7	6.22677	6.36762	6.38616	6.39273	6.70354	6.6292	6.31011	6.26284	6.06532	5.99438	6.63324	6.37372	6.27344	6.07894	5.44788	5.8541	0.0457317	0.381537	-0.054653	0.689957	0.0188625	0.198304	-0.130768	1.5798
sp|Q03188|CENPC_HUMAN	CENPC	Centromere protein C OS=Homo sapiens OX=9606 GN=CENPC PE=1 SV=2	16	5.77609	5.93601	5.9007	6.33831	5.83135	5.55654	5.58483	5.84325	5.8868	5.85935	5.66579	5.95782	5.6049	8.06424	7.90394	8.29007	-0.0818372	0.42778	-0.0303487	0.169329	-0.0602571	0.389643	0.43342	3.63534
sp|Q02224|CENPE_HUMAN	CENPE	Centromere-associated protein E OS=Homo sapiens OX=9606 GN=CENPE PE=1 SV=2	24	5.60733	5.42123	5.54638	5.41164	5.44451	5.35679	5.5396	5.83037	6.21482	6.23484	7.19262	7.38933	7.04935	7.08082	7.42051	7.25986	-0.0130983	0.116405	0.148683	1.03047	0.391535	2.58306	0.400172	4.172
sp|P49454|CENPF_HUMAN	CENPF	Centromere protein F OS=Homo sapiens OX=9606 GN=CENPF PE=1 SV=3	57	5.02976	4.99101	4.98591	4.94352	4.76527	5.02765	5.05043	5.29885	5.48318	5.28458	6.37333	6.54348	6.24671	9.96727	9.90277	10.1063	-0.011549	0.0794502	0.1027	1.27316	0.356997	2.62572	1.00246	5.49889
sp|Q9H3R5|CENPH_HUMAN	CENPH	Centromere protein H OS=Homo sapiens OX=9606 GN=CENPH PE=1 SV=1	9	5.48555	5.01223	5.2544	5.45793	5.36966	5.61673	5.35923	5.3133	5.33222	5.36787	6.30405	6.62787	6.12034	8.59954	9.09587	9.68321	0.0391895	0.184275	0.00956415	0.0435913	0.260248	1.48091	0.783335	3.74083
sp|Q92674|CENPI_HUMAN	CENPI	Centromere protein I OS=Homo sapiens OX=9606 GN=CENPI PE=1 SV=2	6	6.47857	6.86344	7.02314	6.6777	6.37032	6.66893	6.54133	6.44247	6.32904	6.51153	7.53191	6.5532	6.39488	4.77792	4.44229	4.39333	-0.0507862	0.303452	-0.0728772	0.539871	0.0140053	0.0397361	-0.575167	3.72193
sp|Q9HC77|CENPJ_HUMAN	CENPJ	Centromere protein J OS=Homo sapiens OX=9606 GN=CENPJ PE=1 SV=2	2	7.58921	7.79285	8.10663	7.89426	6.96756	6.23014	5.74732	6.08997	6.62049	6.67549	5.55724	5.75941	5.58403	4.32256	4.43979	4.62307	-0.313125	0.891795	-0.279932	1.33982	-0.477862	2.52756	-0.814281	4.49159
sp|Q9BS16|CENPK_HUMAN	CENPK	Centromere protein K OS=Homo sapiens OX=9606 GN=CENPK PE=1 SV=1	6	6.19488	6.76751	6.141	5.77826	5.16383	5.40942	5.34301	5.5454	5.76699	6.03828	6.11221	6.66623	6.05116	7.76727	7.2937	7.96086	-0.229543	0.745264	-0.105053	0.374706	0.0129577	0.0378231	0.302958	2.15283
sp|Q8N0S6|CENPL_HUMAN	CENPL	Centromere protein L OS=Homo sapiens OX=9606 GN=CENPL PE=1 SV=2	4	7.13529	6.63226	7.48056	7.59691	6.37538	5.89717	6.04922	6.23274	5.9476	5.98849	6.27711	6.34692	6.05469	4.81497	5.58138	5.58929	-0.239726	0.78815	-0.251819	0.960385	-0.211889	1.02333	-0.436508	2.36284
sp|Q9NSP4|CENPM_HUMAN	CENPM	Centromere protein M OS=Homo sapiens OX=9606 GN=CENPM PE=1 SV=1	2	5.15015	4.54814	5.42134	5.91434	6.15877	7.17447	5.64402	5.0441	6.81094	6.17015	7.19299	6.50849	6.3772	6.48988	7.8025	7.59254	0.266588	0.4454	0.192331	0.304798	0.347981	1.00454	0.472253	1.91172
sp|Q96H22|CENPN_HUMAN	CENPN	Centromere protein N OS=Homo sapiens OX=9606 GN=CENPN PE=1 SV=2	6	6.61434	7.01578	6.13444	6.35465	6.25931	6.13283	6.01886	6.52454	6.10056	5.90771	6.56257	6.73277	6.26554	5.89622	5.79324	5.68665	-0.0895058	0.35036	-0.0799921	0.284565	-0.00210249	0.00738869	-0.172969	1.49479
sp|Q9BU64|CENPO_HUMAN	CENPO	Centromere protein O OS=Homo sapiens OX=9606 GN=CENPO PE=1 SV=1	7	6.37601	6.53103	6.61128	6.29215	5.52126	6.14274	6.0132	6.87936	6.02967	6.02218	6.77761	6.29891	5.30975	6.54454	6.33381	6.31649	-0.131029	0.648057	-0.0321523	0.101798	-0.0742901	0.210732	-0.0122004	0.183711
sp|Q6IPU0|CENPP_HUMAN	CENPP	Centromere protein P OS=Homo sapiens OX=9606 GN=CENPP PE=1 SV=1	5	6.76568	6.54211	6.27814	6.1718	6.09287	6.3061	6.04779	6.40335	5.79096	6.10246	6.20545	5.93979	5.81428	6.3857	6.64764	6.50584	-0.0666005	0.34857	-0.078379	0.361914	-0.105219	0.701271	0.016402	0.149851
sp|Q7L2Z9|CENPQ_HUMAN	CENPQ	Centromere protein Q OS=Homo sapiens OX=9606 GN=CENPQ PE=1 SV=1	9	6.04339	6.31394	5.97306	5.60815	5.83648	5.70515	5.67251	6.12935	6.04443	5.95182	6.8187	6.55291	6.34911	6.84165	6.94926	7.2101	-0.0607036	0.279285	0.0137311	0.0521855	0.135415	0.812957	0.226161	2.2352
sp|Q8N2Z9|CENPS_HUMAN	CENPS	Centromere protein S OS=Homo sapiens OX=9606 GN=CENPS PE=1 SV=1	2	6.47361	6.47982	6.84825	6.13827	5.37482	6.43815	6.14857	5.74911	6.21755	6.17783	6.05656	6.17494	5.53602	6.26187	7.16257	6.76207	-0.115227	0.324305	-0.100607	0.486096	-0.130896	0.679108	0.0532533	0.346512
sp|Q96BT3|CENPT_HUMAN	CENPT	Centromere protein T OS=Homo sapiens OX=9606 GN=CENPT PE=1 SV=2	1	5.81114	7.05935	5.23723	6.0917	5.40166	6.13904	6.52401	5.20354	6.73112	6.95651	6.91017	5.415	6.78568	6.72801	6.02508	6.98077	-0.00676088	0.00663786	0.0577771	0.0633298	0.074457	0.115009	0.120738	0.420971
sp|Q71F23|CENPU_HUMAN	CENPU	Centromere protein U OS=Homo sapiens OX=9606 GN=CENPU PE=1 SV=1	7	5.63142	5.89631	5.65112	5.89875	5.91909	5.14571	5.67508	5.85002	5.84242	5.63177	6.22127	6.55264	6.25812	7.61853	8.13051	8.07724	-0.0481665	0.164417	0.00133387	0.00702317	0.136974	1.24515	0.461098	3.77887
sp|Q7Z7K6|CENPV_HUMAN	CENPV	Centromere protein V OS=Homo sapiens OX=9606 GN=CENPV PE=1 SV=1	6	5.56253	6.64916	6.52593	6.69798	6.50339	6.01226	6.24759	6.33007	6.2394	6.06185	6.45479	6.34167	6.45639	5.92154	6.03502	5.96042	-0.0239027	0.0433625	-0.0340817	0.0800434	0.0132604	0.0358866	-0.0904841	0.510508
sp|A8MT69|CENPX_HUMAN	CENPX	Centromere protein X OS=Homo sapiens OX=9606 GN=CENPX PE=1 SV=1	4	5.7048	6.07853	6.06776	6.76621	5.95237	6.45395	5.91367	6.12067	6.01168	5.78505	6.12147	6.52865	5.81628	7.08288	6.90997	6.68606	-0.0112163	0.0205334	-0.0432737	0.123543	0.000267604	0.000953884	0.163525	1.23352
sp|O60308|CE104_HUMAN	CEP104	Centrosomal protein of 104 kDa OS=Homo sapiens OX=9606 GN=CEP104 PE=1 SV=1	2	6.39868	5.47463	6.89114	4.88058	5.38816	4.87157	5.8702	4.29821	5.21648	5.11373	5.63428	5.81459	5.32342	9.31702	9.86002	9.6473	-0.136759	0.166668	-0.277726	0.409179	-0.0804198	0.128926	0.700788	2.65494
sp|Q8N8E3|CE112_HUMAN	CEP112	Centrosomal protein of 112 kDa OS=Homo sapiens OX=9606 GN=CEP112 PE=1 SV=2	3	6.13322	5.86275	6.33638	6.04728	6.07545	6.31602	6.50268	5.86507	5.86718	6.26139	6.49045	6.30606	6.07586	6.71943	6.63659	6.50417	0.0473009	0.261063	-0.0231517	0.111289	0.0456369	0.337309	0.119241	1.8609
sp|Q8N960|CE120_HUMAN	CEP120	Centrosomal protein of 120 kDa OS=Homo sapiens OX=9606 GN=CEP120 PE=1 SV=2	7	5.77316	5.02837	5.62057	5.37748	4.83754	5.39174	4.7708	5.42212	5.62074	5.66575	5.63345	5.96876	5.40049	9.9153	9.51591	10.0578	-0.124293	0.368358	0.0313289	0.108433	0.056501	0.22452	0.850915	4.24412
sp|Q6ZU80|CE128_HUMAN	CEP128	Centrosomal protein of 128 kDa OS=Homo sapiens OX=9606 GN=CEP128 PE=1 SV=2	8	6.41449	6.82855	6.80884	6.95277	6.34506	6.64876	6.4278	6.61894	6.02601	6.01384	5.79264	6.26833	5.95928	5.84578	5.70585	5.34306	-0.0605068	0.364858	-0.118315	0.582001	-0.168551	1.13621	-0.2616	2.46964
sp|Q9UPN4|CP131_HUMAN	CEP131	Centrosomal protein of 131 kDa OS=Homo sapiens OX=9606 GN=CEP131 PE=1 SV=3	35	6.83282	6.758	6.46505	6.85224	6.34115	6.58611	6.61639	6.46866	6.51192	6.64887	6.44851	6.30168	6.11065	5.01769	5.00643	5.03383	-0.0463036	0.342477	-0.0399838	0.367453	-0.0976096	0.926064	-0.422478	4.04503
sp|Q9UPN4-2|CP131_HUMAN	CEP131	Isoform 2 of Centrosomal protein of 131 kDa OS=Homo sapiens OX=9606 GN=CEP131	2	7.50599	5.95528	5.08355	6.82134	7.12088	6.74132	5.67003	6.57825	7.61703	7.98166	5.90301	5.7856	6.81734	4.55806	4.82302	5.03764	0.037989	0.0321516	0.221193	0.333688	-0.0398784	0.0519258	-0.399925	1.12765
sp|Q66GS9|CP135_HUMAN	CEP135	Centrosomal protein of 135 kDa OS=Homo sapiens OX=9606 GN=CEP135 PE=1 SV=2	14	6.93032	6.69783	6.66219	6.93635	6.10813	6.38057	6.27313	6.22855	6.22997	6.5174	6.44133	6.67504	5.91421	5.58471	5.16582	5.25446	-0.122184	0.93183	-0.105814	0.913059	-0.101665	0.639006	-0.351462	3.42342
sp|O94986|CE152_HUMAN	CEP152	Centrosomal protein of 152 kDa OS=Homo sapiens OX=9606 GN=CEP152 PE=1 SV=4	4	6.95769	7.43137	7.26609	6.63899	6.33667	6.43895	6.31499	6.24184	6.32487	6.4964	7.36433	6.84269	6.2544	4.34312	4.2954	4.45221	-0.152603	0.698502	-0.154682	0.786755	-0.0525595	0.174274	-0.69692	3.71537
sp|Q5SW79|CE170_HUMAN	CEP170	Centrosomal protein of 170 kDa OS=Homo sapiens OX=9606 GN=CEP170 PE=1 SV=1	34	6.49042	6.30669	6.14274	6.12004	6.06785	6.18518	6.16721	6.3175	6.0727	6.25879	6.06314	5.93209	5.99576	6.6367	6.64405	6.59912	-0.0290507	0.228909	-0.0112451	0.0690742	-0.063068	0.720631	0.0809657	1.6323
sp|Q5SW79-2|CE170_HUMAN	CEP170	Isoform 2 of Centrosomal protein of 170 kDa OS=Homo sapiens OX=9606 GN=CEP170	2	5.60592	6.53012	6.39166	5.78533	5.27768	6.81154	5.81871	6.25495	5.75982	6.45981	5.78071	6.10119	6.00456	7.61832	6.49642	7.30326	-0.0260936	0.0322862	0.0188494	0.0401096	-0.0278243	0.087519	0.232132	1.28146
sp|Q9Y4F5|C170B_HUMAN	CEP170B	Centrosomal protein of 170 kDa protein B OS=Homo sapiens OX=9606 GN=CEP170B PE=1 SV=4	26	6.47065	6.456	6.37384	6.50683	6.26345	6.26757	6.42034	6.12221	6.39315	6.25948	6.32771	6.10646	5.7873	6.12953	6.04851	6.06697	-0.0304414	0.510785	-0.0439422	0.631336	-0.0871035	0.795988	-0.0852409	3.22584
sp|Q8TEP8|CE192_HUMAN	CEP192	Centrosomal protein of 192 kDa OS=Homo sapiens OX=9606 GN=CEP192 PE=1 SV=3	9	7.39741	7.1247	7.0496	7.57184	6.82906	7.32684	6.98336	6.61195	6.62137	6.69986	6.83094	6.70197	6.28858	3.34813	3.44879	3.16561	-0.0482143	0.252327	-0.132967	0.977965	-0.141074	0.959929	-1.13356	4.58662
sp|Q9BV73|CP250_HUMAN	CEP250	Centrosome-associated protein CEP250 OS=Homo sapiens OX=9606 GN=CEP250 PE=1 SV=2	21	6.21434	6.48771	6.34892	6.28612	5.95986	6.43954	5.73774	6.07536	6.33405	5.93525	6.34468	6.40003	6.09761	6.49342	6.40981	6.43555	-0.0672664	0.318331	-0.0508532	0.430562	-0.0122367	0.110765	0.0252834	0.689108
sp|O15078|CE290_HUMAN	CEP290	Centrosomal protein of 290 kDa OS=Homo sapiens OX=9606 GN=CEP290 PE=1 SV=2	8	6.32428	6.13644	6.77877	6.20778	5.96956	6.46201	6.0072	5.83427	6.00624	5.75548	6.19275	6.30239	5.50714	6.93373	6.75009	6.83188	-0.049731	0.185757	-0.117227	0.65166	-0.0842938	0.358633	0.104255	1.26127
sp|Q9C0D2-3|CE295_HUMAN	CEP295	Isoform 3 of Centrosomal protein of 295 kDa OS=Homo sapiens OX=9606 GN=CEP295	5	6.11895	6.07426	5.80333	6.51275	6.39049	6.37566	6.36445	5.93383	6.06302	6.07725	6.21179	5.94799	6.12128	6.65343	6.82639	6.52513	0.0575909	0.290741	-0.0243674	0.1056	-0.00794147	0.035282	0.122066	1.34594
sp|Q5VT06|CE350_HUMAN	CEP350	Centrosome-associated protein 350 OS=Homo sapiens OX=9606 GN=CEP350 PE=1 SV=1	8	5.84512	6.45566	6.06898	5.90337	5.37198	5.62088	5.2744	5.93317	5.73017	6.13447	5.78765	5.65916	5.60576	8.09046	8.13663	8.38214	-0.162351	0.712742	-0.0326229	0.136255	-0.0943335	0.652517	0.434877	3.59426
sp|Q9BYV8|CEP41_HUMAN	CEP41	Centrosomal protein of 41 kDa OS=Homo sapiens OX=9606 GN=CEP41 PE=1 SV=1	9	6.45206	6.0405	6.31294	6.1786	6.39954	7.07	6.48981	6.4862	6.44547	6.76567	6.4744	6.97974	6.29849	5.1441	5.39821	5.06427	0.091092	0.417873	0.0720281	0.566225	0.076072	0.469984	-0.263818	2.90104
sp|Q9C0F1-2|CEP44_HUMAN	CEP44	Isoform 2 of Centrosomal protein of 44 kDa OS=Homo sapiens OX=9606 GN=CEP44	1	5.07214	6.8287	7.17677	5.25694	6.14557	5.89339	5.72932	6.40203	6.76542	6.27955	6.54126	6.67338	6.57497	6.70904	6.01385	5.93767	-0.0386646	0.034328	0.091579	0.11398	0.116775	0.192389	0.0320237	0.0654956
sp|Q53EZ4|CEP55_HUMAN	CEP55	Centrosomal protein of 55 kDa OS=Homo sapiens OX=9606 GN=CEP55 PE=1 SV=3	24	5.49013	5.13903	5.2372	5.41831	5.91029	5.96759	5.7123	6.49118	6.51591	6.47203	6.84902	7.05021	7.1255	6.86641	6.92528	6.82961	0.139993	0.886324	0.287151	1.80625	0.39731	2.45876	0.369358	4.02093
sp|Q86XR8|CEP57_HUMAN	CEP57	Centrosomal protein of 57 kDa OS=Homo sapiens OX=9606 GN=CEP57 PE=1 SV=2	1	7.02417	7.68388	6.53737	6.94846	5.71786	6.41948	5.9025	6.71932	6.65615	6.54809	5.55867	6.88147	5.83583	5.15941	5.03745	5.36989	-0.229158	0.650264	-0.0858691	0.324695	-0.210397	0.623758	-0.441877	2.56674
sp|Q76N32|CEP68_HUMAN	CEP68	Centrosomal protein of 68 kDa OS=Homo sapiens OX=9606 GN=CEP68 PE=1 SV=2	1	3.55271	6.28222	7.07645	5.80548	5.55794	3.81536	6.66075	5.98633	6.58468	2.99047	6.1537	6.38332	7.66555	8.10555	8.91268	8.46681	-0.0875871	0.0416448	-0.130747	0.0630966	0.245813	0.275515	0.580925	1.43505
sp|Q8TAP6|CEP76_HUMAN	CEP76	Centrosomal protein of 76 kDa OS=Homo sapiens OX=9606 GN=CEP76 PE=1 SV=1	6	5.88831	5.90923	5.39145	5.6412	5.70498	5.74994	5.5249	5.45093	5.69171	5.7134	5.58121	5.87275	5.48406	8.72998	8.69433	8.97162	-0.0120842	0.0432244	-0.0226397	0.100717	-0.0156401	0.0732885	0.62441	4.28327
sp|Q5JTW2-5|CEP78_HUMAN	CEP78	Isoform 4 of Centrosomal protein of 78 kDa OS=Homo sapiens OX=9606 GN=CEP78	16	6.14222	6.20841	6.09319	6.18236	5.8671	6.11627	5.95535	5.95889	6.39749	6.26608	6.47286	6.92761	6.45201	6.29909	6.37672	6.28434	-0.0420784	0.540746	0.0118883	0.0786345	0.104164	0.968807	0.037815	1.92263
[truncated: 7,539 more rows]

## Sheet: DeepCoverMOA Pearson r
All proteins		Generated at http://wren.hms.harvard.edu/DeepCoverMOA/
Node A	Node B	Pearson r
BRD1732	MG-132	0.4
BRD1732	Epoxomicin	0.42
BRD1732	ONX-0941	0.43
BRD1732	MLN4924	0.48
[truncated: 10 more rows]
